# Supplementary material for: Unravelling a stearidonic acid-rich triacylglycerol biosynthetic pathway in the developing seeds of Buglossoides arvensis: A transcriptomic landscape
Source: Sci Rep. 2017 Sep 5;7:10473. doi: 10.1038/s41598-017-09882-y (PMC5585386; doi:10.1038/s41598-017-09882-y)
Supplement: Supplementary file 2 — Supplementary Data 1 [file 41598_2017_9882_MOESM2_ESM.xls]

## Sheet: GO ANNOTATION
Transcript_ID (Query)	Transcript_length	Protein ID(Subject ID)	Protein_Length	% Identity	Alignment length (aa)	Query_coverage	Subject_coverage	Mismatches	Gaps	Q. start	Q. end	S. start	S. end	E-value	Protein Names	Gene Name	Organism Name	Pathway	Gene Ontology (GO)	Gene Ontology IDs	GO_MF	GO_BP	GO_CC
c51634_g1_i1	1956	tr|A0A0B4SXK9|A0A0B4SXK9_CAMSI	557	82.8	471	72.24	84.56	81	0	65	1477	76	546	0	Carotene epsilon-monooxygenase (EC 1.14.99.45)	lut1	Camellia sinensis (Tea)	NA	heme binding [GO:0020037]; iron ion binding [GO:0005506]; monooxygenase activity [GO:0004497]; oxidoreductase activity, acting on paired donors, with incorporation or reduction of molecular oxygen [GO:0016705]	GO:0004497; GO:0005506; GO:0016705; GO:0020037	GO:0004497~monooxygenase activity;GO:0005506~iron ion binding;GO:0016705~oxidoreductase activity, acting on paired donors, with incorporation or reduction of molecular oxygen;GO:0020037~heme binding	NA	NA
c47711_g2_i2	1315	tr|A0A061GUT1|A0A061GUT1_THECC	182	63.19	182	41.52	100	55	2	405	950	1	170	2e-71	Plant-specific transcription factor YABBY family protein isoform 1	TCM_041175	Theobroma cacao (Cacao) (Cocoa)	NA	abaxial cell fate specification [GO:0010158]; multicellular organism development [GO:0007275]	GO:0007275; GO:0010158	NA	GO:0007275~multicellular organismal development;GO:0010158~abaxial cell fate specification	NA
c47049_g1_i3	1060	tr|M1D3B3|M1D3B3_SOLTU	337	81.58	114	32.26	33.83	21	0	717	1058	210	323	1e-75	Uncharacterized protein	PGSC0003DMG400031270	Solanum tuberosum (Potato)	NA	integral component of membrane [GO:0016021]	GO:0016021	NA	NA	GO:0016021~integral component of membrane
c49912_g1_i3	1034	tr|M5XZ98|M5XZ98_PRUPE	262	55.89	263	76.31	100	113	1	217	1005	3	262	2e-56	Uncharacterized protein	PRUPE_ppa010150mg	Prunus persica (Peach) (Amygdalus persica)	NA	NA	NA	NA	NA	NA
c50489_g2_i1	627	tr|A0A068UNT2|A0A068UNT2_COFCA	597	62.38	101	48.33	16.92	38	0	248	550	458	558	1e-36	Uncharacterized protein	GSCOC_T00030499001	Coffea canephora (Robusta coffee)	NA	integral component of membrane [GO:0016021]	GO:0016021	NA	NA	GO:0016021~integral component of membrane
c46677_g1_i6	3279	tr|A0A067LFM0|A0A067LFM0_JATCU	880	65.27	881	80.6	100	284	6	288	2870	1	879	0	Uncharacterized protein	JCGZ_23846	Jatropha curcas (Barbados nut)	NA	zinc ion binding [GO:0008270]; regulation of transcription, DNA-templated [GO:0006355]	GO:0006355; GO:0008270	GO:0008270~zinc ion binding	GO:0006355~regulation of transcription, DNA-templated	NA
c49194_g1_i3	890	tr|A0A068TNJ5|A0A068TNJ5_COFCA	344	81.07	243	81.91	70.64	46	0	147	875	13	255	3e-143	Uncharacterized protein	GSCOC_T00014121001	Coffea canephora (Robusta coffee)	NA	integral component of membrane [GO:0016021]	GO:0016021	NA	NA	GO:0016021~integral component of membrane
c40230_g1_i1	1077	tr|M1ALZ2|M1ALZ2_SOLTU	133	47.45	137	38.16	100	67	3	69	476	1	133	7e-17	Uncharacterized protein	PGSC0003DMG400009937	Solanum tuberosum (Potato)	NA	integral component of membrane [GO:0016021]	GO:0016021	NA	NA	GO:0016021~integral component of membrane
c55427_g1_i3	3313	tr|K4BW90|K4BW90_SOLLC	958	59.62	421	38.12	43.95	149	7	2052	3254	170	589	3e-71	Uncharacterized protein	NA	Solanum lycopersicum (Tomato) (Lycopersicon esculentum)	NA	nucleic acid binding [GO:0003676]; nucleotide binding [GO:0000166]; mRNA processing [GO:0006397]	GO:0000166; GO:0003676; GO:0006397	GO:0000166~nucleotide binding;GO:0003676~nucleic acid binding	GO:0006397~mRNA processing	NA
c49560_g1_i4	1553	tr|M5XC41|M5XC41_PRUPE	412	85.16	411	79.39	99.76	61	0	96	1328	2	412	0	Uncharacterized protein	PRUPE_ppa006436mg	Prunus persica (Peach) (Amygdalus persica)	NA	nucleotidyltransferase activity [GO:0016779]; biosynthetic process [GO:0009058]	GO:0009058; GO:0016779	GO:0016779~nucleotidyltransferase activity	GO:0009058~biosynthetic process	NA
c46050_g1_i1	1371	tr|A5BCW3|A5BCW3_VITVI	253	71.67	240	52.52	94.86	66	2	271	984	4	243	9e-104	Putative uncharacterized protein	VIT_14s0068g01930 VITISV_010523	Vitis vinifera (Grape)	NA	metal ion binding [GO:0046872]	GO:0046872	GO:0046872~metal ion binding	NA	NA
c23480_g1_i1	538	tr|A0A0D3C226|A0A0D3C226_BRAOL	162	85.94	64	35.69	39.51	9	0	2	193	76	139	2e-29	Uncharacterized protein	NA	Brassica oleracea var. oleracea	NA	integral component of membrane [GO:0016021]	GO:0016021	NA	NA	GO:0016021~integral component of membrane
c54429_g1_i7	2102	tr|A0A068UZW3|A0A068UZW3_COFCA	673	83.72	522	74.5	77.56	84	1	538	2100	77	598	0	DNA topoisomerase 6 subunit B (EC 5.99.1.3)	TOP6B GSCOC_T00039274001	Coffea canephora (Robusta coffee)	NA	DNA topoisomerase complex (ATP-hydrolyzing) [GO:0009330]; nucleus [GO:0005634]; ATP binding [GO:0005524]; DNA binding [GO:0003677]; DNA topoisomerase type II (ATP-hydrolyzing) activity [GO:0003918]; DNA topological change [GO:0006265]	GO:0003677; GO:0003918; GO:0005524; GO:0005634; GO:0006265; GO:0009330	GO:0003677~DNA binding;GO:0003918~DNA topoisomerase type II (ATP-hydrolyzing) activity;GO:0005524~ATP binding	GO:0006265~DNA topological change	GO:0005634~nucleus;GO:0009330~DNA topoisomerase complex (ATP-hydrolyzing)
c48762_g1_i7	1466	tr|M1C046|M1C046_SOLTU	744	58.33	216	44.2	29.03	78	5	279	896	2	215	9e-50	Uncharacterized protein	PGSC0003DMG400022143	Solanum tuberosum (Potato)	NA	sequence-specific DNA binding [GO:0043565]; transcription factor activity, sequence-specific DNA binding [GO:0003700]	GO:0003700; GO:0043565	GO:0003700~sequence-specific DNA binding transcription factor activity;GO:0043565~sequence-specific DNA binding	NA	NA
c41523_g1_i3	742	tr|A0A0Q3MZ35|A0A0Q3MZ35_SETIT	113	74.07	54	21.83	47.79	14	0	202	363	60	113	6e-19	Uncharacterized protein (Fragment)	SETIT_0378542mg	Setaria italica (Foxtail millet) (Panicum italicum)	NA	intracellular [GO:0005622]; GTP binding [GO:0005525]; small GTPase mediated signal transduction [GO:0007264]	GO:0005525; GO:0005622; GO:0007264	GO:0005525~GTP binding	GO:0007264~small GTPase mediated signal transduction	GO:0005622~intracellular
c56349_g2_i1	14986	tr|A0A022QI46|A0A022QI46_ERYGU	4744	65.58	4756	95.21	100	1594	18	122	14320	9	4744	0	Uncharacterized protein	MIMGU_mgv1a000002mg	Erythranthe guttata (Yellow monkey flower) (Mimulus guttatus)	NA	zinc ion binding [GO:0008270]	GO:0008270	GO:0008270~zinc ion binding	NA	NA
c45340_g1_i2	1222	tr|A0A0M8KTC6|A0A0M8KTC6_NICAT	253	87.27	110	27	43.48	14	0	15	344	1	110	3e-60	Zeatin Serine/arginine-rich-splicing factor SC35	NA	Nicotiana attenuata (Coyote tobacco)	NA	nucleic acid binding [GO:0003676]; nucleotide binding [GO:0000166]	GO:0000166; GO:0003676	GO:0000166~nucleotide binding;GO:0003676~nucleic acid binding	NA	NA
c55434_g1_i1	2845	tr|A0A068UB27|A0A068UB27_COFCA	830	69.67	689	72.65	83.01	209	0	548	2614	138	826	0	Uncharacterized protein	GSCOC_T00020447001	Coffea canephora (Robusta coffee)	NA	NA	NA	NA	NA	NA
c54614_g2_i4	649	tr|A0A0V0IPT2|A0A0V0IPT2_SOLCH	578	61.36	88	40.68	15.22	32	1	390	647	134	221	2e-30	Putative remorin family protein-like	NA	Solanum chacoense (Chaco potato)	NA	NA	NA	NA	NA	NA
c47986_g1_i10	1408	tr|A0A068V4L1|A0A068V4L1_COFCA	495	51.52	297	63.28	60	127	4	182	1048	140	427	3e-89	Uncharacterized protein	GSCOC_T00015507001	Coffea canephora (Robusta coffee)	NA	nucleic acid binding [GO:0003676]; zinc ion binding [GO:0008270]	GO:0003676; GO:0008270	GO:0003676~nucleic acid binding;GO:0008270~zinc ion binding	NA	NA
c55394_g1_i2	749	tr|W9SCZ1|W9SCZ1_9ROSA	788	56.63	83	33.24	10.53	34	1	300	542	1	83	8e-17	Serine/threonine-protein kinase	L484_010348	Morus notabilis	NA	ATP binding [GO:0005524]; protein serine/threonine kinase activity [GO:0004674]	GO:0004674; GO:0005524	GO:0004674~protein serine/threonine kinase activity;GO:0005524~ATP binding	NA	NA
c55558_g1_i1	930	tr|A0A022QBA4|A0A022QBA4_ERYGU	633	49.57	117	37.74	18.48	31	4	226	492	123	239	2e-14	Uncharacterized protein (Fragment)	MIMGU_mgv1a023808mg	Erythranthe guttata (Yellow monkey flower) (Mimulus guttatus)	NA	NA	NA	NA	NA	NA
c14220_g1_i1	705	tr|A0A0D2V1J2|A0A0D2V1J2_GOSRA	484	59.4	234	99.57	48.35	92	1	3	704	100	330	3e-85	Uncharacterized protein	B456_012G041800	Gossypium raimondii (New World cotton)	NA	heme binding [GO:0020037]; iron ion binding [GO:0005506]; monooxygenase activity [GO:0004497]; oxidoreductase activity, acting on paired donors, with incorporation or reduction of molecular oxygen [GO:0016705]	GO:0004497; GO:0005506; GO:0016705; GO:0020037	GO:0004497~monooxygenase activity;GO:0005506~iron ion binding;GO:0016705~oxidoreductase activity, acting on paired donors, with incorporation or reduction of molecular oxygen;GO:0020037~heme binding	NA	NA
c41529_g1_i1	968	tr|Q9ZTP6|Q9ZTP6_LITER	154	91.56	154	47.73	100	13	0	331	792	1	154	6e-95	Pathogenesis-related protein PR2	NA	Lithospermum erythrorhizon (Purple gromwell) (Lithospermum officinale var. erythrorhizon)	NA	defense response [GO:0006952]; response to biotic stimulus [GO:0009607]	GO:0006952; GO:0009607	NA	GO:0006952~defense response;GO:0009607~response to biotic stimulus	NA
c56350_g1_i1	13205	tr|A0A0J8C825|A0A0J8C825_BETVU	4123	61.65	4151	94.31	100	1485	30	345	12566	1	4121	0	Uncharacterized protein	BVRB_6g127200	Beta vulgaris subsp. vulgaris	NA	NA	NA	NA	NA	NA
c51372_g1_i1	1418	tr|D7T325|D7T325_VITVI	361	82.27	361	76.38	100	63	1	86	1165	1	361	0	Putative uncharacterized protein	VIT_13s0064g00730	Vitis vinifera (Grape)	NA	nucleus [GO:0005634]; chromatin organization [GO:0006325]; developmental process [GO:0032502]	GO:0005634; GO:0006325; GO:0032502	NA	GO:0006325~chromatin organization;GO:0032502~developmental process	GO:0005634~nucleus
c52276_g1_i5	836	tr|A0A0D2QAQ3|A0A0D2QAQ3_GOSRA	316	92.11	228	81.82	72.15	18	0	26	709	1	228	2e-157	Uncharacterized protein	B456_002G229900	Gossypium raimondii (New World cotton)	NA	NA	NA	NA	NA	NA
c41536_g1_i5	670	tr|F4YF89|F4YF89_CAMSI	151	90.65	107	47.91	70.86	10	0	136	456	29	135	3e-47	Histone H2A	NA	Camellia sinensis (Tea)	NA	nucleosome [GO:0000786]; nucleus [GO:0005634]; DNA binding [GO:0003677]	GO:0000786; GO:0003677; GO:0005634	GO:0003677~DNA binding	NA	GO:0000786~nucleosome;GO:0005634~nucleus
c48651_g1_i2	1409	tr|A0A0V0I9S7|A0A0V0I9S7_SOLCH	462	72.45	421	89.64	91.13	78	3	163	1407	21	409	0	Putative glucuronoxylan glucuronosyltransferase F8H-like	NA	Solanum chacoense (Chaco potato)	NA	transferase activity [GO:0016740]	GO:0016740	GO:0016740~transferase activity	NA	NA
c44210_g2_i1	811	tr|A0A096VPM7|A0A096VPM7_PANGI	1447	88.78	98	36.25	6.77	11	0	518	811	887	984	6e-93	Pleiotropic drug resistance transporter 1	PDR1	Panax ginseng (Korean ginseng)	NA	integral component of membrane [GO:0016021]; ATP binding [GO:0005524]; ATPase activity [GO:0016887]; transport [GO:0006810]	GO:0005524; GO:0006810; GO:0016021; GO:0016887	GO:0005524~ATP binding;GO:0016887~ATPase activity	GO:0006810~transport	GO:0016021~integral component of membrane
c54181_g2_i1	720	tr|A0A0V0IPM1|A0A0V0IPM1_SOLCH	670	38.57	140	58.33	20.9	72	4	301	699	1	133	6e-14	Putative plastid-lipid-associated protein 14, chloroplastic-like	NA	Solanum chacoense (Chaco potato)	NA	ATP binding [GO:0005524]; protein kinase activity [GO:0004672]	GO:0004672; GO:0005524	GO:0004672~protein kinase activity;GO:0005524~ATP binding	NA	NA
c43727_g1_i2	744	tr|K4BKB5|K4BKB5_SOLLC	410	62.67	150	60.48	36.59	48	4	255	692	18	163	3e-54	Uncharacterized protein	NA	Solanum lycopersicum (Tomato) (Lycopersicon esculentum)	NA	NA	NA	NA	NA	NA
c54504_g1_i1	2116	tr|A0A068V2X0|A0A068V2X0_COFCA	500	39.78	548	77.69	100	241	18	241	1770	1	497	6e-78	Uncharacterized protein	GSCOC_T00042406001	Coffea canephora (Robusta coffee)	NA	NA	NA	NA	NA	NA
c42259_g1_i6	1229	tr|A0A068V5Z9|A0A068V5Z9_COFCA	244	76.95	243	59.32	99.59	54	1	32	754	2	244	7e-138	Uncharacterized protein	GSCOC_T00017103001	Coffea canephora (Robusta coffee)	NA	integral component of membrane [GO:0016021]	GO:0016021	NA	NA	GO:0016021~integral component of membrane
c48887_g1_i2	871	tr|A0A0V0J0D4|A0A0V0J0D4_SOLCH	1219	58.16	98	33.75	8.04	36	1	244	522	927	1024	2e-67	Coatomer subunit alpha	NA	Solanum chacoense (Chaco potato)	NA	COPI vesicle coat [GO:0030126]; structural molecule activity [GO:0005198]; intracellular protein transport [GO:0006886]; vesicle-mediated transport [GO:0016192]	GO:0005198; GO:0006886; GO:0016192; GO:0030126	GO:0005198~structural molecule activity	GO:0006886~intracellular protein transport;GO:0016192~vesicle-mediated transport	GO:0030126~COPI vesicle coat
c38690_g1_i1	808	tr|M0ZUE5|M0ZUE5_SOLTU	298	57.89	95	35.27	31.88	33	4	527	808	19	107	5e-15	Uncharacterized protein	PGSC0003DMG401003209	Solanum tuberosum (Potato)	NA	nucleic acid binding [GO:0003676]; nucleotide binding [GO:0000166]	GO:0000166; GO:0003676	GO:0000166~nucleotide binding;GO:0003676~nucleic acid binding	NA	NA
c12073_g1_i1	608	tr|A0A022RXT8|A0A022RXT8_ERYGU	149	51.72	116	57.24	77.85	56	0	152	499	34	149	7e-32	Uncharacterized protein	MIMGU_mgv1a026584mg	Erythranthe guttata (Yellow monkey flower) (Mimulus guttatus)	NA	NA	NA	NA	NA	NA
c53073_g1_i1	1642	tr|B9RKH1|B9RKH1_RICCO	522	78.23	496	90.62	95.02	108	0	145	1632	26	521	0	Ceramide glucosyltransferase, putative	RCOM_1049380	Ricinus communis (Castor bean)	NA	integral component of membrane [GO:0016021]; transferase activity, transferring glycosyl groups [GO:0016757]	GO:0016021; GO:0016757	GO:0016757~transferase activity, transferring glycosyl groups	NA	GO:0016021~integral component of membrane
c56093_g2_i2	3921	tr|A0A061EQC6|A0A061EQC6_THECC	2372	67.15	487	37.26	20.53	109	6	6	1313	29	515	0	Phragmoplast orienting kinesin 1, putative	TCM_021467	Theobroma cacao (Cacao) (Cocoa)	NA	ATP binding [GO:0005524]; microtubule motor activity [GO:0003777]; cytokinesis by cell plate formation [GO:0000911]; microtubule-based movement [GO:0007018]	GO:0000911; GO:0003777; GO:0005524; GO:0007018	GO:0003777~microtubule motor activity;GO:0005524~ATP binding	GO:0000911~cytokinesis by cell plate formation;GO:0007018~microtubule-based movement	NA
c51588_g1_i1	1782	tr|M5VNV3|M5VNV3_PRUPE	548	67.74	558	93.94	100	156	8	136	1776	1	545	0	Uncharacterized protein	PRUPE_ppa003801mg	Prunus persica (Peach) (Amygdalus persica)	NA	NA	NA	NA	NA	NA
c47900_g1_i1	1600	tr|A0A0V0I9E3|A0A0V0I9E3_SOLCH	383	75.71	387	72.56	100	86	3	69	1217	1	383	0	Putative homogentisate phytyltransferase 2, chloroplastic-like	NA	Solanum chacoense (Chaco potato)	NA	integral component of membrane [GO:0016021]; prenyltransferase activity [GO:0004659]	GO:0004659; GO:0016021	GO:0004659~prenyltransferase activity	NA	GO:0016021~integral component of membrane
c38722_g1_i2	2410	tr|A0A151T437|A0A151T437_CAJCA	1413	42.9	599	74.56	42.39	280	9	1746	1	1	554	2e-153	Retrovirus-related Pol polyprotein from transposon TNT 1-94 (Fragment)	KK1_016292	Cajanus cajan (Pigeon pea) (Cajanus indicus)	NA	nucleic acid binding [GO:0003676]; DNA integration [GO:0015074]	GO:0003676; GO:0015074	GO:0003676~nucleic acid binding	GO:0015074~DNA integration	NA
c54482_g1_i7	1982	tr|M1AHE4|M1AHE4_SOLTU	639	68.23	406	61.45	63.54	129	0	533	1750	232	637	0	Uncharacterized protein	PGSC0003DMG401008875	Solanum tuberosum (Potato)	NA	chloroplast envelope [GO:0009941]; integral component of membrane [GO:0016021]; ATP binding [GO:0005524]; ATPase activity, coupled to transmembrane movement of substances [GO:0042626]	GO:0005524; GO:0009941; GO:0016021; GO:0042626	GO:0005524~ATP binding;GO:0042626~ATPase activity, coupled to transmembrane movement of substances	NA	GO:0009941~chloroplast envelope;GO:0016021~integral component of membrane
c51499_g1_i1	1741	tr|A0A0D2RFS9|A0A0D2RFS9_GOSRA	474	61.22	477	82.19	100	179	5	38	1465	1	472	0	Uncharacterized protein	B456_008G149800	Gossypium raimondii (New World cotton)	NA	integral component of membrane [GO:0016021]	GO:0016021	NA	NA	GO:0016021~integral component of membrane
c43363_g1_i1	743	tr|M1A2H6|M1A2H6_SOLTU	150	75.94	133	53.7	88.67	32	0	178	576	18	150	3e-66	Uncharacterized protein	PGSC0003DMG400005159	Solanum tuberosum (Potato)	NA	hydrolase activity [GO:0016787]; dUTP metabolic process [GO:0046080]	GO:0016787; GO:0046080	GO:0016787~hydrolase activity	GO:0046080~dUTP metabolic process	NA
c40061_g1_i2	656	tr|A0A068UMJ1|A0A068UMJ1_COFCA	78	62.5	40	18.29	51.28	15	0	237	356	39	78	1e-06	Uncharacterized protein	GSCOC_T00027936001	Coffea canephora (Robusta coffee)	NA	NA	NA	NA	NA	NA
c50576_g1_i4	1511	tr|A0A0S3T8P1|A0A0S3T8P1_PHAAN	259	80.61	98	19.46	37.84	19	0	1216	1509	4	101	3e-48	Uncharacterized protein	Vigan.11G052500 VIGAN_11052500	Vigna angularis var. angularis	NA	NA	NA	NA	NA	NA
c10675_g1_i1	1362	tr|A0A068TNL0|A0A068TNL0_COFCA	300	50.34	296	65.2	98.67	140	2	13	885	1	294	5e-94	Uncharacterized protein	GSCOC_T00014914001	Coffea canephora (Robusta coffee)	NA	zinc ion binding [GO:0008270]	GO:0008270	GO:0008270~zinc ion binding	NA	NA
c45386_g1_i1	1211	tr|B9DGC9|B9DGC9_ARATH	170	78.26	115	28.49	67.65	25	0	456	800	38	152	7e-62	AT3G13550 protein (Constitutive photomorphogenesis protein 10)	FUS9 At3g13550	Arabidopsis thaliana (Mouse-ear cress)	NA	NA	NA	NA	NA	NA
c55417_g2_i3	2493	tr|A0A068UMT3|A0A068UMT3_COFCA	617	54.53	651	78.34	100	252	6	503	2440	6	617	0	Uncharacterized protein	GSCOC_T00028070001	Coffea canephora (Robusta coffee)	NA	NA	NA	NA	NA	NA
c50783_g1_i10	963	tr|A0A068U9G5|A0A068U9G5_COFCA	94	72	50	15.58	53.19	14	0	806	955	30	79	5e-18	Uncharacterized protein	GSCOC_T00017552001	Coffea canephora (Robusta coffee)	NA	NA	NA	NA	NA	NA
c55410_g1_i6	1545	tr|K4B1M7|K4B1M7_SOLLC	1217	83.29	371	72.04	30.48	61	1	265	1377	1	370	0	Uncharacterized protein	NA	Solanum lycopersicum (Tomato) (Lycopersicon esculentum)	NA	cell wall [GO:0005618]; cytosol [GO:0005829]; nucleus [GO:0005634]; plasma membrane [GO:0005886]; protein ubiquitination [GO:0016567]; response to auxin [GO:0009733]; SCF complex assembly [GO:0010265]; vegetative to reproductive phase transition of meristem [GO:0010228]; xylem and phloem pattern formation [GO:0010051]	GO:0005618; GO:0005634; GO:0005829; GO:0005886; GO:0009733; GO:0010051; GO:0010228; GO:0010265; GO:0016567	NA	GO:0009733~response to auxin;GO:0010051~xylem and phloem pattern formation;GO:0010228~vegetative to reproductive phase transition of meristem;GO:0010265~SCF complex assembly;GO:0016567~protein ubiquitination	GO:0005618~cell wall;GO:0005634~nucleus;GO:0005829~cytosol;GO:0005886~plasma membrane
c48962_g1_i2	1573	tr|M1BTN2|M1BTN2_SOLTU	488	66.1	410	78.19	84.02	128	2	147	1376	1	399	0	Uncharacterized protein	PGSC0003DMG400020417	Solanum tuberosum (Potato)	NA	hydrolase activity [GO:0016787]; lipid metabolic process [GO:0006629]	GO:0006629; GO:0016787	GO:0016787~hydrolase activity	GO:0006629~lipid metabolic process	NA
c42584_g1_i1	1028	tr|A0A103YIP5|A0A103YIP5_CYNCS	77	82.54	63	18.39	81.82	11	0	205	393	15	77	1e-27	Yos1-like protein	Ccrd_011758	Cynara cardunculus var. scolymus (Artichoke) (Cynara scolymus)	NA	NA	NA	NA	NA	NA
c51179_g1_i2	2029	tr|A0A0S3SCB2|A0A0S3SCB2_PHAAN	683	86.12	281	41.55	41.14	39	0	1186	2028	324	604	0	Uncharacterized protein	Vigan.06G171000 VIGAN_06171000	Vigna angularis var. angularis	NA	integral component of membrane [GO:0016021]; transporter activity [GO:0005215]; transmembrane transport [GO:0055085]	GO:0005215; GO:0016021; GO:0055085	GO:0005215~transporter activity	GO:0055085~transmembrane transport	GO:0016021~integral component of membrane
c52497_g1_i3	1163	tr|A0A0V0IJW7|A0A0V0IJW7_SOLCH	445	64.83	290	74.81	65.17	62	1	292	1161	66	315	9e-125	Putative poly(RC)-binding protein 4-like	NA	Solanum chacoense (Chaco potato)	NA	RNA binding [GO:0003723]	GO:0003723	GO:0003723~RNA binding	NA	NA
c33383_g1_i2	555	tr|A0A022R1A7|A0A022R1A7_ERYGU	305	55.36	112	60.54	36.72	44	4	1	324	194	303	2e-26	Uncharacterized protein	MIMGU_mgv1a010692mg	Erythranthe guttata (Yellow monkey flower) (Mimulus guttatus)	NA	DNA binding [GO:0003677]	GO:0003677	GO:0003677~DNA binding	NA	NA
c40286_g1_i2	952	tr|A0A068VDJ1|A0A068VDJ1_COFCA	223	79.1	177	55.78	79.37	35	1	2	532	46	220	3e-93	Gamma-glutamylcyclotransferase (EC 2.3.2.4)	GSCOC_T00000537001 GSCOC_T00000538001	Coffea canephora (Robusta coffee)	NA	transferase activity, transferring acyl groups [GO:0016746]	GO:0016746	GO:0016746~transferase activity, transferring acyl groups	NA	NA
c54099_g2_i4	856	tr|A0A068TUT5|A0A068TUT5_COFCA	421	71.78	163	57.13	38.72	45	1	369	854	6	168	3e-76	Uncharacterized protein	GSCOC_T00029843001	Coffea canephora (Robusta coffee)	NA	amino acid binding [GO:0016597]; metabolic process [GO:0008152]	GO:0008152; GO:0016597	GO:0016597~amino acid binding	GO:0008152~metabolic process	NA
c51845_g2_i2	2053	tr|A0A0V0IMS6|A0A0V0IMS6_SOLCH	644	67.14	566	82.71	87.89	171	7	3	1682	85	641	0	Uncharacterized protein	NA	Solanum chacoense (Chaco potato)	NA	NA	NA	NA	NA	NA
c45513_g1_i1	1417	tr|M1BWG5|M1BWG5_SOLTU	413	32.49	317	67.11	76.76	173	11	250	1137	4	300	5e-34	Uncharacterized protein	PGSC0003DMG400021156	Solanum tuberosum (Potato)	NA	NA	NA	NA	NA	NA
c48523_g2_i1	1148	tr|K4DB08|K4DB08_SOLLC	258	50.52	291	76.05	100	79	9	40	879	1	237	2e-73	Uncharacterized protein	NA	Solanum lycopersicum (Tomato) (Lycopersicon esculentum)	NA	cytoplasm [GO:0005737]; transition metal ion binding [GO:0046914]; cellular transition metal ion homeostasis [GO:0046916]; metal ion transport [GO:0030001]	GO:0005737; GO:0030001; GO:0046914; GO:0046916	GO:0046914~transition metal ion binding	GO:0030001~metal ion transport;GO:0046916~cellular transition metal ion homeostasis	GO:0005737~cytoplasm
c43243_g1_i4	929	tr|A0A0J8BUD2|A0A0J8BUD2_BETVU	492	70.21	47	15.18	9.55	8	1	511	651	131	171	3e-10	Uncharacterized protein	BVRB_8g191910	Beta vulgaris subsp. vulgaris	NA	ATP binding [GO:0005524]	GO:0005524	GO:0005524~ATP binding	NA	NA
c33610_g1_i1	697	tr|M1BLU7|M1BLU7_SOLTU	206	92	50	21.52	24.27	4	0	548	697	1	50	2e-23	Uncharacterized protein	PGSC0003DMG401018664	Solanum tuberosum (Potato)	NA	nucleus [GO:0005634]; DNA binding [GO:0003677]; regulation of transcription, DNA-templated [GO:0006355]; transcription, DNA-templated [GO:0006351]	GO:0003677; GO:0005634; GO:0006351; GO:0006355	GO:0003677~DNA binding	GO:0006351~transcription, DNA-templated;GO:0006355~regulation of transcription, DNA-templated	GO:0005634~nucleus
c51482_g2_i4	1833	tr|K4DI02|K4DI02_SOLLC	455	85.87	184	30.11	40.44	26	0	813	1364	216	399	2e-100	Uncharacterized protein	NA	Solanum lycopersicum (Tomato) (Lycopersicon esculentum)	NA	integral component of membrane [GO:0016021]	GO:0016021	NA	NA	GO:0016021~integral component of membrane
c46207_g1_i1	1305	tr|M1D5V8|M1D5V8_SOLTU	411	78.45	297	68.28	72.26	63	1	50	937	110	406	1e-152	Uncharacterized protein	PGSC0003DMG400032528	Solanum tuberosum (Potato)	NA	chloroplast inner membrane [GO:0009706]; mitochondrion [GO:0005739]	GO:0005739; GO:0009706	NA	NA	GO:0005739~mitochondrion;GO:0009706~chloroplast inner membrane
c51547_g1_i1	703	tr|M1AGV0|M1AGV0_SOLTU	464	71.98	207	88.34	44.61	58	0	78	698	16	222	1e-105	Uncharacterized protein	PGSC0003DMG400008727	Solanum tuberosum (Potato)	NA	plant-type cell wall [GO:0009505]; plasmodesma [GO:0009506]; hydrolase activity, hydrolyzing O-glycosyl compounds [GO:0004553]; carbohydrate metabolic process [GO:0005975]	GO:0004553; GO:0005975; GO:0009505; GO:0009506	GO:0004553~hydrolase activity, hydrolyzing O-glycosyl compounds	GO:0005975~carbohydrate metabolic process	GO:0009505~plant-type cell wall;GO:0009506~plasmodesma
c7338_g1_i1	561	tr|Q9FWG3|Q9FWG3_ORYSJ	1417	57.47	87	46.52	6.14	37	0	21	281	1223	1309	3e-30	Putative gag/pol polyprotein	OSJNBb0015I11.24	Oryza sativa subsp. japonica (Rice)	NA	nucleic acid binding [GO:0003676]; DNA integration [GO:0015074]	GO:0003676; GO:0015074	GO:0003676~nucleic acid binding	GO:0015074~DNA integration	NA
c50762_g1_i4	1032	tr|A0A164YLP3|A0A164YLP3_DAUCA	378	62.8	293	85.17	77.51	107	2	62	934	8	300	3e-124	WAT1-related protein	DCAR_017939	Daucus carota subsp. sativus	NA	NA	NA	NA	NA	NA
c45424_g1_i3	625	tr|A0A164XKJ2|A0A164XKJ2_DAUCA	207	89.04	73	35.04	35.27	8	0	156	374	2	74	1e-35	HVA22-like protein	DCAR_016538	Daucus carota subsp. sativus	NA	NA	NA	NA	NA	NA
c47782_g1_i1	1399	tr|K4DGV9|K4DGV9_SOLLC	344	78.78	344	73.77	100	70	2	30	1052	1	344	0	Uncharacterized protein	NA	Solanum lycopersicum (Tomato) (Lycopersicon esculentum)	NA	endoplasmic reticulum [GO:0005783]; plasma membrane [GO:0005886]; vacuolar membrane [GO:0005774]; coenzyme binding [GO:0050662]; farnesol dehydrogenase activity [GO:0047886]; farnesol metabolic process [GO:0016487]; negative regulation of abscisic acid-activated signaling pathway [GO:0009788]	GO:0005774; GO:0005783; GO:0005886; GO:0009788; GO:0016487; GO:0047886; GO:0050662	GO:0047886~farnesol dehydrogenase activity;GO:0050662~coenzyme binding	GO:0009788~negative regulation of abscisic acid-activated signaling pathway;GO:0016487~farnesol metabolic process	GO:0005774~vacuolar membrane;GO:0005783~endoplasmic reticulum;GO:0005886~plasma membrane
c37452_g1_i1	720	tr|A0A103XKR7|A0A103XKR7_CYNCS	228	47.15	123	51.25	53.95	64	1	641	276	91	213	2e-32	Reticulon-like protein	Ccrd_005398	Cynara cardunculus var. scolymus (Artichoke) (Cynara scolymus)	NA	endoplasmic reticulum membrane [GO:0005789]; integral component of membrane [GO:0016021]	GO:0005789; GO:0016021	NA	NA	GO:0005789~endoplasmic reticulum membrane;GO:0016021~integral component of membrane
c56261_g1_i1	516	tr|A0A067LN20|A0A067LN20_JATCU	493	47.95	171	99.42	34.69	87	1	4	516	184	352	8e-44	Uncharacterized protein	JCGZ_17446	Jatropha curcas (Barbados nut)	NA	integral component of membrane [GO:0016021]; transmembrane transporter activity [GO:0022857]	GO:0016021; GO:0022857	GO:0022857~transmembrane transporter activity	NA	GO:0016021~integral component of membrane
c52068_g1_i2	1432	tr|A0A0V0HEZ8|A0A0V0HEZ8_SOLCH	163	46.4	125	26.19	76.69	64	2	757	1122	2	126	1e-15	Putative ovule protein (Fragment)	NA	Solanum chacoense (Chaco potato)	NA	NA	NA	NA	NA	NA
c48149_g1_i5	924	tr|M0ZJ16|M0ZJ16_SOLTU	193	74.12	170	55.19	88.08	42	1	52	555	7	176	3e-64	Uncharacterized protein	PGSC0003DMG400000660	Solanum tuberosum (Potato)	NA	integral component of membrane [GO:0016021]	GO:0016021	NA	NA	GO:0016021~integral component of membrane
c47409_g1_i2	1517	tr|A0A0D2V405|A0A0D2V405_GOSRA	315	79.81	312	61.7	99.05	61	1	48	977	4	315	3e-166	Uncharacterized protein	B456_012G107500	Gossypium raimondii (New World cotton)	NA	oxidoreductase activity [GO:0016491]	GO:0016491	GO:0016491~oxidoreductase activity	NA	NA
c48883_g2_i1	1323	tr|A0A067L724|A0A067L724_JATCU	293	68.37	313	70.98	100	74	9	116	1039	1	293	3e-107	Uncharacterized protein	JCGZ_03440	Jatropha curcas (Barbados nut)	NA	nucleus [GO:0005634]; sequence-specific DNA binding [GO:0043565]; transcription factor activity, sequence-specific DNA binding [GO:0003700]	GO:0003700; GO:0005634; GO:0043565	GO:0003700~sequence-specific DNA binding transcription factor activity;GO:0043565~sequence-specific DNA binding	NA	GO:0005634~nucleus
c54312_g3_i3	2024	tr|A0A022PPC9|A0A022PPC9_ERYGU	642	63.7	584	86.56	90.97	200	5	115	1833	60	642	0	Uncharacterized protein	MIMGU_mgv1a002732mg	Erythranthe guttata (Yellow monkey flower) (Mimulus guttatus)	NA	thiol-dependent ubiquitinyl hydrolase activity [GO:0036459]; protein deubiquitination [GO:0016579]; ubiquitin-dependent protein catabolic process [GO:0006511]	GO:0006511; GO:0016579; GO:0036459	GO:0036459~ubiquitinyl hydrolase activity	GO:0006511~ubiquitin-dependent protein catabolic process;GO:0016579~protein deubiquitination	NA
c51684_g1_i5	2542	tr|M5XDP4|M5XDP4_PRUPE	390	73.31	236	27.85	60.51	63	0	500	1207	71	306	4e-118	Uncharacterized protein	PRUPE_ppa006928mg	Prunus persica (Peach) (Amygdalus persica)	NA	NA	NA	NA	NA	NA
c30213_g1_i1	880	tr|A0A059LQY3|A0A059LQY3_9CHLO	212	53.06	196	66.82	92.45	85	3	46	627	2	192	8e-55	60S ribosomal protein L13	H632_c112p0	Helicosporidium sp. ATCC 50920	NA	ribosome [GO:0005840]; structural constituent of ribosome [GO:0003735]; translation [GO:0006412]	GO:0003735; GO:0005840; GO:0006412	GO:0003735~structural constituent of ribosome	GO:0006412~translation	GO:0005840~ribosome
c43352_g1_i2	672	tr|A0A022QJ30|A0A022QJ30_ERYGU	197	95.88	97	43.3	49.24	4	0	2	292	91	187	3e-58	Uncharacterized protein	MIMGU_mgv1a014218mg	Erythranthe guttata (Yellow monkey flower) (Mimulus guttatus)	NA	small ribosomal subunit [GO:0015935]; rRNA binding [GO:0019843]; structural constituent of ribosome [GO:0003735]; translation [GO:0006412]	GO:0003735; GO:0006412; GO:0015935; GO:0019843	GO:0003735~structural constituent of ribosome;GO:0019843~rRNA binding	GO:0006412~translation	GO:0015935~small ribosomal subunit
c52915_g1_i3	1578	tr|A0A068U6M9|A0A068U6M9_COFCA	429	87.17	343	65.21	79.95	42	1	233	1261	25	365	0	Uncharacterized protein	GSCOC_T00017485001	Coffea canephora (Robusta coffee)	NA	endoplasmic reticulum [GO:0005783]; calcium ion binding [GO:0005509]; protein folding [GO:0006457]	GO:0005509; GO:0005783; GO:0006457	GO:0005509~calcium ion binding	GO:0006457~protein folding	GO:0005783~endoplasmic reticulum
c54876_g1_i5	1118	tr|A0A0V0ITP3|A0A0V0ITP3_SOLCH	472	89.17	157	42.13	33.26	15	1	68	538	289	443	3e-89	Putative ovule protein	NA	Solanum chacoense (Chaco potato)	NA	NA	NA	NA	NA	NA
c48967_g1_i2	1732	tr|A0A068UE81|A0A068UE81_COFCA	472	44.69	452	78.29	95.76	223	9	147	1442	28	472	3e-108	Uncharacterized protein	GSCOC_T00023393001	Coffea canephora (Robusta coffee)	NA	NA	NA	NA	NA	NA
c51564_g1_i1	946	tr|A0A061DIE8|A0A061DIE8_THECC	424	55.32	235	74.52	55.42	72	4	249	944	13	217	4e-64	GCR2-like 1	TCM_001050	Theobroma cacao (Cacao) (Cocoa)	NA	NA	NA	NA	NA	NA
c53504_g1_i1	914	tr|A0A0V0IGA9|A0A0V0IGA9_SOLCH	540	69.88	83	27.24	15.37	25	0	483	731	186	268	2e-69	Putative C-terminal processing peptidase, chloroplastic-like	NA	Solanum chacoense (Chaco potato)	NA	serine-type peptidase activity [GO:0008236]	GO:0008236	GO:0008236~serine-type peptidase activity	NA	NA
c27128_g1_i1	555	tr|A0A061GWA4|A0A061GWA4_THECC	875	59.78	184	99.46	21.03	74	0	2	553	140	323	1e-61	Tetratricopeptide repeat (TPR)-like superfamily protein	TCM_041450	Theobroma cacao (Cacao) (Cocoa)	NA	zinc ion binding [GO:0008270]	GO:0008270	GO:0008270~zinc ion binding	NA	NA
c51218_g1_i8	708	tr|A0A068TZD3|A0A068TZD3_COFCA	528	74.31	144	61.02	27.27	37	0	118	549	4	147	1e-66	Uncharacterized protein	GSCOC_T00032702001	Coffea canephora (Robusta coffee)	NA	integral component of membrane [GO:0016021]; amino acid transmembrane transporter activity [GO:0015171]	GO:0015171; GO:0016021	GO:0015171~amino acid transmembrane transporter activity	NA	GO:0016021~integral component of membrane
c49330_g1_i5	553	tr|A0A097A2W4|A0A097A2W4_LITER	318	60.27	146	79.2	45.91	32	3	115	483	88	230	3e-28	MYB2	NA	Lithospermum erythrorhizon (Purple gromwell) (Lithospermum officinale var. erythrorhizon)	NA	DNA binding [GO:0003677]	GO:0003677	GO:0003677~DNA binding	NA	NA
c35780_g1_i1	627	tr|W1PZT1|W1PZT1_AMBTC	344	92.36	144	68.9	41.86	11	0	194	625	29	172	4e-92	Malate dehydrogenase (EC 1.1.1.37)	AMTR_s00021p00133930	Amborella trichopoda	NA	L-malate dehydrogenase activity [GO:0030060]; carbohydrate metabolic process [GO:0005975]; malate metabolic process [GO:0006108]; tricarboxylic acid cycle [GO:0006099]	GO:0005975; GO:0006099; GO:0006108; GO:0030060	GO:0030060~L-malate dehydrogenase activity	GO:0005975~carbohydrate metabolic process;GO:0006099~tricarboxylic acid cycle;GO:0006108~malate metabolic process	NA
c48089_g1_i3	815	tr|A0A0V0INL1|A0A0V0INL1_SOLCH	463	46.96	115	42.33	24.84	60	1	204	548	349	462	9e-28	Uncharacterized protein	NA	Solanum chacoense (Chaco potato)	NA	DNA repair [GO:0006281]	GO:0006281	NA	GO:0006281~DNA repair	NA
c55297_g1_i3	2016	tr|A0A067KQ90|A0A067KQ90_JATCU	656	63.38	467	69.49	71.19	151	4	673	2016	16	481	0	Uncharacterized protein	JCGZ_06209	Jatropha curcas (Barbados nut)	NA	integral component of membrane [GO:0016021]	GO:0016021	NA	NA	GO:0016021~integral component of membrane
c45406_g2_i2	840	tr|I1NBT0|I1NBT0_SOYBN	532	40	75	26.79	14.1	37	1	160	360	12	86	9e-05	Importin subunit alpha	GLYMA_19G229800	Glycine max (Soybean) (Glycine hispida)	NA	cytosol [GO:0005829]; nuclear pore [GO:0005643]; nucleoplasm [GO:0005654]; nuclear localization sequence binding [GO:0008139]; protein transporter activity [GO:0008565]; NLS-bearing protein import into nucleus [GO:0006607]	GO:0005643; GO:0005654; GO:0005829; GO:0006607; GO:0008139; GO:0008565	GO:0008139~nuclear localization sequence binding;GO:0008565~protein transporter activity	GO:0006607~NLS-bearing protein import into nucleus	GO:0005643~nuclear pore;GO:0005654~nucleoplasm;GO:0005829~cytosol
c47100_g1_i2	746	tr|A0A068UFQ8|A0A068UFQ8_COFCA	183	76.42	123	49.46	67.21	25	2	376	744	1	119	2e-52	CASP-like protein	GSCOC_T00024225001	Coffea canephora (Robusta coffee)	NA	integral component of membrane [GO:0016021]; plasma membrane [GO:0005886]	GO:0005886; GO:0016021	NA	NA	GO:0005886~plasma membrane;GO:0016021~integral component of membrane
c28608_g1_i2	1491	tr|A0A061EC97|A0A061EC97_THECC	2214	41.3	414	83.3	18.7	224	3	276	1490	1082	1485	6e-105	Uncharacterized protein	TCM_016762	Theobroma cacao (Cacao) (Cocoa)	NA	nucleic acid binding [GO:0003676]; RNA-DNA hybrid ribonuclease activity [GO:0004523]	GO:0003676; GO:0004523	GO:0003676~nucleic acid binding;GO:0004523~RNA-DNA hybrid ribonuclease activity	NA	NA
c43585_g1_i3	1603	tr|A0A058ZYT0|A0A058ZYT0_EUCGR	110	85.48	62	11.6	56.36	9	0	1304	1489	1	62	4e-28	Uncharacterized protein	EUGRSUZ_K00427	Eucalyptus grandis (Flooded gum)	NA	ribosome [GO:0005840]; structural constituent of ribosome [GO:0003735]; translational elongation [GO:0006414]	GO:0003735; GO:0005840; GO:0006414	GO:0003735~structural constituent of ribosome	GO:0006414~translational elongation	GO:0005840~ribosome
c44689_g1_i3	837	tr|X5I2G6|X5I2G6_NICBE	267	54.62	249	89.25	93.26	95	6	74	766	17	265	4e-82	Phosphatidic acid phosphatase 2	NA	Nicotiana benthamiana	NA	integral component of membrane [GO:0016021]	GO:0016021	NA	NA	GO:0016021~integral component of membrane
c45839_g2_i5	899	tr|A0A068VCK9|A0A068VCK9_COFCA	173	78.22	101	33.7	58.38	22	0	26	328	27	127	2e-63	Uncharacterized protein	GSCOC_T00004333001	Coffea canephora (Robusta coffee)	NA	NA	NA	NA	NA	NA
c42959_g1_i1	1015	tr|A0A068UG06|A0A068UG06_COFCA	209	82.3	209	61.77	100	37	0	18	644	1	209	2e-125	Uncharacterized protein	GSCOC_T00023466001	Coffea canephora (Robusta coffee)	NA	integral component of membrane [GO:0016021]	GO:0016021	NA	NA	GO:0016021~integral component of membrane
c44145_g1_i1	778	tr|A0A0R0ERV9|A0A0R0ERV9_SOYBN	480	92.78	180	69.41	37.5	12	1	239	778	8	186	1e-118	Uncharacterized protein	GLYMA_20G228000	Glycine max (Soybean) (Glycine hispida)	NA	ATP binding [GO:0005524]; protein kinase activity [GO:0004672]	GO:0004672; GO:0005524	GO:0004672~protein kinase activity;GO:0005524~ATP binding	NA	NA
c51613_g2_i6	1673	tr|A0A068U2D8|A0A068U2D8_COFCA	853	54.17	408	73.16	47.83	175	3	1	1200	252	655	1e-142	Uncharacterized protein	GSCOC_T00040147001	Coffea canephora (Robusta coffee)	NA	NA	NA	NA	NA	NA
c50262_g3_i1	581	tr|A0A161ZQK1|A0A161ZQK1_DAUCA	978	50	192	99.14	19.63	37	3	580	5	358	490	5e-47	Uncharacterized protein	DCAR_022755	Daucus carota subsp. sativus	NA	NA	NA	NA	NA	NA
c52507_g1_i3	1472	tr|M5X7S7|M5X7S7_PRUPE	788	79.13	369	75.2	46.83	77	0	292	1398	420	788	0	Uncharacterized protein (Fragment)	PRUPE_ppa001153m1g	Prunus persica (Peach) (Amygdalus persica)	NA	NA	NA	NA	NA	NA
c55819_g1_i1	1779	tr|A0A068VBI4|A0A068VBI4_COFCA	782	71.08	287	48.4	36.7	65	1	4	864	91	359	3e-134	Uncharacterized protein	GSCOC_T00008253001	Coffea canephora (Robusta coffee)	NA	ATP binding [GO:0005524]; metalloendopeptidase activity [GO:0004222]	GO:0004222; GO:0005524	GO:0004222~metalloendopeptidase activity;GO:0005524~ATP binding	NA	NA
c45841_g1_i2	1469	tr|U3MXL3|U3MXL3_NICBE	288	79.86	288	58.82	100	51	1	220	1062	1	288	1e-147	Tobamovirus multiplication protein 1	TOM1	Nicotiana benthamiana	NA	integral component of membrane [GO:0016021]	GO:0016021	NA	NA	GO:0016021~integral component of membrane
c43665_g1_i1	1310	tr|M1CSY1|M1CSY1_SOLTU	590	61	400	91.6	67.8	155	1	8	1204	187	586	3e-173	Uncharacterized protein	PGSC0003DMG400028748	Solanum tuberosum (Potato)	NA	NA	NA	NA	NA	NA
c45470_g1_i7	1647	tr|A9PJK4|A9PJK4_9ROSI	274	41.88	160	29.14	58.39	79	5	870	1313	106	263	8e-25	Putative uncharacterized protein	NA	Populus trichocarpa x Populus deltoides	NA	NA	NA	NA	NA	NA
c46247_g1_i2	946	tr|G7J5I5|G7J5I5_MEDTR	285	78.26	253	80.23	88.77	55	0	187	945	8	260	4e-148	Cycloeucalenol cycloisomerase (Uncharacterized protein)	MTR_3g089010	Medicago truncatula (Barrel medic) (Medicago tribuloides)	NA	integral component of membrane [GO:0016021]; isomerase activity [GO:0016853]	GO:0016021; GO:0016853	GO:0016853~isomerase activity	NA	GO:0016021~integral component of membrane
c56211_g1_i1	1640	tr|A0A068UMZ5|A0A068UMZ5_COFCA	1329	61.97	539	98.6	40.56	176	6	1	1563	72	599	0	Uncharacterized protein	GSCOC_T00030400001	Coffea canephora (Robusta coffee)	NA	ATP binding [GO:0005524]; ATP-dependent helicase activity [GO:0008026]; nucleic acid binding [GO:0003676]	GO:0003676; GO:0005524; GO:0008026	GO:0003676~nucleic acid binding;GO:0005524~ATP binding;GO:0008026~ATP-dependent helicase activity	NA	NA
c49572_g3_i1	786	tr|A0A0D2RVN8|A0A0D2RVN8_GOSRA	709	73.08	234	89.31	33	52	1	703	2	9	231	2e-109	Uncharacterized protein	B456_012G009700	Gossypium raimondii (New World cotton)	NA	NA	NA	NA	NA	NA
c41626_g1_i2	855	tr|A0A068U6F3|A0A068U6F3_COFCA	319	55.5	218	76.49	68.34	95	2	2	649	96	313	2e-66	Uncharacterized protein	GSCOC_T00016394001	Coffea canephora (Robusta coffee)	NA	NA	NA	NA	NA	NA
c40617_g1_i1	1027	tr|A0A068UQD0|A0A068UQD0_COFCA	763	67.63	278	81.21	36.44	84	4	206	1027	155	430	7e-124	Uncharacterized protein	GSCOC_T00031276001	Coffea canephora (Robusta coffee)	NA	lipid binding [GO:0008289]	GO:0008289	GO:0008289~lipid binding	NA	NA
c43848_g1_i3	890	tr|A0A022S0Q0|A0A022S0Q0_ERYGU	162	61.49	161	54.27	99.38	48	4	201	668	11	162	9e-55	Uncharacterized protein (Fragment)	MIMGU_mgv1a023019mg	Erythranthe guttata (Yellow monkey flower) (Mimulus guttatus)	NA	integral component of membrane [GO:0016021]	GO:0016021	NA	NA	GO:0016021~integral component of membrane
c44876_g1_i1	760	tr|W5FU35|W5FU35_WHEAT	229	88.31	77	30.39	33.62	9	0	141	371	152	228	2e-41	Uncharacterized protein	NA	Triticum aestivum (Wheat)	NA	NA	NA	NA	NA	NA
c47818_g1_i1	2365	tr|A0A068U7Z0|A0A068U7Z0_COFCA	493	49.63	401	50.87	81.34	167	8	676	1794	83	476	9e-100	Uncharacterized protein	GSCOC_T00017623001	Coffea canephora (Robusta coffee)	NA	nucleus [GO:0005634]; DNA binding [GO:0003677]; regulation of transcription, DNA-templated [GO:0006355]; transcription, DNA-templated [GO:0006351]	GO:0003677; GO:0005634; GO:0006351; GO:0006355	GO:0003677~DNA binding	GO:0006351~transcription, DNA-templated;GO:0006355~regulation of transcription, DNA-templated	GO:0005634~nucleus
c47880_g1_i5	969	tr|A0A097A2V4|A0A097A2V4_LITER	270	79.58	240	74.3	88.89	40	3	274	969	1	239	8e-118	MYB3	NA	Lithospermum erythrorhizon (Purple gromwell) (Lithospermum officinale var. erythrorhizon)	NA	DNA binding [GO:0003677]	GO:0003677	GO:0003677~DNA binding	NA	NA
c51175_g1_i9	699	tr|A0A151R789|A0A151R789_CAJCA	303	79.07	172	73.82	56.77	36	0	182	697	78	249	2e-90	Aquaporin NIP6-1	KK1_040388	Cajanus cajan (Pigeon pea) (Cajanus indicus)	NA	integral component of membrane [GO:0016021]; transporter activity [GO:0005215]	GO:0005215; GO:0016021	GO:0005215~transporter activity	NA	GO:0016021~integral component of membrane
c55404_g2_i2	1218	tr|M0ZJC7|M0ZJC7_SOLTU	293	65.83	278	68.47	94.88	92	3	200	1027	1	277	6e-124	Uncharacterized protein	PGSC0003DMG400000733	Solanum tuberosum (Potato)	NA	integral component of membrane [GO:0016021]; intracellular [GO:0005622]; intracellular protein transport [GO:0006886]; membrane fusion [GO:0061025]; vesicle-mediated transport [GO:0016192]	GO:0005622; GO:0006886; GO:0016021; GO:0016192; GO:0061025	NA	GO:0006886~intracellular protein transport;GO:0016192~vesicle-mediated transport;GO:0061025~membrane fusion	GO:0005622~intracellular;GO:0016021~integral component of membrane
c47002_g1_i2	1469	tr|A0A068UPU0|A0A068UPU0_COFCA	438	76.69	399	81.48	91.1	92	1	183	1376	38	436	0	Uncharacterized protein	GSCOC_T00030907001	Coffea canephora (Robusta coffee)	NA	RNA binding [GO:0003723]	GO:0003723	GO:0003723~RNA binding	NA	NA
c55541_g2_i5	1157	tr|A0A068TR72|A0A068TR72_COFCA	244	91.67	168	43.56	68.85	14	0	137	640	5	172	9e-77	Uncharacterized protein	GSCOC_T00021803001	Coffea canephora (Robusta coffee)	NA	zinc ion binding [GO:0008270]; regulation of transcription, DNA-templated [GO:0006355]	GO:0006355; GO:0008270	GO:0008270~zinc ion binding	GO:0006355~regulation of transcription, DNA-templated	NA
c55181_g4_i1	1020	tr|A0A067G5X5|A0A067G5X5_CITSI	1000	31.71	205	60.29	20.5	112	7	903	334	89	280	7e-26	Uncharacterized protein	CISIN_1g001884mg	Citrus sinensis (Sweet orange) (Citrus aurantium var. sinensis)	NA	NA	NA	NA	NA	NA
c18804_g1_i1	1106	tr|A5CBQ4|A5CBQ4_VITVI	1178	54.3	186	50.45	15.79	81	2	1097	549	176	360	2e-90	Putative uncharacterized protein	VITISV_013115	Vitis vinifera (Grape)	NA	nucleic acid binding [GO:0003676]; DNA integration [GO:0015074]	GO:0003676; GO:0015074	GO:0003676~nucleic acid binding	GO:0015074~DNA integration	NA
c28312_g1_i1	502	tr|A0A0D2Q3R0|A0A0D2Q3R0_GOSRA	53	69.81	53	31.67	100	16	0	164	322	1	53	4e-12	Uncharacterized protein	B456_001G239800	Gossypium raimondii (New World cotton)	NA	integral component of membrane [GO:0016021]	GO:0016021	NA	NA	GO:0016021~integral component of membrane
c51648_g3_i2	1346	tr|Q04219|Q04219_ANTMA	752	41.06	358	79.79	47.61	177	6	46	1020	5	361	3e-109	TNP2 (Fragment)	TAM1	Antirrhinum majus (Garden snapdragon)	NA	NA	NA	NA	NA	NA
c49374_g1_i1	2605	tr|A0A059A8T3|A0A059A8T3_EUCGR	256	68.24	255	29.37	99.61	74	2	1514	2257	1	255	7e-118	Uncharacterized protein	EUGRSUZ_J00215	Eucalyptus grandis (Flooded gum)	NA	NA	NA	NA	NA	NA
c27873_g1_i1	877	tr|M0ZQB1|M0ZQB1_SOLTU	207	58.38	173	59.18	83.57	59	3	217	735	28	187	6e-46	Uncharacterized protein	PGSC0003DMG400002235	Solanum tuberosum (Potato)	NA	nucleus [GO:0005634]; DNA binding [GO:0003677]; transcription factor activity, sequence-specific DNA binding [GO:0003700]; transcription, DNA-templated [GO:0006351]	GO:0003677; GO:0003700; GO:0005634; GO:0006351	GO:0003677~DNA binding;GO:0003700~sequence-specific DNA binding transcription factor activity	GO:0006351~transcription, DNA-templated	GO:0005634~nucleus
c51504_g2_i7	1769	tr|V4S4C6|V4S4C6_9ROSI	397	75.39	256	43.41	64.48	63	0	746	1513	142	397	8e-175	Uncharacterized protein	CICLE_v10005117mg	Citrus clementina	NA	hydrolase activity [GO:0016787]	GO:0016787	GO:0016787~hydrolase activity	NA	NA
c46170_g2_i1	816	tr|A0A068UUN3|A0A068UUN3_COFCA	1032	57.62	269	98.9	26.07	104	4	17	814	14	275	4e-95	Uncharacterized protein	GSCOC_T00035370001	Coffea canephora (Robusta coffee)	NA	NA	NA	NA	NA	NA
c47646_g2_i2	1322	tr|K4AZE0|K4AZE0_SOLLC	323	54.43	316	71.71	97.83	138	4	135	1079	10	320	3e-108	Uncharacterized protein	NA	Solanum lycopersicum (Tomato) (Lycopersicon esculentum)	NA	NAD binding [GO:0051287]; oxidoreductase activity, acting on the CH-OH group of donors, NAD or NADP as acceptor [GO:0016616]	GO:0016616; GO:0051287	GO:0016616~oxidoreductase activity, acting on the CH-OH group of donors, NAD or NADP as acceptor;GO:0051287~NAD binding	NA	NA
c49985_g2_i2	1503	tr|A0A067GQ99|A0A067GQ99_CITSI	404	51.72	319	63.67	78.96	121	7	310	1212	1	304	2e-90	Uncharacterized protein	CISIN_1g015573mg	Citrus sinensis (Sweet orange) (Citrus aurantium var. sinensis)	NA	phosphatase activity [GO:0016791]	GO:0016791	GO:0016791~phosphatase activity	NA	NA
c39544_g1_i1	671	tr|A0A068V7A1|A0A068V7A1_COFCA	107	78.16	87	38.9	81.31	19	0	202	462	4	90	2e-43	Uncharacterized protein	GSCOC_T00018937001	Coffea canephora (Robusta coffee)	NA	mitochondrial inner membrane [GO:0005743]; mitochondrial pyruvate transport [GO:0006850]	GO:0005743; GO:0006850	NA	GO:0006850~mitochondrial pyruvate transport	GO:0005743~mitochondrial inner membrane
c53504_g1_i8	2170	tr|A0A0V0IGA9|A0A0V0IGA9_SOLCH	540	76.98	139	19.22	25.74	32	0	678	1094	186	324	1e-86	Putative C-terminal processing peptidase, chloroplastic-like	NA	Solanum chacoense (Chaco potato)	NA	serine-type peptidase activity [GO:0008236]	GO:0008236	GO:0008236~serine-type peptidase activity	NA	NA
c51318_g1_i1	2007	tr|A0A068U2Z7|A0A068U2Z7_COFCA	494	60.81	495	73.99	100	192	2	136	1617	1	494	0	Uncharacterized protein	GSCOC_T00039940001	Coffea canephora (Robusta coffee)	NA	nucleic acid binding [GO:0003676]	GO:0003676	GO:0003676~nucleic acid binding	NA	NA
c47680_g1_i3	1459	tr|A0A068U094|A0A068U094_COFCA	557	67.89	380	78.14	68.22	121	1	1	1140	130	508	0	Uncharacterized protein	GSCOC_T00036821001	Coffea canephora (Robusta coffee)	NA	ATP binding [GO:0005524]; protein kinase activity [GO:0004672]	GO:0004672; GO:0005524	GO:0004672~protein kinase activity;GO:0005524~ATP binding	NA	NA
c71693_g1_i1	557	tr|A0A068V5P9|A0A068V5P9_COFCA	259	53.85	208	100	80.31	69	5	12	557	32	238	2e-68	Uncharacterized protein	GSCOC_T00042778001	Coffea canephora (Robusta coffee)	NA	nucleus [GO:0005634]; DNA binding [GO:0003677]; regulation of transcription, DNA-templated [GO:0006355]; transcription, DNA-templated [GO:0006351]	GO:0003677; GO:0005634; GO:0006351; GO:0006355	GO:0003677~DNA binding	GO:0006351~transcription, DNA-templated;GO:0006355~regulation of transcription, DNA-templated	GO:0005634~nucleus
c54478_g2_i3	958	tr|A0A068TQE0|A0A068TQE0_COFCA	197	72.54	193	60.44	97.97	52	1	73	648	1	193	8e-85	Uncharacterized protein	GSCOC_T00022592001	Coffea canephora (Robusta coffee)	NA	response to stress [GO:0006950]	GO:0006950	NA	GO:0006950~response to stress	NA
c67025_g1_i1	1472	tr|U6A8C0|U6A8C0_PETHY	600	75.66	304	61.96	50.67	74	0	2	913	176	479	0	Male sterility protein 2	ms2	Petunia hybrida (Petunia)	NA	fatty-acyl-CoA reductase (alcohol-forming) activity [GO:0080019]	GO:0080019	GO:0080019~fatty-acyl-CoA reductase (alcohol-forming) activity	NA	NA
c53011_g2_i1	999	tr|M1BF20|M1BF20_SOLTU	360	73.06	297	89.19	82.5	80	0	104	994	1	297	1e-159	Uncharacterized protein	PGSC0003DMG400016961	Solanum tuberosum (Potato)	NA	oxidoreductase activity [GO:0016491]	GO:0016491	GO:0016491~oxidoreductase activity	NA	NA
c45384_g1_i6	1112	tr|A0A061H0C7|A0A061H0C7_THECC	174	73.51	151	40.74	86.78	40	0	416	868	24	174	3e-58	SAGA-associated factor 11	TCM_042184	Theobroma cacao (Cacao) (Cocoa)	NA	nucleus [GO:0005634]	GO:0005634	NA	NA	GO:0005634~nucleus
c52406_g2_i1	846	tr|M1A4M6|M1A4M6_SOLTU	561	72.77	224	79.43	39.93	60	1	152	820	338	561	3e-100	Uncharacterized protein	PGSC0003DMG400005722	Solanum tuberosum (Potato)	NA	NA	NA	NA	NA	NA
c35964_g1_i2	989	tr|A0A068B703|A0A068B703_GOSBA	1369	69.91	216	65.52	15.78	64	1	344	988	826	1041	9e-96	Polyprotein	NA	Gossypium barbadense (Sea-island cotton) (Egyptian cotton)	NA	nucleic acid binding [GO:0003676]; zinc ion binding [GO:0008270]; DNA integration [GO:0015074]	GO:0003676; GO:0008270; GO:0015074	GO:0003676~nucleic acid binding;GO:0008270~zinc ion binding	GO:0015074~DNA integration	NA
c53807_g1_i5	3195	tr|K4CV43|K4CV43_SOLLC	761	75.88	651	61.13	85.55	157	0	852	2804	110	760	0	Uncharacterized protein	NA	Solanum lycopersicum (Tomato) (Lycopersicon esculentum)	NA	chloroplast [GO:0009507]; catalytic activity [GO:0003824]	GO:0003824; GO:0009507	GO:0003824~catalytic activity	NA	GO:0009507~chloroplast
c44880_g2_i1	2081	tr|A0A068U193|A0A068U193_COFCA	690	66.79	554	79.87	80.29	184	0	3	1664	135	688	0	Uncharacterized protein	GSCOC_T00039655001	Coffea canephora (Robusta coffee)	NA	NA	NA	NA	NA	NA
c38879_g1_i1	511	tr|B9H0A4|B9H0A4_POPTR	470	37.59	133	78.08	28.3	43	5	146	424	57	189	1e-08	Ribosomal protein S15	POPTR_0003s17720g	Populus trichocarpa (Western balsam poplar) (Populus balsamifera subsp. trichocarpa)	NA	ribosome [GO:0005840]; structural constituent of ribosome [GO:0003735]; translation [GO:0006412]	GO:0003735; GO:0005840; GO:0006412	GO:0003735~structural constituent of ribosome	GO:0006412~translation	GO:0005840~ribosome
c46069_g2_i5	899	tr|K4DAL3|K4DAL3_SOLLC	247	38.98	254	84.76	100	119	7	100	786	3	245	8e-44	Uncharacterized protein	NA	Solanum lycopersicum (Tomato) (Lycopersicon esculentum)	NA	integral component of membrane [GO:0016021]	GO:0016021	NA	NA	GO:0016021~integral component of membrane
c37903_g1_i1	818	tr|A0A0V0HVN2|A0A0V0HVN2_SOLCH	377	65.38	130	47.68	34.48	42	2	204	584	17	146	9e-49	Putative ovule protein (Fragment)	NA	Solanum chacoense (Chaco potato)	NA	NA	NA	NA	NA	NA
c55885_g1_i2	2809	tr|A0A068VDT6|A0A068VDT6_COFCA	1211	32.57	261	27.87	21.55	159	5	1514	2269	523	775	8e-25	Uncharacterized protein	GSCOC_T00002658001	Coffea canephora (Robusta coffee)	NA	NA	NA	NA	NA	NA
c52233_g1_i1	2080	tr|V4TIY9|V4TIY9_9ROSI	528	68.41	402	57.98	76.14	124	1	447	1643	126	527	0	Uncharacterized protein	CICLE_v10024401mg	Citrus clementina	NA	NA	NA	NA	NA	NA
c41842_g1_i1	888	tr|K4CHU5|K4CHU5_SOLLC	193	47.33	131	44.26	67.88	67	1	3	395	56	184	7e-25	Uncharacterized protein	NA	Solanum lycopersicum (Tomato) (Lycopersicon esculentum)	NA	integral component of membrane [GO:0016021]	GO:0016021	NA	NA	GO:0016021~integral component of membrane
c55185_g1_i1	614	tr|M0ZU82|M0ZU82_SOLTU	507	66.67	72	35.18	14.2	22	1	259	474	93	162	6e-39	Uncharacterized protein	PGSC0003DMG402003156	Solanum tuberosum (Potato)	NA	Golgi apparatus [GO:0005794]	GO:0005794	NA	NA	GO:0005794~Golgi apparatus
c51059_g1_i4	1549	tr|A0A0V0I0R9|A0A0V0I0R9_SOLCH	347	70.27	296	57.33	85.3	60	2	426	1313	79	346	1e-135	Putative pollen-specific protein SF21-like	NA	Solanum chacoense (Chaco potato)	NA	NA	NA	NA	NA	NA
c41430_g1_i2	840	tr|A0A151SJM2|A0A151SJM2_CAJCA	148	81.08	148	52.86	100	27	1	202	642	1	148	1e-79	Putative prefoldin subunit 2	KK1_001220	Cajanus cajan (Pigeon pea) (Cajanus indicus)	NA	prefoldin complex [GO:0016272]; protein folding [GO:0006457]	GO:0006457; GO:0016272	NA	GO:0006457~protein folding	GO:0016272~prefoldin complex
c53235_g1_i1	579	tr|A0A068V0H8|A0A068V0H8_COFCA	603	80.7	114	59.07	18.91	22	0	2	343	48	161	5e-58	Uncharacterized protein	GSCOC_T00039247001	Coffea canephora (Robusta coffee)	NA	NA	NA	NA	NA	NA
c38784_g1_i1	501	tr|A0A068TM81|A0A068TM81_COFCA	448	74.1	166	99.4	37.05	40	1	3	500	280	442	4e-58	Uncharacterized protein	GSCOC_T00014631001	Coffea canephora (Robusta coffee)	NA	NA	NA	NA	NA	NA
c45866_g1_i4	665	tr|A0A067KFY5|A0A067KFY5_JATCU	412	78.12	64	28.87	15.53	14	0	474	665	23	86	1e-27	Uncharacterized protein	JCGZ_15542	Jatropha curcas (Barbados nut)	NA	sequence-specific DNA binding [GO:0043565]; transcription factor activity, sequence-specific DNA binding [GO:0003700]	GO:0003700; GO:0043565	GO:0003700~sequence-specific DNA binding transcription factor activity;GO:0043565~sequence-specific DNA binding	NA	NA
c49166_g1_i2	659	tr|A0A0V0HDS9|A0A0V0HDS9_SOLCH	229	47.65	170	77.39	74.24	72	4	181	654	9	173	8e-40	Putative cell division cycle-associated protein 7-like	NA	Solanum chacoense (Chaco potato)	NA	cell division [GO:0051301]	GO:0051301	NA	GO:0051301~cell division	NA
c48823_g1_i2	935	tr|A0A068TV19|A0A068TV19_COFCA	254	86.56	253	81.18	99.61	34	0	81	839	1	253	1e-143	Uncharacterized protein	GSCOC_T00029890001	Coffea canephora (Robusta coffee)	NA	triose-phosphate isomerase activity [GO:0004807]; glycolytic process [GO:0006096]	GO:0004807; GO:0006096	GO:0004807~triose-phosphate isomerase activity	GO:0006096~glycolytic process	NA
c43833_g2_i1	561	tr|A0A067L058|A0A067L058_JATCU	313	60.33	121	64.71	38.66	32	4	349	2	172	281	8e-35	Uncharacterized protein	JCGZ_26810	Jatropha curcas (Barbados nut)	NA	NA	NA	NA	NA	NA
c46682_g1_i3	837	tr|G7L7M4|G7L7M4_MEDTR	128	84.38	128	45.88	100	20	0	245	628	1	128	1e-50	Small nuclear ribonucleoprotein (Uncharacterized protein)	MTR_8g021250	Medicago truncatula (Barrel medic) (Medicago tribuloides)	NA	intracellular ribonucleoprotein complex [GO:0030529]; viral nucleocapsid [GO:0019013]	GO:0019013; GO:0030529	NA	NA	GO:0019013~viral nucleocapsid;GO:0030529~ribonucleoprotein complex
c51992_g2_i1	2529	tr|A5AGN2|A5AGN2_VITVI	1144	40.32	253	30.01	22.12	133	5	1803	2528	378	623	6e-68	Putative uncharacterized protein	VITISV_024007	Vitis vinifera (Grape)	NA	nucleic acid binding [GO:0003676]; zinc ion binding [GO:0008270]; DNA integration [GO:0015074]	GO:0003676; GO:0008270; GO:0015074	GO:0003676~nucleic acid binding;GO:0008270~zinc ion binding	GO:0015074~DNA integration	NA
c38550_g1_i1	651	tr|I1LC37|I1LC37_SOYBN	387	62.39	218	100	56.33	72	4	3	650	70	279	2e-68	Uncharacterized protein	GLYMA_10G179100	Glycine max (Soybean) (Glycine hispida)	NA	NA	NA	NA	NA	NA
c40950_g1_i1	775	tr|A0A068UH69|A0A068UH69_COFCA	1702	46.56	131	50.71	7.7	57	3	4	366	1574	1701	3e-26	Uncharacterized protein	GSCOC_T00024067001	Coffea canephora (Robusta coffee)	NA	zinc ion binding [GO:0008270]	GO:0008270	GO:0008270~zinc ion binding	NA	NA
c50061_g2_i2	1874	tr|I1L0U6|I1L0U6_SOYBN	531	85.8	521	83.4	98.12	71	1	146	1699	1	521	0	Importin subunit alpha	GLYMA_09G039600	Glycine max (Soybean) (Glycine hispida)	NA	cytosol [GO:0005829]; nuclear pore [GO:0005643]; nucleoplasm [GO:0005654]; nuclear localization sequence binding [GO:0008139]; protein transporter activity [GO:0008565]; NLS-bearing protein import into nucleus [GO:0006607]	GO:0005643; GO:0005654; GO:0005829; GO:0006607; GO:0008139; GO:0008565	GO:0008139~nuclear localization sequence binding;GO:0008565~protein transporter activity	GO:0006607~NLS-bearing protein import into nucleus	GO:0005643~nuclear pore;GO:0005654~nucleoplasm;GO:0005829~cytosol
c45176_g1_i1	873	tr|M1C3C5|M1C3C5_SOLTU	464	69.44	180	61.86	38.79	55	0	334	873	1	180	1e-69	Uncharacterized protein	PGSC0003DMG400022852	Solanum tuberosum (Potato)	NA	integral component of membrane [GO:0016021]; transferase activity, transferring glycosyl groups [GO:0016757]	GO:0016021; GO:0016757	GO:0016757~transferase activity, transferring glycosyl groups	NA	GO:0016021~integral component of membrane
c20986_g1_i2	691	tr|A0A068VF38|A0A068VF38_COFCA	329	82.26	62	26.92	18.84	11	0	187	2	178	239	4e-28	Uncharacterized protein	GSCOC_T00012379001	Coffea canephora (Robusta coffee)	NA	exosome (RNase complex) [GO:0000178]; RNA binding [GO:0003723]	GO:0000178; GO:0003723	GO:0003723~RNA binding	NA	GO:0000178~exosome (RNase complex)
c30615_g1_i1	663	tr|A0A022PRJ6|A0A022PRJ6_ERYGU	88	88.31	77	34.84	87.5	9	0	136	366	1	77	4e-41	Uncharacterized protein	MIMGU_mgv1a017197mg	Erythranthe guttata (Yellow monkey flower) (Mimulus guttatus)	NA	NA	NA	NA	NA	NA
c41079_g1_i1	816	tr|A0A067JTG1|A0A067JTG1_JATCU	224	55.61	223	81.99	99.55	88	5	121	783	8	221	6e-71	Uncharacterized protein	JCGZ_22214	Jatropha curcas (Barbados nut)	NA	integral component of membrane [GO:0016021]; zinc ion binding [GO:0008270]	GO:0008270; GO:0016021	GO:0008270~zinc ion binding	NA	GO:0016021~integral component of membrane
c33595_g1_i2	1209	tr|A0A0K9QKW3|A0A0K9QKW3_SPIOL	140	58.24	91	22.58	65	33	2	94	357	1	89	4e-16	Uncharacterized protein	SOVF_173950	Spinacia oleracea (Spinach)	NA	NA	NA	NA	NA	NA
c47544_g1_i1	1187	tr|A0A0V0HXJ6|A0A0V0HXJ6_SOLCH	173	67.59	145	36.65	83.82	43	4	453	884	27	168	3e-57	Putative thiazole synthase-like	NA	Solanum chacoense (Chaco potato)	NA	NA	NA	NA	NA	NA
c46729_g1_i4	1038	tr|A0A0V0IGH9|A0A0V0IGH9_SOLCH	471	54.14	133	38.44	28.24	61	0	640	1038	3	135	2e-30	Putative cell division protein FtsZ-2, chloroplastic-like	NA	Solanum chacoense (Chaco potato)	NA	cytoplasm [GO:0005737]; GTP binding [GO:0005525]; GTPase activity [GO:0003924]; cell division [GO:0051301]	GO:0003924; GO:0005525; GO:0005737; GO:0051301	GO:0003924~GTPase activity;GO:0005525~GTP binding	GO:0051301~cell division	GO:0005737~cytoplasm
c42978_g1_i2	883	tr|A0A059ARF5|A0A059ARF5_EUCGR	143	90.91	132	44.85	92.31	12	0	132	527	6	137	8e-83	Uncharacterized protein	EUGRSUZ_I02024	Eucalyptus grandis (Flooded gum)	NA	ribosome [GO:0005840]; structural constituent of ribosome [GO:0003735]; translation [GO:0006412]	GO:0003735; GO:0005840; GO:0006412	GO:0003735~structural constituent of ribosome	GO:0006412~translation	GO:0005840~ribosome
c53842_g1_i5	1232	tr|A0A068TNR1|A0A068TNR1_COFCA	706	73.32	371	90.34	52.55	90	3	118	1230	197	558	1e-148	Uncharacterized protein	GSCOC_T00021929001	Coffea canephora (Robusta coffee)	NA	Cdc73/Paf1 complex [GO:0016593]; histone modification [GO:0016570]; transcription elongation from RNA polymerase II promoter [GO:0006368]	GO:0006368; GO:0016570; GO:0016593	NA	GO:0006368~transcription elongation from RNA polymerase II promoter;GO:0016570~histone modification	GO:0016593~Cdc73/Paf1 complex
c50147_g5_i1	1046	tr|A0A061H0G4|A0A061H0G4_THECC	310	73.75	240	68.83	77.42	63	0	47	766	69	308	9e-126	Coiled-coil domain-containing protein 109A isoform 1	TCM_046937	Theobroma cacao (Cacao) (Cocoa)	NA	integral component of membrane [GO:0016021]	GO:0016021	NA	NA	GO:0016021~integral component of membrane
c49001_g1_i1	648	tr|A0A0D2RL75|A0A0D2RL75_GOSRA	370	71.74	46	21.3	12.43	13	0	133	270	321	366	2e-13	Uncharacterized protein	B456_005G247800	Gossypium raimondii (New World cotton)	NA	NA	NA	NA	NA	NA
c51789_g1_i10	1166	tr|A5ASR1|A5ASR1_VITVI	356	46.46	198	50.94	55.62	58	13	234	764	139	309	6e-29	Putative uncharacterized protein	VIT_19s0085g00890 VITISV_013342	Vitis vinifera (Grape)	NA	nucleus [GO:0005634]; DNA binding [GO:0003677]; phloem development [GO:0010088]; regulation of transcription, DNA-templated [GO:0006355]; transcription, DNA-templated [GO:0006351]; xylem development [GO:0010089]	GO:0003677; GO:0005634; GO:0006351; GO:0006355; GO:0010088; GO:0010089	GO:0003677~DNA binding	GO:0006351~transcription, DNA-templated;GO:0006355~regulation of transcription, DNA-templated;GO:0010088~phloem development;GO:0010089~xylem development	GO:0005634~nucleus
c50183_g2_i6	510	tr|V4S319|V4S319_9ROSI	66	68.75	48	28.24	72.73	15	0	50	193	1	48	6e-14	Uncharacterized protein	CICLE_v10006904mg	Citrus clementina	NA	NA	NA	NA	NA	NA
c54080_g1_i2	3633	tr|A0A068TZC3|A0A068TZC3_COFCA	1000	84.72	1001	82.66	100	152	1	188	3190	1	1000	0	Calcium-transporting ATPase (EC 3.6.3.8)	GSCOC_T00034857001	Coffea canephora (Robusta coffee)	NA	integral component of membrane [GO:0016021]; ATP binding [GO:0005524]; calcium-transporting ATPase activity [GO:0005388]; metal ion binding [GO:0046872]	GO:0005388; GO:0005524; GO:0016021; GO:0046872	GO:0005388~calcium-transporting ATPase activity;GO:0005524~ATP binding;GO:0046872~metal ion binding	NA	GO:0016021~integral component of membrane
c48928_g1_i4	1823	tr|A0A0A7DVN8|A0A0A7DVN8_LYCBA	373	83.83	303	49.86	81.23	48	1	381	1286	71	373	7e-179	15-cis-zeta-carotene isomerase	Z-ISO	Lycium barbarum (Matrimony vine)	NA	integral component of membrane [GO:0016021]; isomerase activity [GO:0016853]	GO:0016021; GO:0016853	GO:0016853~isomerase activity	NA	GO:0016021~integral component of membrane
c53797_g1_i1	968	tr|A0A068UBU0|A0A068UBU0_COFCA	840	57.14	98	30.37	11.67	36	3	756	472	5	99	2e-07	Uncharacterized protein	GSCOC_T00021297001	Coffea canephora (Robusta coffee)	NA	NA	NA	NA	NA	NA
c46353_g1_i9	593	tr|D7TC40|D7TC40_VITVI	185	76.16	172	87.02	92.97	24	6	84	593	1	157	8e-76	Putative uncharacterized protein	VIT_11s0016g05590	Vitis vinifera (Grape)	NA	multicellular organism development [GO:0007275]	GO:0007275	NA	GO:0007275~multicellular organismal development	NA
c42565_g2_i1	949	tr|F6HPR1|F6HPR1_VITVI	197	65.12	129	40.78	65.48	42	2	62	442	70	197	3e-49	Putative uncharacterized protein	VIT_01s0026g02480	Vitis vinifera (Grape)	NA	NA	NA	NA	NA	NA
c39194_g1_i1	659	tr|M5VWM2|M5VWM2_PRUPE	683	82.81	64	29.14	9.37	11	0	3	194	620	683	1e-29	Uncharacterized protein	PRUPE_ppa002349mg	Prunus persica (Peach) (Amygdalus persica)	NA	zinc ion binding [GO:0008270]	GO:0008270	GO:0008270~zinc ion binding	NA	NA
c48366_g1_i2	1912	tr|A0A022Q4R9|A0A022Q4R9_ERYGU	909	37.41	286	44.87	31.46	152	6	1069	1908	231	495	6e-44	Uncharacterized protein	MIMGU_mgv1a001023mg	Erythranthe guttata (Yellow monkey flower) (Mimulus guttatus)	NA	DNA binding [GO:0003677]; N-acetyltransferase activity [GO:0008080]; zinc ion binding [GO:0008270]	GO:0003677; GO:0008080; GO:0008270	GO:0003677~DNA binding;GO:0008080~N-acetyltransferase activity;GO:0008270~zinc ion binding	NA	NA
c50704_g1_i1	2302	tr|W9QMU2|W9QMU2_9ROSA	1951	86.51	734	95.66	37.62	97	2	106	2301	1	734	0	Callose synthase 3	L484_018424	Morus notabilis	NA	1,3-beta-D-glucan synthase complex [GO:0000148]; integral component of membrane [GO:0016021]; 1,3-beta-D-glucan synthase activity [GO:0003843]; (1->3)-beta-D-glucan biosynthetic process [GO:0006075]	GO:0000148; GO:0003843; GO:0006075; GO:0016021	GO:0003843~1,3-beta-D-glucan synthase activity	GO:0006075~(1->3)-beta-D-glucan biosynthetic process	GO:0000148~1,3-beta-D-glucan synthase complex;GO:0016021~integral component of membrane
c51901_g5_i1	1097	tr|A0A068UQL0|A0A068UQL0_COFCA	325	56.97	330	90.25	100	127	6	25	993	1	322	3e-128	Uncharacterized protein	GSCOC_T00031314001	Coffea canephora (Robusta coffee)	NA	hydrolase activity [GO:0016787]; metabolic process [GO:0008152]	GO:0008152; GO:0016787	GO:0016787~hydrolase activity	GO:0008152~metabolic process	NA
c53446_g3_i4	2132	tr|A0A068TMP6|A0A068TMP6_COFCA	650	65.91	616	86.68	94.77	189	8	22	1806	34	649	0	Uncharacterized protein	GSCOC_T00014544001	Coffea canephora (Robusta coffee)	NA	NA	NA	NA	NA	NA
c36981_g1_i1	1332	tr|A0A118K6C2|A0A118K6C2_CYNCS	386	35.16	219	49.32	56.74	111	10	557	1174	186	386	1e-13	Uncharacterized protein	Ccrd_011127	Cynara cardunculus var. scolymus (Artichoke) (Cynara scolymus)	NA	NA	NA	NA	NA	NA
c47588_g3_i1	868	tr|A0A178V7V0|A0A178V7V0_ARATH	196	51.56	64	22.12	32.65	31	0	212	403	5	68	1e-23	Uncharacterized protein	AXX17_AT3G28770	Arabidopsis thaliana (Mouse-ear cress)	NA	NA	NA	NA	NA	NA
c53661_g1_i10	1082	tr|M1BE16|M1BE16_SOLTU	319	50.7	215	59.61	67.4	79	4	167	796	37	229	1e-59	Uncharacterized protein	PGSC0003DMG400016710	Solanum tuberosum (Potato)	NA	integral component of membrane [GO:0016021]	GO:0016021	NA	NA	GO:0016021~integral component of membrane
c48623_g3_i8	1819	tr|A0A022Q2X5|A0A022Q2X5_ERYGU	248	33.52	182	30.02	73.39	108	6	604	1131	26	200	3e-20	Uncharacterized protein	MIMGU_mgv11b017482mg	Erythranthe guttata (Yellow monkey flower) (Mimulus guttatus)	NA	NA	NA	NA	NA	NA
c52821_g1_i5	1665	tr|A0A068TNB5|A0A068TNB5_COFCA	681	44.64	289	52.07	42.44	119	7	73	918	1	255	1e-42	Uncharacterized protein	GSCOC_T00015083001	Coffea canephora (Robusta coffee)	NA	GTP binding [GO:0005525]	GO:0005525	GO:0005525~GTP binding	NA	NA
c46099_g1_i3	847	tr|F4NCJ0|F4NCJ0_BETVU	1355	47.27	110	38.96	8.12	58	0	830	501	706	815	2e-47	Uncharacterized protein	NA	Beta vulgaris subsp. vulgaris	NA	nucleic acid binding [GO:0003676]	GO:0003676	GO:0003676~nucleic acid binding	NA	NA
c51503_g1_i7	503	tr|A0A0V0I8J4|A0A0V0I8J4_SOLCH	425	79.05	105	62.62	24.71	20	2	84	392	1	105	3e-47	Putative AP2-like ethylene-responsive transcription factor-like	NA	Solanum chacoense (Chaco potato)	NA	nucleus [GO:0005634]; DNA binding [GO:0003677]; transcription factor activity, sequence-specific DNA binding [GO:0003700]; multicellular organism development [GO:0007275]; transcription, DNA-templated [GO:0006351]	GO:0003677; GO:0003700; GO:0005634; GO:0006351; GO:0007275	GO:0003677~DNA binding;GO:0003700~sequence-specific DNA binding transcription factor activity	GO:0006351~transcription, DNA-templated;GO:0007275~multicellular organismal development	GO:0005634~nucleus
c40675_g1_i1	512	tr|B7FI01|B7FI01_MEDTR	207	68.57	35	20.51	16.91	11	0	344	448	38	72	6e-09	Putative uncharacterized protein (Fragment)	NA	Medicago truncatula (Barrel medic) (Medicago tribuloides)	NA	integral component of membrane [GO:0016021]; hydrolase activity [GO:0016787]; metabolic process [GO:0008152]	GO:0008152; GO:0016021; GO:0016787	GO:0016787~hydrolase activity	GO:0008152~metabolic process	GO:0016021~integral component of membrane
c53268_g1_i4	3035	tr|A0A068UJ71|A0A068UJ71_COFCA	762	80.81	761	75.22	99.87	136	2	299	2554	1	760	0	Uncharacterized protein	GSCOC_T00027593001	Coffea canephora (Robusta coffee)	NA	NA	NA	NA	NA	NA
c53687_g1_i6	1985	tr|K4BBG3|K4BBG3_SOLLC	374	73.7	365	55.16	97.59	94	2	810	1901	7	370	0	Uncharacterized protein	NA	Solanum lycopersicum (Tomato) (Lycopersicon esculentum)	NA	integral component of membrane [GO:0016021]; acetylglucosaminyltransferase activity [GO:0008375]	GO:0008375; GO:0016021	GO:0008375~acetylglucosaminyltransferase activity	NA	GO:0016021~integral component of membrane
c51592_g2_i1	2864	tr|K4B0I5|K4B0I5_SOLLC	982	65.31	859	89.98	87.47	279	10	27	2585	137	982	0	Uncharacterized protein	NA	Solanum lycopersicum (Tomato) (Lycopersicon esculentum)	NA	cytosol [GO:0005829]; early endosome [GO:0005769]; endoplasmic reticulum [GO:0005783]; nucleus [GO:0005634]; trans-Golgi network [GO:0005802]; trans-Golgi network transport vesicle membrane [GO:0012510]; ATP binding [GO:0005524]; MAP kinase kinase kinase activity [GO:0004709]; cell death [GO:0008219]; defense response to oomycetes [GO:0002229]; negative regulation of abscisic acid-activated signa…	GO:0002229; GO:0004709; GO:0005524; GO:0005634; GO:0005769; GO:0005783; GO:0005802; GO:0005829; GO:0008219; GO:0009414; GO:0009617; GO:0009620; GO:0009723; GO:0009788; GO:0012510; GO:0046777; GO:1900150; GO:1900424; GO:2000031	GO:0004709~MAP kinase kinase kinase activity;GO:0005524~ATP binding	GO:0002229~defense response to oomycetes;GO:0008219~cell death;GO:0009414~response to water deprivation;GO:0009617~response to bacterium;GO:0009620~response to fungus;GO:0009723~response to ethylene;GO:0009788~negative regulation of abscisic acid-activated signaling pathway;GO:0046777~protein autophosphorylation;GO:1900150~regulation of defense response to fungus;GO:1900424~regulation of defense …	GO:0005634~nucleus;GO:0005769~early endosome;GO:0005783~endoplasmic reticulum;GO:0005802~trans-Golgi network;GO:0005829~cytosol;GO:0012510~trans-Golgi network transport vesicle membrane
c41007_g1_i1	974	tr|A0A068UKE5|A0A068UKE5_COFCA	166	62.5	152	46.82	91.57	56	1	203	658	1	151	8e-54	Uncharacterized protein	GSCOC_T00027839001	Coffea canephora (Robusta coffee)	NA	response to desiccation [GO:0009269]	GO:0009269	NA	GO:0009269~response to desiccation	NA
c46898_g1_i2	3913	tr|F4NCG3|F4NCG3_BETVU	1114	35.34	249	19.09	22.35	161	0	2182	2928	648	896	2e-119	Uncharacterized protein	NA	Beta vulgaris subsp. vulgaris	NA	NA	NA	NA	NA	NA
c37282_g1_i4	642	tr|M5X172|M5X172_PRUPE	111	89.19	111	51.87	100	12	0	62	394	1	111	2e-62	60S ribosomal protein L36	PRUPE_ppa013641mg	Prunus persica (Peach) (Amygdalus persica)	NA	ribosome [GO:0005840]; structural constituent of ribosome [GO:0003735]; translation [GO:0006412]	GO:0003735; GO:0005840; GO:0006412	GO:0003735~structural constituent of ribosome	GO:0006412~translation	GO:0005840~ribosome
c45326_g1_i1	1187	tr|K4DAZ2|K4DAZ2_SOLLC	303	60.96	146	36.9	48.18	52	5	329	757	138	281	2e-34	Uncharacterized protein	NA	Solanum lycopersicum (Tomato) (Lycopersicon esculentum)	NA	integral component of membrane [GO:0016021]; nucleus [GO:0005634]; regulation of flower development [GO:0009909]; response to light stimulus [GO:0009416]	GO:0005634; GO:0009416; GO:0009909; GO:0016021	NA	GO:0009416~response to light stimulus;GO:0009909~regulation of flower development	GO:0005634~nucleus;GO:0016021~integral component of membrane
c47010_g1_i1	1048	tr|A0A0B0PL35|A0A0B0PL35_GOSAR	188	67.03	91	26.05	48.4	30	0	192	464	3	93	9e-36	Uncharacterized protein	F383_32282	Gossypium arboreum (Tree cotton) (Gossypium nanking)	NA	integral component of membrane [GO:0016021]	GO:0016021	NA	NA	GO:0016021~integral component of membrane
c44394_g1_i3	2872	tr|A0A068TRM8|A0A068TRM8_COFCA	790	67.66	603	62.99	76.33	192	3	910	2718	191	790	0	Potassium transporter	GSCOC_T00022825001	Coffea canephora (Robusta coffee)	NA	integral component of membrane [GO:0016021]; potassium ion transmembrane transporter activity [GO:0015079]	GO:0015079; GO:0016021	GO:0015079~potassium ion transmembrane transporter activity	NA	GO:0016021~integral component of membrane
c47287_g1_i1	2139	tr|U5FUH4|U5FUH4_POPTR	586	75.61	488	68.44	83.28	104	1	350	1768	98	585	0	Glutathione synthetase (GSH-S) (EC 6.3.2.3)	POPTR_0013s02780g	Populus trichocarpa (Western balsam poplar) (Populus balsamifera subsp. trichocarpa)	PATHWAY: Sulfur metabolism; glutathione biosynthesis; glutathione from L-cysteine and L-glutamate: step 2/2. {ECO:0000256|PIRNR:PIRNR001558}.	ATP binding [GO:0005524]; glutathione binding [GO:0043295]; glutathione synthase activity [GO:0004363]; magnesium ion binding [GO:0000287]	GO:0000287; GO:0004363; GO:0005524; GO:0043295	GO:0000287~magnesium ion binding;GO:0004363~glutathione synthase activity;GO:0005524~ATP binding;GO:0043295~glutathione binding	NA	NA
c51209_g1_i1	4124	tr|C6KI36|C6KI36_SOLLC	1230	56.55	985	71.65	80.08	377	9	100	2925	27	1003	0	Starch synthase III (Uncharacterized protein)	NA	Solanum lycopersicum (Tomato) (Lycopersicon esculentum)	NA	glycogen (starch) synthase activity [GO:0004373]; starch binding [GO:2001070]	GO:0004373; GO:2001070	GO:0004373~glycogen (starch) synthase activity;GO:2001070~starch binding	NA	NA
c43036_g1_i2	970	tr|A0A077DCL2|A0A077DCL2_TOBAC	240	83.04	224	69.28	93.33	38	0	297	968	1	224	1e-73	Elongation factor 1-delta-like isoform 2	NA	Nicotiana tabacum (Common tobacco)	NA	eukaryotic translation elongation factor 1 complex [GO:0005853]; translation elongation factor activity [GO:0003746]	GO:0003746; GO:0005853	GO:0003746~translation elongation factor activity	NA	GO:0005853~eukaryotic translation elongation factor 1 complex
c48941_g2_i2	1126	tr|R9WYP9|R9WYP9_CAMSI	323	63.92	97	25.84	30.03	30	3	304	582	54	149	1e-27	BZIP transcription factor family protein 12	NA	Camellia sinensis (Tea)	NA	sequence-specific DNA binding [GO:0043565]; transcription factor activity, sequence-specific DNA binding [GO:0003700]	GO:0003700; GO:0043565	GO:0003700~sequence-specific DNA binding transcription factor activity;GO:0043565~sequence-specific DNA binding	NA	NA
c53764_g1_i1	2795	tr|F6HBU4|F6HBU4_VITVI	769	78.93	731	78.46	95.06	150	2	288	2471	20	749	0	Putative uncharacterized protein	VIT_09s0018g01920	Vitis vinifera (Grape)	NA	cytosol [GO:0005829]; exocyst [GO:0000145]; plasma membrane [GO:0005886]; exocyst assembly [GO:0001927]; exocyst localization [GO:0051601]	GO:0000145; GO:0001927; GO:0005829; GO:0005886; GO:0051601	NA	GO:0001927~exocyst assembly;GO:0051601~exocyst localization	GO:0000145~exocyst;GO:0005829~cytosol;GO:0005886~plasma membrane
c40056_g2_i1	764	tr|K4C955|K4C955_SOLLC	99	73.08	78	30.63	78.79	21	0	117	350	18	95	4e-32	Uncharacterized protein	NA	Solanum lycopersicum (Tomato) (Lycopersicon esculentum)	NA	NA	NA	NA	NA	NA
c54524_g1_i1	1461	tr|G7IKP2|G7IKP2_MEDTR	464	32.35	136	27.93	29.31	83	5	421	813	80	211	7e-06	Cystatin domain protein (Uncharacterized protein)	MTR_2g093430	Medicago truncatula (Barrel medic) (Medicago tribuloides)	NA	cysteine-type endopeptidase inhibitor activity [GO:0004869]	GO:0004869	GO:0004869~cysteine-type endopeptidase inhibitor activity	NA	NA
c44657_g1_i2	1158	tr|A0A022QI15|A0A022QI15_ERYGU	392	79.27	275	71.24	70.15	56	1	334	1158	1	274	5e-130	Glyceraldehyde-3-phosphate dehydrogenase (EC 1.2.1.-) (Fragment)	MIMGU_mgv1a020814mg	Erythranthe guttata (Yellow monkey flower) (Mimulus guttatus)	NA	NAD binding [GO:0051287]; NADP binding [GO:0050661]; oxidoreductase activity, acting on the aldehyde or oxo group of donors, NAD or NADP as acceptor [GO:0016620]; glucose metabolic process [GO:0006006]	GO:0006006; GO:0016620; GO:0050661; GO:0051287	GO:0016620~oxidoreductase activity, acting on the aldehyde or oxo group of donors, NAD or NADP as acceptor;GO:0050661~NADP binding;GO:0051287~NAD binding	GO:0006006~glucose metabolic process	NA
c44280_g1_i1	1654	tr|I7HB69|I7HB69_GARJA	474	58.64	469	85.07	98.95	184	5	115	1497	1	467	0	Glycosyltransferase (EC 2.4.1.-)	GjUGT14	Gardenia jasminoides (Cape jasmine) (Gardenia augusta)	NA	transferase activity, transferring hexosyl groups [GO:0016758]; metabolic process [GO:0008152]	GO:0008152; GO:0016758	GO:0016758~transferase activity, transferring hexosyl groups	GO:0008152~metabolic process	NA
c55469_g1_i1	670	tr|K4BMR3|K4BMR3_SOLLC	626	32.61	184	82.39	29.39	92	6	184	669	6	179	2e-13	Uncharacterized protein	NA	Solanum lycopersicum (Tomato) (Lycopersicon esculentum)	NA	chloroplast outer membrane [GO:0009707]; integral component of membrane [GO:0016021]; chloroplast organization [GO:0009658]	GO:0009658; GO:0009707; GO:0016021	NA	GO:0009658~chloroplast organization	GO:0009707~chloroplast outer membrane;GO:0016021~integral component of membrane
c53923_g1_i4	1590	tr|B9SGS6|B9SGS6_RICCO	363	74.23	357	67.36	98.35	84	3	319	1389	13	361	2e-156	Zinc finger protein, putative	RCOM_0819850	Ricinus communis (Castor bean)	NA	metal ion binding [GO:0046872]	GO:0046872	GO:0046872~metal ion binding	NA	NA
c55128_g3_i1	2140	tr|K4CFP1|K4CFP1_SOLLC	749	51.13	309	43.32	41.26	141	4	547	1464	448	749	1e-79	Uncharacterized protein	NA	Solanum lycopersicum (Tomato) (Lycopersicon esculentum)	NA	NA	NA	NA	NA	NA
c49262_g1_i5	882	tr|K4CN69|K4CN69_SOLLC	296	68.51	235	79.93	79.39	72	1	178	882	1	233	4e-115	Uncharacterized protein	NA	Solanum lycopersicum (Tomato) (Lycopersicon esculentum)	NA	protein tyrosine phosphatase activity, metal-dependent [GO:0030946]; multicellular organism development [GO:0007275]	GO:0007275; GO:0030946	GO:0030946~protein tyrosine phosphatase activity, metal-dependent	GO:0007275~multicellular organismal development	NA
c51681_g3_i2	514	tr|V4VWM0|V4VWM0_9ROSI	580	67.63	173	100	29.83	52	1	6	512	11	183	6e-59	Uncharacterized protein	CICLE_v10019452mg	Citrus clementina	NA	NA	NA	NA	NA	NA
c51989_g1_i1	2461	tr|A7IT70|A7IT70_9BORA	562	79.7	542	66.07	96.44	96	4	645	2249	28	562	0	3-hydroxy-3-methylglutaryl coenzyme A reductase (HMG-CoA reductase) (EC 1.1.1.34)	NA	Arnebia euchroma	PATHWAY: Metabolic intermediate biosynthesis; (R)-mevalonate biosynthesis; (R)-mevalonate from acetyl-CoA: step 3/3. {ECO:0000256|RuleBase:RU361219}.	endoplasmic reticulum membrane [GO:0005789]; integral component of membrane [GO:0016021]; hydroxymethylglutaryl-CoA reductase (NADPH) activity [GO:0004420]; NADP binding [GO:0050661]; coenzyme A metabolic process [GO:0015936]; isoprenoid biosynthetic process [GO:0008299]	GO:0004420; GO:0005789; GO:0008299; GO:0015936; GO:0016021; GO:0050661	GO:0004420~hydroxymethylglutaryl-CoA reductase (NADPH) activity;GO:0050661~NADP binding	GO:0008299~isoprenoid biosynthetic process;GO:0015936~coenzyme A metabolic process	GO:0005789~endoplasmic reticulum membrane;GO:0016021~integral component of membrane
c43828_g2_i1	940	tr|K4C2G6|K4C2G6_SOLLC	750	71.02	283	90.32	37.73	75	3	100	939	4	282	3e-93	Uncharacterized protein	NA	Solanum lycopersicum (Tomato) (Lycopersicon esculentum)	NA	integral component of membrane [GO:0016021]; plasma membrane [GO:0005886]; ATP binding [GO:0005524]; ATPase activity, coupled to transmembrane movement of substances [GO:0042626]	GO:0005524; GO:0005886; GO:0016021; GO:0042626	GO:0005524~ATP binding;GO:0042626~ATPase activity, coupled to transmembrane movement of substances	NA	GO:0005886~plasma membrane;GO:0016021~integral component of membrane
c50553_g2_i1	1803	tr|A0A068TWN2|A0A068TWN2_COFCA	341	62.1	314	52.25	92.08	113	4	233	1159	1	313	3e-102	Uncharacterized protein	GSCOC_T00029429001	Coffea canephora (Robusta coffee)	NA	nucleus [GO:0005634]; sequence-specific DNA binding [GO:0043565]; transcription factor activity, sequence-specific DNA binding [GO:0003700]; zinc ion binding [GO:0008270]; positive regulation of transcription, DNA-templated [GO:0045893]	GO:0003700; GO:0005634; GO:0008270; GO:0043565; GO:0045893	GO:0003700~sequence-specific DNA binding transcription factor activity;GO:0008270~zinc ion binding;GO:0043565~sequence-specific DNA binding	GO:0045893~positive regulation of transcription, DNA-templated	GO:0005634~nucleus
c50734_g2_i7	1290	tr|A0A0V0I400|A0A0V0I400_SOLCH	279	75.79	252	58.6	90.32	61	0	310	1065	1	252	5e-143	Putative phosphatidylinositol transfer protein 1-like	NA	Solanum chacoense (Chaco potato)	NA	intracellular [GO:0005622]; transport [GO:0006810]	GO:0005622; GO:0006810	NA	GO:0006810~transport	GO:0005622~intracellular
c70351_g1_i1	818	tr|A0A068URP0|A0A068URP0_COFCA	332	59.17	240	88.02	72.29	94	3	1	717	96	332	2e-74	Uncharacterized protein	GSCOC_T00031979001	Coffea canephora (Robusta coffee)	NA	integral component of membrane [GO:0016021]	GO:0016021	NA	NA	GO:0016021~integral component of membrane
c22888_g1_i1	859	tr|A0A0D6QZZ0|A0A0D6QZZ0_ARACU	646	49.57	232	81.02	35.91	105	2	1	693	391	611	5e-56	Uncharacterized protein	NA	Araucaria cunninghamii (Hoop pine) (Moreton Bay pine)	NA	integral component of membrane [GO:0016021]; substrate-specific transmembrane transporter activity [GO:0022891]	GO:0016021; GO:0022891	GO:0022891~substrate-specific transmembrane transporter activity	NA	GO:0016021~integral component of membrane
c45007_g1_i3	1066	tr|A0A022QZL0|A0A022QZL0_ERYGU	337	44.62	186	52.35	55.19	88	6	432	965	151	329	6e-29	Uncharacterized protein	MIMGU_mgv1a009604mg	Erythranthe guttata (Yellow monkey flower) (Mimulus guttatus)	NA	nucleus [GO:0005634]; DNA binding [GO:0003677]; regulation of transcription, DNA-templated [GO:0006355]; transcription, DNA-templated [GO:0006351]	GO:0003677; GO:0005634; GO:0006351; GO:0006355	GO:0003677~DNA binding	GO:0006351~transcription, DNA-templated;GO:0006355~regulation of transcription, DNA-templated	GO:0005634~nucleus
c54215_g3_i2	740	tr|A0A022RJS5|A0A022RJS5_ERYGU	676	74.68	79	32.03	11.69	20	0	309	545	188	266	3e-40	Uncharacterized protein	MIMGU_mgv1a002430mg	Erythranthe guttata (Yellow monkey flower) (Mimulus guttatus)	NA	integral component of membrane [GO:0016021]; transmembrane transport [GO:0055085]	GO:0016021; GO:0055085	NA	GO:0055085~transmembrane transport	GO:0016021~integral component of membrane
c44426_g1_i2	1101	tr|Q9FEV9|Q9FEV9_TOBAC	580	77.23	303	82.56	52.24	69	0	193	1101	1	303	1e-150	Microtubule-associated protein MAP65-1a	map65-1a	Nicotiana tabacum (Common tobacco)	NA	cytokinesis [GO:0000910]; microtubule cytoskeleton organization [GO:0000226]	GO:0000226; GO:0000910	NA	GO:0000226~microtubule cytoskeleton organization;GO:0000910~cytokinesis	NA
c35714_g2_i1	798	tr|A0A151TZB0|A0A151TZB0_CAJCA	114	76.11	113	42.48	99.12	27	0	45	383	1	113	2e-57	Uncharacterized protein	KK1_005000	Cajanus cajan (Pigeon pea) (Cajanus indicus)	NA	NA	NA	NA	NA	NA
c52257_g1_i8	919	tr|A0A022S289|A0A022S289_ERYGU	468	65.91	264	86.18	56.41	62	4	133	918	74	311	7e-109	Uncharacterized protein	MIMGU_mgv1a005830mg	Erythranthe guttata (Yellow monkey flower) (Mimulus guttatus)	NA	ATP binding [GO:0005524]; protein kinase activity [GO:0004672]	GO:0004672; GO:0005524	GO:0004672~protein kinase activity;GO:0005524~ATP binding	NA	NA
c53966_g1_i6	1590	tr|A0A068UQ41|A0A068UQ41_COFCA	520	61.77	429	80.94	82.5	118	8	431	1588	5	430	7e-149	Uncharacterized protein	GSCOC_T00031316001	Coffea canephora (Robusta coffee)	NA	integral component of membrane [GO:0016021]	GO:0016021	NA	NA	GO:0016021~integral component of membrane
c39932_g3_i1	1011	tr|A0A067KZY0|A0A067KZY0_JATCU	129	81.82	44	13.06	34.11	8	0	2	133	86	129	3e-16	Uncharacterized protein	JCGZ_07951	Jatropha curcas (Barbados nut)	NA	endoplasmic reticulum [GO:0005783]; integral component of membrane [GO:0016021]; intracellular protein transport [GO:0006886]	GO:0005783; GO:0006886; GO:0016021	NA	GO:0006886~intracellular protein transport	GO:0005783~endoplasmic reticulum;GO:0016021~integral component of membrane
c48735_g1_i2	3127	tr|A0A068TNN5|A0A068TNN5_COFCA	469	58.3	470	45.09	100	192	2	763	2172	2	467	0	Uncharacterized protein	GSCOC_T00014172001	Coffea canephora (Robusta coffee)	NA	NA	NA	NA	NA	NA
c39858_g1_i3	1095	tr|F6H1Z6|F6H1Z6_VITVI	1052	77.64	161	44.11	15.3	31	2	2	481	896	1052	2e-75	Putative uncharacterized protein	VIT_19s0014g01900	Vitis vinifera (Grape)	NA	COPII vesicle coat [GO:0030127]; zinc ion binding [GO:0008270]; cell growth [GO:0016049]; endoplasmic reticulum organization [GO:0007029]; ER body organization [GO:0080119]; ER to Golgi vesicle-mediated transport [GO:0006888]; Golgi organization [GO:0007030]; intracellular protein transport [GO:0006886]; male gamete generation [GO:0048232]; negative regulation of DNA endoreduplication [GO:0032876…	GO:0006886; GO:0006888; GO:0007029; GO:0007030; GO:0008270; GO:0008361; GO:0016049; GO:0030127; GO:0032876; GO:0048232; GO:0080119	GO:0008270~zinc ion binding	GO:0006886~intracellular protein transport;GO:0006888~ER to Golgi vesicle-mediated transport;GO:0007029~endoplasmic reticulum organization;GO:0007030~Golgi organization;GO:0008361~regulation of cell size;GO:0016049~cell growth;GO:0032876~negative regulation of DNA endoreduplication;GO:0048232~male gamete generation;GO:0080119~ER body organization	GO:0030127~COPII vesicle coat
c7591_g1_i1	589	tr|I1JCR3|I1JCR3_SOYBN	488	33.55	155	78.95	31.76	95	4	3	464	333	480	5e-19	Uncharacterized protein	GLYMA_02G058000	Glycine max (Soybean) (Glycine hispida)	NA	integral component of plasma membrane [GO:0005887]; glucose transmembrane transporter activity [GO:0005355]; sugar:proton symporter activity [GO:0005351]; glucose import [GO:0046323]; hexose transmembrane transport [GO:0035428]	GO:0005351; GO:0005355; GO:0005887; GO:0035428; GO:0046323	GO:0005351~sugar:proton symporter activity;GO:0005355~glucose transmembrane transporter activity	GO:0035428~hexose transmembrane transport;GO:0046323~glucose import	GO:0005887~integral component of plasma membrane
c43812_g1_i2	924	tr|A0A068UQB7|A0A068UQB7_COFCA	195	56.16	73	23.7	37.44	32	0	455	673	121	193	3e-19	Uncharacterized protein	GSCOC_T00031260001	Coffea canephora (Robusta coffee)	NA	zinc ion binding [GO:0008270]	GO:0008270	GO:0008270~zinc ion binding	NA	NA
c44266_g1_i3	807	tr|K4BPC9|K4BPC9_SOLLC	651	77.2	193	71.75	29.65	43	1	3	581	56	247	5e-82	Uncharacterized protein	NA	Solanum lycopersicum (Tomato) (Lycopersicon esculentum)	NA	exocyst [GO:0000145]; exocytosis [GO:0006887]	GO:0000145; GO:0006887	NA	GO:0006887~exocytosis	GO:0000145~exocyst
c24820_g2_i1	904	tr|A0A078D152|A0A078D152_BRANA	223	32.63	95	31.53	42.6	59	2	281	550	31	125	5e-09	BnaC01g13070D protein	BnaC01g13070D GSBRNA2T00138212001	Brassica napus (Rape)	NA	NA	NA	NA	NA	NA
c54386_g1_i3	3115	tr|Q9AVP5|Q9AVP5_TOBAC	633	62.76	384	36.98	60.66	134	4	1598	2731	253	633	0	BY-2 kinesin-like protein 5	TBK5	Nicotiana tabacum (Common tobacco)	NA	microtubule [GO:0005874]; ATP binding [GO:0005524]; microtubule motor activity [GO:0003777]; microtubule-based movement [GO:0007018]	GO:0003777; GO:0005524; GO:0005874; GO:0007018	GO:0003777~microtubule motor activity;GO:0005524~ATP binding	GO:0007018~microtubule-based movement	GO:0005874~microtubule
c52942_g1_i2	1957	tr|B9T1U9|B9T1U9_RICCO	385	68.89	225	34.49	58.44	69	1	96	767	16	240	1e-96	Tetratricopeptide repeat protein, putative	RCOM_0274730	Ricinus communis (Castor bean)	NA	NA	NA	NA	NA	NA
c45837_g1_i1	549	tr|S8C374|S8C374_9LAMI	203	56.25	176	96.17	86.7	76	1	2	526	1	176	3e-61	Uncharacterized protein (Fragment)	M569_13518	Genlisea aurea	NA	NA	NA	NA	NA	NA
c46233_g1_i8	955	tr|K4CXN3|K4CXN3_SOLLC	145	72.31	130	40.84	89.66	35	1	569	955	1	130	1e-59	Uncharacterized protein	NA	Solanum lycopersicum (Tomato) (Lycopersicon esculentum)	NA	integral component of membrane [GO:0016021]	GO:0016021	NA	NA	GO:0016021~integral component of membrane
c42717_g1_i1	1796	tr|M5XPR2|M5XPR2_PRUPE	530	31.05	554	92.54	100	311	8	108	1745	40	530	1e-79	Uncharacterized protein	PRUPE_ppa020565mg	Prunus persica (Peach) (Amygdalus persica)	NA	DNA binding [GO:0003677]	GO:0003677	GO:0003677~DNA binding	NA	NA
c50561_g2_i2	1191	tr|A0A0V0IG36|A0A0V0IG36_SOLCH	352	77.59	116	29.22	32.95	26	0	210	557	13	128	1e-90	Putative U11/U12 small nuclear ribonucleoprotein 35 kDa protein-like	NA	Solanum chacoense (Chaco potato)	NA	intracellular ribonucleoprotein complex [GO:0030529]; viral nucleocapsid [GO:0019013]; nucleic acid binding [GO:0003676]; nucleotide binding [GO:0000166]	GO:0000166; GO:0003676; GO:0019013; GO:0030529	GO:0000166~nucleotide binding;GO:0003676~nucleic acid binding	NA	GO:0019013~viral nucleocapsid;GO:0030529~ribonucleoprotein complex
c44906_g1_i2	1046	tr|G7KFW9|G7KFW9_MEDTR	190	88.02	192	55.07	100	20	2	289	861	1	190	4e-118	OPI10-like protein (Uncharacterized protein)	MTR_5g077260	Medicago truncatula (Barrel medic) (Medicago tribuloides)	NA	NA	NA	NA	NA	NA
c52241_g1_i1	1060	tr|A0A068UN99|A0A068UN99_COFCA	520	57.63	295	83.49	56.73	125	0	175	1059	1	295	2e-101	Uncharacterized protein	GSCOC_T00028295001	Coffea canephora (Robusta coffee)	NA	NA	NA	NA	NA	NA
c55279_g1_i7	3066	tr|A0A068VDI5|A0A068VDI5_COFCA	175	51.11	135	13.21	77.14	65	1	1772	2176	12	145	6e-40	Uncharacterized protein	GSCOC_T00000529001	Coffea canephora (Robusta coffee)	NA	NA	NA	NA	NA	NA
c50443_g1_i6	3697	tr|A0A068TUM1|A0A068TUM1_COFCA	1115	78.73	884	71.73	79.28	187	1	667	3315	232	1115	0	Uncharacterized protein	GSCOC_T00029688001	Coffea canephora (Robusta coffee)	NA	thiol-dependent ubiquitinyl hydrolase activity [GO:0036459]; protein deubiquitination [GO:0016579]; ubiquitin-dependent protein catabolic process [GO:0006511]	GO:0006511; GO:0016579; GO:0036459	GO:0036459~ubiquitinyl hydrolase activity	GO:0006511~ubiquitin-dependent protein catabolic process;GO:0016579~protein deubiquitination	NA
c48843_g1_i4	1066	tr|A0A022R3E2|A0A022R3E2_ERYGU	358	66.83	199	56	55.59	65	1	16	609	1	199	2e-97	Uncharacterized protein	MIMGU_mgv1a008916mg	Erythranthe guttata (Yellow monkey flower) (Mimulus guttatus)	NA	NA	NA	NA	NA	NA
c57217_g1_i1	585	tr|A0A061H0G6|A0A061H0G6_THECC	2606	38.78	147	75.38	5.64	85	1	23	448	1313	1459	5e-32	Uncharacterized protein	TCM_042329	Theobroma cacao (Cacao) (Cocoa)	NA	NA	NA	NA	NA	NA
c48982_g1_i3	911	tr|W8VJY3|W8VJY3_HYDMC	206	84.95	206	67.84	100	31	0	289	906	1	206	4e-124	Plasma membrane aluminum transporter	PALT2	Hydrangea macrophylla (Bigleaf hydrangea) (Viburnum macrophyllum)	NA	integral component of membrane [GO:0016021]; transmembrane transport [GO:0055085]	GO:0016021; GO:0055085	NA	GO:0055085~transmembrane transport	GO:0016021~integral component of membrane
c54151_g1_i1	1734	tr|D7TWZ4|D7TWZ4_VITVI	372	46.45	394	68.17	100	158	8	171	1346	17	359	2e-101	Putative uncharacterized protein	VIT_14s0066g02370	Vitis vinifera (Grape)	NA	nucleus [GO:0005634]; transcription factor complex [GO:0005667]; DNA binding [GO:0003677]; transcription factor activity, sequence-specific DNA binding [GO:0003700]; transcription, DNA-templated [GO:0006351]	GO:0003677; GO:0003700; GO:0005634; GO:0005667; GO:0006351	GO:0003677~DNA binding;GO:0003700~sequence-specific DNA binding transcription factor activity	GO:0006351~transcription, DNA-templated	GO:0005634~nucleus;GO:0005667~transcription factor complex
c51141_g1_i4	2224	tr|A0A068UNC0|A0A068UNC0_COFCA	445	64	450	60.7	100	148	7	486	1823	1	440	3e-164	Uncharacterized protein	GSCOC_T00030608001	Coffea canephora (Robusta coffee)	NA	NA	NA	NA	NA	NA
c12471_g1_i1	577	tr|S8DF68|S8DF68_9LAMI	420	43.87	155	80.59	36.9	84	3	1	462	267	419	7e-33	Uncharacterized protein	M569_13391	Genlisea aurea	NA	fumarylacetoacetase activity [GO:0004334]; aromatic amino acid family metabolic process [GO:0009072]	GO:0004334; GO:0009072	GO:0004334~fumarylacetoacetase activity	GO:0009072~aromatic amino acid family metabolic process	NA
c42293_g1_i1	554	tr|A0A068V2L9|A0A068V2L9_COFCA	1118	52.23	157	85.02	14.04	57	6	45	467	964	1118	3e-28	Uncharacterized protein	GSCOC_T00040361001	Coffea canephora (Robusta coffee)	NA	ATP binding [GO:0005524]; microtubule motor activity [GO:0003777]; microtubule-based movement [GO:0007018]	GO:0003777; GO:0005524; GO:0007018	GO:0003777~microtubule motor activity;GO:0005524~ATP binding	GO:0007018~microtubule-based movement	NA
c53550_g1_i2	900	tr|F6GZ25|F6GZ25_VITVI	559	60.97	269	89.67	48.12	97	5	102	899	1	264	2e-103	Putative uncharacterized protein	VIT_13s0320g00030	Vitis vinifera (Grape)	NA	NA	NA	NA	NA	NA
c37282_g1_i3	559	tr|M5X172|M5X172_PRUPE	111	89.81	108	57.96	97.3	11	0	43	366	1	108	3e-62	60S ribosomal protein L36	PRUPE_ppa013641mg	Prunus persica (Peach) (Amygdalus persica)	NA	ribosome [GO:0005840]; structural constituent of ribosome [GO:0003735]; translation [GO:0006412]	GO:0003735; GO:0005840; GO:0006412	GO:0003735~structural constituent of ribosome	GO:0006412~translation	GO:0005840~ribosome
c51653_g2_i9	3351	tr|K4BAV4|K4BAV4_SOLLC	150	64.15	53	4.74	35.33	19	0	306	148	71	123	1e-14	Uncharacterized protein	NA	Solanum lycopersicum (Tomato) (Lycopersicon esculentum)	NA	ribosome [GO:0005840]; small ribosomal subunit rRNA binding [GO:0070181]; structural constituent of ribosome [GO:0003735]; translation [GO:0006412]	GO:0003735; GO:0005840; GO:0006412; GO:0070181	GO:0003735~structural constituent of ribosome;GO:0070181~small ribosomal subunit rRNA binding	GO:0006412~translation	GO:0005840~ribosome
c47864_g1_i2	960	tr|V5UPJ2|V5UPJ2_NICSY	260	77.92	240	75	92.31	51	1	238	951	17	256	4e-132	CBL10	NA	Nicotiana sylvestris (Wood tobacco) (South American tobacco)	NA	calcium ion binding [GO:0005509]	GO:0005509	GO:0005509~calcium ion binding	NA	NA
c49691_g1_i6	1543	tr|A0A068VBN2|A0A068VBN2_COFCA	1416	54.68	545	100	38.49	184	11	2	1543	271	783	5e-161	Uncharacterized protein	GSCOC_T00013713001	Coffea canephora (Robusta coffee)	NA	ATP binding [GO:0005524]; protein kinase activity [GO:0004672]	GO:0004672; GO:0005524	GO:0004672~protein kinase activity;GO:0005524~ATP binding	NA	NA
c53965_g3_i2	689	tr|A0A067F693|A0A067F693_CITSI	426	71.18	229	99.71	53.76	66	0	2	688	155	383	2e-120	Uncharacterized protein	CISIN_1g014324mg	Citrus sinensis (Sweet orange) (Citrus aurantium var. sinensis)	NA	oxidoreductase activity [GO:0016491]	GO:0016491	GO:0016491~oxidoreductase activity	NA	NA
c41804_g1_i1	853	tr|A0A103Y7B8|A0A103Y7B8_CYNCS	205	67.66	201	70.69	98.05	62	3	52	651	7	205	3e-87	Photosystem II reaction center Psb28 protein	Ccrd_017848	Cynara cardunculus var. scolymus (Artichoke) (Cynara scolymus)	NA	photosystem II oxygen evolving complex [GO:0009654]; photosynthesis [GO:0015979]	GO:0009654; GO:0015979	NA	GO:0015979~photosynthesis	GO:0009654~photosystem II oxygen evolving complex
c40974_g1_i1	731	tr|A0A068U2I8|A0A068U2I8_COFCA	105	60	90	36.94	85.71	35	1	231	497	1	90	2e-29	Uncharacterized protein	GSCOC_T00040158001	Coffea canephora (Robusta coffee)	NA	NA	NA	NA	NA	NA
c49263_g2_i5	1027	tr|A0A068U6C8|A0A068U6C8_COFCA	248	71.84	245	71.57	98.79	67	2	204	938	1	243	1e-124	Uncharacterized protein	GSCOC_T00017409001	Coffea canephora (Robusta coffee)	NA	nucleic acid binding [GO:0003676]; protein methyltransferase activity [GO:0008276]	GO:0003676; GO:0008276	GO:0003676~nucleic acid binding;GO:0008276~protein methyltransferase activity	NA	NA
c44407_g1_i6	668	tr|K4C200|K4C200_SOLLC	759	63.46	104	46.71	13.7	34	3	5	310	645	746	8e-31	Uncharacterized protein	NA	Solanum lycopersicum (Tomato) (Lycopersicon esculentum)	NA	zinc ion binding [GO:0008270]	GO:0008270	GO:0008270~zinc ion binding	NA	NA
c34752_g1_i1	656	tr|D7TFR8|D7TFR8_VITVI	218	61.54	130	59.45	59.63	50	0	111	500	13	142	5e-48	Putative uncharacterized protein	VIT_18s0001g01940	Vitis vinifera (Grape)	NA	NA	NA	NA	NA	NA
c55201_g1_i4	3467	tr|A0A068UVV9|A0A068UVV9_COFCA	787	60.26	760	65.76	96.57	298	3	886	3156	26	784	0	Uncharacterized protein	GSCOC_T00036382001	Coffea canephora (Robusta coffee)	NA	integral component of membrane [GO:0016021]; ATP binding [GO:0005524]; protein kinase activity [GO:0004672]	GO:0004672; GO:0005524; GO:0016021	GO:0004672~protein kinase activity;GO:0005524~ATP binding	NA	GO:0016021~integral component of membrane
c53199_g1_i2	1238	tr|A0A0V0IHF1|A0A0V0IHF1_SOLCH	393	81.65	316	76.58	80.41	57	1	248	1192	24	339	0	Putative anion transporter 3, chloroplastic-like	NA	Solanum chacoense (Chaco potato)	NA	integral component of membrane [GO:0016021]; transmembrane transport [GO:0055085]	GO:0016021; GO:0055085	NA	GO:0055085~transmembrane transport	GO:0016021~integral component of membrane
c43430_g1_i4	1596	tr|D7T717|D7T717_VITVI	174	58.4	125	23.5	71.84	52	0	907	1281	50	174	2e-49	Putative uncharacterized protein	VIT_05s0020g03840	Vitis vinifera (Grape)	NA	DNA-directed RNA polymerase V complex [GO:0000419]; DNA methylation [GO:0006306]; production of small RNA involved in gene silencing by RNA [GO:0070918]; regulation of DNA methylation [GO:0044030]	GO:0000419; GO:0006306; GO:0044030; GO:0070918	NA	GO:0006306~DNA methylation;GO:0044030~regulation of DNA methylation;GO:0070918~production of small RNA involved in gene silencing by RNA	GO:0000419~DNA-directed RNA polymerase V complex
c40219_g1_i1	754	tr|K4BCB3|K4BCB3_SOLLC	496	54.21	214	85.15	43.15	92	2	131	754	1	214	3e-56	Uncharacterized protein	NA	Solanum lycopersicum (Tomato) (Lycopersicon esculentum)	NA	proline dehydrogenase activity [GO:0004657]; proline catabolic process [GO:0006562]	GO:0004657; GO:0006562	GO:0004657~proline dehydrogenase activity	GO:0006562~proline catabolic process	NA
c26451_g1_i4	1350	tr|A0A061EIZ4|A0A061EIZ4_THECC	2127	54.55	66	14.67	3.1	30	0	1324	1127	1504	1569	8e-15	Uncharacterized protein	TCM_016763	Theobroma cacao (Cacao) (Cocoa)	NA	nucleic acid binding [GO:0003676]; RNA-DNA hybrid ribonuclease activity [GO:0004523]	GO:0003676; GO:0004523	GO:0003676~nucleic acid binding;GO:0004523~RNA-DNA hybrid ribonuclease activity	NA	NA
c43495_g1_i1	946	tr|A0A068UYZ5|A0A068UYZ5_COFCA	1225	61.67	180	57.08	14.69	67	2	323	862	20	197	7e-59	Uncharacterized protein	GSCOC_T00038645001	Coffea canephora (Robusta coffee)	NA	integral component of membrane [GO:0016021]; ATP binding [GO:0005524]; protein serine/threonine kinase activity [GO:0004674]	GO:0004674; GO:0005524; GO:0016021	GO:0004674~protein serine/threonine kinase activity;GO:0005524~ATP binding	NA	GO:0016021~integral component of membrane
c28958_g1_i2	893	tr|A0A068TMG8|A0A068TMG8_COFCA	374	51.43	70	23.52	18.72	34	0	382	591	305	374	2e-14	Uncharacterized protein	GSCOC_T00014781001	Coffea canephora (Robusta coffee)	NA	NA	NA	NA	NA	NA
c51059_g1_i5	1153	tr|M0ZQ67|M0ZQ67_SOLTU	229	76.96	217	56.46	94.76	50	0	224	874	12	228	6e-122	Uncharacterized protein	PGSC0003DMG400002204	Solanum tuberosum (Potato)	NA	NA	NA	NA	NA	NA
c46509_g2_i1	1094	tr|M5W0B8|M5W0B8_PRUPE	307	63.25	283	77.61	92.18	82	5	111	896	26	307	1e-110	Uncharacterized protein	PRUPE_ppa009085mg	Prunus persica (Peach) (Amygdalus persica)	NA	NA	NA	NA	NA	NA
c55011_g1_i3	3294	tr|A0A068U5Q1|A0A068U5Q1_COFCA	927	63.39	915	83.33	98.71	298	10	28	2673	15	925	0	Uncharacterized protein	GSCOC_T00015899001	Coffea canephora (Robusta coffee)	NA	mismatch repair complex [GO:0032300]; ATP binding [GO:0005524]; mismatched DNA binding [GO:0030983]; mismatch repair [GO:0006298]	GO:0005524; GO:0006298; GO:0030983; GO:0032300	GO:0005524~ATP binding;GO:0030983~mismatched DNA binding	GO:0006298~mismatch repair	GO:0032300~mismatch repair complex
c35689_g1_i2	1260	tr|F6HEW5|F6HEW5_VITVI	350	54.58	240	57.14	68.57	82	9	227	931	62	279	3e-56	Putative uncharacterized protein	VIT_01s0011g03600	Vitis vinifera (Grape)	NA	nucleus [GO:0005634]; metal ion binding [GO:0046872]; sequence-specific DNA binding [GO:0043565]; transcription factor activity, sequence-specific DNA binding [GO:0003700]; transcription regulatory region DNA binding [GO:0044212]; specification of carpel identity [GO:0010094]; specification of stamen identity [GO:0010097]	GO:0003700; GO:0005634; GO:0010094; GO:0010097; GO:0043565; GO:0044212; GO:0046872	GO:0003700~sequence-specific DNA binding transcription factor activity;GO:0043565~sequence-specific DNA binding;GO:0044212~transcription regulatory region DNA binding;GO:0046872~metal ion binding	GO:0010094~specification of carpel identity;GO:0010097~specification of stamen identity	GO:0005634~nucleus
c45004_g2_i1	524	tr|W6E8G3|W6E8G3_CAMSI	548	52.35	170	97.33	31.02	67	2	15	524	1	156	4e-48	Beta-amylase (EC 3.2.1.2)	BAM3	Camellia sinensis (Tea)	NA	beta-amylase activity [GO:0016161]; polysaccharide catabolic process [GO:0000272]	GO:0000272; GO:0016161	GO:0016161~beta-amylase activity	GO:0000272~polysaccharide catabolic process	NA
c47753_g2_i1	1220	tr|A0A067FZP6|A0A067FZP6_CITSI	329	85.29	340	83.61	100	39	3	20	1039	1	329	0	Uncharacterized protein	CISIN_1g040427mg	Citrus sinensis (Sweet orange) (Citrus aurantium var. sinensis)	NA	oxidoreductase activity [GO:0016491]; deoxyribonucleoside diphosphate metabolic process [GO:0009186]	GO:0009186; GO:0016491	GO:0016491~oxidoreductase activity	GO:0009186~deoxyribonucleoside diphosphate metabolic process	NA
c48338_g1_i5	1040	tr|D7U694|D7U694_VITVI	354	66.67	159	45.87	44.92	50	2	176	646	24	181	4e-79	Putative uncharacterized protein	VIT_17s0000g00930	Vitis vinifera (Grape)	NA	NA	NA	NA	NA	NA
c51250_g1_i1	1934	tr|F6H4F2|F6H4F2_VITVI	543	71.88	409	63.44	75.32	103	2	548	1738	135	543	0	Putative uncharacterized protein	VIT_07s0031g02690	Vitis vinifera (Grape)	NA	mitochondrion [GO:0005739]; plastoglobule [GO:0010287]; oxidoreductase activity [GO:0016491]	GO:0005739; GO:0010287; GO:0016491	GO:0016491~oxidoreductase activity	NA	GO:0005739~mitochondrion;GO:0010287~plastoglobule
c42696_g1_i4	831	tr|D7TTJ8|D7TTJ8_VITVI	57	80.85	47	16.97	82.46	9	0	82	222	5	51	6e-18	Putative uncharacterized protein	VIT_02s0012g00160	Vitis vinifera (Grape)	NA	integral component of membrane [GO:0016021]	GO:0016021	NA	NA	GO:0016021~integral component of membrane
c41270_g1_i3	859	tr|A0A022Q370|A0A022Q370_ERYGU	166	69.38	160	55.88	96.39	49	0	53	532	6	165	7e-77	Uncharacterized protein	MIMGU_mgv11b012645mg	Erythranthe guttata (Yellow monkey flower) (Mimulus guttatus)	NA	NA	NA	NA	NA	NA
c50442_g1_i1	1341	tr|A0A022Q0S8|A0A022Q0S8_ERYGU	909	63.66	366	81.88	40.26	121	3	259	1326	546	909	2e-123	Uncharacterized protein	MIMGU_mgv1a001028mg	Erythranthe guttata (Yellow monkey flower) (Mimulus guttatus)	NA	actin filament bundle assembly [GO:0051017]	GO:0051017	NA	GO:0051017~actin filament bundle assembly	NA
c30138_g1_i2	650	tr|M1ABE7|M1ABE7_SOLTU	198	60.57	175	80.77	88.38	61	3	82	606	15	181	2e-65	Uncharacterized protein	PGSC0003DMG400007347	Solanum tuberosum (Potato)	NA	nucleus [GO:0005634]; DNA replication [GO:0006260]	GO:0005634; GO:0006260	NA	GO:0006260~DNA replication	GO:0005634~nucleus
c45906_g1_i1	1545	tr|A0A068V691|A0A068V691_COFCA	237	63.31	248	48.16	100	76	5	419	1150	1	237	4e-99	Uncharacterized protein	GSCOC_T00017045001	Coffea canephora (Robusta coffee)	NA	intracellular [GO:0005622]; zinc ion binding [GO:0008270]	GO:0005622; GO:0008270	GO:0008270~zinc ion binding	NA	GO:0005622~intracellular
c44645_g1_i1	1225	tr|K4CK45|K4CK45_SOLLC	305	66.11	298	72.98	97.7	95	1	216	1109	1	292	6e-127	Uncharacterized protein	NA	Solanum lycopersicum (Tomato) (Lycopersicon esculentum)	NA	integral component of membrane [GO:0016021]; prenyltransferase activity [GO:0004659]	GO:0004659; GO:0016021	GO:0004659~prenyltransferase activity	NA	GO:0016021~integral component of membrane
c40091_g1_i1	1505	tr|M5VJW9|M5VJW9_PRUPE	373	84.22	374	74.55	100	55	2	31	1143	1	373	0	Uncharacterized protein	PRUPE_ppa007307mg	Prunus persica (Peach) (Amygdalus persica)	NA	isocitrate dehydrogenase (NAD+) activity [GO:0004449]; magnesium ion binding [GO:0000287]; NAD binding [GO:0051287]; tricarboxylic acid cycle [GO:0006099]	GO:0000287; GO:0004449; GO:0006099; GO:0051287	GO:0000287~magnesium ion binding;GO:0004449~isocitrate dehydrogenase (NAD+) activity;GO:0051287~NAD binding	GO:0006099~tricarboxylic acid cycle	NA
c54990_g1_i2	993	tr|A0A0V0ITL0|A0A0V0ITL0_SOLCH	517	72.2	277	83.69	53.58	76	1	111	938	241	517	5e-148	Putative ovule protein	NA	Solanum chacoense (Chaco potato)	NA	catalytic activity [GO:0003824]	GO:0003824	GO:0003824~catalytic activity	NA	NA
c38368_g1_i1	1408	tr|W0FI48|W0FI48_LYCCN	285	79.41	204	43.47	71.58	42	0	444	1055	80	283	5e-111	Riboflavin synthase	NA	Lycium chinense (Chinese wolfberry)	NA	oxidoreductase activity [GO:0016491]	GO:0016491	GO:0016491~oxidoreductase activity	NA	NA
c42464_g1_i6	640	tr|A0A0V0H9A3|A0A0V0H9A3_SOLCH	168	57.8	109	51.09	64.88	46	0	155	481	60	168	2e-38	Putative transformer-2 protein-like	NA	Solanum chacoense (Chaco potato)	NA	nucleic acid binding [GO:0003676]; nucleotide binding [GO:0000166]	GO:0000166; GO:0003676	GO:0000166~nucleotide binding;GO:0003676~nucleic acid binding	NA	NA
c36914_g1_i1	660	tr|A0A067FT98|A0A067FT98_CITSI	710	70.08	127	57.73	17.89	36	2	283	660	1	126	1e-46	Uncharacterized protein	CISIN_1g005187mg	Citrus sinensis (Sweet orange) (Citrus aurantium var. sinensis)	NA	NA	NA	NA	NA	NA
c42545_g1_i2	826	tr|J3MS81|J3MS81_ORYBR	1052	83.02	159	57.75	15.11	26	1	1	477	729	886	3e-117	Uncharacterized protein	NA	Oryza brachyantha	NA	ATP binding [GO:0005524]; ATP-dependent helicase activity [GO:0008026]; nucleic acid binding [GO:0003676]	GO:0003676; GO:0005524; GO:0008026	GO:0003676~nucleic acid binding;GO:0005524~ATP binding;GO:0008026~ATP-dependent helicase activity	NA	NA
c46533_g1_i5	1222	tr|A0A022S579|A0A022S579_ERYGU	243	74.61	193	47.38	79.42	21	1	599	1177	79	243	2e-90	Uncharacterized protein	MIMGU_mgv11b010581mg	Erythranthe guttata (Yellow monkey flower) (Mimulus guttatus)	NA	integral component of membrane [GO:0016021]	GO:0016021	NA	NA	GO:0016021~integral component of membrane
c42360_g1_i1	689	tr|A0A067FWP8|A0A067FWP8_CITSI	353	50	240	100	67.99	104	5	3	689	21	255	6e-59	Uncharacterized protein (Fragment)	CISIN_1g0415082mg	Citrus sinensis (Sweet orange) (Citrus aurantium var. sinensis)	NA	NA	NA	NA	NA	NA
c42076_g1_i1	911	tr|A0A067KP75|A0A067KP75_JATCU	281	56.35	252	82.99	89.68	65	1	156	911	7	213	4e-90	Uncharacterized protein	JCGZ_07661	Jatropha curcas (Barbados nut)	NA	NA	NA	NA	NA	NA
c40155_g1_i1	754	tr|A0A068TPL2|A0A068TPL2_COFCA	375	56.62	136	54.11	36.27	58	1	1	408	47	181	3e-35	Uncharacterized protein	GSCOC_T00021938001	Coffea canephora (Robusta coffee)	NA	integral component of membrane [GO:0016021]	GO:0016021	NA	NA	GO:0016021~integral component of membrane
c5119_g1_i2	973	tr|M1CGW9|M1CGW9_SOLTU	655	60.92	87	26.82	13.28	31	3	719	970	149	235	3e-27	Transmembrane 9 superfamily member	PGSC0003DMG400026138	Solanum tuberosum (Potato)	NA	integral component of membrane [GO:0016021]	GO:0016021	NA	NA	GO:0016021~integral component of membrane
c55159_g1_i1	1223	tr|M1AIB5|M1AIB5_SOLTU	422	65.24	328	80.46	77.73	113	1	240	1223	5	331	3e-116	Uncharacterized protein	PGSC0003DMG400009068	Solanum tuberosum (Potato)	NA	integral component of membrane [GO:0016021]; ATP binding [GO:0005524]; protein kinase activity [GO:0004672]	GO:0004672; GO:0005524; GO:0016021	GO:0004672~protein kinase activity;GO:0005524~ATP binding	NA	GO:0016021~integral component of membrane
c49169_g3_i1	750	tr|M1BKX0|M1BKX0_SOLTU	597	86.27	153	61.2	25.63	21	0	3	461	445	597	2e-90	Uncharacterized protein	PGSC0003DMG400018465	Solanum tuberosum (Potato)	NA	integral component of membrane [GO:0016021]; methyltransferase activity [GO:0008168]	GO:0008168; GO:0016021	GO:0008168~methyltransferase activity	NA	GO:0016021~integral component of membrane
c35918_g1_i1	1844	tr|A0A087GG31|A0A087GG31_ARAAL	1415	34.55	220	35.79	15.55	141	2	1	660	799	1015	2e-82	Uncharacterized protein	AALP_AA7G055000	Arabis alpina (Alpine rock-cress)	NA	NA	NA	NA	NA	NA
c45601_g1_i1	1693	tr|A0A068U1K6|A0A068U1K6_COFCA	306	78.62	304	53.87	99.35	65	0	222	1133	3	306	6e-163	Uncharacterized protein	GSCOC_T00039332001	Coffea canephora (Robusta coffee)	NA	carbohydrate binding [GO:0030246]; isomerase activity [GO:0016853]; carbohydrate metabolic process [GO:0005975]	GO:0005975; GO:0016853; GO:0030246	GO:0016853~isomerase activity;GO:0030246~carbohydrate binding	GO:0005975~carbohydrate metabolic process	NA
c52424_g1_i3	1738	tr|A0A067K759|A0A067K759_JATCU	496	80.3	472	81.47	95.16	93	0	195	1610	23	494	0	Endoglucanase (EC 3.2.1.4)	JCGZ_19649	Jatropha curcas (Barbados nut)	NA	cellulase activity [GO:0008810]; cellulose catabolic process [GO:0030245]	GO:0008810; GO:0030245	GO:0008810~cellulase activity	GO:0030245~cellulose catabolic process	NA
c43392_g1_i1	728	tr|W4ZMS6|W4ZMS6_WHEAT	85	91.3	69	28.43	81.18	6	0	2	208	17	85	1e-37	Uncharacterized protein	NA	Triticum aestivum (Wheat)	NA	NA	NA	NA	NA	NA
c54558_g2_i2	1414	tr|A0A068V3Z0|A0A068V3Z0_COFCA	941	42.41	415	88.05	44.1	205	14	191	1366	38	441	5e-60	Uncharacterized protein	GSCOC_T00043100001	Coffea canephora (Robusta coffee)	NA	ATP binding [GO:0005524]; protein kinase activity [GO:0004672]	GO:0004672; GO:0005524	GO:0004672~protein kinase activity;GO:0005524~ATP binding	NA	NA
c40462_g1_i3	996	tr|A0A097BTZ6|A0A097BTZ6_TOBAC	151	92.72	151	45.48	100	11	0	79	531	1	151	5e-99	Mago nashi-like protein	NA	Nicotiana tabacum (Common tobacco)	NA	nucleus [GO:0005634]	GO:0005634	NA	NA	GO:0005634~nucleus
c32600_g3_i1	570	tr|A5BSE9|A5BSE9_VITVI	362	59.18	147	77.37	40.61	59	1	132	569	97	243	9e-62	Putative uncharacterized protein	VITISV_004267	Vitis vinifera (Grape)	NA	nucleic acid binding [GO:0003676]; DNA integration [GO:0015074]	GO:0003676; GO:0015074	GO:0003676~nucleic acid binding	GO:0015074~DNA integration	NA
c48112_g1_i4	1518	tr|M1ABY2|M1ABY2_SOLTU	440	64.06	409	80.83	92.95	134	7	2	1204	36	439	5e-173	Uncharacterized protein	PGSC0003DMG400007478	Solanum tuberosum (Potato)	NA	checkpoint clamp complex [GO:0030896]; DNA damage checkpoint [GO:0000077]; DNA repair [GO:0006281]	GO:0000077; GO:0006281; GO:0030896	NA	GO:0000077~DNA damage checkpoint;GO:0006281~DNA repair	GO:0030896~checkpoint clamp complex
c55705_g1_i6	4032	tr|F6H9X3|F6H9X3_VITVI	1408	57.4	953	70.91	67.68	354	13	1323	4028	412	1363	0	Putative uncharacterized protein	VIT_19s0085g00130	Vitis vinifera (Grape)	NA	NA	NA	NA	NA	NA
c44535_g1_i1	528	tr|K4CI14|K4CI14_SOLLC	296	50	124	70.45	41.89	52	3	32	382	176	296	1e-26	Uncharacterized protein	NA	Solanum lycopersicum (Tomato) (Lycopersicon esculentum)	NA	NA	NA	NA	NA	NA
c40385_g1_i1	969	tr|F6GWR3|F6GWR3_VITVI	364	45.45	99	30.65	27.2	27	3	669	962	1	73	1e-09	Putative uncharacterized protein	VIT_04s0023g02780	Vitis vinifera (Grape)	NA	NA	NA	NA	NA	NA
c47729_g2_i2	1263	tr|A0A0E3M3P3|A0A0E3M3P3_9LAMI	256	51.41	284	67.46	100	103	6	117	947	1	256	9e-81	MYB13	myb13	Scutellaria taiwanensis	NA	DNA binding [GO:0003677]	GO:0003677	GO:0003677~DNA binding	NA	NA
c44481_g1_i1	670	tr|A0A068V4Y4|A0A068V4Y4_COFCA	630	77.58	223	99.85	35.4	50	0	1	669	383	605	5e-121	Uncharacterized protein	GSCOC_T00015547001	Coffea canephora (Robusta coffee)	NA	hydrolase activity, hydrolyzing O-glycosyl compounds [GO:0004553]; carbohydrate metabolic process [GO:0005975]	GO:0004553; GO:0005975	GO:0004553~hydrolase activity, hydrolyzing O-glycosyl compounds	GO:0005975~carbohydrate metabolic process	NA
c48606_g2_i1	1401	tr|A0A068UYK9|A0A068UYK9_COFCA	523	64.04	431	92.29	82.41	137	5	35	1300	102	523	0	Uncharacterized protein	GSCOC_T00038637001	Coffea canephora (Robusta coffee)	NA	protein serine/threonine phosphatase activity [GO:0004722]	GO:0004722	GO:0004722~protein serine/threonine phosphatase activity	NA	NA
c48934_g2_i1	828	tr|B9RWC6|B9RWC6_RICCO	406	32.53	166	60.14	40.89	93	5	362	826	19	176	5e-11	Ubiquitin-protein ligase, putative	RCOM_1018000	Ricinus communis (Castor bean)	NA	ligase activity [GO:0016874]	GO:0016874	GO:0016874~ligase activity	NA	NA
c42797_g1_i2	636	tr|A0A161YK05|A0A161YK05_DAUCA	69	54.55	77	36.32	100	26	3	221	451	2	69	3e-09	Uncharacterized protein	DCAR_016934	Daucus carota subsp. sativus	NA	NA	NA	NA	NA	NA
c43587_g1_i1	1435	tr|V4RPS9|V4RPS9_9ROSI	561	72.55	408	85.3	72.73	110	1	3	1220	129	536	0	Uncharacterized protein	CICLE_v10029824mg	Citrus clementina	NA	ATP binding [GO:0005524]	GO:0005524	GO:0005524~ATP binding	NA	NA
c53841_g1_i2	2083	tr|K4BXQ3|K4BXQ3_SOLLC	640	84.23	279	40.18	43.59	43	1	1250	2083	1	279	7e-161	Uncharacterized protein	NA	Solanum lycopersicum (Tomato) (Lycopersicon esculentum)	NA	kinase activity [GO:0016301]	GO:0016301	GO:0016301~kinase activity	NA	NA
c49464_g1_i4	1313	tr|A0A0B2S6R7|A0A0B2S6R7_GLYSO	363	46.92	341	77.91	93.94	141	12	322	1299	1	316	5e-43	Uncharacterized protein	glysoja_020093	Glycine soja (Wild soybean)	NA	metal ion binding [GO:0046872]; metal ion transport [GO:0030001]	GO:0030001; GO:0046872	GO:0046872~metal ion binding	GO:0030001~metal ion transport	NA
c51964_g1_i5	676	tr|M1A592|M1A592_SOLTU	313	70.13	154	68.34	49.2	46	0	214	675	47	200	3e-62	Uncharacterized protein	PGSC0003DMG400005855	Solanum tuberosum (Potato)	NA	NA	NA	NA	NA	NA
c48619_g1_i4	894	tr|M0RLI6|M0RLI6_MUSAM	768	81.48	108	36.24	14.06	20	0	569	892	568	675	3e-83	Uncharacterized protein	NA	Musa acuminata subsp. malaccensis (Wild banana) (Musa malaccensis)	NA	integral component of membrane [GO:0016021]	GO:0016021	NA	NA	GO:0016021~integral component of membrane
c55779_g1_i1	6633	tr|A0A068V3R9|A0A068V3R9_COFCA	2723	77.26	1658	74.99	60.89	340	9	1533	6446	1083	2723	0	Uncharacterized protein	GSCOC_T00041048001	Coffea canephora (Robusta coffee)	NA	ATP binding [GO:0005524]; protein serine/threonine kinase activity [GO:0004674]	GO:0004674; GO:0005524	GO:0004674~protein serine/threonine kinase activity;GO:0005524~ATP binding	NA	NA
c49703_g1_i4	1848	tr|D7UC96|D7UC96_VITVI	429	76.06	259	42.05	60.37	62	0	172	948	1	259	5e-151	Putative uncharacterized protein	VIT_15s0046g02700	Vitis vinifera (Grape)	NA	acyl-CoA hydrolase activity [GO:0047617]; acyl-CoA metabolic process [GO:0006637]	GO:0006637; GO:0047617	GO:0047617~acyl-CoA hydrolase activity	GO:0006637~acyl-CoA metabolic process	NA
c48702_g1_i1	1728	tr|K4CHV7|K4CHV7_SOLLC	419	79.2	423	73.44	100	75	3	115	1356	1	419	0	Uncharacterized protein	NA	Solanum lycopersicum (Tomato) (Lycopersicon esculentum)	NA	ATP binding [GO:0005524]; DNA-dependent ATPase activity [GO:0008094]; double-stranded DNA binding [GO:0003690]; four-way junction DNA binding [GO:0000400]; recombinase activity [GO:0000150]; single-stranded DNA binding [GO:0003697]; DNA recombinase assembly [GO:0000730]; mitotic recombination [GO:0006312]; response to ionizing radiation [GO:0010212]; strand invasion [GO:0042148]	GO:0000150; GO:0000400; GO:0000730; GO:0003690; GO:0003697; GO:0005524; GO:0006312; GO:0008094; GO:0010212; GO:0042148	GO:0000150~recombinase activity;GO:0000400~four-way junction DNA binding;GO:0003690~double-stranded DNA binding;GO:0003697~single-stranded DNA binding;GO:0005524~ATP binding;GO:0008094~DNA-dependent ATPase activity	GO:0000730~DNA recombinase assembly;GO:0006312~mitotic recombination;GO:0010212~response to ionizing radiation;GO:0042148~strand invasion	NA
c50330_g1_i2	2340	tr|K4B7H0|K4B7H0_SOLLC	493	75.73	478	61.28	96.96	97	2	772	2187	29	493	0	Uncharacterized protein	NA	Solanum lycopersicum (Tomato) (Lycopersicon esculentum)	NA	endoplasmic reticulum [GO:0005783]; allantoate deiminase activity [GO:0047652]; purine nucleobase catabolic process [GO:0006145]; ureide catabolic process [GO:0010136]	GO:0005783; GO:0006145; GO:0010136; GO:0047652	GO:0047652~allantoate deiminase activity	GO:0006145~purine nucleobase catabolic process;GO:0010136~ureide catabolic process	GO:0005783~endoplasmic reticulum
c32955_g1_i1	627	tr|A0A022S2Z7|A0A022S2Z7_ERYGU	374	78.37	208	99.52	55.61	45	0	2	625	145	352	8e-110	Uncharacterized protein	MIMGU_mgv1a008423mg	Erythranthe guttata (Yellow monkey flower) (Mimulus guttatus)	NA	NA	NA	NA	NA	NA
c55517_g1_i4	1070	tr|A0A022RYH3|A0A022RYH3_ERYGU	909	77.38	221	61.96	24.31	49	1	25	684	689	909	5e-98	Uncharacterized protein	MIMGU_mgv1a001025mg	Erythranthe guttata (Yellow monkey flower) (Mimulus guttatus)	NA	nucleus [GO:0005634]; DNA binding [GO:0003677]	GO:0003677; GO:0005634	GO:0003677~DNA binding	NA	GO:0005634~nucleus
c48296_g2_i1	988	tr|M5XCU9|M5XCU9_PRUPE	482	67.16	268	81.38	55.6	88	0	62	865	207	474	8e-133	Uncharacterized protein	PRUPE_ppa004990mg	Prunus persica (Peach) (Amygdalus persica)	NA	NA	NA	NA	NA	NA
c51798_g1_i5	1980	tr|A0A068V027|A0A068V027_COFCA	550	62.75	553	83.79	100	170	10	211	1770	1	550	0	Uncharacterized protein	GSCOC_T00039198001	Coffea canephora (Robusta coffee)	NA	integral component of membrane [GO:0016021]; heme binding [GO:0020037]; iron ion binding [GO:0005506]; monooxygenase activity [GO:0004497]; oxidoreductase activity, acting on paired donors, with incorporation or reduction of molecular oxygen [GO:0016705]	GO:0004497; GO:0005506; GO:0016021; GO:0016705; GO:0020037	GO:0004497~monooxygenase activity;GO:0005506~iron ion binding;GO:0016705~oxidoreductase activity, acting on paired donors, with incorporation or reduction of molecular oxygen;GO:0020037~heme binding	NA	GO:0016021~integral component of membrane
c43678_g1_i1	760	tr|K4BCZ7|K4BCZ7_SOLLC	258	59.4	133	52.5	51.55	50	2	372	758	1	133	6e-48	Uncharacterized protein	NA	Solanum lycopersicum (Tomato) (Lycopersicon esculentum)	NA	integral component of membrane [GO:0016021]	GO:0016021	NA	NA	GO:0016021~integral component of membrane
c46964_g1_i6	1290	tr|M5X8C2|M5X8C2_PRUPE	249	75.82	244	56.74	97.99	57	2	233	961	1	243	2e-133	Uncharacterized protein	PRUPE_ppa010466mg	Prunus persica (Peach) (Amygdalus persica)	NA	NA	NA	NA	NA	NA
c54966_g1_i3	1322	tr|K4D6S3|K4D6S3_SOLLC	342	69.33	313	71.03	91.52	74	5	201	1139	33	323	2e-147	Uncharacterized protein	NA	Solanum lycopersicum (Tomato) (Lycopersicon esculentum)	NA	integral component of membrane [GO:0016021]; plasma membrane [GO:0005886]; ATP binding [GO:0005524]; ATPase activity, coupled to transmembrane movement of substances [GO:0042626]	GO:0005524; GO:0005886; GO:0016021; GO:0042626	GO:0005524~ATP binding;GO:0042626~ATPase activity, coupled to transmembrane movement of substances	NA	GO:0005886~plasma membrane;GO:0016021~integral component of membrane
c53969_g3_i1	1368	tr|M1CCP1|M1CCP1_SOLTU	433	32.58	399	87.5	92.15	235	12	3	1124	40	429	6e-51	Uncharacterized protein	PGSC0003DMG400025114	Solanum tuberosum (Potato)	NA	NA	NA	NA	NA	NA
c47251_g2_i4	1243	tr|B9MX74|B9MX74_POPTR	169	86.39	169	40.79	100	22	1	423	929	1	168	1e-102	Synbindin family protein	POPTR_0017s00860g	Populus trichocarpa (Western balsam poplar) (Populus balsamifera subsp. trichocarpa)	NA	cytosol [GO:0005829]; TRAPP complex [GO:0030008]; Rab guanyl-nucleotide exchange factor activity [GO:0017112]; ER to Golgi vesicle-mediated transport [GO:0006888]	GO:0005829; GO:0006888; GO:0017112; GO:0030008	GO:0017112~Rab guanyl-nucleotide exchange factor activity	GO:0006888~ER to Golgi vesicle-mediated transport	GO:0005829~cytosol;GO:0030008~TRAPP complex
c69975_g1_i1	668	tr|B7F412|B7F412_ORYSJ	342	35.82	134	60.18	39.18	72	3	5	379	182	310	8e-15	cDNA clone:J013153M19, full insert sequence	NA	Oryza sativa subsp. japonica (Rice)	NA	ATP binding [GO:0005524]; protein serine/threonine kinase activity [GO:0004674]	GO:0004674; GO:0005524	GO:0004674~protein serine/threonine kinase activity;GO:0005524~ATP binding	NA	NA
c50263_g1_i5	1512	tr|K7L9I0|K7L9I0_SOYBN	326	49.68	314	62.3	96.32	157	1	220	1161	5	317	5e-103	Uncharacterized protein	GLYMA_08G284900	Glycine max (Soybean) (Glycine hispida)	NA	integral component of membrane [GO:0016021]	GO:0016021	NA	NA	GO:0016021~integral component of membrane
c51343_g1_i2	2153	tr|I7FFR6|I7FFR6_CAMSI	547	79.05	549	76.5	100	102	5	364	1977	1	547	0	Hexose transporter	NA	Camellia sinensis (Tea)	NA	integral component of membrane [GO:0016021]; substrate-specific transmembrane transporter activity [GO:0022891]	GO:0016021; GO:0022891	GO:0022891~substrate-specific transmembrane transporter activity	NA	GO:0016021~integral component of membrane
c45024_g1_i1	1098	tr|K4CWS9|K4CWS9_SOLLC	263	77.83	203	55.46	77.19	44	1	108	716	61	262	5e-98	Uncharacterized protein	NA	Solanum lycopersicum (Tomato) (Lycopersicon esculentum)	NA	plastid [GO:0009536]	GO:0009536	NA	NA	GO:0009536~plastid
c44694_g1_i2	673	tr|K7L0E8|K7L0E8_SOYBN	732	86.15	65	28.97	8.88	9	0	2	196	668	732	1e-31	Uncharacterized protein	GLYMA_07G082200	Glycine max (Soybean) (Glycine hispida)	NA	nucleotidyltransferase activity [GO:0016779]	GO:0016779	GO:0016779~nucleotidyltransferase activity	NA	NA
c52948_g1_i1	2010	tr|A0A022QYM8|A0A022QYM8_ERYGU	551	74.82	552	82.39	100	136	2	46	1701	1	549	0	Uncharacterized protein	MIMGU_mgv1a003986mg	Erythranthe guttata (Yellow monkey flower) (Mimulus guttatus)	NA	metal ion binding [GO:0046872]; phosphoacetylglucosamine mutase activity [GO:0004610]; carbohydrate metabolic process [GO:0005975]	GO:0004610; GO:0005975; GO:0046872	GO:0004610~phosphoacetylglucosamine mutase activity;GO:0046872~metal ion binding	GO:0005975~carbohydrate metabolic process	NA
c44852_g2_i1	744	tr|Q71BZ4|Q71BZ4_CATRO	254	88.06	134	54.03	52.76	15	1	6	407	13	145	1e-64	Type-A response regulator	RR1	Catharanthus roseus (Madagascar periwinkle) (Vinca rosea)	NA	intracellular [GO:0005622]; phosphorelay signal transduction system [GO:0000160]	GO:0000160; GO:0005622	NA	GO:0000160~phosphorelay signal transduction system	GO:0005622~intracellular
c48339_g1_i9	1034	tr|Q3C1N2|Q3C1N2_NICSY	115	75	52	15.09	45.22	10	1	775	629	55	106	2e-21	Putative uncharacterized protein	NA	Nicotiana sylvestris (Wood tobacco) (South American tobacco)	NA	chloroplast [GO:0009507]	GO:0009507	NA	NA	GO:0009507~chloroplast
c52429_g2_i5	2262	tr|A0A068TYP7|A0A068TYP7_COFCA	569	66.32	573	75.99	100	178	5	408	2096	1	568	0	Uncharacterized protein	GSCOC_T00034996001	Coffea canephora (Robusta coffee)	NA	NA	NA	NA	NA	NA
c47762_g1_i5	927	tr|A0A068U177|A0A068U177_COFCA	268	52.31	130	42.07	48.51	23	2	367	753	121	212	2e-46	Uncharacterized protein	GSCOC_T00034973001	Coffea canephora (Robusta coffee)	NA	NA	NA	NA	NA	NA
c55113_g1_i1	850	tr|A0A067GIV5|A0A067GIV5_CITSI	258	47.27	110	38.82	42.64	46	3	332	631	3	110	2e-12	Uncharacterized protein	CISIN_1g020921mg	Citrus sinensis (Sweet orange) (Citrus aurantium var. sinensis)	NA	NA	NA	NA	NA	NA
c47205_g1_i3	1312	tr|A5AEQ0|A5AEQ0_VITVI	301	89.67	300	68.6	99.67	31	0	166	1065	1	300	0	Putative uncharacterized protein	VIT_14s0066g02380 VITISV_040760	Vitis vinifera (Grape)	NA	NA	NA	NA	NA	NA
c45940_g1_i1	1011	tr|D7THT6|D7THT6_VITVI	312	89.16	286	84.87	91.67	30	1	2	859	28	312	0	Putative uncharacterized protein	VIT_08s0007g08860	Vitis vinifera (Grape)	NA	zinc ion binding [GO:0008270]; DNA-templated transcription, initiation [GO:0006352]; regulation of transcription, DNA-templated [GO:0006355]	GO:0006352; GO:0006355; GO:0008270	GO:0008270~zinc ion binding	GO:0006352~DNA-templated transcription, initiation;GO:0006355~regulation of transcription, DNA-templated	NA
c32411_g2_i1	755	tr|A0A068TRH8|A0A068TRH8_COFCA	488	39.92	258	100	52.87	136	7	1	747	167	414	7e-28	Uncharacterized protein	GSCOC_T00021927001	Coffea canephora (Robusta coffee)	NA	NA	NA	NA	NA	NA
c45162_g1_i2	1267	tr|A0A061EKT0|A0A061EKT0_THECC	224	61.26	222	52.57	99.11	84	2	90	755	1	220	1e-94	Glutathione S-transferase tau 7	TCM_020460	Theobroma cacao (Cacao) (Cocoa)	NA	transferase activity [GO:0016740]	GO:0016740	GO:0016740~transferase activity	NA	NA
c55457_g1_i4	1731	tr|A0A068V8A3|A0A068V8A3_COFCA	846	92.32	482	83.54	56.97	37	0	285	1730	19	500	0	Beta-adaptin-like protein	GSCOC_T00017234001	Coffea canephora (Robusta coffee)	NA	clathrin adaptor complex [GO:0030131]; protein transporter activity [GO:0008565]; intracellular protein transport [GO:0006886]; vesicle-mediated transport [GO:0016192]	GO:0006886; GO:0008565; GO:0016192; GO:0030131	GO:0008565~protein transporter activity	GO:0006886~intracellular protein transport;GO:0016192~vesicle-mediated transport	GO:0030131~clathrin adaptor complex
c50948_g1_i8	836	tr|A0A0D2RUN4|A0A0D2RUN4_GOSRA	236	90	120	43.06	50.85	12	0	375	734	116	235	4e-73	Uncharacterized protein (Fragment)	B456_011G2959001	Gossypium raimondii (New World cotton)	NA	NA	NA	NA	NA	NA
c41560_g1_i1	853	tr|M5W124|M5W124_PRUPE	219	58.71	201	70.69	91.78	68	3	196	756	20	219	1e-63	Uncharacterized protein	PRUPE_ppa011216mg	Prunus persica (Peach) (Amygdalus persica)	NA	integral component of membrane [GO:0016021]; zinc ion binding [GO:0008270]	GO:0008270; GO:0016021	GO:0008270~zinc ion binding	NA	GO:0016021~integral component of membrane
c48233_g2_i2	951	tr|V4UF85|V4UF85_9ROSI	255	41.72	163	51.42	63.92	90	2	186	674	83	240	8e-23	Uncharacterized protein	CICLE_v10029019mg	Citrus clementina	NA	DNA binding [GO:0003677]	GO:0003677	GO:0003677~DNA binding	NA	NA
c48236_g1_i2	1291	tr|A0A068VHR6|A0A068VHR6_COFCA	267	59.09	220	51.12	82.4	83	4	445	1089	48	265	9e-58	Uncharacterized protein	GSCOC_T00012605001	Coffea canephora (Robusta coffee)	NA	NA	NA	NA	NA	NA
c44663_g1_i1	943	tr|A0A067LFS6|A0A067LFS6_JATCU	189	82.22	90	28.63	47.62	16	0	599	868	94	183	2e-32	Uncharacterized protein	JCGZ_06634	Jatropha curcas (Barbados nut)	NA	NA	NA	NA	NA	NA
c43217_g1_i4	1174	tr|A0A061FFL4|A0A061FFL4_THECC	202	74.82	139	35.52	68.81	34	1	489	905	65	202	3e-59	TRAF-type zinc finger domain-containing protein 1 isoform 5 (Fragment)	TCM_034548	Theobroma cacao (Cacao) (Cocoa)	NA	integral component of membrane [GO:0016021]	GO:0016021	NA	NA	GO:0016021~integral component of membrane
c41984_g1_i2	645	tr|A0A067K2G7|A0A067K2G7_JATCU	87	97.65	85	39.53	97.7	2	0	128	382	3	87	6e-52	Uncharacterized protein	JCGZ_17623	Jatropha curcas (Barbados nut)	NA	NA	NA	NA	NA	NA
c52492_g2_i2	1246	tr|V4UIR0|V4UIR0_9ROSI	185	73.91	184	44.3	99.46	48	0	247	798	2	185	4e-99	Uncharacterized protein	CICLE_v10009634mg	Citrus clementina	NA	NA	NA	NA	NA	NA
c42324_g1_i2	769	tr|D7T2E2|D7T2E2_VITVI	151	78.42	139	54.23	92.05	28	2	217	627	10	148	3e-70	Putative uncharacterized protein	VIT_05s0094g00490	Vitis vinifera (Grape)	NA	NA	NA	NA	NA	NA
c55462_g1_i4	656	tr|A0A059AAE2|A0A059AAE2_EUCGR	775	93.82	178	81.4	22.97	11	0	121	654	366	543	2e-102	Uncharacterized protein	EUGRSUZ_J00108	Eucalyptus grandis (Flooded gum)	NA	ATP binding [GO:0005524]; protein kinase activity [GO:0004672]	GO:0004672; GO:0005524	GO:0004672~protein kinase activity;GO:0005524~ATP binding	NA	NA
c22424_g1_i1	653	tr|M5XCU9|M5XCU9_PRUPE	482	74.23	163	74.89	33.82	42	0	2	490	317	479	7e-83	Uncharacterized protein	PRUPE_ppa004990mg	Prunus persica (Peach) (Amygdalus persica)	NA	NA	NA	NA	NA	NA
c50756_g2_i5	1584	tr|A0A068U3D9|A0A068U3D9_COFCA	800	61.54	65	12.31	8.12	25	0	878	1072	391	455	3e-14	Kinesin-like protein	GSCOC_T00040128001	Coffea canephora (Robusta coffee)	NA	microtubule [GO:0005874]; ATP binding [GO:0005524]; microtubule motor activity [GO:0003777]; microtubule-based movement [GO:0007018]	GO:0003777; GO:0005524; GO:0005874; GO:0007018	GO:0003777~microtubule motor activity;GO:0005524~ATP binding	GO:0007018~microtubule-based movement	GO:0005874~microtubule
c42535_g1_i3	968	tr|A0A068U1L1|A0A068U1L1_COFCA	226	87.95	224	69.42	99.12	26	1	81	752	3	225	3e-143	Uncharacterized protein	GSCOC_T00036571001	Coffea canephora (Robusta coffee)	NA	intracellular [GO:0005622]; GTP binding [GO:0005525]; small GTPase mediated signal transduction [GO:0007264]	GO:0005525; GO:0005622; GO:0007264	GO:0005525~GTP binding	GO:0007264~small GTPase mediated signal transduction	GO:0005622~intracellular
c48055_g1_i7	1825	tr|A0A0D2T1S2|A0A0D2T1S2_GOSRA	580	80.83	266	43.73	45.86	51	0	762	1559	315	580	4e-152	Uncharacterized protein	B456_008G069200	Gossypium raimondii (New World cotton)	NA	hydrolase activity [GO:0016787]; metal ion binding [GO:0046872]	GO:0016787; GO:0046872	GO:0016787~hydrolase activity;GO:0046872~metal ion binding	NA	NA
c24259_g1_i1	1401	tr|K4BNJ1|K4BNJ1_SOLLC	756	58.68	484	100	64.02	159	6	1401	1	87	546	3e-164	Uncharacterized protein	NA	Solanum lycopersicum (Tomato) (Lycopersicon esculentum)	NA	exocyst [GO:0000145]; exocyst assembly [GO:0001927]; exocyst localization [GO:0051601]	GO:0000145; GO:0001927; GO:0051601	NA	GO:0001927~exocyst assembly;GO:0051601~exocyst localization	GO:0000145~exocyst
c53819_g1_i5	547	tr|A0A0J8CU73|A0A0J8CU73_BETVU	150	79.46	112	61.43	74.67	23	0	82	417	39	150	4e-59	Uncharacterized protein	BVRB_2g039990	Beta vulgaris subsp. vulgaris	NA	RNA binding [GO:0003723]; RNA methyltransferase activity [GO:0008173]; RNA processing [GO:0006396]	GO:0003723; GO:0006396; GO:0008173	GO:0003723~RNA binding;GO:0008173~RNA methyltransferase activity	GO:0006396~RNA processing	NA
c47251_g2_i8	1351	tr|B9MX74|B9MX74_POPTR	169	86.39	169	37.53	100	22	1	531	1037	1	168	4e-102	Synbindin family protein	POPTR_0017s00860g	Populus trichocarpa (Western balsam poplar) (Populus balsamifera subsp. trichocarpa)	NA	cytosol [GO:0005829]; TRAPP complex [GO:0030008]; Rab guanyl-nucleotide exchange factor activity [GO:0017112]; ER to Golgi vesicle-mediated transport [GO:0006888]	GO:0005829; GO:0006888; GO:0017112; GO:0030008	GO:0017112~Rab guanyl-nucleotide exchange factor activity	GO:0006888~ER to Golgi vesicle-mediated transport	GO:0005829~cytosol;GO:0030008~TRAPP complex
c54150_g3_i13	1643	tr|A0A068TXS7|A0A068TXS7_COFCA	796	79.87	313	57.15	39.32	59	2	419	1345	1	313	6e-180	Uncharacterized protein	GSCOC_T00029960001	Coffea canephora (Robusta coffee)	NA	NA	NA	NA	NA	NA
c53739_g2_i3	932	tr|M5WXM1|M5WXM1_PRUPE	804	85.16	310	99.79	38.56	46	0	1	930	78	387	4e-148	Uncharacterized protein	PRUPE_ppa001551mg	Prunus persica (Peach) (Amygdalus persica)	NA	integral component of membrane [GO:0016021]; solute:proton antiporter activity [GO:0015299]	GO:0015299; GO:0016021	GO:0015299~solute:proton antiporter activity	NA	GO:0016021~integral component of membrane
c573_g1_i1	1195	tr|A0A068B703|A0A068B703_GOSBA	1369	49.28	69	17.32	5.04	35	0	1000	794	8	76	2e-09	Polyprotein	NA	Gossypium barbadense (Sea-island cotton) (Egyptian cotton)	NA	nucleic acid binding [GO:0003676]; zinc ion binding [GO:0008270]; DNA integration [GO:0015074]	GO:0003676; GO:0008270; GO:0015074	GO:0003676~nucleic acid binding;GO:0008270~zinc ion binding	GO:0015074~DNA integration	NA
c49542_g1_i8	1382	tr|A0A022RWJ7|A0A022RWJ7_ERYGU	343	72.81	342	74.24	99.71	92	1	119	1141	1	342	1e-174	Uncharacterized protein	MIMGU_mgv1a009413mg	Erythranthe guttata (Yellow monkey flower) (Mimulus guttatus)	NA	NA	NA	NA	NA	NA
c53422_g3_i1	707	tr|A0A103YMM7|A0A103YMM7_CYNCS	449	52.63	38	16.12	8.46	18	0	125	12	129	166	4e-05	Primosome PriB/single-strand DNA-binding (Fragment)	Ccrd_009770	Cynara cardunculus var. scolymus (Artichoke) (Cynara scolymus)	NA	single-stranded DNA binding [GO:0003697]; DNA replication [GO:0006260]	GO:0003697; GO:0006260	GO:0003697~single-stranded DNA binding	GO:0006260~DNA replication	NA
c37512_g1_i4	2132	tr|A0A175YCK4|A0A175YCK4_DAUCA	304	37.39	115	16.18	37.83	55	4	1408	1731	111	215	6e-16	Uncharacterized protein	DCAR_031427	Daucus carota subsp. sativus	NA	NA	NA	NA	NA	NA
c53083_g1_i9	1088	tr|K4BHX4|K4BHX4_SOLLC	145	81.38	145	39.98	100	27	0	133	567	1	145	2e-83	Uncharacterized protein	NA	Solanum lycopersicum (Tomato) (Lycopersicon esculentum)	NA	NA	NA	NA	NA	NA
c32577_g1_i1	1570	tr|B9R8Q0|B9R8Q0_RICCO	1248	71.19	531	100	42.55	141	5	3	1568	63	590	0	Brca1 interacting protein helicase 1 brip1, putative	RCOM_1601590	Ricinus communis (Castor bean)	NA	ATP binding [GO:0005524]; ATP-dependent DNA helicase activity [GO:0004003]; DNA binding [GO:0003677]; nucleobase-containing compound metabolic process [GO:0006139]	GO:0003677; GO:0004003; GO:0005524; GO:0006139	GO:0003677~DNA binding;GO:0004003~ATP-dependent DNA helicase activity;GO:0005524~ATP binding	GO:0006139~nucleobase-containing compound metabolic process	NA
c49237_g1_i3	1707	tr|I1PH40|I1PH40_ORYGL	181	30.71	140	24.6	77.35	80	5	1024	1407	42	176	2e-05	Uncharacterized protein	NA	Oryza glaberrima (African rice)	NA	NA	NA	NA	NA	NA
c43981_g1_i1	1091	tr|B9H9R6|B9H9R6_POPTR	200	65.91	176	48.4	88	56	2	57	578	1	174	3e-76	Uncharacterized protein	POPTR_0006s26510g	Populus trichocarpa (Western balsam poplar) (Populus balsamifera subsp. trichocarpa)	NA	NA	NA	NA	NA	NA
c58597_g1_i1	683	tr|A0A078EXL5|A0A078EXL5_BRANA	377	32.06	209	91.8	55.44	138	4	27	647	56	262	5e-18	BnaC04g18500D protein	BnaC04g18500D GSBRNA2T00118222001	Brassica napus (Rape)	NA	NA	NA	NA	NA	NA
c46621_g1_i1	1367	tr|A0A068TY24|A0A068TY24_COFCA	404	73.39	387	84.93	95.79	88	4	81	1241	33	404	0	Hexosyltransferase (EC 2.4.1.-)	GSCOC_T00032115001	Coffea canephora (Robusta coffee)	NA	integral component of membrane [GO:0016021]; transferase activity, transferring glycosyl groups [GO:0016757]	GO:0016021; GO:0016757	GO:0016757~transferase activity, transferring glycosyl groups	NA	GO:0016021~integral component of membrane
c49138_g2_i8	1566	tr|A0A022PUY5|A0A022PUY5_ERYGU	406	48.77	406	77.78	100	161	9	198	1301	10	406	4e-56	Uncharacterized protein	MIMGU_mgv1a007462mg	Erythranthe guttata (Yellow monkey flower) (Mimulus guttatus)	NA	NA	NA	NA	NA	NA
c45044_g1_i2	820	tr|A0A0V0ILP0|A0A0V0ILP0_SOLCH	555	57.56	172	62.93	30.99	69	2	26	541	1	168	1e-47	Putative E3 ubiquitin-protein ligase ARI7-like	NA	Solanum chacoense (Chaco potato)	NA	ligase activity [GO:0016874]; ubiquitin-protein transferase activity [GO:0004842]; zinc ion binding [GO:0008270]	GO:0004842; GO:0008270; GO:0016874	GO:0004842~ubiquitin-protein transferase activity;GO:0008270~zinc ion binding;GO:0016874~ligase activity	NA	NA
c54798_g1_i3	3390	tr|A0A068U4R5|A0A068U4R5_COFCA	672	68.1	348	30.8	51.79	108	2	1810	2844	324	671	1e-157	Uncharacterized protein	GSCOC_T00041816001	Coffea canephora (Robusta coffee)	NA	integral component of membrane [GO:0016021]	GO:0016021	NA	NA	GO:0016021~integral component of membrane
c49902_g1_i1	1818	tr|F6HQW6|F6HQW6_VITVI	844	49.24	132	21.78	15.64	60	1	879	1274	9	133	7e-29	Putative uncharacterized protein	VIT_08s0040g02930	Vitis vinifera (Grape)	NA	Ino80 complex [GO:0031011]	GO:0031011	NA	NA	GO:0031011~Ino80 complex
c7433_g1_i1	707	tr|A0A150G754|A0A150G754_GONPE	439	54.82	228	96.75	51.94	96	3	31	705	39	262	3e-78	Uncharacterized protein	GPECTOR_55g281	Gonium pectorale (Green alga)	NA	argininosuccinate synthase activity [GO:0004055]; ATP binding [GO:0005524]; arginine biosynthetic process [GO:0006526]	GO:0004055; GO:0005524; GO:0006526	GO:0004055~argininosuccinate synthase activity;GO:0005524~ATP binding	GO:0006526~arginine biosynthetic process	NA
c49870_g1_i6	1628	tr|K4DAQ8|K4DAQ8_SOLLC	375	77.6	375	69.1	100	83	1	123	1247	1	374	0	Homoserine dehydrogenase (EC 1.1.1.3)	NA	Solanum lycopersicum (Tomato) (Lycopersicon esculentum)	PATHWAY: Amino-acid biosynthesis; L-methionine biosynthesis via de novo pathway; L-homoserine from L-aspartate: step 3/3. {ECO:0000256|RuleBase:RU000579}.; PATHWAY: Amino-acid biosynthesis; L-threonine biosynthesis; L-threonine from L-aspartate: step 3/5. {ECO:0000256|RuleBase:RU000579}.	cytosol [GO:0005829]; homoserine dehydrogenase activity [GO:0004412]; isoleucine biosynthetic process [GO:0009097]; methionine biosynthetic process [GO:0009086]; threonine biosynthetic process [GO:0009088]	GO:0004412; GO:0005829; GO:0009086; GO:0009088; GO:0009097	GO:0004412~homoserine dehydrogenase activity	GO:0009086~methionine biosynthetic process;GO:0009088~threonine biosynthetic process;GO:0009097~isoleucine biosynthetic process	GO:0005829~cytosol
c37714_g1_i2	633	tr|A0A067JER4|A0A067JER4_JATCU	494	82.14	84	39.81	17	14	1	382	633	48	130	8e-26	Uncharacterized protein	JCGZ_21699	Jatropha curcas (Barbados nut)	NA	ATP binding [GO:0005524]; protein serine/threonine kinase activity [GO:0004674]	GO:0004674; GO:0005524	GO:0004674~protein serine/threonine kinase activity;GO:0005524~ATP binding	NA	NA
c40783_g1_i1	704	tr|A0A067FF43|A0A067FF43_CITSI	146	74.15	147	62.64	100	37	1	133	573	1	146	7e-74	Uncharacterized protein	CISIN_1g032167mg	Citrus sinensis (Sweet orange) (Citrus aurantium var. sinensis)	NA	metal ion binding [GO:0046872]; metal ion transport [GO:0030001]	GO:0030001; GO:0046872	GO:0046872~metal ion binding	GO:0030001~metal ion transport	NA
c50011_g2_i6	980	tr|A0A022RHZ3|A0A022RHZ3_ERYGU	339	71.43	224	68.57	66.08	63	1	309	977	90	313	4e-113	Uncharacterized protein	MIMGU_mgv1a025426mg	Erythranthe guttata (Yellow monkey flower) (Mimulus guttatus)	NA	hydrolase activity [GO:0016787]; lipid metabolic process [GO:0006629]	GO:0006629; GO:0016787	GO:0016787~hydrolase activity	GO:0006629~lipid metabolic process	NA
c43203_g1_i2	1179	sp|E5KCJ8|Y3IP1_TOBAC	263	72.73	176	44.78	66.92	41	1	272	778	60	235	3e-78	Ycf3-interacting protein 1, chloroplastic	NA	Nicotiana tabacum (Common tobacco)	NA	chloroplast thylakoid membrane [GO:0009535]; integral component of membrane [GO:0016021]; photosystem I assembly [GO:0048564]	GO:0009535; GO:0016021; GO:0048564	NA	GO:0048564~photosystem I assembly	GO:0009535~chloroplast thylakoid membrane;GO:0016021~integral component of membrane
c50043_g1_i2	1956	tr|M1AK31|M1AK31_SOLTU	551	78.78	523	80.21	94.92	106	2	106	1668	32	551	0	Uncharacterized protein	PGSC0003DMG400009435	Solanum tuberosum (Potato)	NA	thiol-dependent ubiquitinyl hydrolase activity [GO:0036459]; zinc ion binding [GO:0008270]; protein deubiquitination [GO:0016579]	GO:0008270; GO:0016579; GO:0036459	GO:0008270~zinc ion binding;GO:0036459~ubiquitinyl hydrolase activity	GO:0016579~protein deubiquitination	NA
c37290_g1_i2	744	tr|V4S2H5|V4S2H5_9ROSI	60	54.69	64	25.81	100	25	1	221	412	1	60	6e-09	Uncharacterized protein	CICLE_v10006402mg	Citrus clementina	NA	NA	NA	NA	NA	NA
c18466_g1_i1	849	tr|Q84ME7|Q84ME7_ORYSJ	352	54.73	201	71.02	57.1	91	0	844	242	144	344	3e-72	Retrotransposon protein, putative, Ty1-copia sub-class (Fragment)	OSJNBa0032H19.31	Oryza sativa subsp. japonica (Rice)	NA	NA	NA	NA	NA	NA
c45736_g1_i4	1013	tr|M1AIA7|M1AIA7_SOLTU	163	56.88	109	32.28	66.87	41	2	124	432	23	131	7e-33	Uncharacterized protein	PGSC0003DMG400009065	Solanum tuberosum (Potato)	NA	NA	NA	NA	NA	NA
c44406_g1_i1	943	tr|A0A166AS38|A0A166AS38_DAUCA	186	84.35	147	46.77	79.03	22	1	122	559	1	147	1e-82	Uncharacterized protein	DCAR_010468	Daucus carota subsp. sativus	NA	NA	NA	NA	NA	NA
c50807_g1_i1	2786	tr|A0A068UF35|A0A068UF35_COFCA	849	70.19	822	88.51	96.82	229	11	9	2444	34	849	0	Uncharacterized protein	GSCOC_T00024224001	Coffea canephora (Robusta coffee)	NA	NA	NA	NA	NA	NA
c50531_g1_i6	1690	tr|K4CMW2|K4CMW2_SOLLC	361	67.17	329	58.4	91.14	105	3	362	1345	27	353	7e-149	Uncharacterized protein	NA	Solanum lycopersicum (Tomato) (Lycopersicon esculentum)	NA	nucleus [GO:0005634]; ATP binding [GO:0005524]; developmental process [GO:0032502]; regulation of transcription, DNA-templated [GO:0006355]; transcription, DNA-templated [GO:0006351]	GO:0005524; GO:0005634; GO:0006351; GO:0006355; GO:0032502	GO:0005524~ATP binding	GO:0006351~transcription, DNA-templated;GO:0006355~regulation of transcription, DNA-templated;GO:0032502~developmental process	GO:0005634~nucleus
c46883_g1_i4	1404	tr|M5XZK6|M5XZK6_PRUPE	758	81.12	249	53.21	32.85	47	0	658	1404	22	270	2e-139	Uncharacterized protein (Fragment)	PRUPE_ppa014954mg	Prunus persica (Peach) (Amygdalus persica)	NA	NA	NA	NA	NA	NA
c49282_g4_i1	1404	tr|A0A103Y069|A0A103Y069_CYNCS	277	58.13	246	52.56	88.81	96	5	374	1099	1	243	1e-83	Lateral organ boundaries domain-containing protein	Ccrd_021640	Cynara cardunculus var. scolymus (Artichoke) (Cynara scolymus)	NA	NA	NA	NA	NA	NA
c52785_g1_i2	1148	tr|A0A0D3QSP8|A0A0D3QSP8_TOBAC	1194	60.56	251	65.59	21.02	92	3	37	771	1	250	2e-89	Kinesin-related protein	KRP	Nicotiana tabacum (Common tobacco)	NA	ATP binding [GO:0005524]; microtubule motor activity [GO:0003777]; microtubule-based movement [GO:0007018]	GO:0003777; GO:0005524; GO:0007018	GO:0003777~microtubule motor activity;GO:0005524~ATP binding	GO:0007018~microtubule-based movement	NA
c37167_g1_i1	562	tr|A0A068TY40|A0A068TY40_COFCA	141	73.53	34	18.15	24.11	9	0	3	104	108	141	2e-08	Uncharacterized protein	GSCOC_T00034739001	Coffea canephora (Robusta coffee)	NA	NA	NA	NA	NA	NA
c49445_g3_i2	1157	tr|A0A067JCR7|A0A067JCR7_JATCU	274	54.44	259	67.16	94.53	113	3	87	860	19	273	1e-94	Uncharacterized protein	JCGZ_03297	Jatropha curcas (Barbados nut)	NA	NA	NA	NA	NA	NA
c54105_g1_i4	1950	tr|A0A061EAY5|A0A061EAY5_THECC	694	55.63	471	72.46	67.87	183	8	513	1886	95	552	8e-166	Agenet domain-containing protein / bromo-adjacent domain-containing protein, putative isoform 1	TCM_011826	Theobroma cacao (Cacao) (Cocoa)	NA	plasmodesma [GO:0009506]; chromatin binding [GO:0003682]	GO:0003682; GO:0009506	GO:0003682~chromatin binding	NA	GO:0009506~plasmodesma
c45681_g2_i1	1215	tr|A8VRK8|A8VRK8_SALMI	168	61.76	68	16.79	40.48	15	1	176	346	48	115	5e-29	Translationally controlled tumor protein	TCTP	Salvia miltiorrhiza (Chinese sage)	NA	NA	NA	NA	NA	NA
c47953_g1_i6	1347	tr|V4SBX2|V4SBX2_9ROSI	419	70.86	278	61.92	66.35	79	2	317	1147	1	277	1e-128	Uncharacterized protein	CICLE_v10028516mg	Citrus clementina	NA	amino acid binding [GO:0016597]; metabolic process [GO:0008152]	GO:0008152; GO:0016597	GO:0016597~amino acid binding	GO:0008152~metabolic process	NA
c39010_g1_i1	777	tr|A0MKC8|A0MKC8_CAPAN	179	100	157	60.62	87.71	0	0	151	621	23	179	5e-90	Ubiquitin extension protein	NA	Capsicum annuum (Bell pepper)	NA	ribosome [GO:0005840]; structural constituent of ribosome [GO:0003735]; translation [GO:0006412]	GO:0003735; GO:0005840; GO:0006412	GO:0003735~structural constituent of ribosome	GO:0006412~translation	GO:0005840~ribosome
c45256_g1_i4	583	tr|V4T908|V4T908_9ROSI	142	40.45	89	45.8	62.68	47	2	246	494	48	136	3e-05	Uncharacterized protein	CICLE_v10022756mg	Citrus clementina	NA	integral component of membrane [GO:0016021]	GO:0016021	NA	NA	GO:0016021~integral component of membrane
c69208_g1_i1	756	tr|A0A068UZ75|A0A068UZ75_COFCA	1095	69.46	167	66.27	15.25	50	1	501	1	33	198	7e-66	Uncharacterized protein	GSCOC_T00038702001	Coffea canephora (Robusta coffee)	NA	integral component of membrane [GO:0016021]; ATP binding [GO:0005524]; protein serine/threonine kinase activity [GO:0004674]	GO:0004674; GO:0005524; GO:0016021	GO:0004674~protein serine/threonine kinase activity;GO:0005524~ATP binding	NA	GO:0016021~integral component of membrane
c54494_g1_i2	775	tr|B9S750|B9S750_RICCO	494	41.63	257	99.48	52.02	100	13	95	760	1	242	7e-32	Putative uncharacterized protein	RCOM_1333820	Ricinus communis (Castor bean)	NA	integral component of membrane [GO:0016021]	GO:0016021	NA	NA	GO:0016021~integral component of membrane
c48560_g1_i3	1466	tr|D7TCF0|D7TCF0_VITVI	353	79.57	323	66.1	91.5	65	1	166	1131	7	329	2e-179	Putative uncharacterized protein	VIT_11s0016g01110	Vitis vinifera (Grape)	NA	integral component of membrane [GO:0016021]	GO:0016021	NA	NA	GO:0016021~integral component of membrane
c51455_g1_i7	754	tr|B9HGB1|B9HGB1_POPTR	355	59.13	115	45.76	32.39	21	1	2	346	259	347	9e-34	Uncharacterized protein	POPTR_0007s00360g	Populus trichocarpa (Western balsam poplar) (Populus balsamifera subsp. trichocarpa)	NA	NA	NA	NA	NA	NA
c49444_g1_i1	1117	tr|Q672Q8|Q672Q8_SOLLC	461	84.24	311	83.53	67.46	49	0	172	1104	22	332	0	Adenylyl-sulfate reductase (Uncharacterized protein)	NA	Solanum lycopersicum (Tomato) (Lycopersicon esculentum)	NA	cell [GO:0005623]; oxidoreductase activity, acting on a sulfur group of donors, disulfide as acceptor [GO:0016671]; cell redox homeostasis [GO:0045454]; sulfate reduction [GO:0019419]	GO:0005623; GO:0016671; GO:0019419; GO:0045454	GO:0016671~oxidoreductase activity, acting on a sulfur group of donors, disulfide as acceptor	GO:0019419~sulfate reduction;GO:0045454~cell redox homeostasis	GO:0005623~cell
c52012_g1_i1	597	tr|Q93YB6|Q93YB6_TOBAC	594	50.67	75	37.69	12.63	36	1	88	312	2	75	7e-13	PBF68 protein	pbf68	Nicotiana tabacum (Common tobacco)	NA	DNA binding [GO:0003677]; transcription coactivator activity [GO:0003713]; zinc ion binding [GO:0008270]; regulation of transcription, DNA-templated [GO:0006355]	GO:0003677; GO:0003713; GO:0006355; GO:0008270	GO:0003677~DNA binding;GO:0003713~transcription coactivator activity;GO:0008270~zinc ion binding	GO:0006355~regulation of transcription, DNA-templated	NA
c55860_g1_i2	4530	tr|F6GYV0|F6GYV0_VITVI	1352	76	821	54.37	60.72	173	5	1623	4031	538	1352	0	Putative uncharacterized protein	VIT_18s0076g00310	Vitis vinifera (Grape)	NA	intracellular [GO:0005622]; GTP binding [GO:0005525]; GTPase activity [GO:0003924]; translation [GO:0006412]	GO:0003924; GO:0005525; GO:0005622; GO:0006412	GO:0003924~GTPase activity;GO:0005525~GTP binding	GO:0006412~translation	GO:0005622~intracellular
c46005_g2_i1	575	tr|A0A059CU38|A0A059CU38_EUCGR	273	75.93	54	28.17	19.78	13	0	329	490	27	80	6e-19	Uncharacterized protein	EUGRSUZ_C03259	Eucalyptus grandis (Flooded gum)	NA	heterotrimeric G-protein complex [GO:0005834]; signal transducer activity [GO:0004871]; G-protein coupled receptor signaling pathway [GO:0007186]	GO:0004871; GO:0005834; GO:0007186	GO:0004871~signal transducer activity	GO:0007186~G-protein coupled receptor signaling pathway	GO:0005834~heterotrimeric G-protein complex
c55658_g1_i9	582	tr|M1BUU8|M1BUU8_SOLTU	405	63.21	106	54.64	26.17	32	2	142	459	259	357	2e-26	Uncharacterized protein	PGSC0003DMG400020705	Solanum tuberosum (Potato)	NA	U2AF [GO:0089701]; metal ion binding [GO:0046872]; nucleotide binding [GO:0000166]; RNA binding [GO:0003723]; mRNA splicing, via spliceosome [GO:0000398]	GO:0000166; GO:0000398; GO:0003723; GO:0046872; GO:0089701	GO:0000166~nucleotide binding;GO:0003723~RNA binding;GO:0046872~metal ion binding	GO:0000398~mRNA splicing, via spliceosome	GO:0089701~U2AF
c53835_g1_i3	1467	tr|M1ALT1|M1ALT1_SOLTU	347	87.9	347	70.96	100	31	1	459	1466	1	347	0	Uncharacterized protein	PGSC0003DMG400009907	Solanum tuberosum (Potato)	NA	NA	NA	NA	NA	NA
c52876_g3_i2	985	tr|V4TNL8|V4TNL8_9ROSI	421	60.34	116	35.33	27.55	41	2	653	985	188	303	5e-33	Uncharacterized protein	CICLE_v10019979mg	Citrus clementina	NA	metal ion binding [GO:0046872]	GO:0046872	GO:0046872~metal ion binding	NA	NA
c50069_g1_i3	1211	tr|M0ZGW8|M0ZGW8_SOLTU	347	78.24	216	53.51	62.25	45	1	484	1125	132	347	3e-129	Uncharacterized protein	PGSC0003DMG400000188	Solanum tuberosum (Potato)	NA	mitochondrion [GO:0005739]; kinase activity [GO:0016301]; phytosphingosine metabolic process [GO:0006671]; response to cold [GO:0009409]	GO:0005739; GO:0006671; GO:0009409; GO:0016301	GO:0016301~kinase activity	GO:0006671~phytosphingosine metabolic process;GO:0009409~response to cold	GO:0005739~mitochondrion
c37098_g1_i1	604	tr|A0A068UJC2|A0A068UJC2_COFCA	459	90.29	103	51.16	22.44	10	0	2	310	357	459	9e-59	Uncharacterized protein	GSCOC_T00025009001	Coffea canephora (Robusta coffee)	NA	1,3-beta-D-glucan synthase complex [GO:0000148]; integral component of membrane [GO:0016021]; 1,3-beta-D-glucan synthase activity [GO:0003843]; (1->3)-beta-D-glucan biosynthetic process [GO:0006075]	GO:0000148; GO:0003843; GO:0006075; GO:0016021	GO:0003843~1,3-beta-D-glucan synthase activity	GO:0006075~(1->3)-beta-D-glucan biosynthetic process	GO:0000148~1,3-beta-D-glucan synthase complex;GO:0016021~integral component of membrane
c50742_g1_i1	1206	tr|A0A068UMN5|A0A068UMN5_COFCA	374	59.5	321	79.85	85.83	126	3	177	1127	1	321	3e-139	Uncharacterized protein	GSCOC_T00028009001	Coffea canephora (Robusta coffee)	NA	NA	NA	NA	NA	NA
c36867_g1_i1	1004	tr|A0A125S6H8|A0A125S6H8_VACCO	229	65.47	223	66.63	97.38	75	2	197	862	1	222	4e-88	Tau class glutathione S-transferase	GSTU1	Vaccinium corymbosum (Highbush blueberry)	NA	transferase activity [GO:0016740]	GO:0016740	GO:0016740~transferase activity	NA	NA
c39392_g2_i1	700	tr|W5G3R7|W5G3R7_WHEAT	95	85.71	63	27	66.32	9	0	79	267	33	95	4e-31	Uncharacterized protein	NA	Triticum aestivum (Wheat)	NA	ribosome [GO:0005840]; structural constituent of ribosome [GO:0003735]; translation [GO:0006412]	GO:0003735; GO:0005840; GO:0006412	GO:0003735~structural constituent of ribosome	GO:0006412~translation	GO:0005840~ribosome
c48502_g2_i2	535	tr|A5BDT9|A5BDT9_VITVI	362	49.12	114	63.93	31.49	52	2	91	420	33	144	3e-25	Putative uncharacterized protein	VITISV_006762	Vitis vinifera (Grape)	NA	nucleus [GO:0005634]; DNA binding [GO:0003677]; regulation of transcription, DNA-templated [GO:0006355]; transcription, DNA-templated [GO:0006351]	GO:0003677; GO:0005634; GO:0006351; GO:0006355	GO:0003677~DNA binding	GO:0006351~transcription, DNA-templated;GO:0006355~regulation of transcription, DNA-templated	GO:0005634~nucleus
c51400_g1_i2	592	tr|A0A061GNW5|A0A061GNW5_THECC	573	41.9	105	53.21	18.32	61	0	99	413	83	187	3e-21	SPOC domain / Transcription elongation factor S-II protein, putative isoform 1	TCM_038158	Theobroma cacao (Cacao) (Cocoa)	NA	translation elongation factor activity [GO:0003746]	GO:0003746	GO:0003746~translation elongation factor activity	NA	NA
c43405_g2_i5	1248	tr|A0A067L850|A0A067L850_JATCU	344	92.28	311	74.76	90.41	24	0	71	1003	34	344	0	Uncharacterized protein	JCGZ_02237	Jatropha curcas (Barbados nut)	NA	nucleus [GO:0005634]; ATP binding [GO:0005524]; DNA binding [GO:0003677]; DNA-dependent ATPase activity [GO:0008094]; DNA repair [GO:0006281]; reciprocal meiotic recombination [GO:0007131]	GO:0003677; GO:0005524; GO:0005634; GO:0006281; GO:0007131; GO:0008094	GO:0003677~DNA binding;GO:0005524~ATP binding;GO:0008094~DNA-dependent ATPase activity	GO:0006281~DNA repair;GO:0007131~reciprocal meiotic recombination	GO:0005634~nucleus
c39529_g3_i1	889	tr|A0A059ARU5|A0A059ARU5_EUCGR	161	91.93	161	54.33	100	13	0	36	518	1	161	3e-95	Uncharacterized protein	EUGRSUZ_I02390	Eucalyptus grandis (Flooded gum)	NA	ATP binding [GO:0005524]	GO:0005524	GO:0005524~ATP binding	NA	NA
c42055_g1_i2	710	tr|V4NFB3|V4NFB3_EUTSA	223	55.66	106	44.79	47.53	44	1	398	706	118	223	1e-40	Uncharacterized protein	EUTSA_v10003376mg	Eutrema salsugineum (Saltwater cress) (Sisymbrium salsugineum)	NA	NA	NA	NA	NA	NA
c46564_g2_i8	554	tr|A0A022S3Y1|A0A022S3Y1_ERYGU	108	95.37	108	58.48	100	5	0	125	448	1	108	5e-68	Uncharacterized protein	MIMGU_mgv1a016751mg	Erythranthe guttata (Yellow monkey flower) (Mimulus guttatus)	NA	small nuclear ribonucleoprotein complex [GO:0030532]; RNA splicing [GO:0008380]	GO:0008380; GO:0030532	NA	GO:0008380~RNA splicing	GO:0030532~small nuclear ribonucleoprotein complex
c51761_g1_i1	4413	tr|A0A068U8L2|A0A068U8L2_COFCA	989	34.21	994	67.57	100	572	23	1165	3999	21	981	5e-146	Uncharacterized protein	GSCOC_T00019682001	Coffea canephora (Robusta coffee)	NA	ADP binding [GO:0043531]; defense response [GO:0006952]	GO:0006952; GO:0043531	GO:0043531~ADP binding	GO:0006952~defense response	NA
c49912_g1_i5	1462	tr|M5XZ98|M5XZ98_PRUPE	262	55.13	263	53.97	100	115	1	363	1151	3	262	3e-56	Uncharacterized protein	PRUPE_ppa010150mg	Prunus persica (Peach) (Amygdalus persica)	NA	NA	NA	NA	NA	NA
c44394_g1_i6	2900	tr|A0A068TRM8|A0A068TRM8_COFCA	790	67.14	776	80.28	98.23	251	4	419	2746	19	790	0	Potassium transporter	GSCOC_T00022825001	Coffea canephora (Robusta coffee)	NA	integral component of membrane [GO:0016021]; potassium ion transmembrane transporter activity [GO:0015079]	GO:0015079; GO:0016021	GO:0015079~potassium ion transmembrane transporter activity	NA	GO:0016021~integral component of membrane
c49097_g2_i4	1484	tr|B2CZJ3|B2CZJ3_CAPAN	281	55	280	56.6	99.64	84	10	130	906	23	281	2e-57	MYB transcription factor	NA	Capsicum annuum (Bell pepper)	NA	nucleus [GO:0005634]; DNA binding [GO:0003677]; regulation of transcription, DNA-templated [GO:0006355]; transcription, DNA-templated [GO:0006351]	GO:0003677; GO:0005634; GO:0006351; GO:0006355	GO:0003677~DNA binding	GO:0006351~transcription, DNA-templated;GO:0006355~regulation of transcription, DNA-templated	GO:0005634~nucleus
c51042_g1_i1	1424	tr|B9H888|B9H888_POPTR	378	72.25	382	80.48	100	97	3	126	1268	1	374	3e-178	Patatin (EC 3.1.1.-)	POPTR_0005s23170g	Populus trichocarpa (Western balsam poplar) (Populus balsamifera subsp. trichocarpa)	NA	hydrolase activity [GO:0016787]; lipid catabolic process [GO:0016042]	GO:0016042; GO:0016787	GO:0016787~hydrolase activity	GO:0016042~lipid catabolic process	NA
c4776_g1_i1	653	tr|Q6W7J3|Q6W7J3_ORYSI	320	69.77	86	39.51	26.88	26	0	2	259	233	318	5e-35	Putative opsin	NA	Oryza sativa subsp. indica (Rice)	NA	integral component of membrane [GO:0016021]; ion channel activity [GO:0005216]	GO:0005216; GO:0016021	GO:0005216~ion channel activity	NA	GO:0016021~integral component of membrane
c43297_g1_i1	1431	tr|A0A068UQT6|A0A068UQT6_COFCA	2176	48.72	392	82.18	18.01	176	9	2	1108	1784	2173	3e-99	Uncharacterized protein	GSCOC_T00030500001	Coffea canephora (Robusta coffee)	NA	NA	NA	NA	NA	NA
c54532_g1_i10	1807	tr|A0A068UJP1|A0A068UJP1_COFCA	722	78.48	223	37.02	30.89	48	0	868	1536	99	321	6e-123	Uncharacterized protein	GSCOC_T00027461001	Coffea canephora (Robusta coffee)	NA	NA	NA	NA	NA	NA
c47365_g3_i1	1249	tr|A0A0V0IND8|A0A0V0IND8_SOLCH	405	41.55	219	52.6	54.07	81	7	82	708	223	404	3e-27	Putative microtubule-associated protein futsch-like	NA	Solanum chacoense (Chaco potato)	NA	NA	NA	NA	NA	NA
c30182_g1_i1	824	tr|A0A0D2S5Y8|A0A0D2S5Y8_GOSRA	199	77.78	27	9.83	13.57	6	0	726	806	1	27	3e-06	Uncharacterized protein	B456_007G034400	Gossypium raimondii (New World cotton)	NA	NA	NA	NA	NA	NA
c45387_g1_i1	1509	tr|M1CKK2|M1CKK2_SOLTU	312	68.47	295	58.65	94.55	82	6	240	1109	24	312	1e-126	Uncharacterized protein	PGSC0003DMG400027021	Solanum tuberosum (Potato)	NA	chloroplast stroma [GO:0009570]; chloroplast thylakoid [GO:0009534]; primary metabolic process [GO:0044238]	GO:0009534; GO:0009570; GO:0044238	NA	GO:0044238~primary metabolic process	GO:0009534~chloroplast thylakoid;GO:0009570~chloroplast stroma
c53203_g1_i1	2358	tr|A1BNG5|A1BNG5_NICAT	577	77.99	577	73.41	100	126	1	463	2193	1	576	0	Jasmonic acid-amino acid-conjugating enzyme	JAR4	Nicotiana attenuata (Coyote tobacco)	NA	jasmonate-amino synthetase activity [GO:0080123]; induced systemic resistance, jasmonic acid mediated signaling pathway [GO:0009864]; jasmonic acid metabolic process [GO:0009694]; response to wounding [GO:0009611]	GO:0009611; GO:0009694; GO:0009864; GO:0080123	GO:0080123~jasmonate-amino synthetase activity	GO:0009611~response to wounding;GO:0009694~jasmonic acid metabolic process;GO:0009864~induced systemic resistance, jasmonic acid mediated signaling pathway	NA
c43674_g1_i5	1333	tr|A0A067JWV6|A0A067JWV6_JATCU	292	69.43	265	59.64	90.75	77	2	167	949	28	292	5e-98	Uncharacterized protein	JCGZ_14133	Jatropha curcas (Barbados nut)	NA	hydrolase activity [GO:0016787]; metabolic process [GO:0008152]	GO:0008152; GO:0016787	GO:0016787~hydrolase activity	GO:0008152~metabolic process	NA
c47314_g1_i11	1114	tr|M1D3H5|M1D3H5_SOLTU	257	71.76	170	45.78	66.15	45	3	225	734	90	256	1e-63	Uncharacterized protein	PGSC0003DMG400031314	Solanum tuberosum (Potato)	NA	NA	NA	NA	NA	NA
c47057_g2_i1	981	tr|A5AM06|A5AM06_VITVI	1736	41.67	84	25.69	4.84	47	1	80	331	1	82	5e-24	Putative uncharacterized protein	VITISV_042965	Vitis vinifera (Grape)	NA	cysteine-type peptidase activity [GO:0008234]	GO:0008234	GO:0008234~cysteine-type peptidase activity	NA	NA
c47356_g1_i1	2207	tr|B9SNV8|B9SNV8_RICCO	404	71.92	406	55.19	100	111	2	665	1879	1	404	6e-174	Arf gtpase-activating protein, putative	RCOM_1279410	Ricinus communis (Castor bean)	NA	GTPase activator activity [GO:0005096]	GO:0005096	GO:0005096~GTPase activator activity	NA	NA
c54312_g2_i1	544	tr|A0A118JTC3|A0A118JTC3_CYNCS	860	50.94	53	29.23	6.16	24	2	135	287	222	274	2e-06	Peptidase C19, ubiquitin carboxyl-terminal hydrolase 2 (Fragment)	Ccrd_007417	Cynara cardunculus var. scolymus (Artichoke) (Cynara scolymus)	NA	thiol-dependent ubiquitinyl hydrolase activity [GO:0036459]; protein deubiquitination [GO:0016579]; ubiquitin-dependent protein catabolic process [GO:0006511]	GO:0006511; GO:0016579; GO:0036459	GO:0036459~ubiquitinyl hydrolase activity	GO:0006511~ubiquitin-dependent protein catabolic process;GO:0016579~protein deubiquitination	NA
c41630_g1_i1	1169	tr|A0A0D2LY54|A0A0D2LY54_GOSRA	281	75.16	161	41.32	57.3	33	2	238	705	123	281	9e-79	Uncharacterized protein	B456_001G129700	Gossypium raimondii (New World cotton)	NA	NA	NA	NA	NA	NA
c39594_g2_i1	737	tr|A0A0D6QRC7|A0A0D6QRC7_ARACU	136	100	134	54.55	98.53	0	0	67	468	1	134	1e-89	Histone H3	NA	Araucaria cunninghamii (Hoop pine) (Moreton Bay pine)	NA	nucleosome [GO:0000786]; nucleus [GO:0005634]; DNA binding [GO:0003677]	GO:0000786; GO:0003677; GO:0005634	GO:0003677~DNA binding	NA	GO:0000786~nucleosome;GO:0005634~nucleus
c51040_g1_i1	1390	tr|A0A068TNN1|A0A068TNN1_COFCA	739	50	278	60	37.62	127	5	4	807	29	304	4e-60	Uncharacterized protein	GSCOC_T00021894001	Coffea canephora (Robusta coffee)	NA	NA	NA	NA	NA	NA
c34751_g1_i1	1948	tr|A0A068VC09|A0A068VC09_COFCA	853	41.03	619	95.33	72.57	335	9	125	1948	39	638	6e-150	Glutamate receptor	GSCOC_T00006462001	Coffea canephora (Robusta coffee)	NA	integral component of membrane [GO:0016021]; ionotropic glutamate receptor activity [GO:0004970]	GO:0004970; GO:0016021	GO:0004970~ionotropic glutamate receptor activity	NA	GO:0016021~integral component of membrane
c32901_g2_i2	2010	tr|A0A061EIZ0|A0A061EIZ0_THECC	926	31.07	309	46.12	33.37	207	3	626	1534	554	862	3e-46	Uncharacterized protein	TCM_011921	Theobroma cacao (Cacao) (Cocoa)	NA	nucleic acid binding [GO:0003676]; RNA-DNA hybrid ribonuclease activity [GO:0004523]	GO:0003676; GO:0004523	GO:0003676~nucleic acid binding;GO:0004523~RNA-DNA hybrid ribonuclease activity	NA	NA
c44857_g1_i2	1741	tr|A0A068U436|A0A068U436_COFCA	446	67.49	446	76.85	100	126	5	117	1409	1	442	0	Uncharacterized protein	GSCOC_T00041565001	Coffea canephora (Robusta coffee)	NA	ATP binding [GO:0005524]; protein kinase activity [GO:0004672]	GO:0004672; GO:0005524	GO:0004672~protein kinase activity;GO:0005524~ATP binding	NA	NA
c40880_g1_i3	950	tr|K4BYR5|K4BYR5_SOLLC	186	49.48	97	30.63	52.15	46	1	165	455	22	115	2e-24	Uncharacterized protein	NA	Solanum lycopersicum (Tomato) (Lycopersicon esculentum)	NA	anchored component of plasma membrane [GO:0046658]; endoplasmic reticulum [GO:0005783]; plant-type cell wall [GO:0009505]; lipid binding [GO:0008289]; cuticle development [GO:0042335]; defense response to fungus [GO:0050832]; lipid transport [GO:0006869]	GO:0005783; GO:0006869; GO:0008289; GO:0009505; GO:0042335; GO:0046658; GO:0050832	GO:0008289~lipid binding	GO:0006869~lipid transport;GO:0042335~cuticle development;GO:0050832~defense response to fungus	GO:0005783~endoplasmic reticulum;GO:0009505~plant-type cell wall;GO:0046658~anchored component of plasma membrane
c49910_g1_i2	918	tr|B8K1V8|B8K1V8_TOBAC	523	43.77	297	97.06	56.79	104	5	36	917	1	237	3e-75	Putative beta 1,2-xylosyltransferase (Putative beta(1,2)-xylosyltransferase)	NA	Nicotiana tabacum (Common tobacco)	NA	transferase activity, transferring glycosyl groups [GO:0016757]	GO:0016757	GO:0016757~transferase activity, transferring glycosyl groups	NA	NA
c48629_g1_i3	508	tr|A0A0V0GJC4|A0A0V0GJC4_SOLCH	129	44.8	125	73.82	96.9	67	2	131	499	5	129	2e-16	Putative ovule protein (Fragment)	NA	Solanum chacoense (Chaco potato)	NA	NA	NA	NA	NA	NA
c7061_g1_i1	799	tr|A0A103Y907|A0A103Y907_CYNCS	841	41.23	114	42.8	13.56	41	3	274	2	396	506	2e-13	Protein kinase, catalytic domain-containing protein	Ccrd_016962	Cynara cardunculus var. scolymus (Artichoke) (Cynara scolymus)	NA	ATP binding [GO:0005524]; protein kinase activity [GO:0004672]	GO:0004672; GO:0005524	GO:0004672~protein kinase activity;GO:0005524~ATP binding	NA	NA
c54807_g1_i2	2441	tr|A0A068UZY0|A0A068UZY0_COFCA	639	71.21	323	39.7	50.55	88	1	1208	2161	317	639	3e-158	Uncharacterized protein	GSCOC_T00039137001	Coffea canephora (Robusta coffee)	NA	integral component of membrane [GO:0016021]; ATP binding [GO:0005524]; protein kinase activity [GO:0004672]	GO:0004672; GO:0005524; GO:0016021	GO:0004672~protein kinase activity;GO:0005524~ATP binding	NA	GO:0016021~integral component of membrane
c54537_g3_i1	602	tr|K4CNF5|K4CNF5_SOLLC	538	86.11	72	35.88	13.38	10	0	385	600	1	72	6e-38	Uncharacterized protein	NA	Solanum lycopersicum (Tomato) (Lycopersicon esculentum)	NA	nucleus [GO:0005634]; transcription factor complex [GO:0005667]; chromatin binding [GO:0003682]; RNA polymerase II regulatory region sequence-specific DNA binding [GO:0000977]; RNA polymerase II transcription factor binding [GO:0001085]; transcriptional activator activity, RNA polymerase II transcription regulatory region sequence-specific binding [GO:0001228]; zinc ion binding [GO:0008270]; cell…	GO:0000977; GO:0001085; GO:0001228; GO:0003682; GO:0005634; GO:0005667; GO:0008270; GO:0030154	GO:0000977~RNA polymerase II regulatory region sequence-specific DNA binding;GO:0001085~RNA polymerase II transcription factor binding;GO:0001228~RNA polymerase II transcription regulatory region sequence-specific DNA binding transcription factor activity involved in positive regulation of transcription;GO:0003682~chromatin binding;GO:0008270~zinc ion binding	GO:0030154~cell differentiation	GO:0005634~nucleus;GO:0005667~transcription factor complex
c49104_g1_i2	1577	tr|M1BNM4|M1BNM4_SOLTU	467	79.45	438	83.32	93.79	90	0	135	1448	29	466	0	Uncharacterized protein	PGSC0003DMG400019183	Solanum tuberosum (Potato)	NA	endoplasmic reticulum membrane [GO:0005789]; integral component of membrane [GO:0016021]; GDP-Man:Man3GlcNAc2-PP-Dol alpha-1,2-mannosyltransferase activity [GO:0004377]; oligosaccharide-lipid intermediate biosynthetic process [GO:0006490]; plant-type cell wall biogenesis [GO:0009832]; protein N-linked glycosylation [GO:0006487]; response to abscisic acid [GO:0009737]; response to osmotic stress […	GO:0004377; GO:0005789; GO:0006487; GO:0006490; GO:0006970; GO:0009737; GO:0009832; GO:0016021	GO:0004377~GDP-Man:Man3GlcNAc2-PP-Dol alpha-1,2-mannosyltransferase activity	GO:0006487~protein N-linked glycosylation;GO:0006490~oligosaccharide-lipid intermediate biosynthetic process;GO:0006970~response to osmotic stress;GO:0009737~response to abscisic acid;GO:0009832~plant-type cell wall biogenesis	GO:0005789~endoplasmic reticulum membrane;GO:0016021~integral component of membrane
c49950_g2_i1	2321	tr|A0A061GVV3|A0A061GVV3_THECC	518	50.98	512	66.18	98.84	222	5	432	1946	28	517	1e-153	ARM repeat superfamily protein, putative isoform 2	TCM_041542	Theobroma cacao (Cacao) (Cocoa)	NA	NA	NA	NA	NA	NA
c37688_g2_i1	570	tr|F6H188|F6H188_VITVI	176	43.27	104	54.74	59.09	48	3	161	463	16	111	7e-11	Putative uncharacterized protein	VIT_18s0001g08870	Vitis vinifera (Grape)	NA	cytoplasm [GO:0005737]; plasma membrane [GO:0005886]; cytokinin metabolic process [GO:0009690]	GO:0005737; GO:0005886; GO:0009690	NA	GO:0009690~cytokinin metabolic process	GO:0005737~cytoplasm;GO:0005886~plasma membrane
c42460_g1_i2	706	tr|A0A0L9TJK7|A0A0L9TJK7_PHAAN	115	85.56	90	38.24	78.26	13	0	2	271	26	115	6e-46	Uncharacterized protein	LR48_Vigan1091s003100	Phaseolus angularis (Azuki bean) (Vigna angularis)	NA	NA	NA	NA	NA	NA
c53885_g2_i1	2026	tr|K4CY83|K4CY83_SOLLC	785	72.91	550	81.44	70.06	107	2	1	1650	130	637	0	Uncharacterized protein	NA	Solanum lycopersicum (Tomato) (Lycopersicon esculentum)	NA	nucleus [GO:0005634]; ATP binding [GO:0005524]; ATP-dependent RNA helicase activity [GO:0004004]; RNA binding [GO:0003723]; RNA secondary structure unwinding [GO:0010501]	GO:0003723; GO:0004004; GO:0005524; GO:0005634; GO:0010501	GO:0003723~RNA binding;GO:0004004~ATP-dependent RNA helicase activity;GO:0005524~ATP binding	GO:0010501~RNA secondary structure unwinding	GO:0005634~nucleus
c48422_g1_i1	1659	tr|W5BCQ7|W5BCQ7_WHEAT	369	34.31	137	24.77	37.13	87	3	266	670	10	145	3e-06	Uncharacterized protein	NA	Triticum aestivum (Wheat)	NA	nucleus [GO:0005634]; DNA binding [GO:0003677]	GO:0003677; GO:0005634	GO:0003677~DNA binding	NA	GO:0005634~nucleus
c51197_g2_i6	625	tr|A0A068UXL4|A0A068UXL4_COFCA	420	66.2	71	34.08	16.9	20	1	408	620	74	140	6e-18	Uncharacterized protein	GSCOC_T00037731001	Coffea canephora (Robusta coffee)	NA	sequence-specific DNA binding [GO:0043565]; transcription factor activity, sequence-specific DNA binding [GO:0003700]	GO:0003700; GO:0043565	GO:0003700~sequence-specific DNA binding transcription factor activity;GO:0043565~sequence-specific DNA binding	NA	NA
c50125_g1_i4	1155	tr|A0A068VED8|A0A068VED8_COFCA	345	80.24	248	64.42	71.88	49	0	1	744	98	345	2e-134	Probable magnesium transporter	GSCOC_T00012367001	Coffea canephora (Robusta coffee)	NA	early endosome [GO:0005769]; integral component of membrane [GO:0016021]; plasma membrane [GO:0005886]; magnesium ion transmembrane transporter activity [GO:0015095]; magnesium ion transport [GO:0015693]	GO:0005769; GO:0005886; GO:0015095; GO:0015693; GO:0016021	GO:0015095~magnesium ion transmembrane transporter activity	GO:0015693~magnesium ion transport	GO:0005769~early endosome;GO:0005886~plasma membrane;GO:0016021~integral component of membrane
c48455_g1_i3	1310	tr|B2D0J3|B2D0J3_ARTAN	522	62.36	356	81.53	68.2	133	1	2	1069	159	513	1e-162	Mannitol transporter	NA	Artemisia annua (Sweet wormwood)	NA	integral component of membrane [GO:0016021]; substrate-specific transmembrane transporter activity [GO:0022891]	GO:0016021; GO:0022891	GO:0022891~substrate-specific transmembrane transporter activity	NA	GO:0016021~integral component of membrane
c47414_g1_i2	1209	tr|M5XBT6|M5XBT6_PRUPE	465	88.52	122	30.27	26.24	14	0	2	367	216	337	5e-68	Uncharacterized protein	PRUPE_ppa005347mg	Prunus persica (Peach) (Amygdalus persica)	NA	zinc ion binding [GO:0008270]	GO:0008270	GO:0008270~zinc ion binding	NA	NA
c55456_g4_i1	664	tr|A0A022RUL7|A0A022RUL7_ERYGU	647	45.51	167	75.45	25.81	78	6	192	662	320	483	6e-32	Uncharacterized protein (Fragment)	MIMGU_mgv1a020440mg	Erythranthe guttata (Yellow monkey flower) (Mimulus guttatus)	NA	ATP binding [GO:0005524]; protein serine/threonine kinase activity [GO:0004674]	GO:0004674; GO:0005524	GO:0004674~protein serine/threonine kinase activity;GO:0005524~ATP binding	NA	NA
c65913_g1_i1	637	tr|A0A061FKG3|A0A061FKG3_THECC	814	65.35	202	95.13	24.82	66	2	41	637	22	222	7e-76	Nuclear pore complex protein-related isoform 2	TCM_042531	Theobroma cacao (Cacao) (Cocoa)	NA	NA	NA	NA	NA	NA
c54766_g1_i2	2632	tr|A0A068U6W6|A0A068U6W6_COFCA	862	52.26	685	78.08	79.47	259	15	741	2627	40	712	0	Uncharacterized protein	GSCOC_T00016586001	Coffea canephora (Robusta coffee)	NA	NA	NA	NA	NA	NA
c50575_g1_i3	1869	tr|A9PHH0|A9PHH0_POPTR	314	58.39	286	45.91	91.08	103	6	788	1627	39	314	7e-85	Uncharacterized protein	POPTR_0015s07640g	Populus trichocarpa (Western balsam poplar) (Populus balsamifera subsp. trichocarpa)	NA	nucleus [GO:0005634]; sequence-specific DNA binding [GO:0043565]; transcription factor activity, sequence-specific DNA binding [GO:0003700]	GO:0003700; GO:0005634; GO:0043565	GO:0003700~sequence-specific DNA binding transcription factor activity;GO:0043565~sequence-specific DNA binding	NA	GO:0005634~nucleus
c32035_g1_i1	972	tr|W9SD26|W9SD26_9ROSA	1016	69.6	250	77.16	24.61	72	1	234	971	1	250	4e-103	Kinesin-related protein 4	L484_026714	Morus notabilis	NA	ATP binding [GO:0005524]; microtubule motor activity [GO:0003777]; microtubule-based movement [GO:0007018]	GO:0003777; GO:0005524; GO:0007018	GO:0003777~microtubule motor activity;GO:0005524~ATP binding	GO:0007018~microtubule-based movement	NA
c51880_g2_i8	1665	tr|A0A151R3T2|A0A151R3T2_CAJCA	762	52.58	194	34.95	25.46	91	1	1084	1665	62	254	1e-64	Putative ATP-dependent helicase YHR031C family	KK1_041582	Cajanus cajan (Pigeon pea) (Cajanus indicus)	NA	DNA helicase activity [GO:0003678]; DNA repair [GO:0006281]; telomere maintenance [GO:0000723]	GO:0000723; GO:0003678; GO:0006281	GO:0003678~DNA helicase activity	GO:0000723~telomere maintenance;GO:0006281~DNA repair	NA
c41731_g1_i1	893	tr|A0A0J8BB22|A0A0J8BB22_BETVU	201	69.35	199	66.85	99	59	2	113	706	1	198	4e-97	CASP-like protein	BVRB_4g095940	Beta vulgaris subsp. vulgaris	NA	integral component of membrane [GO:0016021]; plasma membrane [GO:0005886]	GO:0005886; GO:0016021	NA	NA	GO:0005886~plasma membrane;GO:0016021~integral component of membrane
c48292_g1_i4	708	tr|M1CVG4|M1CVG4_SOLTU	201	81.82	143	60.59	71.14	26	0	138	566	59	201	4e-83	Uncharacterized protein	PGSC0003DMG400029399	Solanum tuberosum (Potato)	NA	extrinsic component of membrane [GO:0019898]; photosystem II oxygen evolving complex [GO:0009654]; calcium ion binding [GO:0005509]; photosynthesis [GO:0015979]	GO:0005509; GO:0009654; GO:0015979; GO:0019898	GO:0005509~calcium ion binding	GO:0015979~photosynthesis	GO:0009654~photosystem II oxygen evolving complex;GO:0019898~extrinsic component of membrane
c45514_g2_i1	589	tr|A0A068U9H9|A0A068U9H9_COFCA	505	75.81	124	63.16	24.55	30	0	218	589	25	148	2e-51	Protein DETOXIFICATION (Multidrug and toxic compound extrusion protein)	GSCOC_T00020113001	Coffea canephora (Robusta coffee)	NA	integral component of membrane [GO:0016021]; antiporter activity [GO:0015297]; drug transmembrane transporter activity [GO:0015238]	GO:0015238; GO:0015297; GO:0016021	GO:0015238~drug transmembrane transporter activity;GO:0015297~antiporter activity	NA	GO:0016021~integral component of membrane
c51098_g1_i1	2447	tr|M1ACM1|M1ACM1_SOLTU	596	87.6	516	63.26	86.58	63	1	394	1941	82	596	0	Uncharacterized protein	PGSC0003DMG400007658	Solanum tuberosum (Potato)	NA	NA	NA	NA	NA	NA
c48413_g1_i6	2289	tr|K4CIW9|K4CIW9_SOLLC	179	56.25	80	10.48	44.69	31	3	1764	2003	102	177	1e-10	Uncharacterized protein	NA	Solanum lycopersicum (Tomato) (Lycopersicon esculentum)	NA	NA	NA	NA	NA	NA
c32390_g1_i1	745	tr|K4BHY0|K4BHY0_SOLLC	130	57.58	99	39.87	76.15	36	3	204	485	12	109	1e-25	Uncharacterized protein	NA	Solanum lycopersicum (Tomato) (Lycopersicon esculentum)	NA	integral component of membrane [GO:0016021]	GO:0016021	NA	NA	GO:0016021~integral component of membrane
c36465_g1_i1	1486	tr|A0A068USX4|A0A068USX4_COFCA	754	32.02	531	100	70.42	263	12	149	1474	19	540	1e-62	Uncharacterized protein	GSCOC_T00033669001	Coffea canephora (Robusta coffee)	NA	integral component of membrane [GO:0016021]; ATP binding [GO:0005524]; protein kinase activity [GO:0004672]	GO:0004672; GO:0005524; GO:0016021	GO:0004672~protein kinase activity;GO:0005524~ATP binding	NA	GO:0016021~integral component of membrane
c51924_g2_i1	1986	tr|A0A0V0IN42|A0A0V0IN42_SOLCH	554	72.31	549	82.93	99.1	141	3	193	1809	6	553	0	Putative S-adenosyl-L-methionine-dependent methyltransferases superfamily protein-like	NA	Solanum chacoense (Chaco potato)	NA	methyltransferase activity [GO:0008168]	GO:0008168	GO:0008168~methyltransferase activity	NA	NA
c50824_g2_i4	1009	tr|A0A059BYR7|A0A059BYR7_EUCGR	242	74.07	81	24.08	33.47	21	0	738	980	152	232	4e-34	Uncharacterized protein	EUGRSUZ_F04356	Eucalyptus grandis (Flooded gum)	NA	response to stress [GO:0006950]	GO:0006950	NA	GO:0006950~response to stress	NA
c51574_g1_i9	2176	tr|A0A068UC82|A0A068UC82_COFCA	509	80.04	506	69.76	99.41	100	1	347	1864	1	505	0	Uncharacterized protein	GSCOC_T00021558001	Coffea canephora (Robusta coffee)	NA	integral component of membrane [GO:0016021]; ATP binding [GO:0005524]; protein serine/threonine kinase activity [GO:0004674]	GO:0004674; GO:0005524; GO:0016021	GO:0004674~protein serine/threonine kinase activity;GO:0005524~ATP binding	NA	GO:0016021~integral component of membrane
c43402_g1_i1	1177	tr|A0A0F7CZ97|A0A0F7CZ97_9ROSI	260	74.24	264	67.29	100	64	2	221	1012	1	260	3e-143	Photosystem II subunit P-1	PSBP-1	Francoa sonchifolia	NA	extrinsic component of membrane [GO:0019898]; photosystem II oxygen evolving complex [GO:0009654]; calcium ion binding [GO:0005509]; photosynthesis [GO:0015979]	GO:0005509; GO:0009654; GO:0015979; GO:0019898	GO:0005509~calcium ion binding	GO:0015979~photosynthesis	GO:0009654~photosystem II oxygen evolving complex;GO:0019898~extrinsic component of membrane
c42236_g1_i1	1098	tr|A0A068UE41|A0A068UE41_COFCA	312	71.65	194	53.01	62.18	53	2	316	891	113	306	3e-92	Uncharacterized protein	GSCOC_T00023432001	Coffea canephora (Robusta coffee)	NA	integral component of membrane [GO:0016021]	GO:0016021	NA	NA	GO:0016021~integral component of membrane
c50615_g1_i5	1692	tr|A0A068UXJ8|A0A068UXJ8_COFCA	401	83.56	365	64.72	91.02	60	0	226	1320	36	400	0	Uncharacterized protein	GSCOC_T00038102001	Coffea canephora (Robusta coffee)	NA	integral component of membrane [GO:0016021]; beta-1,4-mannosylglycoprotein 4-beta-N-acetylglucosaminyltransferase activity [GO:0003830]; protein N-linked glycosylation [GO:0006487]	GO:0003830; GO:0006487; GO:0016021	GO:0003830~beta-1,4-mannosylglycoprotein 4-beta-N-acetylglucosaminyltransferase activity	GO:0006487~protein N-linked glycosylation	GO:0016021~integral component of membrane
c48300_g1_i14	1122	tr|K7KTI4|K7KTI4_SOYBN	347	57.89	266	71.12	76.66	71	4	323	1117	87	312	4e-94	Peroxidase (EC 1.11.1.7)	GLYMA_06G068200	Glycine max (Soybean) (Glycine hispida)	NA	extracellular region [GO:0005576]; heme binding [GO:0020037]; metal ion binding [GO:0046872]; peroxidase activity [GO:0004601]; hydrogen peroxide catabolic process [GO:0042744]; response to oxidative stress [GO:0006979]	GO:0004601; GO:0005576; GO:0006979; GO:0020037; GO:0042744; GO:0046872	GO:0004601~peroxidase activity;GO:0020037~heme binding;GO:0046872~metal ion binding	GO:0006979~response to oxidative stress;GO:0042744~hydrogen peroxide catabolic process	GO:0005576~extracellular region
c56240_g1_i2	4256	tr|A0A022QKG7|A0A022QKG7_ERYGU	402	74.9	259	18.26	64.43	59	2	74	832	1	259	1e-113	Uncharacterized protein	MIMGU_mgv1a007599mg	Erythranthe guttata (Yellow monkey flower) (Mimulus guttatus)	NA	nucleic acid binding [GO:0003676]; nucleotide binding [GO:0000166]	GO:0000166; GO:0003676	GO:0000166~nucleotide binding;GO:0003676~nucleic acid binding	NA	NA
c44941_g1_i2	1788	tr|A0A068VJB3|A0A068VJB3_COFCA	487	86.5	474	79.53	97.33	64	0	37	1458	12	485	0	Uncharacterized protein	GSCOC_T00003942001	Coffea canephora (Robusta coffee)	NA	uridylyltransferase activity [GO:0070569]; metabolic process [GO:0008152]	GO:0008152; GO:0070569	GO:0070569~uridylyltransferase activity	GO:0008152~metabolic process	NA
c52322_g1_i3	521	tr|A0A067KH44|A0A067KH44_JATCU	546	55.56	135	77.74	24.73	56	3	54	452	1	133	1e-40	Uncharacterized protein	JCGZ_11525	Jatropha curcas (Barbados nut)	NA	ubiquitin-protein transferase activity [GO:0004842]	GO:0004842	GO:0004842~ubiquitin-protein transferase activity	NA	NA
c42241_g2_i1	525	sp|Q03683|BIP3_TOBAC	168	86.92	107	61.14	63.69	12	1	523	209	62	168	3e-38	Luminal-binding protein 3 (BiP 3) (78 kDa glucose-regulated protein homolog 3) (GRP-78-3) (Fragment)	BIP3	Nicotiana tabacum (Common tobacco)	NA	endoplasmic reticulum lumen [GO:0005788]; ATP binding [GO:0005524]	GO:0005524; GO:0005788	GO:0005524~ATP binding	NA	GO:0005788~endoplasmic reticulum lumen
c53644_g1_i3	1751	tr|M1AWJ8|M1AWJ8_SOLTU	688	53.07	537	92	78.05	216	4	2	1516	156	688	2e-152	Uncharacterized protein	PGSC0003DMG402012256	Solanum tuberosum (Potato)	NA	NA	NA	NA	NA	NA
c55738_g1_i2	3723	tr|A0A068UAS7|A0A068UAS7_COFCA	1112	71.15	1116	89.93	100	303	8	210	3527	1	1107	0	Uncharacterized protein	GSCOC_T00020732001	Coffea canephora (Robusta coffee)	NA	RNA-directed RNA polymerase activity [GO:0003968]	GO:0003968	GO:0003968~RNA-directed RNA polymerase activity	NA	NA
c54938_g1_i2	750	tr|K4B0E7|K4B0E7_SOLLC	430	61.3	230	92	53.49	74	1	59	748	19	233	1e-89	Uncharacterized protein	NA	Solanum lycopersicum (Tomato) (Lycopersicon esculentum)	NA	integral component of membrane [GO:0016021]; nucleus [GO:0005634]; pseudouridine synthase activity [GO:0009982]; RNA binding [GO:0003723]; pseudouridine synthesis [GO:0001522]	GO:0001522; GO:0003723; GO:0005634; GO:0009982; GO:0016021	GO:0003723~RNA binding;GO:0009982~pseudouridine synthase activity	GO:0001522~pseudouridine synthesis	GO:0005634~nucleus;GO:0016021~integral component of membrane
c53522_g1_i3	1478	tr|A0A164WP07|A0A164WP07_DAUCA	473	59.68	372	75.51	78.65	116	1	107	1222	29	366	2e-150	Carboxypeptidase (EC 3.4.16.-)	DCAR_020587	Daucus carota subsp. sativus	NA	NA	NA	NA	NA	NA
c36007_g1_i1	880	tr|K4C9A1|K4C9A1_SOLLC	184	66.42	137	46.7	74.46	42	2	185	595	49	181	9e-47	Uncharacterized protein	NA	Solanum lycopersicum (Tomato) (Lycopersicon esculentum)	NA	calcium ion binding [GO:0005509]	GO:0005509	GO:0005509~calcium ion binding	NA	NA
c47109_g1_i4	1625	tr|A0A067KU10|A0A067KU10_JATCU	399	69	400	73.85	100	104	4	183	1325	1	399	0	Uncharacterized protein	JCGZ_04398	Jatropha curcas (Barbados nut)	NA	integral component of membrane [GO:0016021]; transferase activity, transferring acyl groups [GO:0016746]; metabolic process [GO:0008152]	GO:0008152; GO:0016021; GO:0016746	GO:0016746~transferase activity, transferring acyl groups	GO:0008152~metabolic process	GO:0016021~integral component of membrane
c54754_g2_i5	1384	tr|A0A068UVL6|A0A068UVL6_COFCA	501	67.48	286	61.99	57.09	90	3	528	1382	135	418	3e-114	Uncharacterized protein	GSCOC_T00035756001	Coffea canephora (Robusta coffee)	NA	DNA binding [GO:0003677]; regulation of transcription, DNA-templated [GO:0006355]	GO:0003677; GO:0006355	GO:0003677~DNA binding	GO:0006355~regulation of transcription, DNA-templated	NA
c53863_g1_i8	1207	tr|K4BDC5|K4BDC5_SOLLC	558	83.87	341	84.76	61.11	51	1	195	1205	3	343	0	Uncharacterized protein	NA	Solanum lycopersicum (Tomato) (Lycopersicon esculentum)	NA	nicotinate phosphoribosyltransferase activity [GO:0004516]; nicotinate-nucleotide diphosphorylase (carboxylating) activity [GO:0004514]; NAD biosynthetic process [GO:0009435]; nicotinate nucleotide salvage [GO:0019358]	GO:0004514; GO:0004516; GO:0009435; GO:0019358	GO:0004514~nicotinate-nucleotide diphosphorylase (carboxylating) activity;GO:0004516~nicotinate phosphoribosyltransferase activity	GO:0009435~NAD biosynthetic process;GO:0019358~nicotinate nucleotide salvage	NA
c61818_g1_i1	846	tr|A0A068UAN4|A0A068UAN4_COFCA	1280	51.06	282	100	22.03	110	4	4	846	4	258	2e-75	Uncharacterized protein	GSCOC_T00020199001	Coffea canephora (Robusta coffee)	NA	integral component of membrane [GO:0016021]; ATP binding [GO:0005524]; protein serine/threonine kinase activity [GO:0004674]	GO:0004674; GO:0005524; GO:0016021	GO:0004674~protein serine/threonine kinase activity;GO:0005524~ATP binding	NA	GO:0016021~integral component of membrane
c50195_g1_i4	739	tr|A0A022RHU5|A0A022RHU5_ERYGU	473	52.15	163	66.17	34.46	75	1	51	539	1	160	2e-50	Glycosyltransferase (EC 2.4.1.-)	MIMGU_mgv1a023633mg	Erythranthe guttata (Yellow monkey flower) (Mimulus guttatus)	NA	transferase activity, transferring hexosyl groups [GO:0016758]; metabolic process [GO:0008152]	GO:0008152; GO:0016758	GO:0016758~transferase activity, transferring hexosyl groups	GO:0008152~metabolic process	NA
c30142_g1_i1	1414	tr|V4SKT9|V4SKT9_9ROSI	338	47.32	336	71.29	99.41	137	12	277	1263	36	338	5e-68	Uncharacterized protein	CICLE_v10026011mg	Citrus clementina	NA	DNA binding [GO:0003677]; regulation of transcription, DNA-templated [GO:0006355]	GO:0003677; GO:0006355	GO:0003677~DNA binding	GO:0006355~regulation of transcription, DNA-templated	NA
c49122_g1_i2	1467	tr|F6H6F5|F6H6F5_VITVI	293	63.14	312	63.8	100	96	5	77	1012	1	293	4e-132	Putative uncharacterized protein	VIT_16s0050g02650	Vitis vinifera (Grape)	NA	integral component of membrane [GO:0016021]	GO:0016021	NA	NA	GO:0016021~integral component of membrane
c49622_g1_i2	1733	tr|M1CR12|M1CR12_SOLTU	325	50	326	56.43	100	150	5	92	1051	1	319	1e-97	Uncharacterized protein	PGSC0003DMG400028334	Solanum tuberosum (Potato)	NA	NA	NA	NA	NA	NA
c49752_g1_i4	1247	tr|A0A0V0IKE9|A0A0V0IKE9_SOLCH	411	60.78	357	85.89	86.86	135	4	184	1245	8	362	2e-153	Putative pentatricopeptide repeat-containing protein-like	NA	Solanum chacoense (Chaco potato)	NA	NA	NA	NA	NA	NA
c53914_g1_i2	608	tr|A0A0S3S3N0|A0A0S3S3N0_PHAAN	419	96.97	165	81.41	39.38	5	0	3	497	145	309	8e-106	Mitogen-activated protein kinase (EC 2.7.11.24)	Vigan.05G076800 VIGAN_05076800	Vigna angularis var. angularis	NA	intracellular [GO:0005622]; ATP binding [GO:0005524]; MAP kinase activity [GO:0004707]	GO:0004707; GO:0005524; GO:0005622	GO:0004707~MAP kinase activity;GO:0005524~ATP binding	NA	GO:0005622~intracellular
c27861_g1_i1	674	tr|A0A068TVQ0|A0A068TVQ0_COFCA	724	43.96	207	92.14	28.59	100	6	92	673	181	384	5e-32	Uncharacterized protein	GSCOC_T00029909001	Coffea canephora (Robusta coffee)	NA	regulation of transcription, DNA-templated [GO:0006355]; transcription, DNA-templated [GO:0006351]	GO:0006351; GO:0006355	NA	GO:0006351~transcription, DNA-templated;GO:0006355~regulation of transcription, DNA-templated	NA
c54638_g1_i6	1557	tr|A0A103Y5Y5|A0A103Y5Y5_CYNCS	229	57.14	147	28.32	64.19	63	0	927	1367	14	160	9e-47	Nucleotide-binding, alpha-beta plait	Ccrd_018594	Cynara cardunculus var. scolymus (Artichoke) (Cynara scolymus)	NA	nucleic acid binding [GO:0003676]; nucleotide binding [GO:0000166]	GO:0000166; GO:0003676	GO:0000166~nucleotide binding;GO:0003676~nucleic acid binding	NA	NA
c43424_g1_i2	652	tr|A0A0S3RNZ4|A0A0S3RNZ4_PHAAN	96	75.31	81	37.27	84.38	20	0	177	419	16	96	1e-34	Uncharacterized protein	Vigan.03G224000 VIGAN_03224000	Vigna angularis var. angularis	NA	NA	NA	NA	NA	NA
c52823_g1_i1	2803	tr|K4AXX8|K4AXX8_SOLLC	875	79.24	819	87.66	93.6	163	4	351	2801	42	855	0	Uncharacterized protein	NA	Solanum lycopersicum (Tomato) (Lycopersicon esculentum)	NA	COPII vesicle coat [GO:0030127]; zinc ion binding [GO:0008270]; ER to Golgi vesicle-mediated transport [GO:0006888]; intracellular protein transport [GO:0006886]	GO:0006886; GO:0006888; GO:0008270; GO:0030127	GO:0008270~zinc ion binding	GO:0006886~intracellular protein transport;GO:0006888~ER to Golgi vesicle-mediated transport	GO:0030127~COPII vesicle coat
c6919_g1_i1	624	tr|A8HZQ4|A8HZQ4_CHLRE	161	37.06	170	81.73	100	92	4	38	532	2	161	3e-26	Peroxiredoxin type II	PRX3 CHLREDRAFT_196639	Chlamydomonas reinhardtii (Chlamydomonas smithii)	NA	oxidoreductase activity [GO:0016491]	GO:0016491	GO:0016491~oxidoreductase activity	NA	NA
c52646_g1_i3	2161	tr|A0A067DRK1|A0A067DRK1_CITSI	556	65.94	552	76.63	99.28	183	2	260	1900	1	552	0	Uncharacterized protein	CISIN_1g008715mg	Citrus sinensis (Sweet orange) (Citrus aurantium var. sinensis)	NA	flavin adenine dinucleotide binding [GO:0050660]; oxidoreductase activity, acting on CH-OH group of donors [GO:0016614]	GO:0016614; GO:0050660	GO:0016614~oxidoreductase activity, acting on CH-OH group of donors;GO:0050660~flavin adenine dinucleotide binding	NA	NA
c48457_g1_i2	1367	tr|A0A0B0NAH2|A0A0B0NAH2_GOSAR	327	76.83	328	71.98	100	74	1	96	1079	1	326	5e-169	Uncharacterized protein	F383_15436	Gossypium arboreum (Tree cotton) (Gossypium nanking)	NA	Golgi membrane [GO:0000139]; integral component of membrane [GO:0016021]; sugar:proton symporter activity [GO:0005351]	GO:0000139; GO:0005351; GO:0016021	GO:0005351~sugar:proton symporter activity	NA	GO:0000139~Golgi membrane;GO:0016021~integral component of membrane
c41725_g1_i1	829	tr|D7SI17|D7SI17_VITVI	207	79	100	36.19	48.31	19	2	104	400	4	102	2e-47	Putative uncharacterized protein	VIT_17s0000g07260	Vitis vinifera (Grape)	NA	anchored component of plasma membrane [GO:0046658]; integral component of membrane [GO:0016021]; plant-type cell wall [GO:0009505]; (1->3)-beta-D-glucan binding [GO:0001872]; hydrolase activity, hydrolyzing O-glycosyl compounds [GO:0004553]; callose deposition in cell wall [GO:0052543]; response to heat [GO:0009408]	GO:0001872; GO:0004553; GO:0009408; GO:0009505; GO:0016021; GO:0046658; GO:0052543	GO:0001872~(1->3)-beta-D-glucan binding;GO:0004553~hydrolase activity, hydrolyzing O-glycosyl compounds	GO:0009408~response to heat;GO:0052543~callose deposition in cell wall	GO:0009505~plant-type cell wall;GO:0016021~integral component of membrane;GO:0046658~anchored component of plasma membrane
c48235_g1_i10	1693	tr|A0A068UB98|A0A068UB98_COFCA	370	88.17	279	49.44	75.41	26	1	251	1066	1	279	2e-175	mRNA cap guanine-N7 methyltransferase (EC 2.1.1.56)	GSCOC_T00021117001	Coffea canephora (Robusta coffee)	NA	nucleus [GO:0005634]; mRNA (guanine-N7-)-methyltransferase activity [GO:0004482]; RNA binding [GO:0003723]	GO:0003723; GO:0004482; GO:0005634	GO:0003723~RNA binding;GO:0004482~mRNA (guanine-N7-)-methyltransferase activity	NA	GO:0005634~nucleus
c54375_g2_i2	893	tr|A0A166E1P4|A0A166E1P4_DAUCA	722	81.82	77	25.87	10.66	14	0	661	891	472	548	1e-33	Amine oxidase (EC 1.4.3.-)	DCAR_006805	Daucus carota subsp. sativus	NA	NA	NA	NA	NA	NA
c33238_g1_i3	2555	tr|Q8S5K1|Q8S5K1_ORYSJ	1888	50.63	79	9.28	4.18	39	0	2208	2444	1012	1090	2e-18	Putative retroelement	OSJNBa0011A24.23	Oryza sativa subsp. japonica (Rice)	NA	nucleic acid binding [GO:0003676]; zinc ion binding [GO:0008270]	GO:0003676; GO:0008270	GO:0003676~nucleic acid binding;GO:0008270~zinc ion binding	NA	NA
c38341_g1_i1	735	tr|A0A022QXH8|A0A022QXH8_ERYGU	127	92.13	127	51.84	100	10	0	144	524	1	127	7e-75	Uncharacterized protein	MIMGU_mgv1a016300mg	Erythranthe guttata (Yellow monkey flower) (Mimulus guttatus)	NA	prefoldin complex [GO:0016272]; protein folding [GO:0006457]	GO:0006457; GO:0016272	NA	GO:0006457~protein folding	GO:0016272~prefoldin complex
c52493_g1_i4	780	tr|A0A0D2PSN9|A0A0D2PSN9_GOSRA	362	84.17	259	99.62	71.55	41	0	2	778	7	265	1e-165	Uncharacterized protein	B456_005G136200	Gossypium raimondii (New World cotton)	NA	integral component of membrane [GO:0016021]; zinc ion binding [GO:0008270]	GO:0008270; GO:0016021	GO:0008270~zinc ion binding	NA	GO:0016021~integral component of membrane
c40173_g1_i5	730	tr|M5WAI4|M5WAI4_PRUPE	77	79.22	77	31.64	100	16	0	254	484	1	77	1e-29	Uncharacterized protein	PRUPE_ppa014258mg	Prunus persica (Peach) (Amygdalus persica)	NA	NA	NA	NA	NA	NA
c53740_g1_i2	1980	tr|A0A068TN54|A0A068TN54_COFCA	609	73.66	615	93.18	100	133	8	152	1927	1	609	0	Uncharacterized protein	GSCOC_T00015060001	Coffea canephora (Robusta coffee)	NA	integral component of membrane [GO:0016021]; transporter activity [GO:0005215]	GO:0005215; GO:0016021	GO:0005215~transporter activity	NA	GO:0016021~integral component of membrane
c50666_g1_i6	689	tr|M1BBL8|M1BBL8_SOLTU	146	65.38	104	45.28	71.23	35	1	70	378	43	146	9e-41	Uncharacterized protein	PGSC0003DMG400016126	Solanum tuberosum (Potato)	NA	protein kinase activity [GO:0004672]	GO:0004672	GO:0004672~protein kinase activity	NA	NA
c48975_g1_i4	652	tr|A0A068TMH0|A0A068TMH0_COFCA	340	61.9	126	57.98	37.06	45	2	31	402	100	224	6e-57	Rhomboid-like protein (EC 3.4.21.-)	GSCOC_T00014915001	Coffea canephora (Robusta coffee)	NA	integral component of membrane [GO:0016021]; serine-type endopeptidase activity [GO:0004252]	GO:0004252; GO:0016021	GO:0004252~serine-type endopeptidase activity	NA	GO:0016021~integral component of membrane
c51520_g1_i2	1410	tr|A0A061G2S5|A0A061G2S5_THECC	392	77.21	294	62.55	75	67	0	144	1025	38	331	5e-168	P-loop containing nucleoside triphosphate hydrolases superfamily protein isoform 1	TCM_015477	Theobroma cacao (Cacao) (Cocoa)	NA	integral component of membrane [GO:0016021]; ATP binding [GO:0005524]; hydrolase activity [GO:0016787]	GO:0005524; GO:0016021; GO:0016787	GO:0005524~ATP binding;GO:0016787~hydrolase activity	NA	GO:0016021~integral component of membrane
c42975_g2_i2	728	tr|H9X3G4|H9X3G4_PINTA	82	74.07	27	11.13	32.93	7	0	647	727	35	61	9e-05	Uncharacterized protein (Fragment)	2_783_02	Pinus taeda (Loblolly pine)	NA	serine-type carboxypeptidase activity [GO:0004185]	GO:0004185	GO:0004185~serine-type carboxypeptidase activity	NA	NA
c45455_g1_i3	856	tr|A0A165XI77|A0A165XI77_DAUCA	166	94.51	164	57.48	98.8	9	0	114	605	1	164	3e-107	4-hydroxy-4-methyl-2-oxoglutarate aldolase (HMG aldolase) (EC 4.1.1.3) (EC 4.1.3.17) (Oxaloacetate decarboxylase)	DCAR_014444	Daucus carota subsp. sativus	NA	NA	NA	NA	NA	NA
c50026_g1_i2	2529	tr|A0A068TUY8|A0A068TUY8_COFCA	658	67	603	71.53	91.64	197	2	410	2212	53	655	0	Uncharacterized protein	GSCOC_T00029900001	Coffea canephora (Robusta coffee)	NA	gene silencing by RNA [GO:0031047]	GO:0031047	NA	GO:0031047~gene silencing by RNA	NA
c56167_g1_i3	1256	tr|A0A022S2Q2|A0A022S2Q2_ERYGU	360	44.1	229	54.7	63.61	65	2	568	1254	184	349	2e-74	Uncharacterized protein	MIMGU_mgv1a008855mg	Erythranthe guttata (Yellow monkey flower) (Mimulus guttatus)	NA	protein serine/threonine phosphatase activity [GO:0004722]	GO:0004722	GO:0004722~protein serine/threonine phosphatase activity	NA	NA
c46279_g2_i1	1383	tr|Q8GT99|Q8GT99_TOBAC	245	73.36	244	52.93	99.59	63	2	279	1004	1	244	2e-114	MADS11	MADS11	Nicotiana tabacum (Common tobacco)	NA	nucleus [GO:0005634]; DNA binding [GO:0003677]; transcription factor activity, sequence-specific DNA binding [GO:0003700]; transcription, DNA-templated [GO:0006351]	GO:0003677; GO:0003700; GO:0005634; GO:0006351	GO:0003677~DNA binding;GO:0003700~sequence-specific DNA binding transcription factor activity	GO:0006351~transcription, DNA-templated	GO:0005634~nucleus
c51286_g2_i2	2186	tr|A0A022QAU6|A0A022QAU6_ERYGU	477	76.74	473	64.91	99.16	103	5	598	1998	5	476	0	Uncharacterized protein	MIMGU_mgv1a005597mg	Erythranthe guttata (Yellow monkey flower) (Mimulus guttatus)	NA	metal ion binding [GO:0046872]	GO:0046872	GO:0046872~metal ion binding	NA	NA
c49875_g1_i3	1094	tr|A0A061GBA3|A0A061GBA3_THECC	342	62.27	273	74.86	79.82	100	1	274	1083	66	338	5e-100	WAT1-related protein	TCM_015959	Theobroma cacao (Cacao) (Cocoa)	NA	integral component of membrane [GO:0016021]; transmembrane transporter activity [GO:0022857]	GO:0016021; GO:0022857	GO:0022857~transmembrane transporter activity	NA	GO:0016021~integral component of membrane
c44615_g1_i2	1055	tr|A0A068TVW4|A0A068TVW4_COFCA	256	82.63	190	54.03	74.22	33	0	419	988	63	252	7e-111	Carbonic anhydrase (EC 4.2.1.1) (Carbonate dehydratase)	GSCOC_T00032019001	Coffea canephora (Robusta coffee)	NA	carbonate dehydratase activity [GO:0004089]; zinc ion binding [GO:0008270]; carbon utilization [GO:0015976]	GO:0004089; GO:0008270; GO:0015976	GO:0004089~carbonate dehydratase activity;GO:0008270~zinc ion binding	GO:0015976~carbon utilization	NA
c49258_g1_i2	2000	tr|U5GWN2|U5GWN2_POPTR	317	86.64	262	39.3	82.65	35	0	1069	1854	56	317	5e-135	Uncharacterized protein	POPTR_0001s41750g	Populus trichocarpa (Western balsam poplar) (Populus balsamifera subsp. trichocarpa)	NA	integral component of membrane [GO:0016021]; cytochrome complex assembly [GO:0017004]; oxidation-reduction process [GO:0055114]	GO:0016021; GO:0017004; GO:0055114	NA	GO:0017004~cytochrome complex assembly;GO:0055114~oxidation-reduction process	GO:0016021~integral component of membrane
c36939_g2_i1	562	tr|A0A068TWS7|A0A068TWS7_COFCA	557	46.36	151	80.6	27.11	56	4	11	397	143	290	4e-13	Uncharacterized protein	GSCOC_T00032347001	Coffea canephora (Robusta coffee)	NA	metal ion binding [GO:0046872]	GO:0046872	GO:0046872~metal ion binding	NA	NA
c42544_g1_i1	728	tr|M1BC29|M1BC29_SOLTU	202	71.28	188	77.47	93.07	51	1	3	566	18	202	1e-55	Uncharacterized protein	PGSC0003DMG400016230	Solanum tuberosum (Potato)	NA	chloroplast inner membrane [GO:0009706]; integral component of membrane [GO:0016021]; mitochondrion [GO:0005739]	GO:0005739; GO:0009706; GO:0016021	NA	NA	GO:0005739~mitochondrion;GO:0009706~chloroplast inner membrane;GO:0016021~integral component of membrane
c55151_g2_i2	877	tr|F6HYA4|F6HYA4_VITVI	648	82.56	281	96.12	43.36	49	0	1	843	106	386	1e-152	Putative uncharacterized protein	VIT_09s0002g03550	Vitis vinifera (Grape)	NA	integral component of membrane [GO:0016021]; ATP binding [GO:0005524]; ATPase activity [GO:0016887]; transport [GO:0006810]	GO:0005524; GO:0006810; GO:0016021; GO:0016887	GO:0005524~ATP binding;GO:0016887~ATPase activity	GO:0006810~transport	GO:0016021~integral component of membrane
c49775_g1_i4	703	tr|A0A068U541|A0A068U541_COFCA	279	55.02	209	89.19	74.91	88	4	85	702	53	258	1e-71	Uncharacterized protein	GSCOC_T00016044001	Coffea canephora (Robusta coffee)	NA	NA	NA	NA	NA	NA
c47114_g1_i2	1112	tr|A0A068U1Z8|A0A068U1Z8_COFCA	271	79.1	244	65.83	90.04	51	0	80	811	21	264	2e-124	Uncharacterized protein	GSCOC_T00039698001	Coffea canephora (Robusta coffee)	NA	integral component of membrane [GO:0016021]; transmembrane transport [GO:0055085]	GO:0016021; GO:0055085	NA	GO:0055085~transmembrane transport	GO:0016021~integral component of membrane
c48883_g3_i2	764	tr|A0A068UP95|A0A068UP95_COFCA	312	65.24	233	91.49	74.68	78	2	75	764	75	307	1e-81	Uncharacterized protein	GSCOC_T00028826001	Coffea canephora (Robusta coffee)	NA	nucleus [GO:0005634]; sequence-specific DNA binding [GO:0043565]; transcription factor activity, sequence-specific DNA binding [GO:0003700]	GO:0003700; GO:0005634; GO:0043565	GO:0003700~sequence-specific DNA binding transcription factor activity;GO:0043565~sequence-specific DNA binding	NA	GO:0005634~nucleus
c54702_g2_i2	1195	tr|A0A151T6B1|A0A151T6B1_CAJCA	447	70.15	134	33.64	29.98	38	1	794	1195	9	140	9e-45	Putative WD repeat-containing protein C2A9.03	KK1_017133	Cajanus cajan (Pigeon pea) (Cajanus indicus)	NA	NA	NA	NA	NA	NA
c50564_g1_i1	2244	tr|K4CBK7|K4CBK7_SOLLC	570	67.38	564	75.4	98.95	171	5	243	1913	1	558	0	Uncharacterized protein	NA	Solanum lycopersicum (Tomato) (Lycopersicon esculentum)	NA	NA	NA	NA	NA	NA
c54732_g1_i2	2763	tr|A0A068TT84|A0A068TT84_COFCA	960	37.07	882	95.77	91.88	485	26	28	2553	41	892	1e-147	Uncharacterized protein	GSCOC_T00026201001	Coffea canephora (Robusta coffee)	NA	ADP binding [GO:0043531]; defense response [GO:0006952]	GO:0006952; GO:0043531	GO:0043531~ADP binding	GO:0006952~defense response	NA
c51227_g1_i5	2106	tr|A0A068UXV5|A0A068UXV5_COFCA	517	70.73	509	72.51	98.45	145	1	159	1673	1	509	0	Protein DETOXIFICATION (Multidrug and toxic compound extrusion protein)	GSCOC_T00038085001	Coffea canephora (Robusta coffee)	NA	integral component of membrane [GO:0016021]; antiporter activity [GO:0015297]; drug transmembrane transporter activity [GO:0015238]	GO:0015238; GO:0015297; GO:0016021	GO:0015238~drug transmembrane transporter activity;GO:0015297~antiporter activity	NA	GO:0016021~integral component of membrane
c47503_g1_i1	1423	tr|A0A061GVE0|A0A061GVE0_THECC	371	63.67	300	63.25	80.86	109	0	419	1318	53	352	6e-140	Alpha/beta-Hydrolases superfamily protein isoform 1	TCM_041438	Theobroma cacao (Cacao) (Cocoa)	NA	integral component of membrane [GO:0016021]; hydrolase activity [GO:0016787]	GO:0016021; GO:0016787	GO:0016787~hydrolase activity	NA	GO:0016021~integral component of membrane
c48076_g1_i1	790	tr|A0A0D2TEV8|A0A0D2TEV8_GOSRA	603	63.19	182	69.11	30.18	67	0	42	587	255	436	2e-76	Uncharacterized protein	B456_009G067600	Gossypium raimondii (New World cotton)	NA	NA	NA	NA	NA	NA
c54725_g1_i3	3079	tr|A0A068V970|A0A068V970_COFCA	950	58.26	944	91.98	99.37	377	7	267	3056	1	941	0	Uncharacterized protein	GSCOC_T00003761001	Coffea canephora (Robusta coffee)	NA	O-methyltransferase activity [GO:0008171]; RNA methyltransferase activity [GO:0008173]	GO:0008171; GO:0008173	GO:0008171~O-methyltransferase activity;GO:0008173~RNA methyltransferase activity	NA	NA
c35383_g1_i2	2758	tr|A0A022QXG3|A0A022QXG3_ERYGU	821	51.58	791	86.04	96.35	358	11	279	2603	1	782	0	Uncharacterized protein	MIMGU_mgv1a001430mg	Erythranthe guttata (Yellow monkey flower) (Mimulus guttatus)	NA	integral component of membrane [GO:0016021]; solute:proton antiporter activity [GO:0015299]	GO:0015299; GO:0016021	GO:0015299~solute:proton antiporter activity	NA	GO:0016021~integral component of membrane
c46991_g1_i1	1264	tr|A0A022QDS9|A0A022QDS9_ERYGU	377	55.33	338	80.22	89.66	143	3	257	1264	1	332	3e-108	Uncharacterized protein (Fragment)	MIMGU_mgv1a0062851mg	Erythranthe guttata (Yellow monkey flower) (Mimulus guttatus)	NA	integral component of membrane [GO:0016021]; transmembrane transporter activity [GO:0022857]	GO:0016021; GO:0022857	GO:0022857~transmembrane transporter activity	NA	GO:0016021~integral component of membrane
c42998_g1_i1	599	tr|I3SBL3|I3SBL3_LOTJA	64	75.93	54	27.05	84.38	13	0	169	330	1	54	3e-20	Uncharacterized protein	NA	Lotus japonicus (Lotus corniculatus var. japonicus)	NA	nitronate monooxygenase activity [GO:0018580]	GO:0018580	GO:0018580~nitronate monooxygenase activity	NA	NA
c54699_g1_i3	2108	tr|K4CMY6|K4CMY6_SOLLC	694	36.72	719	100	100	393	20	42	2099	1	690	2e-113	Uncharacterized protein	NA	Solanum lycopersicum (Tomato) (Lycopersicon esculentum)	NA	cell cycle arrest [GO:0007050]; cellular response to DNA damage stimulus [GO:0006974]	GO:0006974; GO:0007050	NA	GO:0006974~cellular response to DNA damage stimulus;GO:0007050~cell cycle arrest	NA
c47856_g2_i2	1434	tr|A0A068U7F7|A0A068U7F7_COFCA	341	87.58	306	64.02	89.74	38	0	14	931	33	338	0	Uncharacterized protein	GSCOC_T00017905001	Coffea canephora (Robusta coffee)	NA	NA	NA	NA	NA	NA
c41180_g2_i5	1151	tr|A0A068TRY3|A0A068TRY3_COFCA	318	52	175	45.61	55.03	80	1	492	1016	146	316	6e-57	Uncharacterized protein	GSCOC_T00026031001	Coffea canephora (Robusta coffee)	NA	hydrolase activity [GO:0016787]; metabolic process [GO:0008152]	GO:0008152; GO:0016787	GO:0016787~hydrolase activity	GO:0008152~metabolic process	NA
c54564_g1_i4	3446	tr|A0A022R5Z3|A0A022R5Z3_ERYGU	767	76.38	745	64.86	97.13	175	1	1066	3297	23	767	0	Uncharacterized protein	MIMGU_mgv1a001738mg	Erythranthe guttata (Yellow monkey flower) (Mimulus guttatus)	NA	hydrolase activity, hydrolyzing O-glycosyl compounds [GO:0004553]; carbohydrate metabolic process [GO:0005975]	GO:0004553; GO:0005975	GO:0004553~hydrolase activity, hydrolyzing O-glycosyl compounds	GO:0005975~carbohydrate metabolic process	NA
c45535_g1_i2	1370	tr|A0A0V0IAT6|A0A0V0IAT6_SOLCH	341	77.83	203	44.45	59.53	45	0	188	796	26	228	4e-104	Putative 3-ketodihydrosphingosine reductase-like	NA	Solanum chacoense (Chaco potato)	NA	integral component of membrane [GO:0016021]; oxidoreductase activity [GO:0016491]	GO:0016021; GO:0016491	GO:0016491~oxidoreductase activity	NA	GO:0016021~integral component of membrane
c43411_g1_i2	1159	tr|A0A068UEJ3|A0A068UEJ3_COFCA	116	69.47	95	24.59	81.9	29	0	225	509	1	95	3e-39	Uncharacterized protein	GSCOC_T00024055001	Coffea canephora (Robusta coffee)	NA	NA	NA	NA	NA	NA
c52281_g1_i1	2329	tr|M0ZRE9|M0ZRE9_SOLTU	497	78.98	471	60.67	94.77	99	0	495	1907	27	497	0	Phosphotransferase (EC 2.7.1.-)	PGSC0003DMG400002525	Solanum tuberosum (Potato)	NA	cell [GO:0005623]; ATP binding [GO:0005524]; glucose binding [GO:0005536]; hexokinase activity [GO:0004396]; cellular glucose homeostasis [GO:0001678]; glycolytic process [GO:0006096]	GO:0001678; GO:0004396; GO:0005524; GO:0005536; GO:0005623; GO:0006096	GO:0004396~hexokinase activity;GO:0005524~ATP binding;GO:0005536~glucose binding	GO:0001678~cellular glucose homeostasis;GO:0006096~glycolytic process	GO:0005623~cell
c42997_g1_i1	1022	tr|A0A068V7P9|A0A068V7P9_COFCA	641	42.86	210	61.64	32.76	112	4	285	908	44	247	1e-38	Uncharacterized protein	GSCOC_T00019137001	Coffea canephora (Robusta coffee)	NA	nuclear chromosome [GO:0000228]	GO:0000228	NA	NA	GO:0000228~nuclear chromosome
c52053_g1_i1	943	tr|A5C5N4|A5C5N4_VITVI	305	64.37	247	78.58	80.98	85	1	942	202	33	276	4e-116	Putative uncharacterized protein	VITISV_032976	Vitis vinifera (Grape)	NA	tRNA processing [GO:0008033]	GO:0008033	NA	GO:0008033~tRNA processing	NA
c49901_g2_i2	1453	tr|D7UAL5|D7UAL5_VITVI	545	61.78	157	32.42	28.81	60	0	726	1196	351	507	4e-59	Putative uncharacterized protein	VIT_19s0015g00950	Vitis vinifera (Grape)	NA	cullin family protein binding [GO:0097602]; positive regulation of protein ubiquitination involved in ubiquitin-dependent protein catabolic process [GO:2000060]	GO:0097602; GO:2000060	GO:0097602~cullin family protein binding	GO:2000060~positive regulation of protein ubiquitination involved in ubiquitin-dependent protein catabolic process	NA
c25901_g1_i4	1429	tr|W9S2M0|W9S2M0_9ROSA	194	48.78	82	17.21	42.27	29	3	730	491	57	127	2e-10	Uncharacterized protein	L484_018253	Morus notabilis	NA	NA	NA	NA	NA	NA
c50287_g1_i1	974	tr|A0A068TRS6|A0A068TRS6_COFCA	692	51.33	113	34.8	16.33	54	1	634	972	271	382	3e-26	Uncharacterized protein	GSCOC_T00025587001	Coffea canephora (Robusta coffee)	NA	integral component of membrane [GO:0016021]; ATP binding [GO:0005524]; protein serine/threonine kinase activity [GO:0004674]	GO:0004674; GO:0005524; GO:0016021	GO:0004674~protein serine/threonine kinase activity;GO:0005524~ATP binding	NA	GO:0016021~integral component of membrane
c51248_g2_i1	1276	tr|A0A022QZL0|A0A022QZL0_ERYGU	337	66.37	339	79.7	100	94	5	93	1055	1	337	2e-137	Uncharacterized protein	MIMGU_mgv1a009604mg	Erythranthe guttata (Yellow monkey flower) (Mimulus guttatus)	NA	nucleus [GO:0005634]; DNA binding [GO:0003677]; regulation of transcription, DNA-templated [GO:0006355]; transcription, DNA-templated [GO:0006351]	GO:0003677; GO:0005634; GO:0006351; GO:0006355	GO:0003677~DNA binding	GO:0006351~transcription, DNA-templated;GO:0006355~regulation of transcription, DNA-templated	GO:0005634~nucleus
c49950_g2_i2	2321	tr|D7SN73|D7SN73_VITVI	533	53.02	513	66.31	96.25	229	4	432	1949	22	529	2e-154	Putative uncharacterized protein	VIT_06s0061g01080	Vitis vinifera (Grape)	NA	NA	NA	NA	NA	NA
c51965_g1_i1	1352	tr|A0A068UL00|A0A068UL00_COFCA	536	74.5	404	89.64	75.37	87	4	177	1352	24	423	0	Uncharacterized protein	GSCOC_T00028154001	Coffea canephora (Robusta coffee)	NA	3,4-dihydroxy-2-butanone-4-phosphate synthase activity [GO:0008686]; GTP cyclohydrolase II activity [GO:0003935]; riboflavin biosynthetic process [GO:0009231]	GO:0003935; GO:0008686; GO:0009231	GO:0003935~GTP cyclohydrolase II activity;GO:0008686~3,4-dihydroxy-2-butanone-4-phosphate synthase activity	GO:0009231~riboflavin biosynthetic process	NA
c64017_g1_i1	1428	tr|M1BV69|M1BV69_SOLTU	278	32.5	120	25.21	43.17	70	5	609	950	106	220	4e-19	Uncharacterized protein	PGSC0003DMG400020793	Solanum tuberosum (Potato)	NA	NA	NA	NA	NA	NA
c47641_g2_i3	556	tr|N0DU34|N0DU34_9CARY	118	83.93	112	60.43	94.92	18	0	4	339	6	117	8e-64	Sucrose synthase (Fragment)	NA	Schiedea spergulina	NA	NA	NA	NA	NA	NA
c53150_g2_i4	2195	tr|V9XQ41|V9XQ41_CAMSI	569	82.72	567	77.49	99.65	94	2	246	1934	1	567	0	Neutral invertase 1	NA	Camellia sinensis (Tea)	NA	chloroplast [GO:0009507]; glycopeptide alpha-N-acetylgalactosaminidase activity [GO:0033926]	GO:0009507; GO:0033926	GO:0033926~glycopeptide alpha-N-acetylgalactosaminidase activity	NA	GO:0009507~chloroplast
c40146_g1_i1	654	tr|A9PG75|A9PG75_POPTR	243	71.43	161	73.85	66.26	46	0	6	488	78	238	4e-76	Putative uncharacterized protein	NA	Populus trichocarpa (Western balsam poplar) (Populus balsamifera subsp. trichocarpa)	NA	oxidoreductase activity [GO:0016491]; zinc ion binding [GO:0008270]	GO:0008270; GO:0016491	GO:0008270~zinc ion binding;GO:0016491~oxidoreductase activity	NA	NA
c53467_g1_i2	2164	tr|K4AXT0|K4AXT0_SOLLC	625	73.93	629	87.2	100	150	3	251	2110	1	624	0	Uncharacterized protein	NA	Solanum lycopersicum (Tomato) (Lycopersicon esculentum)	NA	NA	NA	NA	NA	NA
c52362_g1_i1	1364	tr|A0A068UK08|A0A068UK08_COFCA	590	70.82	353	77.64	59.83	98	3	2	1045	182	534	2e-158	Uncharacterized protein	GSCOC_T00027521001	Coffea canephora (Robusta coffee)	NA	ATP binding [GO:0005524]; protein kinase activity [GO:0004672]	GO:0004672; GO:0005524	GO:0004672~protein kinase activity;GO:0005524~ATP binding	NA	NA
c46124_g3_i1	673	tr|A0A0A0YQV6|A0A0A0YQV6_GARJA	180	62.26	53	23.63	29.44	15	2	197	352	105	153	1e-10	Uncharacterized protein	NA	Gardenia jasminoides (Cape jasmine) (Gardenia augusta)	NA	protein phosphatase inhibitor activity [GO:0004864]; regulation of phosphoprotein phosphatase activity [GO:0043666]; regulation of signal transduction [GO:0009966]	GO:0004864; GO:0009966; GO:0043666	GO:0004864~protein phosphatase inhibitor activity	GO:0009966~regulation of signal transduction;GO:0043666~regulation of phosphoprotein phosphatase activity	NA
c38311_g1_i1	743	tr|A0A068V600|A0A068V600_COFCA	836	68.55	248	100	29.67	77	1	3	743	522	769	6e-120	Serine/threonine-protein kinase (EC 2.7.11.1)	GSCOC_T00016940001	Coffea canephora (Robusta coffee)	NA	integral component of membrane [GO:0016021]; ATP binding [GO:0005524]; protein serine/threonine kinase activity [GO:0004674]	GO:0004674; GO:0005524; GO:0016021	GO:0004674~protein serine/threonine kinase activity;GO:0005524~ATP binding	NA	GO:0016021~integral component of membrane
c51701_g1_i2	1958	tr|M1BW58|M1BW58_SOLTU	528	75.56	491	75.23	92.99	111	5	249	1706	37	523	0	Uncharacterized protein	PGSC0003DMG402021097	Solanum tuberosum (Potato)	NA	chloroplast [GO:0009507]; plastid chromosome [GO:0009508]; positive regulation of transcription, DNA-templated [GO:0045893]; transcription from plastid promoter [GO:0042793]	GO:0009507; GO:0009508; GO:0042793; GO:0045893	NA	GO:0042793~transcription from plastid promoter;GO:0045893~positive regulation of transcription, DNA-templated	GO:0009507~chloroplast;GO:0009508~plastid chromosome
c51963_g1_i12	1227	tr|M1AH61|M1AH61_SOLTU	421	58.38	358	87.53	85.04	120	5	167	1225	28	361	7e-128	Uncharacterized protein	PGSC0003DMG400008825	Solanum tuberosum (Potato)	NA	NA	NA	NA	NA	NA
c45245_g1_i1	1491	tr|A0A072TG75|A0A072TG75_MEDTR	842	35.71	322	64.79	38.24	164	8	233	1153	36	329	1e-49	Ulp1 protease family, carboxy-terminal domain protein (Uncharacterized protein)	MTR_0144s0030	Medicago truncatula (Barrel medic) (Medicago tribuloides)	NA	cysteine-type peptidase activity [GO:0008234]	GO:0008234	GO:0008234~cysteine-type peptidase activity	NA	NA
c54227_g1_i6	1213	tr|A0A068V4N3|A0A068V4N3_COFCA	1003	48.75	281	69.5	28.02	132	6	390	1211	132	407	5e-76	Uncharacterized protein	GSCOC_T00015333001	Coffea canephora (Robusta coffee)	NA	NA	NA	NA	NA	NA
c48944_g3_i6	1816	tr|M1AM84|M1AM84_SOLTU	370	74.24	361	59.64	97.57	87	2	677	1744	1	360	0	Uncharacterized protein	PGSC0003DMG400009986	Solanum tuberosum (Potato)	NA	ATP binding [GO:0005524]; protein serine/threonine kinase activity [GO:0004674]	GO:0004674; GO:0005524	GO:0004674~protein serine/threonine kinase activity;GO:0005524~ATP binding	NA	NA
c52839_g1_i1	2208	tr|A0A061FHC0|A0A061FHC0_THECC	541	81.45	539	73.23	99.63	94	1	197	1795	1	539	0	Pheophorbide a oxygenase family protein with Rieske domain isoform 2	TCM_035122	Theobroma cacao (Cacao) (Cocoa)	NA	2 iron, 2 sulfur cluster binding [GO:0051537]; chlorophyllide a oxygenase [overall] activity [GO:0010277]; iron ion binding [GO:0005506]; oxidoreductase activity, acting on paired donors, with incorporation or reduction of molecular oxygen [GO:0016705]	GO:0005506; GO:0010277; GO:0016705; GO:0051537	GO:0005506~iron ion binding;GO:0010277~chlorophyllide a oxygenase [overall] activity;GO:0016705~oxidoreductase activity, acting on paired donors, with incorporation or reduction of molecular oxygen;GO:0051537~2 iron, 2 sulfur cluster binding	NA	NA
c52125_g1_i2	1565	tr|V4S5D1|V4S5D1_9ROSI	741	73.79	515	98.72	69.5	116	3	47	1561	129	634	0	Uncharacterized protein	CICLE_v10004357mg	Citrus clementina	NA	integral component of membrane [GO:0016021]; ATP binding [GO:0005524]; ATPase activity, coupled to transmembrane movement of substances [GO:0042626]	GO:0005524; GO:0016021; GO:0042626	GO:0005524~ATP binding;GO:0042626~ATPase activity, coupled to transmembrane movement of substances	NA	GO:0016021~integral component of membrane
c45937_g1_i1	678	tr|A0A022RC21|A0A022RC21_ERYGU	198	67.47	83	36.73	41.92	18	1	426	647	114	196	1e-30	Sulfhydryl oxidase (EC 1.8.3.2)	MIMGU_mgv1a014174mg	Erythranthe guttata (Yellow monkey flower) (Mimulus guttatus)	NA	thiol oxidase activity [GO:0016972]	GO:0016972	GO:0016972~thiol oxidase activity	NA	NA
c21452_g1_i2	764	tr|A0A067ELM7|A0A067ELM7_CITSI	373	87.13	171	67.15	45.84	21	1	252	764	6	175	7e-99	Uncharacterized protein (Fragment)	CISIN_1g0028192mg	Citrus sinensis (Sweet orange) (Citrus aurantium var. sinensis)	NA	signal transduction [GO:0007165]	GO:0007165	NA	GO:0007165~signal transduction	NA
c55939_g1_i2	4264	tr|A0A068TRT9|A0A068TRT9_COFCA	361	54.82	363	25.54	100	152	4	192	1280	11	361	7e-105	Uncharacterized protein	GSCOC_T00026039001	Coffea canephora (Robusta coffee)	NA	NA	NA	NA	NA	NA
c52998_g1_i3	1543	sp|Q93YF5|SUVH1_TOBAC	704	54.19	430	83.6	61.08	158	9	330	1541	1	417	5e-121	Histone-lysine N-methyltransferase, H3 lysine-9 specific SUVH1 (EC 2.1.1.43) (Histone H3-K9 methyltransferase 1) (H3-K9-HMTase 1) (NtSet1) (Suppressor of variegation 3-9 homolog protein 1) (Su(var)3-9 homolog protein 1)	SUVH1 SET1	Nicotiana tabacum (Common tobacco)	NA	chromosome [GO:0005694]; nucleus [GO:0005634]; histone-lysine N-methyltransferase activity [GO:0018024]; zinc ion binding [GO:0008270]	GO:0005634; GO:0005694; GO:0008270; GO:0018024	GO:0008270~zinc ion binding;GO:0018024~histone-lysine N-methyltransferase activity	NA	GO:0005634~nucleus;GO:0005694~chromosome
c54440_g2_i3	2478	tr|M5XIL2|M5XIL2_PRUPE	339	57.14	245	29.66	72.27	94	3	198	902	11	254	1e-69	Uncharacterized protein	PRUPE_ppa1027142mg	Prunus persica (Peach) (Amygdalus persica)	NA	DNA binding [GO:0003677]	GO:0003677	GO:0003677~DNA binding	NA	NA
c49310_g1_i3	1899	tr|W9R4K5|W9R4K5_9ROSA	489	61.84	477	75.36	97.55	170	6	315	1715	2	476	0	Uncharacterized protein	L484_011061	Morus notabilis	NA	hydrolase activity [GO:0016787]; lipid metabolic process [GO:0006629]	GO:0006629; GO:0016787	GO:0016787~hydrolase activity	GO:0006629~lipid metabolic process	NA
c50962_g1_i3	1355	tr|B9RJX3|B9RJX3_RICCO	705	56.3	389	86.13	55.18	146	7	2	1108	319	703	2e-125	Putative uncharacterized protein	RCOM_1039450	Ricinus communis (Castor bean)	NA	integral component of membrane [GO:0016021]; transmembrane transport [GO:0055085]	GO:0016021; GO:0055085	NA	GO:0055085~transmembrane transport	GO:0016021~integral component of membrane
c35045_g1_i1	837	tr|M5X3D5|M5X3D5_PRUPE	142	88.07	109	39.07	76.76	11	1	164	490	36	142	1e-59	Uncharacterized protein (Fragment)	PRUPE_ppa016425mg	Prunus persica (Peach) (Amygdalus persica)	NA	NA	NA	NA	NA	NA
c32515_g1_i1	611	tr|M1CT94|M1CT94_SOLTU	237	83.33	30	14.73	12.66	5	0	610	521	118	147	3e-08	Thymidine kinase (EC 2.7.1.21)	PGSC0003DMG401028822	Solanum tuberosum (Potato)	NA	ATP binding [GO:0005524]; thymidine kinase activity [GO:0004797]; DNA biosynthetic process [GO:0071897]	GO:0004797; GO:0005524; GO:0071897	GO:0004797~thymidine kinase activity;GO:0005524~ATP binding	GO:0071897~DNA biosynthetic process	NA
c50195_g1_i5	1462	sp|U3UA11|UGT7_CATRO	454	54.93	446	91.52	98.24	194	4	57	1382	5	447	3e-176	UDP-glucose iridoid glucosyltransferase (EC 2.4.1.-) (UDP-glucose glucosyltransferase 7) (CrUGT7) (UDP-glycosyltransferase 76A2)	UGT76A2 UGT7	Catharanthus roseus (Madagascar periwinkle) (Vinca rosea)	NA	UDP-glucosyltransferase activity [GO:0035251]; (-)-secologanin biosynthetic process [GO:1900994]	GO:0035251; GO:1900994	GO:0035251~UDP-glucosyltransferase activity	GO:1900994~(-)-secologanin biosynthetic process	NA
c50191_g1_i1	655	tr|A0A068UXW3|A0A068UXW3_COFCA	1578	50.44	228	100	14.45	102	4	2	655	1012	1238	9e-61	Uncharacterized protein	GSCOC_T00038294001	Coffea canephora (Robusta coffee)	NA	NA	NA	NA	NA	NA
c55028_g1_i2	1322	tr|A0A0D2SLY6|A0A0D2SLY6_GOSRA	725	72.78	371	84.19	51.17	93	2	202	1314	1	363	0	Uncharacterized protein	B456_007G297200	Gossypium raimondii (New World cotton)	NA	mannosylglycoprotein endo-beta-mannosidase activity [GO:0033947]; carbohydrate metabolic process [GO:0005975]	GO:0005975; GO:0033947	GO:0033947~mannosylglycoprotein endo-beta-mannosidase activity	GO:0005975~carbohydrate metabolic process	NA
c38172_g1_i1	972	tr|A0A068TYV3|A0A068TYV3_COFCA	198	71.11	90	27.78	45.45	25	1	681	415	109	198	3e-27	Uncharacterized protein	GSCOC_T00032504001	Coffea canephora (Robusta coffee)	NA	tRNA-specific adenosine deaminase activity [GO:0008251]; zinc ion binding [GO:0008270]; tRNA wobble adenosine to inosine editing [GO:0002100]	GO:0002100; GO:0008251; GO:0008270	GO:0008251~tRNA-specific adenosine deaminase activity;GO:0008270~zinc ion binding	GO:0002100~tRNA wobble adenosine to inosine editing	NA
c1215_g1_i1	651	tr|A0A061S5G0|A0A061S5G0_9CHLO	221	34.26	108	49.77	48.87	65	5	1	315	75	179	3e-07	Translocon-associated protein trap alpha subunit	TSPGSL018_10306	Tetraselmis sp. GSL018	NA	endoplasmic reticulum membrane [GO:0005789]; integral component of membrane [GO:0016021]	GO:0005789; GO:0016021	NA	NA	GO:0005789~endoplasmic reticulum membrane;GO:0016021~integral component of membrane
c51522_g3_i1	912	tr|A0A068UQ74|A0A068UQ74_COFCA	522	49.78	227	74.67	43.49	82	6	2	595	297	520	5e-53	Uncharacterized protein	GSCOC_T00030182001	Coffea canephora (Robusta coffee)	NA	DNA binding [GO:0003677]	GO:0003677	GO:0003677~DNA binding	NA	NA
c56012_g1_i5	6045	tr|A0A0V0IZX9|A0A0V0IZX9_SOLCH	1667	47.98	446	22.13	26.75	177	5	636	1955	56	452	1e-102	Putative ovule protein (Fragment)	NA	Solanum chacoense (Chaco potato)	NA	cytoskeleton [GO:0005856]; actin cytoskeleton organization [GO:0030036]	GO:0005856; GO:0030036	NA	GO:0030036~actin cytoskeleton organization	GO:0005856~cytoskeleton
c44523_g1_i3	2769	tr|M5VU98|M5VU98_PRUPE	1755	45.85	277	30.01	15.78	150	0	1031	1861	979	1255	2e-117	Uncharacterized protein	PRUPE_ppa022115mg	Prunus persica (Peach) (Amygdalus persica)	NA	nucleic acid binding [GO:0003676]	GO:0003676	GO:0003676~nucleic acid binding	NA	NA
c37615_g1_i4	673	tr|A0A022QJE8|A0A022QJE8_ERYGU	88	86.25	80	35.66	90.91	10	1	141	377	9	88	5e-42	Uncharacterized protein	MIMGU_mgv1a017222mg	Erythranthe guttata (Yellow monkey flower) (Mimulus guttatus)	NA	mitochondrion [GO:0005739]; metal ion binding [GO:0046872]; protein import into mitochondrial inner membrane [GO:0045039]	GO:0005739; GO:0045039; GO:0046872	GO:0046872~metal ion binding	GO:0045039~protein import into mitochondrial inner membrane	GO:0005739~mitochondrion
c41013_g1_i1	769	tr|M0UVA5|M0UVA5_HORVD	247	62.84	148	57.74	59.92	42	3	44	451	17	163	1e-54	Uncharacterized protein	NA	Hordeum vulgare var. distichum (Domesticated barley)	NA	NA	NA	NA	NA	NA
c52399_g2_i1	1084	tr|B9HJ41|B9HJ41_POPTR	161	55.71	140	38.75	86.96	60	1	227	646	1	138	5e-45	Universal stress family protein	POPTR_0008s12110g	Populus trichocarpa (Western balsam poplar) (Populus balsamifera subsp. trichocarpa)	NA	response to stress [GO:0006950]	GO:0006950	NA	GO:0006950~response to stress	NA
c52650_g1_i3	2460	tr|A0A161YK92|A0A161YK92_DAUCA	418	60.29	418	50.98	100	136	11	1003	2220	9	408	2e-141	Uncharacterized protein	DCAR_017034	Daucus carota subsp. sativus	NA	NA	NA	NA	NA	NA
c52411_g1_i1	3110	tr|A5C4J5|A5C4J5_VITVI	749	76.03	755	72.83	100	160	4	674	2893	1	749	0	Putative uncharacterized protein	VIT_14s0081g00330 VITISV_011842	Vitis vinifera (Grape)	NA	zinc ion binding [GO:0008270]	GO:0008270	GO:0008270~zinc ion binding	NA	NA
c53679_g2_i9	1991	tr|M0ZM83|M0ZM83_SOLTU	466	83.51	461	69.46	98.93	75	1	246	1628	1	460	0	Uncharacterized protein	PGSC0003DMG400001467	Solanum tuberosum (Potato)	NA	NA	NA	NA	NA	NA
c21133_g1_i2	1298	tr|D7SJX7|D7SJX7_VITVI	485	32.58	267	61.71	55.05	141	9	60	788	137	388	1e-47	Putative uncharacterized protein	VIT_06s0004g06620	Vitis vinifera (Grape)	NA	integral component of membrane [GO:0016021]; zinc ion binding [GO:0008270]	GO:0008270; GO:0016021	GO:0008270~zinc ion binding	NA	GO:0016021~integral component of membrane
c44171_g1_i1	1422	tr|A0A068URP0|A0A068URP0_COFCA	332	61.61	336	70.89	100	124	2	188	1192	1	332	4e-104	Uncharacterized protein	GSCOC_T00031979001	Coffea canephora (Robusta coffee)	NA	integral component of membrane [GO:0016021]	GO:0016021	NA	NA	GO:0016021~integral component of membrane
c54088_g1_i3	2186	tr|A0A068U3K7|A0A068U3K7_COFCA	642	66.36	657	90.16	100	183	6	30	1985	18	641	0	Uncharacterized protein	GSCOC_T00041579001	Coffea canephora (Robusta coffee)	NA	integral component of membrane [GO:0016021]	GO:0016021	NA	NA	GO:0016021~integral component of membrane
c37017_g1_i1	578	tr|A0A103XUE1|A0A103XUE1_CYNCS	125	79.31	87	45.16	69.6	15	2	153	413	41	124	2e-40	Bifunctional inhibitor/plant lipid transfer protein/seed storage helical domain-containing protein	Ccrd_000802	Cynara cardunculus var. scolymus (Artichoke) (Cynara scolymus)	NA	NA	NA	NA	NA	NA
c49540_g3_i2	1527	tr|A0A068V0N7|A0A068V0N7_COFCA	444	74.77	444	87.23	100	102	3	86	1390	2	444	0	Uncharacterized protein	GSCOC_T00039261001	Coffea canephora (Robusta coffee)	NA	integral component of membrane [GO:0016021]	GO:0016021	NA	NA	GO:0016021~integral component of membrane
c52497_g1_i8	1501	tr|A0A0V0IJW7|A0A0V0IJW7_SOLCH	445	62.28	395	78.95	88.76	105	4	312	1415	66	443	3e-162	Putative poly(RC)-binding protein 4-like	NA	Solanum chacoense (Chaco potato)	NA	RNA binding [GO:0003723]	GO:0003723	GO:0003723~RNA binding	NA	NA
c58611_g1_i1	870	tr|S8BXF4|S8BXF4_9LAMI	431	63.27	245	84.48	56.84	89	1	139	870	69	313	2e-100	Uncharacterized protein (Fragment)	M569_15756	Genlisea aurea	NA	NA	NA	NA	NA	NA
c44748_g1_i3	1098	tr|W9R2I7|W9R2I7_9ROSA	157	54.31	116	31.69	73.89	49	1	562	897	35	150	5e-33	Uncharacterized protein	L484_025423	Morus notabilis	NA	NA	NA	NA	NA	NA
c52239_g1_i7	3311	tr|A0A0D2Q3M6|A0A0D2Q3M6_GOSRA	649	37.48	619	56.09	95.38	272	18	1409	2956	36	642	5e-103	Uncharacterized protein	B456_008G285600	Gossypium raimondii (New World cotton)	NA	NA	NA	NA	NA	NA
c48774_g1_i2	2167	tr|A0A068V4J8|A0A068V4J8_COFCA	539	54.52	387	53.58	71.8	158	7	601	1740	151	526	9e-83	Uncharacterized protein	GSCOC_T00042240001	Coffea canephora (Robusta coffee)	NA	NA	NA	NA	NA	NA
c44165_g1_i4	1231	tr|A0A151SXI4|A0A151SXI4_CAJCA	301	65.31	294	71.65	97.67	99	3	176	1057	6	296	2e-133	Pirin-like protein At1g50590 family	KK1_014948	Cajanus cajan (Pigeon pea) (Cajanus indicus)	NA	NA	NA	NA	NA	NA
c46068_g1_i2	1145	tr|A0A124SDK6|A0A124SDK6_CYNCS	359	66.83	199	52.14	55.43	66	0	413	1009	161	359	1e-90	F-box domain, cyclin-like protein	Ccrd_000667	Cynara cardunculus var. scolymus (Artichoke) (Cynara scolymus)	NA	NA	NA	NA	NA	NA
c48690_g2_i7	1107	tr|D0V3W7|D0V3W7_CARPA	174	88.51	174	47.15	100	20	0	338	859	1	174	2e-110	Flowering locus T	ft	Carica papaya (Papaya)	NA	phosphatidylethanolamine binding [GO:0008429]; photoperiodism, flowering [GO:0048573]; regulation of flower development [GO:0009909]	GO:0008429; GO:0009909; GO:0048573	GO:0008429~phosphatidylethanolamine binding	GO:0009909~regulation of flower development;GO:0048573~photoperiodism, flowering	NA
c42871_g2_i6	807	tr|A0A103XDN5|A0A103XDN5_CYNCS	156	62.28	114	42.38	73.08	43	0	211	552	36	149	3e-48	Uncharacterized protein	Ccrd_025283	Cynara cardunculus var. scolymus (Artichoke) (Cynara scolymus)	NA	NA	NA	NA	NA	NA
c40780_g1_i3	782	tr|A0A078BZ40|A0A078BZ40_BRANA	212	88.97	145	55.63	68.4	16	0	101	535	68	212	4e-88	BnaA07g21930D protein	BnaA07g21930D GSBRNA2T00099407001	Brassica napus (Rape)	NA	ribosome [GO:0005840]; structural constituent of ribosome [GO:0003735]; translation [GO:0006412]	GO:0003735; GO:0005840; GO:0006412	GO:0003735~structural constituent of ribosome	GO:0006412~translation	GO:0005840~ribosome
c49543_g1_i4	1730	tr|M1CJ25|M1CJ25_SOLTU	304	61.26	302	52.37	99.34	107	5	286	1179	1	296	7e-93	Uncharacterized protein	PGSC0003DMG400026621	Solanum tuberosum (Potato)	NA	NA	NA	NA	NA	NA
c51438_g3_i1	2210	tr|K4BEC7|K4BEC7_SOLLC	576	83.1	497	67.47	86.28	83	1	433	1923	79	574	0	Uncharacterized protein	NA	Solanum lycopersicum (Tomato) (Lycopersicon esculentum)	NA	integral component of membrane [GO:0016021]; solute:proton antiporter activity [GO:0015299]	GO:0015299; GO:0016021	GO:0015299~solute:proton antiporter activity	NA	GO:0016021~integral component of membrane
c51757_g1_i2	1856	tr|A5BJP0|A5BJP0_VITVI	271	81.92	271	43.8	100	48	1	291	1100	1	271	7e-153	Putative uncharacterized protein	VIT_05s0102g00760 VITISV_001298	Vitis vinifera (Grape)	NA	integral component of membrane [GO:0016021]; serine-type endopeptidase activity [GO:0004252]	GO:0004252; GO:0016021	GO:0004252~serine-type endopeptidase activity	NA	GO:0016021~integral component of membrane
c47699_g1_i1	518	tr|A0A022PW44|A0A022PW44_ERYGU	153	63.64	66	38.22	43.14	24	0	321	124	59	124	1e-23	Uncharacterized protein (Fragment)	MIMGU_mgv1a026525mg	Erythranthe guttata (Yellow monkey flower) (Mimulus guttatus)	NA	electron carrier activity [GO:0009055]	GO:0009055	GO:0009055~electron carrier activity	NA	NA
c45489_g1_i1	1651	tr|A0A068UHG9|A0A068UHG9_COFCA	410	70.64	327	59.42	79.76	90	3	392	1357	74	399	1e-150	Glycosyltransferase (EC 2.4.2.-)	GSCOC_T00025431001	Coffea canephora (Robusta coffee)	NA	Golgi membrane [GO:0000139]; integral component of membrane [GO:0016021]; transferase activity, transferring glycosyl groups [GO:0016757]; cell wall organization [GO:0071555]	GO:0000139; GO:0016021; GO:0016757; GO:0071555	GO:0016757~transferase activity, transferring glycosyl groups	GO:0071555~cell wall organization	GO:0000139~Golgi membrane;GO:0016021~integral component of membrane
c35981_g1_i1	1185	tr|M1BCB5|M1BCB5_SOLTU	361	62.12	359	90.89	99.45	134	1	23	1099	5	361	4e-164	Uncharacterized protein	PGSC0003DMG400016287	Solanum tuberosum (Potato)	NA	metal ion binding [GO:0046872]; oxidoreductase activity [GO:0016491]	GO:0016491; GO:0046872	GO:0016491~oxidoreductase activity;GO:0046872~metal ion binding	NA	NA
c53044_g2_i4	1978	tr|F6HZB5|F6HZB5_VITVI	464	59.38	480	72.8	100	164	3	246	1682	15	464	0	Putative uncharacterized protein	VIT_07s0005g01740	Vitis vinifera (Grape)	NA	nucleic acid binding [GO:0003676]; zinc ion binding [GO:0008270]	GO:0003676; GO:0008270	GO:0003676~nucleic acid binding;GO:0008270~zinc ion binding	NA	NA
c43621_g2_i1	1356	tr|A0A0K9QZ66|A0A0K9QZ66_SPIOL	498	73.63	455	100	91.37	117	2	1	1356	5	459	0	Uncharacterized protein	SOVF_124980	Spinacia oleracea (Spinach)	NA	integral component of membrane [GO:0016021]; mechanically-gated ion channel activity [GO:0008381]	GO:0008381; GO:0016021	GO:0008381~mechanically-gated ion channel activity	NA	GO:0016021~integral component of membrane
c40751_g1_i1	1165	tr|A0A068VAN5|A0A068VAN5_COFCA	173	73.41	173	44.55	100	46	0	290	808	1	173	1e-75	Uncharacterized protein	GSCOC_T00019167001	Coffea canephora (Robusta coffee)	NA	NA	NA	NA	NA	NA
c40450_g1_i1	971	tr|F4YF98|F4YF98_CAMSI	90	90.2	51	15.76	56.67	5	0	621	773	30	80	3e-23	Bola-like family protein	NA	Camellia sinensis (Tea)	NA	NA	NA	NA	NA	NA
c55610_g1_i2	3738	tr|A0A068UPV8|A0A068UPV8_COFCA	1369	58.25	1121	89.97	81.88	376	23	3	3131	263	1369	0	Uncharacterized protein	GSCOC_T00030943001	Coffea canephora (Robusta coffee)	NA	ATP binding [GO:0005524]; microtubule motor activity [GO:0003777]; microtubule-based movement [GO:0007018]	GO:0003777; GO:0005524; GO:0007018	GO:0003777~microtubule motor activity;GO:0005524~ATP binding	GO:0007018~microtubule-based movement	NA
c40947_g2_i2	772	tr|A0A0U3E4L5|A0A0U3E4L5_ARATH	84	97.59	83	32.25	98.81	2	0	119	367	1	83	4e-51	Anaphase-promoting complex/cyclosome 11	NA	Arabidopsis thaliana (Mouse-ear cress)	NA	anaphase-promoting complex [GO:0005680]; ubiquitin-protein transferase activity [GO:0004842]; zinc ion binding [GO:0008270]	GO:0004842; GO:0005680; GO:0008270	GO:0004842~ubiquitin-protein transferase activity;GO:0008270~zinc ion binding	NA	GO:0005680~anaphase-promoting complex
c50786_g2_i2	883	tr|A0A022RBI6|A0A022RBI6_ERYGU	297	49.2	187	63.53	62.96	88	2	51	611	7	186	6e-72	Uncharacterized protein	MIMGU_mgv1a010917mg	Erythranthe guttata (Yellow monkey flower) (Mimulus guttatus)	NA	NA	NA	NA	NA	NA
c56100_g2_i3	2263	tr|F6HFR0|F6HFR0_VITVI	1358	46.13	659	87.36	48.53	281	9	374	2173	711	1354	7e-148	Putative uncharacterized protein	VIT_01s0011g02490	Vitis vinifera (Grape)	NA	chloroplast [GO:0009507]; plasma membrane [GO:0005886]; tRNA-specific adenosine deaminase activity [GO:0008251]; zinc ion binding [GO:0008270]; tRNA wobble adenosine to inosine editing [GO:0002100]	GO:0002100; GO:0005886; GO:0008251; GO:0008270; GO:0009507	GO:0008251~tRNA-specific adenosine deaminase activity;GO:0008270~zinc ion binding	GO:0002100~tRNA wobble adenosine to inosine editing	GO:0005886~plasma membrane;GO:0009507~chloroplast
c50749_g1_i1	512	tr|A0A0V0HLS4|A0A0V0HLS4_SOLCH	214	65.91	88	51.56	41.12	30	0	247	510	19	106	1e-35	Putative inorganic pyrophosphatase 3-like	NA	Solanum chacoense (Chaco potato)	NA	phosphatase activity [GO:0016791]	GO:0016791	GO:0016791~phosphatase activity	NA	NA
c55669_g1_i3	4147	tr|F6HSQ4|F6HSQ4_VITVI	1183	70.88	570	41.23	48.18	158	4	2348	4051	620	1183	0	Putative uncharacterized protein	VIT_14s0006g02520	Vitis vinifera (Grape)	NA	NA	NA	NA	NA	NA
c42162_g1_i2	794	tr|D7TV65|D7TV65_VITVI	95	70.33	91	34.38	95.79	27	0	307	579	1	91	4e-37	Putative uncharacterized protein	VIT_02s0025g00390	Vitis vinifera (Grape)	NA	nucleus [GO:0005634]; negative regulation of abscisic acid-activated signaling pathway [GO:0009788]; positive regulation of proteasomal ubiquitin-dependent protein catabolic process [GO:0032436]	GO:0005634; GO:0009788; GO:0032436	NA	GO:0009788~negative regulation of abscisic acid-activated signaling pathway;GO:0032436~positive regulation of proteasomal ubiquitin-dependent protein catabolic process	GO:0005634~nucleus
c48892_g1_i1	2022	tr|A0A0B0MVZ7|A0A0B0MVZ7_GOSAR	399	95.24	315	46.74	78.95	15	0	863	1807	82	396	0	Mitogen-activated protein kinase (EC 2.7.11.24)	F383_32433	Gossypium arboreum (Tree cotton) (Gossypium nanking)	NA	intracellular [GO:0005622]; ATP binding [GO:0005524]; MAP kinase activity [GO:0004707]	GO:0004707; GO:0005524; GO:0005622	GO:0004707~MAP kinase activity;GO:0005524~ATP binding	NA	GO:0005622~intracellular
c54248_g1_i1	930	tr|A0A118K039|A0A118K039_CYNCS	890	95.83	24	7.74	2.7	1	0	859	930	1	24	3e-05	Uncharacterized protein	Ccrd_021849	Cynara cardunculus var. scolymus (Artichoke) (Cynara scolymus)	NA	NA	NA	NA	NA	NA
c41207_g2_i1	520	tr|A0A023EDQ5|A0A023EDQ5_SILLA	312	60.92	87	50.19	27.88	34	0	2	262	225	311	7e-30	Hexaprenyldihydroxybenzoate methyltransferase, mitochondrial (Fragment)	NA	Silene latifolia (White campion) (Bladder campion)	NA	2-polyprenyl-6-methoxy-1,4-benzoquinone methyltransferase activity [GO:0008425]; ubiquinone biosynthetic process [GO:0006744]	GO:0006744; GO:0008425	GO:0008425~2-polyprenyl-6-methoxy-1,4-benzoquinone methyltransferase activity	GO:0006744~ubiquinone biosynthetic process	NA
c54942_g2_i7	879	tr|A0A068U1I8|A0A068U1I8_COFCA	604	66.31	279	95.22	46.19	93	1	43	879	1	278	5e-116	Uncharacterized protein	GSCOC_T00036541001	Coffea canephora (Robusta coffee)	NA	integral component of membrane [GO:0016021]; ATP binding [GO:0005524]; protein serine/threonine kinase activity [GO:0004674]	GO:0004674; GO:0005524; GO:0016021	GO:0004674~protein serine/threonine kinase activity;GO:0005524~ATP binding	NA	GO:0016021~integral component of membrane
c43330_g1_i1	1154	tr|F6I5S9|F6I5S9_VITVI	440	51.72	348	90.47	79.09	165	2	112	1152	54	399	2e-116	Putative uncharacterized protein	VIT_13s0067g03830	Vitis vinifera (Grape)	NA	magnesium ion binding [GO:0000287]; terpene synthase activity [GO:0010333]; metabolic process [GO:0008152]	GO:0000287; GO:0008152; GO:0010333	GO:0000287~magnesium ion binding;GO:0010333~terpene synthase activity	GO:0008152~metabolic process	NA
c49987_g1_i12	1166	tr|A0A087HSL8|A0A087HSL8_ARAAL	441	33.65	104	26.76	23.58	53	2	85	396	16	103	3e-08	tRNA pseudouridine synthase (EC 5.4.99.-)	AALP_AA1G346800	Arabis alpina (Alpine rock-cress)	NA	pseudouridine synthase activity [GO:0009982]; RNA binding [GO:0003723]; pseudouridine synthesis [GO:0001522]; tRNA processing [GO:0008033]	GO:0001522; GO:0003723; GO:0008033; GO:0009982	GO:0003723~RNA binding;GO:0009982~pseudouridine synthase activity	GO:0001522~pseudouridine synthesis;GO:0008033~tRNA processing	NA
c54350_g1_i13	1468	tr|A0A068U5D5|A0A068U5D5_COFCA	269	72.41	174	35.56	64.68	47	1	232	753	9	181	5e-79	Uncharacterized protein	GSCOC_T00016233001	Coffea canephora (Robusta coffee)	NA	NA	NA	NA	NA	NA
c51066_g1_i3	1741	tr|A0A068TZV2|A0A068TZV2_COFCA	724	58.95	553	95.29	76.38	214	6	3	1640	177	723	0	Uncharacterized protein	GSCOC_T00036923001	Coffea canephora (Robusta coffee)	NA	integral component of membrane [GO:0016021]; substrate-specific transmembrane transporter activity [GO:0022891]	GO:0016021; GO:0022891	GO:0022891~substrate-specific transmembrane transporter activity	NA	GO:0016021~integral component of membrane
c43919_g1_i1	1327	tr|K4BTS9|K4BTS9_SOLLC	365	65.36	358	80.93	98.08	109	5	98	1132	1	356	3e-162	Trehalose 6-phosphate phosphatase (EC 3.1.3.12)	NA	Solanum lycopersicum (Tomato) (Lycopersicon esculentum)	PATHWAY: Glycan biosynthesis; trehalose biosynthesis. {ECO:0000256|RuleBase:RU361117}.	trehalose-phosphatase activity [GO:0004805]; trehalose biosynthetic process [GO:0005992]	GO:0004805; GO:0005992	GO:0004805~trehalose-phosphatase activity	GO:0005992~trehalose biosynthetic process	NA
c46446_g1_i1	2027	tr|K4B0T1|K4B0T1_SOLLC	560	57.75	542	80.22	96.79	213	7	233	1831	26	560	0	Pectinesterase (EC 3.1.1.11)	NA	Solanum lycopersicum (Tomato) (Lycopersicon esculentum)	PATHWAY: Glycan metabolism; pectin degradation; 2-dehydro-3-deoxy-D-gluconate from pectin: step 1/5. {ECO:0000256|RuleBase:RU000589, ECO:0000256|SAAS:SAAS00560367}.	cell periphery [GO:0071944]; cell wall [GO:0005618]; aspartyl esterase activity [GO:0045330]; pectinesterase activity [GO:0030599]; pectinesterase inhibitor activity [GO:0046910]; cell wall modification [GO:0042545]; pectin catabolic process [GO:0045490]	GO:0005618; GO:0030599; GO:0042545; GO:0045330; GO:0045490; GO:0046910; GO:0071944	GO:0030599~pectinesterase activity;GO:0045330~aspartyl esterase activity;GO:0046910~pectinesterase inhibitor activity	GO:0042545~cell wall modification;GO:0045490~pectin catabolic process	GO:0005618~cell wall;GO:0071944~cell periphery
c64528_g1_i1	677	tr|A5BEK7|A5BEK7_VITVI	325	41.7	235	100	72.31	126	4	673	2	11	245	1e-55	Putative uncharacterized protein	VITISV_009833	Vitis vinifera (Grape)	NA	NA	NA	NA	NA	NA
c48383_g1_i8	1841	tr|A0A067K1T8|A0A067K1T8_JATCU	386	66.1	292	47.58	75.65	96	3	888	1763	42	330	1e-104	Uncharacterized protein	JCGZ_23955	Jatropha curcas (Barbados nut)	NA	NA	NA	NA	NA	NA
c43431_g1_i1	937	tr|A0A068UTR6|A0A068UTR6_COFCA	276	40.74	189	60.51	68.48	91	5	49	615	9	176	9e-29	Uncharacterized protein	GSCOC_T00034119001	Coffea canephora (Robusta coffee)	NA	NA	NA	NA	NA	NA
c51515_g4_i1	672	tr|V7CQR1|V7CQR1_PHAVU	290	74.07	108	48.21	37.24	28	0	584	261	180	287	7e-54	Uncharacterized protein	PHAVU_002G3313001g	Phaseolus vulgaris (Kidney bean) (French bean)	NA	cell [GO:0005623]; cell redox homeostasis [GO:0045454]	GO:0005623; GO:0045454	NA	GO:0045454~cell redox homeostasis	GO:0005623~cell
c38337_g2_i1	737	tr|B9SQA8|B9SQA8_RICCO	683	44.07	236	96.07	34.55	124	3	53	736	327	562	2e-25	Putative uncharacterized protein	RCOM_0979860	Ricinus communis (Castor bean)	NA	NA	NA	NA	NA	NA
c22400_g1_i1	713	tr|A0A0J8E8A0|A0A0J8E8A0_BETVU	240	36.6	153	64.38	63.75	85	5	272	709	75	222	3e-17	Uncharacterized protein	BVRB_2g044850	Beta vulgaris subsp. vulgaris	NA	nucleic acid binding [GO:0003676]; RNA-DNA hybrid ribonuclease activity [GO:0004523]	GO:0003676; GO:0004523	GO:0003676~nucleic acid binding;GO:0004523~RNA-DNA hybrid ribonuclease activity	NA	NA
c49418_g1_i1	1638	tr|A0A068V127|A0A068V127_COFCA	412	91.75	412	75.46	100	32	2	146	1375	1	412	0	Uncharacterized protein	GSCOC_T00040527001	Coffea canephora (Robusta coffee)	NA	ATP binding [GO:0005524]; protein kinase activity [GO:0004672]	GO:0004672; GO:0005524	GO:0004672~protein kinase activity;GO:0005524~ATP binding	NA	NA
c55087_g1_i11	2766	tr|A0A067KFA6|A0A067KFA6_JATCU	505	45.86	362	39.26	71.68	153	6	1702	2766	155	480	1e-105	Uncharacterized protein	JCGZ_09199	Jatropha curcas (Barbados nut)	NA	integral component of membrane [GO:0016021]; metalloendopeptidase activity [GO:0004222]	GO:0004222; GO:0016021	GO:0004222~metalloendopeptidase activity	NA	GO:0016021~integral component of membrane
c49349_g2_i1	1322	tr|A0A067JUQ7|A0A067JUQ7_JATCU	559	37.34	391	88.73	69.95	224	9	173	1321	2	379	3e-55	Uncharacterized protein	JCGZ_17731	Jatropha curcas (Barbados nut)	NA	cysteine-type peptidase activity [GO:0008234]	GO:0008234	GO:0008234~cysteine-type peptidase activity	NA	NA
c53516_g2_i2	765	tr|A0A059CTU4|A0A059CTU4_EUCGR	708	81.94	72	28.24	10.17	13	0	2	217	637	708	7e-33	Uncharacterized protein	EUGRSUZ_C02736	Eucalyptus grandis (Flooded gum)	NA	NA	NA	NA	NA	NA
c47668_g1_i2	1231	tr|A0A0B0NDU7|A0A0B0NDU7_GOSAR	336	48.63	364	88.71	100	123	14	132	1148	1	325	5e-71	Dof zinc finger DOF2.4-like protein	F383_14755	Gossypium arboreum (Tree cotton) (Gossypium nanking)	NA	DNA binding [GO:0003677]; regulation of transcription, DNA-templated [GO:0006355]	GO:0003677; GO:0006355	GO:0003677~DNA binding	GO:0006355~regulation of transcription, DNA-templated	NA
c70334_g1_i1	535	tr|A0MF55|A0MF55_ARATH	297	40.4	99	55.51	33.33	52	4	1	288	157	251	5e-11	Putative uncharacterized protein (Fragment)	NA	Arabidopsis thaliana (Mouse-ear cress)	NA	NA	NA	NA	NA	NA
c53183_g2_i1	1136	tr|A0A068U7J1|A0A068U7J1_COFCA	418	82.35	119	31.43	28.47	19	1	342	698	1	117	3e-57	Uncharacterized protein	GSCOC_T00017546001	Coffea canephora (Robusta coffee)	NA	NA	NA	NA	NA	NA
c53123_g1_i2	3487	tr|A0A068UJG0|A0A068UJG0_COFCA	443	72.82	309	26.58	69.75	77	4	2406	3320	138	443	6e-123	Uncharacterized protein	GSCOC_T00025084001	Coffea canephora (Robusta coffee)	NA	RNA binding [GO:0003723]; RNA processing [GO:0006396]	GO:0003723; GO:0006396	GO:0003723~RNA binding	GO:0006396~RNA processing	NA
c50901_g1_i11	2802	tr|M5VNM3|M5VNM3_PRUPE	330	77.17	127	13.6	38.48	29	0	2060	2440	203	329	3e-57	Uncharacterized protein	PRUPE_ppa008478mg	Prunus persica (Peach) (Amygdalus persica)	NA	integral component of membrane [GO:0016021]; glycerophosphodiester phosphodiesterase activity [GO:0008889]; lipid metabolic process [GO:0006629]	GO:0006629; GO:0008889; GO:0016021	GO:0008889~glycerophosphodiester phosphodiesterase activity	GO:0006629~lipid metabolic process	GO:0016021~integral component of membrane
c55611_g1_i1	3876	tr|A0A068VER7|A0A068VER7_COFCA	1122	68.73	1065	82.43	94.92	314	8	502	3672	69	1122	0	Uncharacterized protein	GSCOC_T00009232001	Coffea canephora (Robusta coffee)	NA	nucleus [GO:0005634]; nucleic acid binding [GO:0003676]; nucleotide binding [GO:0000166]; transcription factor activity, sequence-specific DNA binding [GO:0003700]; zinc ion binding [GO:0008270]	GO:0000166; GO:0003676; GO:0003700; GO:0005634; GO:0008270	GO:0000166~nucleotide binding;GO:0003676~nucleic acid binding;GO:0003700~sequence-specific DNA binding transcription factor activity;GO:0008270~zinc ion binding	NA	GO:0005634~nucleus
c46041_g2_i1	1698	tr|M1AC69|M1AC69_SOLTU	507	82.22	405	71.55	79.88	71	1	323	1537	88	491	0	Uncharacterized protein	PGSC0003DMG400007545	Solanum tuberosum (Potato)	NA	hydrolase activity [GO:0016787]; lipid metabolic process [GO:0006629]	GO:0006629; GO:0016787	GO:0016787~hydrolase activity	GO:0006629~lipid metabolic process	NA
c49721_g1_i1	2226	tr|M1AS53|M1AS53_SOLTU	424	80.51	431	58.09	100	73	7	464	1750	1	422	0	Non-specific serine/threonine protein kinase (EC 2.7.11.1)	PGSC0003DMG400011175	Solanum tuberosum (Potato)	NA	ATP binding [GO:0005524]; protein serine/threonine kinase activity [GO:0004674]; signal transduction [GO:0007165]	GO:0004674; GO:0005524; GO:0007165	GO:0004674~protein serine/threonine kinase activity;GO:0005524~ATP binding	GO:0007165~signal transduction	NA
c59582_g1_i1	591	tr|J3LIZ3|J3LIZ3_ORYBR	375	48.09	183	92.89	48.8	95	0	3	551	190	372	1e-51	Uncharacterized protein	NA	Oryza brachyantha	NA	oxidoreductase activity [GO:0016491]; zinc ion binding [GO:0008270]	GO:0008270; GO:0016491	GO:0008270~zinc ion binding;GO:0016491~oxidoreductase activity	NA	NA
c52503_g1_i6	1655	tr|A0A0R0I687|A0A0R0I687_SOYBN	495	87.41	397	71.96	80.2	48	1	469	1653	70	466	0	Uncharacterized protein (Fragment)	GLYMA_10G2629002	Glycine max (Soybean) (Glycine hispida)	NA	integral component of membrane [GO:0016021]; transmembrane transport [GO:0055085]	GO:0016021; GO:0055085	NA	GO:0055085~transmembrane transport	GO:0016021~integral component of membrane
c40646_g1_i2	602	tr|B9GS82|B9GS82_POPTR	353	52.34	128	63.79	36.26	53	3	3	368	21	146	6e-27	Uncharacterized protein	POPTR_0002s04710g	Populus trichocarpa (Western balsam poplar) (Populus balsamifera subsp. trichocarpa)	NA	NA	NA	NA	NA	NA
c40296_g1_i2	532	tr|G7IDY9|G7IDY9_MEDTR	136	80	70	39.47	51.47	14	0	248	457	1	70	1e-31	Heavy metal transport/detoxification superfamily protein (Uncharacterized protein)	MTR_1g099800	Medicago truncatula (Barrel medic) (Medicago tribuloides)	NA	metal ion binding [GO:0046872]; metal ion transport [GO:0030001]	GO:0030001; GO:0046872	GO:0046872~metal ion binding	GO:0030001~metal ion transport	NA
c51793_g4_i4	1240	tr|A0A068VL26|A0A068VL26_COFCA	349	61.21	232	56.13	66.48	88	1	375	1064	116	347	6e-107	Uncharacterized protein	GSCOC_T00008906001	Coffea canephora (Robusta coffee)	NA	NA	NA	NA	NA	NA
c50670_g1_i3	1608	tr|B9RR15|B9RR15_RICCO	231	78.57	126	23.51	54.55	27	0	1229	1606	80	205	2e-66	Putative uncharacterized protein	RCOM_0708290	Ricinus communis (Castor bean)	NA	5'-nucleotidase activity [GO:0008253]; deoxyribonucleotide catabolic process [GO:0009264]	GO:0008253; GO:0009264	GO:0008253~5'-nucleotidase activity	GO:0009264~deoxyribonucleotide catabolic process	NA
c52424_g1_i5	1087	tr|A0A022RBZ6|A0A022RBZ6_ERYGU	490	84.19	272	75.07	55.51	43	0	199	1014	22	293	2e-163	Endoglucanase (EC 3.2.1.4)	MIMGU_mgv1a005277mg	Erythranthe guttata (Yellow monkey flower) (Mimulus guttatus)	NA	cellulase activity [GO:0008810]; cellulose catabolic process [GO:0030245]	GO:0008810; GO:0030245	GO:0008810~cellulase activity	GO:0030245~cellulose catabolic process	NA
c43528_g1_i2	922	tr|A0A0B2P7G0|A0A0B2P7G0_GLYSO	217	84.43	212	68.98	97.7	33	0	247	882	4	215	3e-129	Acyl-protein thioesterase 1 (EC 3.1.1.5)	glysoja_004540	Glycine soja (Wild soybean)	NA	lysophospholipase activity [GO:0004622]	GO:0004622	GO:0004622~lysophospholipase activity	NA	NA
c37560_g1_i1	1235	tr|A0A022Q3N7|A0A022Q3N7_ERYGU	440	67.82	376	91.34	85.45	119	1	2	1129	67	440	2e-172	Uncharacterized protein	MIMGU_mgv1a006528mg	Erythranthe guttata (Yellow monkey flower) (Mimulus guttatus)	NA	integral component of membrane [GO:0016021]; catalytic activity [GO:0003824]; metabolic process [GO:0008152]	GO:0003824; GO:0008152; GO:0016021	GO:0003824~catalytic activity	GO:0008152~metabolic process	GO:0016021~integral component of membrane
c3962_g1_i1	502	tr|M5WN23|M5WN23_PRUPE	262	76.67	30	17.93	11.45	7	0	500	411	64	93	7e-08	Uncharacterized protein	PRUPE_ppa010131mg	Prunus persica (Peach) (Amygdalus persica)	NA	chloroplast [GO:0009507]; aminoacyl-tRNA hydrolase activity [GO:0004045]	GO:0004045; GO:0009507	GO:0004045~aminoacyl-tRNA hydrolase activity	NA	GO:0009507~chloroplast
c52095_g1_i1	1856	tr|A0A022Q3K1|A0A022Q3K1_ERYGU	494	80.24	253	40.89	51.21	50	0	37	795	75	327	4e-141	Uncharacterized protein	MIMGU_mgv1a005168mg	Erythranthe guttata (Yellow monkey flower) (Mimulus guttatus)	NA	extracellular region [GO:0005576]; polygalacturonase activity [GO:0004650]; carbohydrate metabolic process [GO:0005975]; cell wall organization [GO:0071555]	GO:0004650; GO:0005576; GO:0005975; GO:0071555	GO:0004650~polygalacturonase activity	GO:0005975~carbohydrate metabolic process;GO:0071555~cell wall organization	GO:0005576~extracellular region
c55714_g1_i4	671	tr|A0A061E2U3|A0A061E2U3_THECC	944	45.9	61	27.27	6.46	15	1	532	660	117	177	4e-05	S-locus lectin protein kinase family protein isoform 1	TCM_007853	Theobroma cacao (Cacao) (Cocoa)	NA	integral component of membrane [GO:0016021]; ATP binding [GO:0005524]; carbohydrate binding [GO:0030246]; protein serine/threonine kinase activity [GO:0004674]; recognition of pollen [GO:0048544]	GO:0004674; GO:0005524; GO:0016021; GO:0030246; GO:0048544	GO:0004674~protein serine/threonine kinase activity;GO:0005524~ATP binding;GO:0030246~carbohydrate binding	GO:0048544~recognition of pollen	GO:0016021~integral component of membrane
c42126_g1_i3	831	tr|K4BNG4|K4BNG4_SOLLC	146	44.44	63	22.74	43.15	35	0	373	561	64	126	5e-08	Uncharacterized protein	NA	Solanum lycopersicum (Tomato) (Lycopersicon esculentum)	NA	NA	NA	NA	NA	NA
c30644_g1_i1	704	tr|M0RGW4|M0RGW4_MUSAM	382	77.97	59	25.14	15.45	13	0	346	522	50	108	4e-21	Uncharacterized protein	NA	Musa acuminata subsp. malaccensis (Wild banana) (Musa malaccensis)	NA	zinc ion binding [GO:0008270]	GO:0008270	GO:0008270~zinc ion binding	NA	NA
c49708_g2_i2	714	tr|A0A061GL14|A0A061GL14_THECC	404	50.35	141	59.24	34.9	56	3	317	712	167	302	2e-25	Zinc finger C-x8-C-x5-C-x3-H type family protein, putative	TCM_037730	Theobroma cacao (Cacao) (Cocoa)	NA	metal ion binding [GO:0046872]	GO:0046872	GO:0046872~metal ion binding	NA	NA
c40525_g1_i1	970	tr|W9R5U9|W9R5U9_9ROSA	455	86.32	190	58.76	41.76	26	0	1	570	266	455	1e-115	GTPase-activating protein gyp1	L484_018111	Morus notabilis	NA	NA	NA	NA	NA	NA
c37497_g2_i2	575	tr|A0A0V0HPX0|A0A0V0HPX0_SOLCH	281	77.45	102	53.22	36.3	23	0	2	307	179	280	6e-52	Putative ovule protein	NA	Solanum chacoense (Chaco potato)	NA	NA	NA	NA	NA	NA
c49493_g2_i2	799	tr|C6T845|C6T845_SOYBN	408	68.11	185	69.46	45.34	44	1	224	733	223	407	4e-66	Putative uncharacterized protein	NA	Glycine max (Soybean) (Glycine hispida)	NA	integral component of membrane [GO:0016021]	GO:0016021	NA	NA	GO:0016021~integral component of membrane
c53225_g1_i14	1687	tr|A0A0V0IQG1|A0A0V0IQG1_SOLCH	616	84.78	368	65.44	59.74	55	1	507	1607	249	616	0	Putative ABC1 family protein-like	NA	Solanum chacoense (Chaco potato)	NA	integral component of membrane [GO:0016021]	GO:0016021	NA	NA	GO:0016021~integral component of membrane
c55459_g2_i6	1464	tr|S8C832|S8C832_9LAMI	417	71.66	187	38.32	44.84	52	1	2	559	13	199	5e-79	Uncharacterized protein (Fragment)	M569_11872	Genlisea aurea	NA	NA	NA	NA	NA	NA
c47630_g1_i1	662	tr|A0A068UDU0|A0A068UDU0_COFCA	577	47.95	171	77.49	29.64	71	4	156	620	409	577	7e-37	Uncharacterized protein	GSCOC_T00023197001	Coffea canephora (Robusta coffee)	NA	NA	NA	NA	NA	NA
c41168_g4_i3	656	tr|A0A162AKG6|A0A162AKG6_DAUCA	1058	89.47	133	60.82	12.57	14	0	5	403	918	1050	4e-74	Uncharacterized protein	DCAR_011167	Daucus carota subsp. sativus	NA	NA	NA	NA	NA	NA
c30552_g1_i1	678	tr|A0A0V0IP13|A0A0V0IP13_SOLCH	480	53.33	225	99.56	46.88	102	1	2	676	28	249	4e-68	Putative ovule protein	NA	Solanum chacoense (Chaco potato)	NA	DNA binding [GO:0003677]	GO:0003677	GO:0003677~DNA binding	NA	NA
c42242_g1_i1	1745	tr|K4CUY8|K4CUY8_SOLLC	2472	63.98	583	100	23.58	207	3	3	1745	505	1086	0	Uncharacterized protein	NA	Solanum lycopersicum (Tomato) (Lycopersicon esculentum)	NA	integral component of membrane [GO:0016021]; mechanically-gated ion channel activity [GO:0008381]	GO:0008381; GO:0016021	GO:0008381~mechanically-gated ion channel activity	NA	GO:0016021~integral component of membrane
c48316_g1_i6	1771	tr|A0A072UQ14|A0A072UQ14_MEDTR	361	46.94	392	66.4	100	162	11	235	1371	1	359	4e-92	Myb transcription factor (Uncharacterized protein)	MTR_4g105130	Medicago truncatula (Barrel medic) (Medicago tribuloides)	NA	DNA binding [GO:0003677]	GO:0003677	GO:0003677~DNA binding	NA	NA
c28507_g1_i1	869	tr|K4BDJ2|K4BDJ2_SOLLC	410	72.24	245	84.58	59.76	64	2	1	732	167	408	8e-111	Uncharacterized protein	NA	Solanum lycopersicum (Tomato) (Lycopersicon esculentum)	NA	vacuole [GO:0005773]	GO:0005773	NA	NA	GO:0005773~vacuole
c52392_g1_i1	2358	tr|A0A0V0IQK6|A0A0V0IQK6_SOLCH	648	73.51	536	68.19	82.72	127	4	427	1995	110	643	0	Putative 25S rRNA (Cytosine-C(5))-methyltransferase nop2-like	NA	Solanum chacoense (Chaco potato)	NA	RNA binding [GO:0003723]; S-adenosylmethionine-dependent methyltransferase activity [GO:0008757]; rRNA processing [GO:0006364]	GO:0003723; GO:0006364; GO:0008757	GO:0003723~RNA binding;GO:0008757~S-adenosylmethionine-dependent methyltransferase activity	GO:0006364~rRNA processing	NA
c47165_g1_i2	856	tr|B9HQX3|B9HQX3_POPTR	335	60.68	295	100	88.06	87	8	26	856	1	284	7e-108	Uncharacterized protein	POPTR_0009s14590g	Populus trichocarpa (Western balsam poplar) (Populus balsamifera subsp. trichocarpa)	NA	metal ion binding [GO:0046872]; nucleic acid binding [GO:0003676]	GO:0003676; GO:0046872	GO:0003676~nucleic acid binding;GO:0046872~metal ion binding	NA	NA
c49366_g1_i1	2020	tr|A0A068VB19|A0A068VB19_COFCA	498	69.77	473	70.25	94.98	137	2	290	1708	31	497	0	Uncharacterized protein	GSCOC_T00008642001	Coffea canephora (Robusta coffee)	NA	heme binding [GO:0020037]; iron ion binding [GO:0005506]; monooxygenase activity [GO:0004497]; oxidoreductase activity, acting on paired donors, with incorporation or reduction of molecular oxygen [GO:0016705]	GO:0004497; GO:0005506; GO:0016705; GO:0020037	GO:0004497~monooxygenase activity;GO:0005506~iron ion binding;GO:0016705~oxidoreductase activity, acting on paired donors, with incorporation or reduction of molecular oxygen;GO:0020037~heme binding	NA	NA
c45579_g2_i1	798	tr|K4BMR7|K4BMR7_SOLLC	359	80.45	266	100	74.09	52	0	1	798	88	353	2e-157	Uncharacterized protein	NA	Solanum lycopersicum (Tomato) (Lycopersicon esculentum)	NA	hydrolase activity, acting on ester bonds [GO:0016788]	GO:0016788	GO:0016788~hydrolase activity, acting on ester bonds	NA	NA
c54546_g1_i2	2087	tr|G3KGB5|G3KGB5_NICBE	623	55.53	407	58.51	65.33	165	9	161	1363	14	410	0	Bti9	NA	Nicotiana benthamiana	NA	integral component of membrane [GO:0016021]; ATP binding [GO:0005524]; protein serine/threonine kinase activity [GO:0004674]	GO:0004674; GO:0005524; GO:0016021	GO:0004674~protein serine/threonine kinase activity;GO:0005524~ATP binding	NA	GO:0016021~integral component of membrane
c40689_g2_i1	1261	tr|A0A068UXP2|A0A068UXP2_COFCA	404	52.17	46	10.94	11.39	15	1	636	752	1	46	8e-06	Uncharacterized protein	GSCOC_T00037772001	Coffea canephora (Robusta coffee)	NA	GTPase activator activity [GO:0005096]	GO:0005096	GO:0005096~GTPase activator activity	NA	NA
c55580_g1_i1	4244	tr|M1A9A4|M1A9A4_SOLTU	1167	52.64	1231	87.02	100	495	28	403	4023	1	1167	0	Uncharacterized protein	PGSC0003DMG400006859	Solanum tuberosum (Potato)	NA	cell fate specification [GO:0001708]; embryonic meristem initiation [GO:0090421]; embryonic pattern specification [GO:0009880]	GO:0001708; GO:0009880; GO:0090421	NA	GO:0001708~cell fate specification;GO:0009880~embryonic pattern specification;GO:0090421~embryonic meristem initiation	NA
c33447_g2_i1	726	tr|A0A061FFL0|A0A061FFL0_THECC	680	41.32	242	100	35.59	90	9	142	726	15	251	2e-39	Integrase-type DNA-binding superfamily protein	TCM_034652	Theobroma cacao (Cacao) (Cocoa)	NA	nucleus [GO:0005634]; DNA binding [GO:0003677]; transcription factor activity, sequence-specific DNA binding [GO:0003700]; multicellular organism development [GO:0007275]; transcription, DNA-templated [GO:0006351]	GO:0003677; GO:0003700; GO:0005634; GO:0006351; GO:0007275	GO:0003677~DNA binding;GO:0003700~sequence-specific DNA binding transcription factor activity	GO:0006351~transcription, DNA-templated;GO:0007275~multicellular organismal development	GO:0005634~nucleus
c13277_g1_i2	615	tr|K4CR21|K4CR21_SOLLC	479	32.1	81	39.51	16.91	55	0	219	461	295	375	3e-08	Uncharacterized protein	NA	Solanum lycopersicum (Tomato) (Lycopersicon esculentum)	NA	NA	NA	NA	NA	NA
c39593_g1_i2	601	tr|A0A068UHL1|A0A068UHL1_COFCA	243	40	110	54.91	45.27	56	1	2	331	140	239	6e-17	Uncharacterized protein	GSCOC_T00025095001	Coffea canephora (Robusta coffee)	NA	NA	NA	NA	NA	NA
c49229_g1_i5	1194	tr|M1CGL2|M1CGL2_SOLTU	336	56.63	279	70.1	83.04	112	4	210	1040	63	334	3e-97	Uncharacterized protein	PGSC0003DMG400026057	Solanum tuberosum (Potato)	NA	metal ion binding [GO:0046872]; oxidoreductase activity [GO:0016491]	GO:0016491; GO:0046872	GO:0016491~oxidoreductase activity;GO:0046872~metal ion binding	NA	NA
c52214_g1_i1	1856	tr|A0A022R8S3|A0A022R8S3_ERYGU	476	74.58	476	76.94	100	114	3	112	1521	2	476	0	Uncharacterized protein	MIMGU_mgv1a005632mg	Erythranthe guttata (Yellow monkey flower) (Mimulus guttatus)	NA	ATP binding [GO:0005524]; protein kinase activity [GO:0004672]	GO:0004672; GO:0005524	GO:0004672~protein kinase activity;GO:0005524~ATP binding	NA	NA
c48960_g1_i1	642	tr|B9RDD2|B9RDD2_RICCO	225	65.62	64	29.91	28.44	17	1	332	523	8	66	3e-23	Glutathione-s-transferase theta, gst, putative (EC 5.2.1.2)	RCOM_1612190	Ricinus communis (Castor bean)	NA	cytoplasm [GO:0005737]; maleylacetoacetate isomerase activity [GO:0016034]; transferase activity [GO:0016740]; aromatic amino acid family metabolic process [GO:0009072]	GO:0005737; GO:0009072; GO:0016034; GO:0016740	GO:0016034~maleylacetoacetate isomerase activity;GO:0016740~transferase activity	GO:0009072~aromatic amino acid family metabolic process	GO:0005737~cytoplasm
c41634_g1_i1	669	tr|G5DXM1|G5DXM1_SILLA	237	81.56	141	63.23	59.49	26	0	2	424	97	237	6e-75	ACT domain-containing protein (Fragment)	NA	Silene latifolia (White campion) (Bladder campion)	NA	amino acid binding [GO:0016597]; metabolic process [GO:0008152]	GO:0008152; GO:0016597	GO:0016597~amino acid binding	GO:0008152~metabolic process	NA
c43396_g1_i1	962	tr|A0A0V0HFA4|A0A0V0HFA4_SOLCH	156	76.92	78	24.32	50	18	0	314	547	31	108	1e-42	Putative proteasome assembly chaperone 4-like	NA	Solanum chacoense (Chaco potato)	NA	proteasome complex [GO:0000502]; proteasome assembly [GO:0043248]	GO:0000502; GO:0043248	NA	GO:0043248~proteasome assembly	GO:0000502~proteasome complex
c53722_g1_i2	2605	tr|A0A0V0IMI0|A0A0V0IMI0_SOLCH	695	69.28	459	52.86	66.04	141	0	1228	2604	157	615	0	Putative pentatricopeptide repeat-containing protein, chloroplastic-like (Fragment)	NA	Solanum chacoense (Chaco potato)	NA	NA	NA	NA	NA	NA
c44638_g1_i4	1520	tr|M1A851|M1A851_SOLTU	301	68.35	158	31.18	52.49	48	2	666	1136	120	276	1e-52	Uncharacterized protein	PGSC0003DMG402006561	Solanum tuberosum (Potato)	NA	integral component of membrane [GO:0016021]; zinc ion binding [GO:0008270]	GO:0008270; GO:0016021	GO:0008270~zinc ion binding	NA	GO:0016021~integral component of membrane
c49216_g1_i4	1075	tr|K4B632|K4B632_SOLLC	219	58.74	223	62.23	100	74	4	194	859	5	210	4e-60	Uncharacterized protein	NA	Solanum lycopersicum (Tomato) (Lycopersicon esculentum)	NA	NA	NA	NA	NA	NA
c51115_g1_i15	1280	tr|A0A0V0I1B9|A0A0V0I1B9_SOLCH	277	76.47	238	55.78	85.92	56	0	458	1171	24	261	2e-133	Putative monoacylglycerol lipase ABHD6-like	NA	Solanum chacoense (Chaco potato)	NA	catalytic activity [GO:0003824]	GO:0003824	GO:0003824~catalytic activity	NA	NA
c34586_g1_i2	1109	tr|F6H287|F6H287_VITVI	240	60.29	209	56.54	87.08	83	0	3	629	5	213	3e-89	Putative uncharacterized protein	VIT_19s0014g03990	Vitis vinifera (Grape)	NA	ATP binding [GO:0005524]; protein kinase activity [GO:0004672]	GO:0004672; GO:0005524	GO:0004672~protein kinase activity;GO:0005524~ATP binding	NA	NA
c54223_g1_i3	2107	tr|B9R8Y3|B9R8Y3_RICCO	259	61.73	277	39.44	100	81	7	351	1181	8	259	9e-86	RNA-binding region-containing protein, putative	RCOM_1602840	Ricinus communis (Castor bean)	NA	nucleic acid binding [GO:0003676]; nucleotide binding [GO:0000166]	GO:0000166; GO:0003676	GO:0000166~nucleotide binding;GO:0003676~nucleic acid binding	NA	NA
c46683_g2_i2	982	tr|C6SX50|C6SX50_SOYBN	181	98.26	172	52.55	95.03	3	0	105	620	1	172	9e-110	Uncharacterized protein	GLYMA_06G272500	Glycine max (Soybean) (Glycine hispida)	NA	cytosolic large ribosomal subunit [GO:0022625]; structural constituent of ribosome [GO:0003735]; ribosomal large subunit assembly [GO:0000027]; translation [GO:0006412]	GO:0000027; GO:0003735; GO:0006412; GO:0022625	GO:0003735~structural constituent of ribosome	GO:0000027~ribosomal large subunit assembly;GO:0006412~translation	GO:0022625~cytosolic large ribosomal subunit
c49320_g2_i4	575	tr|S8E190|S8E190_9LAMI	318	73.91	46	24	14.47	12	0	438	575	214	259	5e-15	Uncharacterized protein	M569_05388	Genlisea aurea	NA	nucleus [GO:0005634]; chromatin modification [GO:0016568]; regulation of transcription, DNA-templated [GO:0006355]	GO:0005634; GO:0006355; GO:0016568	NA	GO:0006355~regulation of transcription, DNA-templated;GO:0016568~chromatin modification	GO:0005634~nucleus
c54883_g1_i3	1998	tr|A0A068UX67|A0A068UX67_COFCA	693	66	597	89.64	86.15	197	6	217	1998	1	594	0	Auxin response factor	GSCOC_T00035590001	Coffea canephora (Robusta coffee)	NA	nucleus [GO:0005634]; DNA binding [GO:0003677]; auxin-activated signaling pathway [GO:0009734]; regulation of transcription, DNA-templated [GO:0006355]; transcription, DNA-templated [GO:0006351]	GO:0003677; GO:0005634; GO:0006351; GO:0006355; GO:0009734	GO:0003677~DNA binding	GO:0006351~transcription, DNA-templated;GO:0006355~regulation of transcription, DNA-templated;GO:0009734~auxin-activated signaling pathway	GO:0005634~nucleus
c46369_g1_i1	689	tr|A0A068TU11|A0A068TU11_COFCA	485	68.18	88	38.32	18.14	28	0	119	382	1	88	4e-31	Uncharacterized protein	GSCOC_T00029053001	Coffea canephora (Robusta coffee)	NA	NA	NA	NA	NA	NA
c50121_g1_i7	2510	tr|A0A164TFC0|A0A164TFC0_DAUCA	204	63.49	189	22.59	92.65	64	3	1591	2148	10	196	1e-69	Uncharacterized protein	DCAR_024582	Daucus carota subsp. sativus	NA	NA	NA	NA	NA	NA
c46280_g2_i1	1746	tr|A0A068UU04|A0A068UU04_COFCA	767	42.67	307	52.75	40.03	168	4	1741	833	461	763	3e-62	Uncharacterized protein	GSCOC_T00035229001	Coffea canephora (Robusta coffee)	NA	ATP binding [GO:0005524]; protein kinase activity [GO:0004672]	GO:0004672; GO:0005524	GO:0004672~protein kinase activity;GO:0005524~ATP binding	NA	NA
c53830_g1_i2	2116	tr|A0A068URE2|A0A068URE2_COFCA	524	64.11	521	73.87	99.43	186	1	243	1802	3	523	0	Uncharacterized protein	GSCOC_T00033130001	Coffea canephora (Robusta coffee)	NA	NA	NA	NA	NA	NA
c43293_g1_i1	793	tr|A0A0V0IYB0|A0A0V0IYB0_SOLCH	738	75.09	265	100	35.91	65	1	2	793	95	359	5e-138	Putative ubiquitin conjugation factor E4-like	NA	Solanum chacoense (Chaco potato)	NA	ubiquitin ligase complex [GO:0000151]; ubiquitin-ubiquitin ligase activity [GO:0034450]; ubiquitin-dependent protein catabolic process [GO:0006511]	GO:0000151; GO:0006511; GO:0034450	GO:0034450~ubiquitin-ubiquitin ligase activity	GO:0006511~ubiquitin-dependent protein catabolic process	GO:0000151~ubiquitin ligase complex
c42031_g1_i3	1265	tr|A0A0B0N650|A0A0B0N650_GOSAR	196	71.7	159	37.71	81.12	42	1	171	647	41	196	4e-73	Tig	F383_33357	Gossypium arboreum (Tree cotton) (Gossypium nanking)	NA	NA	NA	NA	NA	NA
c54691_g1_i5	882	tr|A0A165Z2V9|A0A165Z2V9_DAUCA	486	38.95	267	90.82	54.94	145	5	116	880	194	454	7e-35	Uncharacterized protein	DCAR_013091	Daucus carota subsp. sativus	NA	NA	NA	NA	NA	NA
c54351_g2_i9	1132	tr|A0A068U5A8|A0A068U5A8_COFCA	682	73.36	289	76.59	42.38	76	1	107	970	35	323	3e-136	Uncharacterized protein	GSCOC_T00041922001	Coffea canephora (Robusta coffee)	NA	NA	NA	NA	NA	NA
c50038_g2_i1	1211	tr|A0A067LDM2|A0A067LDM2_JATCU	476	87.27	385	95.38	80.88	45	1	69	1211	52	436	0	Isocitrate dehydrogenase [NADP] (EC 1.1.1.42)	JCGZ_09562	Jatropha curcas (Barbados nut)	NA	isocitrate dehydrogenase (NADP+) activity [GO:0004450]; magnesium ion binding [GO:0000287]; NAD binding [GO:0051287]; isocitrate metabolic process [GO:0006102]; tricarboxylic acid cycle [GO:0006099]	GO:0000287; GO:0004450; GO:0006099; GO:0006102; GO:0051287	GO:0000287~magnesium ion binding;GO:0004450~isocitrate dehydrogenase (NADP+) activity;GO:0051287~NAD binding	GO:0006099~tricarboxylic acid cycle;GO:0006102~isocitrate metabolic process	NA
c46447_g1_i15	1262	tr|A0A0V0HZV0|A0A0V0HZV0_SOLCH	290	55.04	238	56.58	82.07	82	3	270	908	31	268	1e-77	Putative ovule protein (Fragment)	NA	Solanum chacoense (Chaco potato)	NA	ATP binding [GO:0005524]; protein serine/threonine kinase activity [GO:0004674]	GO:0004674; GO:0005524	GO:0004674~protein serine/threonine kinase activity;GO:0005524~ATP binding	NA	NA
c52189_g1_i1	1900	tr|A0A068V8V1|A0A068V8V1_COFCA	572	41.71	374	59.05	65.38	207	4	584	1687	204	572	1e-90	Uncharacterized protein	GSCOC_T00004824001	Coffea canephora (Robusta coffee)	NA	NA	NA	NA	NA	NA
c48067_g2_i9	587	tr|A0A068TTF5|A0A068TTF5_COFCA	385	65.91	88	44.97	22.86	30	0	294	557	298	385	9e-31	Uncharacterized protein	GSCOC_T00022781001	Coffea canephora (Robusta coffee)	NA	catalytic activity [GO:0003824]	GO:0003824	GO:0003824~catalytic activity	NA	NA
c47114_g1_i7	1276	tr|A0A0B0NH14|A0A0B0NH14_GOSAR	320	82.13	291	68.42	90.94	51	1	360	1232	31	320	3e-158	Solute carrier family 25 member 44	F383_13484	Gossypium arboreum (Tree cotton) (Gossypium nanking)	NA	integral component of membrane [GO:0016021]; transmembrane transport [GO:0055085]	GO:0016021; GO:0055085	NA	GO:0055085~transmembrane transport	GO:0016021~integral component of membrane
c50801_g1_i4	1302	tr|K4BQA6|K4BQA6_SOLLC	372	70.3	394	90.78	100	83	1	60	1241	8	367	0	Uncharacterized protein	NA	Solanum lycopersicum (Tomato) (Lycopersicon esculentum)	NA	mitochondrion [GO:0005739]; GTP binding [GO:0005525]; GTPase activity [GO:0003924]; ribosome biogenesis [GO:0042254]	GO:0003924; GO:0005525; GO:0005739; GO:0042254	GO:0003924~GTPase activity;GO:0005525~GTP binding	GO:0042254~ribosome biogenesis	GO:0005739~mitochondrion
c18481_g1_i1	939	tr|A0A0A9JWA2|A0A0A9JWA2_ARUDO	135	54.14	133	42.49	98.52	59	1	674	282	3	135	6e-32	Uncharacterized protein	NA	Arundo donax (Giant reed) (Donax arundinaceus)	NA	ATP binding [GO:0005524]; protein folding [GO:0006457]; response to stress [GO:0006950]	GO:0005524; GO:0006457; GO:0006950	GO:0005524~ATP binding	GO:0006457~protein folding;GO:0006950~response to stress	NA
c40380_g1_i1	863	tr|A0A059A208|A0A059A208_EUCGR	207	49.69	161	55.97	77.78	73	3	53	523	42	198	2e-45	Uncharacterized protein	EUGRSUZ_K01888	Eucalyptus grandis (Flooded gum)	NA	response to stress [GO:0006950]	GO:0006950	NA	GO:0006950~response to stress	NA
c41141_g1_i2	603	tr|A0A068TZX2|A0A068TZX2_COFCA	348	56.96	158	78.61	45.4	68	0	49	522	18	175	1e-56	S-acyltransferase (EC 2.3.1.225) (Palmitoyltransferase)	GSCOC_T00036995001	Coffea canephora (Robusta coffee)	NA	integral component of membrane [GO:0016021]; protein-cysteine S-palmitoyltransferase activity [GO:0019706]; zinc ion binding [GO:0008270]	GO:0008270; GO:0016021; GO:0019706	GO:0008270~zinc ion binding;GO:0019706~protein-cysteine S-palmitoyltransferase activity	NA	GO:0016021~integral component of membrane
c51347_g2_i1	1162	tr|A0A068TYB0|A0A068TYB0_COFCA	266	65.7	172	44.41	64.66	59	0	355	870	92	263	9e-81	Uncharacterized protein	GSCOC_T00034788001	Coffea canephora (Robusta coffee)	NA	integral component of membrane [GO:0016021]	GO:0016021	NA	NA	GO:0016021~integral component of membrane
c3058_g1_i1	505	tr|A0A0V0HAM4|A0A0V0HAM4_SOLCH	228	60.19	108	64.16	47.37	40	1	2	316	74	181	3e-38	Putative E3 ubiquitin-protein ligase ARI3-like (Fragment)	NA	Solanum chacoense (Chaco potato)	NA	integral component of membrane [GO:0016021]; ligase activity [GO:0016874]; metal ion binding [GO:0046872]; ubiquitin-protein transferase activity [GO:0004842]	GO:0004842; GO:0016021; GO:0016874; GO:0046872	GO:0004842~ubiquitin-protein transferase activity;GO:0016874~ligase activity;GO:0046872~metal ion binding	NA	GO:0016021~integral component of membrane
c44222_g1_i1	609	tr|V4TE16|V4TE16_9ROSI	160	55.47	137	67.49	85.62	52	5	99	509	33	160	3e-37	Uncharacterized protein	CICLE_v10022623mg	Citrus clementina	NA	integral component of membrane [GO:0016021]	GO:0016021	NA	NA	GO:0016021~integral component of membrane
c33093_g1_i1	597	tr|A0A022QLB1|A0A022QLB1_ERYGU	120	89.17	120	60.3	100	13	0	88	447	1	120	5e-71	Uncharacterized protein	MIMGU_mgv1a016464mg	Erythranthe guttata (Yellow monkey flower) (Mimulus guttatus)	NA	ribosome [GO:0005840]; structural constituent of ribosome [GO:0003735]; translation [GO:0006412]	GO:0003735; GO:0005840; GO:0006412	GO:0003735~structural constituent of ribosome	GO:0006412~translation	GO:0005840~ribosome
c51259_g2_i4	2455	tr|M1BL83|M1BL83_SOLTU	407	34.2	307	37.52	75.43	168	12	648	1532	64	348	1e-31	Uncharacterized protein	PGSC0003DMG400018529	Solanum tuberosum (Potato)	NA	integral component of membrane [GO:0016021]	GO:0016021	NA	NA	GO:0016021~integral component of membrane
c40450_g1_i4	688	tr|D7MRW7|D7MRW7_ARALL	95	90.12	81	35.32	85.26	8	0	251	493	1	81	2e-43	Putative uncharacterized protein	ARALYDRAFT_332687	Arabidopsis lyrata subsp. lyrata (Lyre-leaved rock-cress)	NA	NA	NA	NA	NA	NA
c36357_g1_i2	641	tr|A0A067LKI6|A0A067LKI6_JATCU	112	92.86	112	52.42	100	8	0	13	348	1	112	4e-70	Uncharacterized protein	JCGZ_01339	Jatropha curcas (Barbados nut)	NA	ribosome [GO:0005840]; structural constituent of ribosome [GO:0003735]; translation [GO:0006412]	GO:0003735; GO:0005840; GO:0006412	GO:0003735~structural constituent of ribosome	GO:0006412~translation	GO:0005840~ribosome
c54500_g1_i8	1194	tr|A0A067FR78|A0A067FR78_CITSI	437	73.56	87	21.86	19.91	23	0	934	1194	145	231	1e-33	Uncharacterized protein (Fragment)	CISIN_1g0010671mg	Citrus sinensis (Sweet orange) (Citrus aurantium var. sinensis)	NA	integral component of membrane [GO:0016021]; myosin complex [GO:0016459]; ATP binding [GO:0005524]; motor activity [GO:0003774]	GO:0003774; GO:0005524; GO:0016021; GO:0016459	GO:0003774~motor activity;GO:0005524~ATP binding	NA	GO:0016021~integral component of membrane;GO:0016459~myosin complex
c40000_g1_i2	1741	tr|A0A068UMN1|A0A068UMN1_COFCA	448	78.9	436	75.13	97.32	90	2	88	1389	4	439	0	Uncharacterized protein	GSCOC_T00028002001	Coffea canephora (Robusta coffee)	NA	COP9 signalosome [GO:0008180]; COP9 signalosome assembly [GO:0010387]; cullin deneddylation [GO:0010388]	GO:0008180; GO:0010387; GO:0010388	NA	GO:0010387~COP9 signalosome assembly;GO:0010388~cullin deneddylation	GO:0008180~COP9 signalosome
c50069_g1_i8	719	tr|M5WZY9|M5WZY9_PRUPE	364	82.27	203	84.7	55.77	34	1	117	719	150	352	1e-118	Uncharacterized protein	PRUPE_ppa007544mg	Prunus persica (Peach) (Amygdalus persica)	NA	kinase activity [GO:0016301]	GO:0016301	GO:0016301~kinase activity	NA	NA
c42601_g1_i1	1372	tr|A0A022R7Y1|A0A022R7Y1_ERYGU	351	55.22	297	64.94	84.62	113	8	93	950	7	294	1e-88	Uncharacterized protein	MIMGU_mgv1a009154mg	Erythranthe guttata (Yellow monkey flower) (Mimulus guttatus)	NA	NA	NA	NA	NA	NA
c21994_g1_i1	574	tr|A0A068U1R8|A0A068U1R8_COFCA	231	64.09	181	94.6	78.35	59	2	31	573	26	200	8e-69	Uncharacterized protein	GSCOC_T00036644001	Coffea canephora (Robusta coffee)	NA	NA	NA	NA	NA	NA
c54286_g3_i7	1937	tr|U5G476|U5G476_POPTR	410	72.48	407	63.04	99.27	110	1	184	1398	1	407	0	Uncharacterized protein	POPTR_0010s12430g	Populus trichocarpa (Western balsam poplar) (Populus balsamifera subsp. trichocarpa)	NA	NA	NA	NA	NA	NA
c46948_g2_i1	507	tr|A0A067KS59|A0A067KS59_JATCU	265	76.04	96	56.8	36.23	23	0	137	424	145	240	1e-43	Uncharacterized protein	JCGZ_06715	Jatropha curcas (Barbados nut)	NA	integral component of membrane [GO:0016021]	GO:0016021	NA	NA	GO:0016021~integral component of membrane
c41348_g1_i1	548	tr|P93571|P93571_SOLTU	174	73.64	129	70.62	74.14	34	0	162	548	3	131	2e-53	Chaperonin-60 beta subunit (Fragment)	NA	Solanum tuberosum (Potato)	NA	ATP binding [GO:0005524]	GO:0005524	GO:0005524~ATP binding	NA	NA
c42681_g2_i2	511	tr|F6I7F3|F6I7F3_VITVI	713	51.02	49	28.77	6.87	24	0	302	448	665	713	6e-07	Putative uncharacterized protein	VIT_00s0304g00060	Vitis vinifera (Grape)	NA	cell [GO:0005623]; cell redox homeostasis [GO:0045454]	GO:0005623; GO:0045454	NA	GO:0045454~cell redox homeostasis	GO:0005623~cell
c46754_g1_i3	674	tr|C6T8D6|C6T8D6_SOYBN	207	77.42	93	41.39	44.93	21	0	199	477	115	207	4e-46	Putative uncharacterized protein	NA	Glycine max (Soybean) (Glycine hispida)	NA	integral component of membrane [GO:0016021]; adenosylhomocysteinase activity [GO:0004013]; one-carbon metabolic process [GO:0006730]; transport [GO:0006810]	GO:0004013; GO:0006730; GO:0006810; GO:0016021	GO:0004013~adenosylhomocysteinase activity	GO:0006730~one-carbon metabolic process;GO:0006810~transport	GO:0016021~integral component of membrane
c49105_g3_i1	601	tr|A0A068VDV0|A0A068VDV0_COFCA	517	68.75	192	95.84	37.14	43	1	2	577	200	374	7e-75	Uncharacterized protein	GSCOC_T00011293001	Coffea canephora (Robusta coffee)	NA	zinc ion binding [GO:0008270]	GO:0008270	GO:0008270~zinc ion binding	NA	NA
c54100_g1_i3	1035	tr|A0A068U2A1|A0A068U2A1_COFCA	480	95.35	344	99.71	71.67	16	0	2	1033	57	400	0	UDP-glucose 6-dehydrogenase (EC 1.1.1.22)	GSCOC_T00039649001	Coffea canephora (Robusta coffee)	NA	NAD binding [GO:0051287]; UDP-glucose 6-dehydrogenase activity [GO:0003979]	GO:0003979; GO:0051287	GO:0003979~UDP-glucose 6-dehydrogenase activity;GO:0051287~NAD binding	NA	NA
c37211_g1_i1	796	tr|A0A0V0HRM1|A0A0V0HRM1_SOLCH	328	58.74	206	77.64	62.8	83	1	178	795	1	204	5e-85	Putative ovule protein (Fragment)	NA	Solanum chacoense (Chaco potato)	NA	nucleic acid binding [GO:0003676]; nucleotide binding [GO:0000166]; zinc ion binding [GO:0008270]	GO:0000166; GO:0003676; GO:0008270	GO:0000166~nucleotide binding;GO:0003676~nucleic acid binding;GO:0008270~zinc ion binding	NA	NA
c45549_g1_i5	1185	tr|W9QYS0|W9QYS0_9ROSA	235	88.89	234	59.24	99.57	26	0	253	954	1	234	2e-148	Peroxisomal membrane protein 11C	L484_007524	Morus notabilis	NA	integral component of peroxisomal membrane [GO:0005779]; peroxisome fission [GO:0016559]	GO:0005779; GO:0016559	NA	GO:0016559~peroxisome fission	GO:0005779~integral component of peroxisomal membrane
c41587_g1_i2	726	tr|A0A0V0INY4|A0A0V0INY4_SOLCH	659	36.51	189	78.1	28.68	87	6	199	726	101	269	3e-13	Putative ovule protein	NA	Solanum chacoense (Chaco potato)	NA	NA	NA	NA	NA	NA
c56324_g2_i2	5462	tr|A0A068U253|A0A068U253_COFCA	2203	61.04	1807	99.25	82.02	647	21	2	5314	415	2200	0	Uncharacterized protein	GSCOC_T00039555001	Coffea canephora (Robusta coffee)	NA	NA	NA	NA	NA	NA
c46801_g1_i1	2096	tr|A0A0V0IHT7|A0A0V0IHT7_SOLCH	516	65.13	522	74.71	100	160	6	258	1781	3	516	0	Putative AMSH-like ubiquitin thioesterase 1-like	NA	Solanum chacoense (Chaco potato)	NA	NA	NA	NA	NA	NA
c50809_g2_i1	857	tr|A5APH3|A5APH3_VITVI	409	63.23	223	78.06	54.52	80	2	190	852	1	223	7e-90	Putative uncharacterized protein	VITISV_017449	Vitis vinifera (Grape)	NA	nucleus [GO:0005634]; sequence-specific DNA binding [GO:0043565]; transcription factor activity, sequence-specific DNA binding [GO:0003700]	GO:0003700; GO:0005634; GO:0043565	GO:0003700~sequence-specific DNA binding transcription factor activity;GO:0043565~sequence-specific DNA binding	NA	GO:0005634~nucleus
c41524_g1_i2	920	tr|A0A022Q4A0|A0A022Q4A0_ERYGU	154	98.7	154	50.22	100	2	0	207	668	1	154	2e-90	Uncharacterized protein	MIMGU_mgv1a015529mg	Erythranthe guttata (Yellow monkey flower) (Mimulus guttatus)	NA	NA	NA	NA	NA	NA
c2875_g1_i1	856	tr|D8U587|D8U587_VOLCA	824	37.14	105	36.8	12.74	56	3	44	340	71	171	6e-14	Putative uncharacterized protein	VOLCADRAFT_94607	Volvox carteri f. nagariensis	NA	metal ion binding [GO:0046872]	GO:0046872	GO:0046872~metal ion binding	NA	NA
c46733_g1_i1	1931	tr|A0A068TWZ5|A0A068TWZ5_COFCA	531	63.57	549	85.29	100	169	10	79	1692	3	531	0	Pectinesterase (EC 3.1.1.11)	GSCOC_T00032909001	Coffea canephora (Robusta coffee)	PATHWAY: Glycan metabolism; pectin degradation; 2-dehydro-3-deoxy-D-gluconate from pectin: step 1/5. {ECO:0000256|RuleBase:RU000589, ECO:0000256|SAAS:SAAS00560367}.	cell wall [GO:0005618]; aspartyl esterase activity [GO:0045330]; enzyme inhibitor activity [GO:0004857]; pectinesterase activity [GO:0030599]; cell wall modification [GO:0042545]; pectin catabolic process [GO:0045490]	GO:0004857; GO:0005618; GO:0030599; GO:0042545; GO:0045330; GO:0045490	GO:0004857~enzyme inhibitor activity;GO:0030599~pectinesterase activity;GO:0045330~aspartyl esterase activity	GO:0042545~cell wall modification;GO:0045490~pectin catabolic process	GO:0005618~cell wall
c49189_g2_i1	1966	tr|M1AHW1|M1AHW1_SOLTU	561	57.57	403	61.5	71.84	152	8	288	1466	165	558	3e-120	Uncharacterized protein	PGSC0003DMG400008963	Solanum tuberosum (Potato)	NA	transcription factor TFIID complex [GO:0005669]; DNA-templated transcription, initiation [GO:0006352]	GO:0005669; GO:0006352	NA	GO:0006352~DNA-templated transcription, initiation	GO:0005669~transcription factor TFIID complex
c43334_g1_i4	508	tr|A0A022QBY5|A0A022QBY5_ERYGU	397	89	100	59.06	25.19	11	0	2	301	294	393	2e-57	Trehalose 6-phosphate phosphatase (EC 3.1.3.12)	MIMGU_mgv1a007720mg	Erythranthe guttata (Yellow monkey flower) (Mimulus guttatus)	PATHWAY: Glycan biosynthesis; trehalose biosynthesis. {ECO:0000256|RuleBase:RU361117}.	trehalose-phosphatase activity [GO:0004805]; trehalose biosynthetic process [GO:0005992]	GO:0004805; GO:0005992	GO:0004805~trehalose-phosphatase activity	GO:0005992~trehalose biosynthetic process	NA
c40347_g1_i2	895	tr|A0A0J8BUW7|A0A0J8BUW7_BETVU	447	55.47	137	45.92	30.65	48	1	236	646	285	408	3e-34	Uncharacterized protein	BVRB_8g188640	Beta vulgaris subsp. vulgaris	NA	metal ion binding [GO:0046872]; nucleic acid binding [GO:0003676]	GO:0003676; GO:0046872	GO:0003676~nucleic acid binding;GO:0046872~metal ion binding	NA	NA
c48374_g1_i1	884	tr|A5AKL8|A5AKL8_VITVI	591	74.24	229	77.71	38.75	58	1	2	685	356	584	8e-105	Putative uncharacterized protein	VITISV_004658	Vitis vinifera (Grape)	NA	integral component of membrane [GO:0016021]; transporter activity [GO:0005215]; oligopeptide transport [GO:0006857]	GO:0005215; GO:0006857; GO:0016021	GO:0005215~transporter activity	GO:0006857~oligopeptide transport	GO:0016021~integral component of membrane
c44829_g3_i2	765	tr|G0YD75|G0YD75_POLCR	1567	62.86	35	13.73	2.23	13	0	736	632	788	822	4e-05	Hypothetical chloroplast RF2 (Fragment)	ycf2	Polygala cruciata (Cross-leaved milkwort)	NA	chloroplast [GO:0009507]; ATP binding [GO:0005524]	GO:0005524; GO:0009507	GO:0005524~ATP binding	NA	GO:0009507~chloroplast
c55704_g1_i1	3084	tr|K4CHI7|K4CHI7_SOLLC	892	79.6	755	73.44	84.64	131	6	350	2572	2	747	0	Uncharacterized protein	NA	Solanum lycopersicum (Tomato) (Lycopersicon esculentum)	NA	NA	NA	NA	NA	NA
c49988_g2_i8	1017	tr|A0A068TZ34|A0A068TZ34_COFCA	252	50	112	33.04	44.44	46	2	190	498	5	115	1e-11	Uncharacterized protein	GSCOC_T00032600001	Coffea canephora (Robusta coffee)	NA	cytoplasm [GO:0005737]; glycolipid binding [GO:0051861]; glycolipid transporter activity [GO:0017089]	GO:0005737; GO:0017089; GO:0051861	GO:0017089~glycolipid transporter activity;GO:0051861~glycolipid binding	NA	GO:0005737~cytoplasm
c54014_g1_i3	2083	tr|K4CGA3|K4CGA3_SOLLC	486	70.07	431	62.07	88.68	118	2	222	1490	57	484	0	Uncharacterized protein	NA	Solanum lycopersicum (Tomato) (Lycopersicon esculentum)	NA	endoplasmic reticulum-Golgi intermediate compartment [GO:0005793]; integral component of membrane [GO:0016021]; UDP-glucose transport [GO:0015786]	GO:0005793; GO:0015786; GO:0016021	NA	GO:0015786~UDP-glucose transport	GO:0005793~endoplasmic reticulum-Golgi intermediate compartment;GO:0016021~integral component of membrane
c42191_g1_i5	1045	tr|A0A161WXS1|A0A161WXS1_DAUCA	262	61.43	223	64.02	85.11	84	1	143	805	33	255	2e-92	Uncharacterized protein	DCAR_012281	Daucus carota subsp. sativus	NA	NA	NA	NA	NA	NA
c43904_g1_i7	1154	tr|K4BF61|K4BF61_SOLLC	200	94.5	200	51.99	100	11	0	118	717	1	200	3e-138	Uncharacterized protein	NA	Solanum lycopersicum (Tomato) (Lycopersicon esculentum)	NA	mRNA cleavage factor complex [GO:0005849]; mRNA binding [GO:0003729]; mRNA polyadenylation [GO:0006378]	GO:0003729; GO:0005849; GO:0006378	GO:0003729~mRNA binding	GO:0006378~mRNA polyadenylation	GO:0005849~mRNA cleavage factor complex
c43696_g1_i1	581	tr|A0A068VLY7|A0A068VLY7_COFCA	312	53.07	179	92.43	57.37	68	4	71	559	1	179	2e-50	Uncharacterized protein	GSCOC_T00007044001	Coffea canephora (Robusta coffee)	NA	NA	NA	NA	NA	NA
c66843_g1_i1	706	tr|F2DTQ2|F2DTQ2_HORVD	1053	51.71	234	99.43	22.22	107	4	2	700	476	704	1e-74	Predicted protein	NA	Hordeum vulgare var. distichum (Domesticated barley)	NA	small protein activating enzyme activity [GO:0008641]; cellular protein modification process [GO:0006464]	GO:0006464; GO:0008641	GO:0008641~small protein activating enzyme activity	GO:0006464~cellular protein modification process	NA
c42837_g1_i2	1692	tr|M1CA88|M1CA88_SOLTU	415	87.71	415	73.58	100	51	0	208	1452	1	415	0	Uncharacterized protein	PGSC0003DMG402024581	Solanum tuberosum (Potato)	NA	nucleotidyltransferase activity [GO:0016779]; biosynthetic process [GO:0009058]	GO:0009058; GO:0016779	GO:0016779~nucleotidyltransferase activity	GO:0009058~biosynthetic process	NA
c46262_g2_i3	937	tr|W9SZ29|W9SZ29_9ROSA	229	47.17	159	50.91	69.43	67	3	325	750	69	227	6e-34	Auxin-responsive protein	L484_008968	Morus notabilis	NA	nucleus [GO:0005634]; auxin-activated signaling pathway [GO:0009734]; regulation of transcription, DNA-templated [GO:0006355]; transcription, DNA-templated [GO:0006351]	GO:0005634; GO:0006351; GO:0006355; GO:0009734	NA	GO:0006351~transcription, DNA-templated;GO:0006355~regulation of transcription, DNA-templated;GO:0009734~auxin-activated signaling pathway	GO:0005634~nucleus
c45178_g2_i1	1182	tr|K4D615|K4D615_SOLLC	305	66.94	242	61.42	79.34	75	1	274	999	69	305	2e-114	Uncharacterized protein	NA	Solanum lycopersicum (Tomato) (Lycopersicon esculentum)	NA	chloroplast [GO:0009507]; phosphoribosylglycinamide formyltransferase activity [GO:0004644]; 'de novo' IMP biosynthetic process [GO:0006189]	GO:0004644; GO:0006189; GO:0009507	GO:0004644~phosphoribosylglycinamide formyltransferase activity	GO:0006189~'de novo' IMP biosynthetic process	GO:0009507~chloroplast
c47513_g1_i2	908	tr|A0A022QJP9|A0A022QJP9_ERYGU	186	79.14	139	45.93	74.73	29	0	288	704	48	186	9e-73	Uncharacterized protein	MIMGU_mgv1a014560mg	Erythranthe guttata (Yellow monkey flower) (Mimulus guttatus)	NA	NA	NA	NA	NA	NA
c47637_g2_i2	1444	tr|A9PA39|A9PA39_POPTR	316	73.42	316	65.65	100	84	0	282	1229	1	316	3e-171	Annexin	POPTR_0002s09610g	Populus trichocarpa (Western balsam poplar) (Populus balsamifera subsp. trichocarpa)	NA	apoplast [GO:0048046]; cell wall [GO:0005618]; chloroplast stroma [GO:0009570]; cytosol [GO:0005829]; mitochondrion [GO:0005739]; plasma membrane [GO:0005886]; plasmodesma [GO:0009506]; thylakoid [GO:0009579]; vacuolar membrane [GO:0005774]; ATP binding [GO:0005524]; calcium ion binding [GO:0005509]; calcium-dependent phospholipid binding [GO:0005544]; copper ion binding [GO:0005507]; peroxidase …	GO:0004601; GO:0005507; GO:0005509; GO:0005524; GO:0005544; GO:0005618; GO:0005739; GO:0005774; GO:0005829; GO:0005886; GO:0006970; GO:0008270; GO:0009506; GO:0009570; GO:0009579; GO:0009737; GO:0048046; GO:0070588; GO:0071435	GO:0004601~peroxidase activity;GO:0005507~copper ion binding;GO:0005509~calcium ion binding;GO:0005524~ATP binding;GO:0005544~calcium-dependent phospholipid binding;GO:0008270~zinc ion binding	GO:0006970~response to osmotic stress;GO:0009737~response to abscisic acid;GO:0070588~calcium ion transmembrane transport;GO:0071435~potassium ion export	GO:0005618~cell wall;GO:0005739~mitochondrion;GO:0005774~vacuolar membrane;GO:0005829~cytosol;GO:0005886~plasma membrane;GO:0009506~plasmodesma;GO:0009570~chloroplast stroma;GO:0009579~thylakoid;GO:0048046~apoplast
c40154_g1_i2	696	tr|D0U263|D0U263_LITER	127	88.97	136	58.62	100	6	2	16	423	1	127	4e-68	Ethylene response factor	NA	Lithospermum erythrorhizon (Purple gromwell) (Lithospermum officinale var. erythrorhizon)	NA	nucleus [GO:0005634]; DNA binding [GO:0003677]; transcription factor activity, sequence-specific DNA binding [GO:0003700]; transcription, DNA-templated [GO:0006351]	GO:0003677; GO:0003700; GO:0005634; GO:0006351	GO:0003677~DNA binding;GO:0003700~sequence-specific DNA binding transcription factor activity	GO:0006351~transcription, DNA-templated	GO:0005634~nucleus
c48355_g1_i2	1584	tr|K4DDJ7|K4DDJ7_SOLLC	299	64.34	244	46.21	81.61	86	1	322	1053	57	299	4e-83	Uncharacterized protein	NA	Solanum lycopersicum (Tomato) (Lycopersicon esculentum)	NA	chloroplast [GO:0009507]; oxidoreductase activity, acting on a sulfur group of donors, disulfide as acceptor [GO:0016671]; protein disulfide oxidoreductase activity [GO:0015035]; cell redox homeostasis [GO:0045454]; cellular response to oxidative stress [GO:0034599]; glycerol ether metabolic process [GO:0006662]; oxidation-reduction process [GO:0055114]; protein folding [GO:0006457]; sulfate assi…	GO:0000103; GO:0006457; GO:0006662; GO:0009507; GO:0015035; GO:0016671; GO:0034599; GO:0045454; GO:0055114	GO:0015035~protein disulfide oxidoreductase activity;GO:0016671~oxidoreductase activity, acting on a sulfur group of donors, disulfide as acceptor	GO:0000103~sulfate assimilation;GO:0006457~protein folding;GO:0006662~glycerol ether metabolic process;GO:0034599~cellular response to oxidative stress;GO:0045454~cell redox homeostasis;GO:0055114~oxidation-reduction process	GO:0009507~chloroplast
c41762_g1_i2	748	tr|B8B6E0|B8B6E0_ORYSI	81	82.72	81	32.49	100	14	0	95	337	1	81	6e-42	Putative uncharacterized protein	OsI_26096	Oryza sativa subsp. indica (Rice)	NA	mitochondrial respiratory chain complex I [GO:0005747]; vacuolar membrane [GO:0005774]	GO:0005747; GO:0005774	NA	NA	GO:0005747~mitochondrial respiratory chain complex I;GO:0005774~vacuolar membrane
c47418_g1_i3	734	tr|U7E1G0|U7E1G0_POPTR	511	64.81	54	22.07	10.57	19	0	1	162	458	511	9e-13	Uncharacterized protein	POPTR_0022s00460g	Populus trichocarpa (Western balsam poplar) (Populus balsamifera subsp. trichocarpa)	NA	nucleotide binding [GO:0000166]	GO:0000166	GO:0000166~nucleotide binding	NA	NA
c54062_g1_i2	1375	tr|M1AAK4|M1AAK4_SOLTU	551	66.19	417	90.98	75.68	133	4	131	1375	1	411	4e-158	Uncharacterized protein	PGSC0003DMG400007145	Solanum tuberosum (Potato)	NA	NA	NA	NA	NA	NA
c41243_g1_i2	807	tr|A0A151U5P8|A0A151U5P8_CAJCA	61	89.29	28	10.41	45.9	3	0	627	544	1	28	2e-07	Uncharacterized protein	KK1_007274	Cajanus cajan (Pigeon pea) (Cajanus indicus)	NA	NA	NA	NA	NA	NA
c49503_g1_i5	1864	tr|A0MWC2|A0MWC2_TOBAC	472	73.99	469	75.48	99.36	116	4	3	1400	6	471	0	Apyrase-like protein	APY1	Nicotiana tabacum (Common tobacco)	NA	integral component of membrane [GO:0016021]; hydrolase activity [GO:0016787]	GO:0016021; GO:0016787	GO:0016787~hydrolase activity	NA	GO:0016021~integral component of membrane
c44371_g1_i4	932	tr|A0A061DKG2|A0A061DKG2_THECC	577	73.98	123	39.59	21.32	31	1	2	370	449	570	5e-58	AAA-type ATPase family protein	TCM_002075	Theobroma cacao (Cacao) (Cocoa)	NA	ATP binding [GO:0005524]; DNA binding [GO:0003677]; DNA replication [GO:0006260]	GO:0003677; GO:0005524; GO:0006260	GO:0003677~DNA binding;GO:0005524~ATP binding	GO:0006260~DNA replication	NA
c47293_g2_i4	595	tr|A0A022QII4|A0A022QII4_ERYGU	310	79.26	135	68.07	43.55	28	0	3	407	33	167	7e-70	Uncharacterized protein	MIMGU_mgv1a010486mg	Erythranthe guttata (Yellow monkey flower) (Mimulus guttatus)	NA	hydrolase activity [GO:0016787]; protein deubiquitination [GO:0016579]	GO:0016579; GO:0016787	GO:0016787~hydrolase activity	GO:0016579~protein deubiquitination	NA
c47643_g3_i1	777	tr|A0A068TWS7|A0A068TWS7_COFCA	557	44.33	291	100	52.24	115	12	14	775	133	413	9e-31	Uncharacterized protein	GSCOC_T00032347001	Coffea canephora (Robusta coffee)	NA	metal ion binding [GO:0046872]	GO:0046872	GO:0046872~metal ion binding	NA	NA
c51858_g3_i1	926	tr|A0A022R262|A0A022R262_ERYGU	146	64.23	137	44.38	93.84	46	2	225	626	7	143	4e-51	Uncharacterized protein	MIMGU_mgv1a015767mg	Erythranthe guttata (Yellow monkey flower) (Mimulus guttatus)	NA	NA	NA	NA	NA	NA
c52333_g6_i2	1895	tr|A0A0R0FTX8|A0A0R0FTX8_SOYBN	401	37.62	101	15.99	25.19	63	0	567	869	210	310	2e-28	Uncharacterized protein	GLYMA_16G022800	Glycine max (Soybean) (Glycine hispida)	NA	NA	NA	NA	NA	NA
c53477_g1_i3	1377	tr|A0A068UDF5|A0A068UDF5_COFCA	724	71.95	385	83.88	53.18	103	4	235	1377	15	398	3e-180	Uncharacterized protein	GSCOC_T00020848001	Coffea canephora (Robusta coffee)	NA	integral component of membrane [GO:0016021]	GO:0016021	NA	NA	GO:0016021~integral component of membrane
c53435_g2_i1	580	tr|A0A022R4P4|A0A022R4P4_ERYGU	1232	57.07	198	100	16.07	78	4	2	580	765	960	3e-57	Uncharacterized protein	MIMGU_mgv1a000341mg	Erythranthe guttata (Yellow monkey flower) (Mimulus guttatus)	NA	ATP binding [GO:0005524]; protein kinase activity [GO:0004672]	GO:0004672; GO:0005524	GO:0004672~protein kinase activity;GO:0005524~ATP binding	NA	NA
c37430_g2_i2	641	tr|B9H5A2|B9H5A2_POPTR	396	46.32	95	44.46	23.99	22	1	354	638	96	161	8e-17	Uncharacterized protein	POPTR_0005s08530g	Populus trichocarpa (Western balsam poplar) (Populus balsamifera subsp. trichocarpa)	NA	NA	NA	NA	NA	NA
c48956_g3_i3	1010	tr|V7BUG6|V7BUG6_PHAVU	103	63.11	103	30.59	100	38	0	463	771	1	103	3e-35	Molybdopterin synthase sulfur carrier subunit (Molybdenum cofactor synthesis protein 2 small subunit) (Molybdenum cofactor synthesis protein 2A) (Sulfur carrier protein MOCS2A)	PHAVU_005G004900g	Phaseolus vulgaris (Kidney bean) (French bean)	PATHWAY: Cofactor biosynthesis; molybdopterin biosynthesis. {ECO:0000256|HAMAP-Rule:MF_03051}.	cytosol [GO:0005829]; molybdopterin synthase complex [GO:0019008]; molybdopterin synthase activity [GO:0030366]; nucleotide binding [GO:0000166]; Mo-molybdopterin cofactor biosynthetic process [GO:0006777]	GO:0000166; GO:0005829; GO:0006777; GO:0019008; GO:0030366	GO:0000166~nucleotide binding;GO:0030366~molybdopterin synthase activity	GO:0006777~Mo-molybdopterin cofactor biosynthetic process	GO:0005829~cytosol;GO:0019008~molybdopterin synthase complex
c52981_g1_i5	2309	tr|A0A022RZ48|A0A022RZ48_ERYGU	463	76.6	453	58.86	97.84	103	2	648	1997	11	463	0	Uncharacterized protein	MIMGU_mgv1a005959mg	Erythranthe guttata (Yellow monkey flower) (Mimulus guttatus)	NA	integral component of membrane [GO:0016021]	GO:0016021	NA	NA	GO:0016021~integral component of membrane
c51734_g1_i1	626	tr|A0A022R0Y2|A0A022R0Y2_ERYGU	806	80.56	108	51.76	13.4	21	0	303	626	431	538	2e-52	Uncharacterized protein	MIMGU_mgv1a001505mg	Erythranthe guttata (Yellow monkey flower) (Mimulus guttatus)	NA	nucleus [GO:0005634]; ATP binding [GO:0005524]; helicase activity [GO:0004386]; RNA binding [GO:0003723]; zinc ion binding [GO:0008270]	GO:0003723; GO:0004386; GO:0005524; GO:0005634; GO:0008270	GO:0003723~RNA binding;GO:0004386~helicase activity;GO:0005524~ATP binding;GO:0008270~zinc ion binding	NA	GO:0005634~nucleus
c54563_g2_i2	1663	tr|A7ISS1|A7ISS1_9BORA	419	85.41	418	75.41	99.76	54	1	119	1351	2	419	0	Acetoacetyl-coenzyme A thiolase	NA	Arnebia euchroma	NA	transferase activity, transferring acyl groups other than amino-acyl groups [GO:0016747]; metabolic process [GO:0008152]	GO:0008152; GO:0016747	GO:0016747~transferase activity, transferring acyl groups other than amino-acyl groups	GO:0008152~metabolic process	NA
c36284_g1_i1	1078	tr|A0A0J8C3C3|A0A0J8C3C3_BETVU	482	60.21	284	79.04	58.92	90	3	206	1042	44	309	5e-91	Dihydrolipoamide acetyltransferase component of pyruvate dehydrogenase complex (EC 2.3.1.-)	BVRB_6g142150	Beta vulgaris subsp. vulgaris	NA	transferase activity, transferring acyl groups [GO:0016746]; metabolic process [GO:0008152]	GO:0008152; GO:0016746	GO:0016746~transferase activity, transferring acyl groups	GO:0008152~metabolic process	NA
c54106_g1_i4	1587	tr|B9RLQ0|B9RLQ0_RICCO	285	61.62	271	51.23	95.09	101	2	615	1421	16	285	4e-92	Putative uncharacterized protein	RCOM_1469960	Ricinus communis (Castor bean)	NA	NA	NA	NA	NA	NA
c49751_g1_i1	1382	tr|A0A061ES77|A0A061ES77_THECC	242	75.1	241	52.32	99.59	60	0	453	1175	1	241	2e-137	RING/U-box superfamily protein	TCM_021705	Theobroma cacao (Cacao) (Cocoa)	NA	cytosol [GO:0005829]; integral component of membrane [GO:0016021]; zinc ion binding [GO:0008270]	GO:0005829; GO:0008270; GO:0016021	GO:0008270~zinc ion binding	NA	GO:0005829~cytosol;GO:0016021~integral component of membrane
c54241_g1_i3	738	tr|B9HA56|B9HA56_POPTR	436	60.09	228	92.68	52.29	70	3	57	737	149	356	2e-76	Uncharacterized protein	POPTR_0006s27050g	Populus trichocarpa (Western balsam poplar) (Populus balsamifera subsp. trichocarpa)	NA	NA	NA	NA	NA	NA
c48521_g3_i1	608	tr|D5ADW4|D5ADW4_PICSI	131	46	50	24.67	38.17	23	2	224	373	23	68	2e-05	Putative uncharacterized protein	NA	Picea sitchensis (Sitka spruce) (Pinus sitchensis)	NA	NA	NA	NA	NA	NA
c55628_g1_i3	763	tr|M1ARL5|M1ARL5_SOLTU	514	69.88	249	97.9	48.44	62	1	6	752	66	301	4e-111	Uncharacterized protein	PGSC0003DMG400011059	Solanum tuberosum (Potato)	NA	zinc ion binding [GO:0008270]	GO:0008270	GO:0008270~zinc ion binding	NA	NA
c42362_g1_i3	1489	tr|B9RTT9|B9RTT9_RICCO	526	74.71	87	17.53	16.54	21	1	1	258	10	96	5e-32	Chloroplast-targeted copper chaperone, putative	RCOM_0912660	Ricinus communis (Castor bean)	NA	metal ion binding [GO:0046872]; metal ion transport [GO:0030001]	GO:0030001; GO:0046872	GO:0046872~metal ion binding	GO:0030001~metal ion transport	NA
c56107_g3_i1	3336	tr|A4LAP7|A4LAP7_NICBE	1214	75.07	1047	94.15	86.24	254	6	202	3336	45	1086	0	BRI1 protein	BRI1	Nicotiana benthamiana	NA	integral component of membrane [GO:0016021]; ATP binding [GO:0005524]; protein serine/threonine kinase activity [GO:0004674]	GO:0004674; GO:0005524; GO:0016021	GO:0004674~protein serine/threonine kinase activity;GO:0005524~ATP binding	NA	GO:0016021~integral component of membrane
c49889_g1_i2	1421	tr|M1AL64|M1AL64_SOLTU	409	70.44	203	42.86	49.63	59	1	760	1365	206	408	3e-148	Uncharacterized protein	PGSC0003DMG400009744	Solanum tuberosum (Potato)	NA	ribokinase activity [GO:0004747]; D-ribose metabolic process [GO:0006014]	GO:0004747; GO:0006014	GO:0004747~ribokinase activity	GO:0006014~D-ribose metabolic process	NA
c52481_g1_i5	1006	tr|A0A068UYD1|A0A068UYD1_COFCA	626	63.19	163	48.61	26.04	56	3	516	1004	458	616	3e-47	Uncharacterized protein	GSCOC_T00038100001	Coffea canephora (Robusta coffee)	NA	NA	NA	NA	NA	NA
c51646_g2_i2	509	tr|W9SB15|W9SB15_9ROSA	533	51.61	62	36.54	11.63	28	2	329	508	320	381	2e-10	Chaperone protein DnaJ	L484_007548	Morus notabilis	NA	integral component of membrane [GO:0016021]	GO:0016021	NA	NA	GO:0016021~integral component of membrane
c35579_g1_i1	565	tr|I3S4X2|I3S4X2_LOTJA	182	69.44	144	76.46	79.12	44	0	7	438	39	182	9e-66	Uncharacterized protein	NA	Lotus japonicus (Lotus corniculatus var. japonicus)	NA	integral component of membrane [GO:0016021]	GO:0016021	NA	NA	GO:0016021~integral component of membrane
c43652_g1_i7	3544	tr|D3IVQ8|D3IVQ8_9POAL	1348	47.71	262	22.18	19.44	137	0	1574	789	870	1131	0	Putative retrotransposon protein	NA	Phyllostachys edulis	NA	nucleic acid binding [GO:0003676]; DNA integration [GO:0015074]	GO:0003676; GO:0015074	GO:0003676~nucleic acid binding	GO:0015074~DNA integration	NA
c31856_g1_i2	542	tr|M1A5Q9|M1A5Q9_SOLTU	187	92.86	42	23.25	22.46	3	0	417	542	3	44	4e-17	Mitogen-activated protein kinase (EC 2.7.11.24)	PGSC0003DMG400005955	Solanum tuberosum (Potato)	NA	intracellular [GO:0005622]; ATP binding [GO:0005524]; MAP kinase activity [GO:0004707]	GO:0004707; GO:0005524; GO:0005622	GO:0004707~MAP kinase activity;GO:0005524~ATP binding	NA	GO:0005622~intracellular
c50198_g1_i5	1177	tr|A0A103YKK1|A0A103YKK1_CYNCS	245	68.57	105	26.76	42.86	31	1	471	779	140	244	2e-40	Uncharacterized protein (Fragment)	Ccrd_010743	Cynara cardunculus var. scolymus (Artichoke) (Cynara scolymus)	NA	integral component of membrane [GO:0016021]	GO:0016021	NA	NA	GO:0016021~integral component of membrane
c51339_g1_i4	2132	tr|A0A068TQX1|A0A068TQX1_COFCA	491	83.54	492	69.23	100	79	2	340	1815	1	490	0	Uncharacterized protein	GSCOC_T00022416001	Coffea canephora (Robusta coffee)	NA	phosphoethanolamine N-methyltransferase activity [GO:0000234]; phosphatidylcholine biosynthetic process [GO:0006656]	GO:0000234; GO:0006656	GO:0000234~phosphoethanolamine N-methyltransferase activity	GO:0006656~phosphatidylcholine biosynthetic process	NA
c35625_g1_i1	557	tr|I1HRM7|I1HRM7_BRADI	673	88.24	85	45.78	12.63	10	0	303	557	55	139	1e-45	Uncharacterized protein	NA	Brachypodium distachyon (Purple false brome) (Trachynia distachya)	NA	intracellular [GO:0005622]; GTP binding [GO:0005525]; GTPase activity [GO:0003924]; translation [GO:0006412]	GO:0003924; GO:0005525; GO:0005622; GO:0006412	GO:0003924~GTPase activity;GO:0005525~GTP binding	GO:0006412~translation	GO:0005622~intracellular
c41513_g1_i1	760	tr|M1BUN7|M1BUN7_SOLTU	145	66.19	139	54.87	95.86	47	0	99	515	1	139	3e-68	Uncharacterized protein	PGSC0003DMG401020664	Solanum tuberosum (Potato)	NA	zinc ion binding [GO:0008270]	GO:0008270	GO:0008270~zinc ion binding	NA	NA
c55345_g1_i4	2368	tr|A0A061GX93|A0A061GX93_THECC	797	49.81	520	65.88	65.24	232	8	888	2360	192	711	2e-147	U-box domain-containing protein kinase family protein isoform 1	TCM_041850	Theobroma cacao (Cacao) (Cocoa)	NA	ATP binding [GO:0005524]; protein serine/threonine kinase activity [GO:0004674]	GO:0004674; GO:0005524	GO:0004674~protein serine/threonine kinase activity;GO:0005524~ATP binding	NA	NA
c46605_g1_i3	965	tr|M5W4Q5|M5W4Q5_PRUPE	253	65.1	149	46.32	58.89	35	2	236	634	105	252	3e-60	Uncharacterized protein	PRUPE_ppa010339mg	Prunus persica (Peach) (Amygdalus persica)	NA	NA	NA	NA	NA	NA
c43886_g2_i1	818	tr|A0A068V7U0|A0A068V7U0_COFCA	1105	30.53	285	100	25.79	176	9	3	818	321	596	1e-11	Uncharacterized protein	GSCOC_T00019142001	Coffea canephora (Robusta coffee)	NA	NA	NA	NA	NA	NA
c36110_g1_i2	774	sp|Q9LNV5|C3H4_ARATH	481	87.63	194	75.19	40.33	24	0	193	774	1	194	4e-126	Zinc finger CCCH domain-containing protein 4 (AtC3H4)	At1g07360 F22G5.30	Arabidopsis thaliana (Mouse-ear cress)	NA	nucleus [GO:0005634]; Prp19 complex [GO:0000974]; U2-type catalytic step 1 spliceosome [GO:0071006]; U2-type catalytic step 2 spliceosome [GO:0071007]; DNA binding [GO:0003677]; metal ion binding [GO:0046872]; nucleotide binding [GO:0000166]; pre-mRNA binding [GO:0036002]; U6 snRNA binding [GO:0017070]; defense response to bacterium [GO:0042742]; spliceosomal snRNP assembly [GO:0000387]	GO:0000166; GO:0000387; GO:0000974; GO:0003677; GO:0005634; GO:0017070; GO:0036002; GO:0042742; GO:0046872; GO:0071006; GO:0071007	GO:0000166~nucleotide binding;GO:0003677~DNA binding;GO:0017070~U6 snRNA binding;GO:0036002~pre-mRNA binding;GO:0046872~metal ion binding	GO:0000387~spliceosomal snRNP assembly;GO:0042742~defense response to bacterium	GO:0000974~Prp19 complex;GO:0005634~nucleus;GO:0071006~U2-type catalytic step 1 spliceosome;GO:0071007~U2-type catalytic step 2 spliceosome
c53603_g2_i1	2192	tr|M1BGN1|M1BGN1_SOLTU	638	47.37	646	88.41	100	280	12	21	1814	1	634	2e-162	Uncharacterized protein	PGSC0003DMG400017379	Solanum tuberosum (Potato)	NA	NA	NA	NA	NA	NA
c62840_g1_i1	650	tr|V7CA55|V7CA55_PHAVU	187	61.54	52	24	27.81	20	0	426	581	114	165	8e-16	CASP-like protein	PHAVU_003G101100g	Phaseolus vulgaris (Kidney bean) (French bean)	NA	integral component of membrane [GO:0016021]; plasma membrane [GO:0005886]	GO:0005886; GO:0016021	NA	NA	GO:0005886~plasma membrane;GO:0016021~integral component of membrane
c39626_g1_i1	1023	tr|A0A067FCH4|A0A067FCH4_CITSI	254	51.43	210	61.58	82.68	99	1	219	848	37	243	8e-70	Uncharacterized protein	CISIN_1g036866mg	Citrus sinensis (Sweet orange) (Citrus aurantium var. sinensis)	NA	NA	NA	NA	NA	NA
c54665_g1_i1	586	tr|A5BPH0|A5BPH0_VITVI	1092	42.75	138	70.65	12.64	78	1	509	99	952	1089	6e-23	Putative uncharacterized protein	VITISV_008456	Vitis vinifera (Grape)	NA	NA	NA	NA	NA	NA
c52152_g1_i1	1778	tr|Q9LL88|Q9LL88_TOBAC	593	85.47	530	89.43	89.38	76	1	93	1682	64	592	0	Glucose-6-phosphate 1-dehydrogenase (EC 1.1.1.49)	G6PDHP2	Nicotiana tabacum (Common tobacco)	PATHWAY: Carbohydrate degradation; pentose phosphate pathway; D-ribulose 5-phosphate from D-glucose 6-phosphate (oxidative stage): step 1/3. {ECO:0000256|RuleBase:RU362120}.	glucose-6-phosphate dehydrogenase activity [GO:0004345]; NADP binding [GO:0050661]; glucose metabolic process [GO:0006006]; pentose-phosphate shunt [GO:0006098]	GO:0004345; GO:0006006; GO:0006098; GO:0050661	GO:0004345~glucose-6-phosphate dehydrogenase activity;GO:0050661~NADP binding	GO:0006006~glucose metabolic process;GO:0006098~pentose-phosphate shunt	NA
c41113_g1_i2	1174	tr|A0A068TVX4|A0A068TVX4_COFCA	302	34.48	261	66.7	86.42	131	7	183	911	18	256	2e-15	Uncharacterized protein	GSCOC_T00029096001	Coffea canephora (Robusta coffee)	NA	NA	NA	NA	NA	NA
c45776_g1_i4	1455	tr|A0A022R393|A0A022R393_ERYGU	429	67.28	379	78.14	88.34	116	3	113	1246	4	375	8e-166	Uncharacterized protein	MIMGU_mgv1a006843mg	Erythranthe guttata (Yellow monkey flower) (Mimulus guttatus)	NA	integral component of membrane [GO:0016021]	GO:0016021	NA	NA	GO:0016021~integral component of membrane
c54459_g3_i2	818	tr|A0A068UEF4|A0A068UEF4_COFCA	320	80.73	218	79.95	68.12	42	0	165	818	1	218	7e-126	Uncharacterized protein	GSCOC_T00023554001	Coffea canephora (Robusta coffee)	NA	NA	NA	NA	NA	NA
c26777_g1_i1	511	sp|Q8W404|PGT2_LITER	306	92.86	154	90.41	50.33	11	0	50	511	2	155	1e-98	4-hydroxybenzoate geranyltransferase 2 (EC 2.5.1.93) (PHB geranyltransferase 2) (LePGT2)	PGT-2	Lithospermum erythrorhizon (Purple gromwell) (Lithospermum officinale var. erythrorhizon)	NA	endoplasmic reticulum membrane [GO:0005789]; integral component of mitochondrial inner membrane [GO:0031305]; polyprenyltransferase activity [GO:0002094]; isoprenoid biosynthetic process [GO:0008299]; ubiquinone biosynthetic process [GO:0006744]	GO:0002094; GO:0005789; GO:0006744; GO:0008299; GO:0031305	GO:0002094~polyprenyltransferase activity	GO:0006744~ubiquinone biosynthetic process;GO:0008299~isoprenoid biosynthetic process	GO:0005789~endoplasmic reticulum membrane;GO:0031305~integral component of mitochondrial inner membrane
c33917_g1_i3	1011	tr|A0A0K9QB51|A0A0K9QB51_SPIOL	321	63.83	47	13.95	14.64	14	1	242	382	30	73	6e-12	Uncharacterized protein (Fragment)	SOVF_199060	Spinacia oleracea (Spinach)	NA	NA	NA	NA	NA	NA
c53176_g2_i1	2402	tr|A0A0V0IPL5|A0A0V0IPL5_SOLCH	727	70.69	713	89.05	98.07	188	5	32	2113	1	711	0	Putative pentatricopeptide repeat-containing protein, chloroplastic-like	NA	Solanum chacoense (Chaco potato)	NA	NA	NA	NA	NA	NA
c55969_g1_i2	4926	tr|A0A068UE27|A0A068UE27_COFCA	1538	59.13	1549	94.34	100	596	15	254	4822	1	1538	0	Uncharacterized protein	GSCOC_T00023637001	Coffea canephora (Robusta coffee)	NA	ligase activity [GO:0016874]; ubiquitin-protein transferase activity [GO:0004842]	GO:0004842; GO:0016874	GO:0004842~ubiquitin-protein transferase activity;GO:0016874~ligase activity	NA	NA
c29436_g1_i1	637	tr|A0A068U1X7|A0A068U1X7_COFCA	111	46.43	112	52.75	100	49	3	117	443	1	104	5e-21	Uncharacterized protein	GSCOC_T00039663001	Coffea canephora (Robusta coffee)	NA	NA	NA	NA	NA	NA
c54798_g1_i2	2731	tr|M1D6R9|M1D6R9_SOLTU	572	73.5	117	12.85	20.45	31	0	1843	2193	234	350	7e-41	Uncharacterized protein	PGSC0003DMG400033138	Solanum tuberosum (Potato)	NA	integral component of membrane [GO:0016021]	GO:0016021	NA	NA	GO:0016021~integral component of membrane
c49415_g1_i7	1025	tr|A0A0D2RZM4|A0A0D2RZM4_GOSRA	540	84.75	295	86.34	54.63	44	1	144	1025	4	298	4e-151	Uncharacterized protein	B456_009G124200	Gossypium raimondii (New World cotton)	NA	integral component of membrane [GO:0016021]; transporter activity [GO:0005215]	GO:0005215; GO:0016021	GO:0005215~transporter activity	NA	GO:0016021~integral component of membrane
c50707_g1_i3	631	tr|A0A0D2U6I2|A0A0D2U6I2_GOSRA	108	54.79	73	34.71	67.59	26	2	43	243	3	74	3e-25	Uncharacterized protein	B456_008G203400	Gossypium raimondii (New World cotton)	NA	DNA repair [GO:0006281]; kinetochore assembly [GO:0051382]	GO:0006281; GO:0051382	NA	GO:0006281~DNA repair;GO:0051382~kinetochore assembly	NA
c38648_g1_i1	1008	tr|M1BH48|M1BH48_SOLTU	333	45.65	184	54.76	55.26	89	5	3	545	155	330	6e-37	Uncharacterized protein	PGSC0003DMG400017505	Solanum tuberosum (Potato)	NA	nucleus [GO:0005634]; DNA binding [GO:0003677]; regulation of transcription, DNA-templated [GO:0006355]; transcription, DNA-templated [GO:0006351]	GO:0003677; GO:0005634; GO:0006351; GO:0006355	GO:0003677~DNA binding	GO:0006351~transcription, DNA-templated;GO:0006355~regulation of transcription, DNA-templated	GO:0005634~nucleus
c55528_g2_i2	1807	tr|A0A068UDX8|A0A068UDX8_COFCA	957	72.55	419	69.56	43.78	112	2	552	1805	147	563	0	Uncharacterized protein	GSCOC_T00023252001	Coffea canephora (Robusta coffee)	NA	ATP binding [GO:0005524]; D-alanine-D-alanine ligase activity [GO:0008716]; metal ion binding [GO:0046872]	GO:0005524; GO:0008716; GO:0046872	GO:0005524~ATP binding;GO:0008716~D-alanine-D-alanine ligase activity;GO:0046872~metal ion binding	NA	NA
c49690_g1_i2	1544	tr|A0A068UWM1|A0A068UWM1_COFCA	336	50	396	76.94	100	132	7	88	1272	6	336	1e-112	Uncharacterized protein	GSCOC_T00036362001	Coffea canephora (Robusta coffee)	NA	chromosome [GO:0005694]; nucleus [GO:0005634]; histone-lysine N-methyltransferase activity [GO:0018024]; zinc ion binding [GO:0008270]	GO:0005634; GO:0005694; GO:0008270; GO:0018024	GO:0008270~zinc ion binding;GO:0018024~histone-lysine N-methyltransferase activity	NA	GO:0005634~nucleus;GO:0005694~chromosome
c47710_g1_i1	2029	tr|A0A068U534|A0A068U534_COFCA	472	69.38	369	54.56	78.18	109	2	418	1512	102	470	0	Uncharacterized protein	GSCOC_T00016039001	Coffea canephora (Robusta coffee)	NA	integral component of membrane [GO:0016021]	GO:0016021	NA	NA	GO:0016021~integral component of membrane
c53323_g1_i3	614	tr|A0A022RF90|A0A022RF90_ERYGU	573	93.42	76	37.13	13.26	5	0	286	59	250	325	1e-38	Uncharacterized protein	MIMGU_mgv1a021874mg	Erythranthe guttata (Yellow monkey flower) (Mimulus guttatus)	NA	integral component of membrane [GO:0016021]	GO:0016021	NA	NA	GO:0016021~integral component of membrane
c51281_g1_i1	1617	tr|A0A022PYX8|A0A022PYX8_ERYGU	157	59.87	157	29.13	100	60	1	171	632	1	157	4e-56	Uncharacterized protein	MIMGU_mgv1a015466mg	Erythranthe guttata (Yellow monkey flower) (Mimulus guttatus)	NA	integral component of membrane [GO:0016021]; transport [GO:0006810]	GO:0006810; GO:0016021	NA	GO:0006810~transport	GO:0016021~integral component of membrane
c53057_g1_i1	1078	tr|A0A076VA95|A0A076VA95_9APIA	526	82.67	352	97.96	66.92	59	2	27	1076	3	354	0	Squalene epoxidase 1	SE1	Panax vietnamensis var. fuscidiscus	NA	integral component of membrane [GO:0016021]; flavin adenine dinucleotide binding [GO:0050660]; squalene monooxygenase activity [GO:0004506]	GO:0004506; GO:0016021; GO:0050660	GO:0004506~squalene monooxygenase activity;GO:0050660~flavin adenine dinucleotide binding	NA	GO:0016021~integral component of membrane
c66894_g1_i1	839	tr|Q9FIC5|Q9FIC5_ARATH	1462	65.22	69	24.67	4.72	24	0	630	836	603	671	3e-45	Retroelement pol polyprotein-like	NA	Arabidopsis thaliana (Mouse-ear cress)	NA	nucleic acid binding [GO:0003676]; DNA integration [GO:0015074]	GO:0003676; GO:0015074	GO:0003676~nucleic acid binding	GO:0015074~DNA integration	NA
c51001_g2_i1	1117	tr|K4AXJ4|K4AXJ4_SOLLC	777	62.98	181	48.61	23.29	55	2	1	507	221	401	7e-88	Uncharacterized protein	NA	Solanum lycopersicum (Tomato) (Lycopersicon esculentum)	NA	NA	NA	NA	NA	NA
c53493_g2_i5	1761	tr|A0A067KF23|A0A067KF23_JATCU	428	96.79	405	68.99	94.63	13	0	242	1456	24	428	0	Uncharacterized protein	JCGZ_07174	Jatropha curcas (Barbados nut)	NA	ATP binding [GO:0005524]; nucleic acid binding [GO:0003676]	GO:0003676; GO:0005524	GO:0003676~nucleic acid binding;GO:0005524~ATP binding	NA	NA
c47588_g4_i1	2588	tr|F4NCJ4|F4NCJ4_BETVU	1357	38.57	70	8.11	5.16	43	0	1486	1695	1	70	2e-14	Uncharacterized protein	NA	Beta vulgaris subsp. vulgaris	NA	nucleic acid binding [GO:0003676]	GO:0003676	GO:0003676~nucleic acid binding	NA	NA
c52437_g1_i1	2117	tr|A0A022R419|A0A022R419_ERYGU	578	81.1	545	77.23	94.29	101	1	114	1742	34	578	0	Uncharacterized protein	MIMGU_mgv1a003554mg	Erythranthe guttata (Yellow monkey flower) (Mimulus guttatus)	NA	cytoplasm [GO:0005737]; aminopeptidase activity [GO:0004177]; manganese ion binding [GO:0030145]; metalloexopeptidase activity [GO:0008235]	GO:0004177; GO:0005737; GO:0008235; GO:0030145	GO:0004177~aminopeptidase activity;GO:0008235~metalloexopeptidase activity;GO:0030145~manganese ion binding	NA	GO:0005737~cytoplasm
c4740_g1_i1	814	tr|A0A061QSE3|A0A061QSE3_9CHLO	262	31.52	165	60.81	62.98	84	4	129	617	94	231	1e-10	Branched-chain-amino-acid aminotransferase-like protein 2-like	TSPGSL018_26468	Tetraselmis sp. GSL018	NA	transaminase activity [GO:0008483]; metabolic process [GO:0008152]	GO:0008152; GO:0008483	GO:0008483~transaminase activity	GO:0008152~metabolic process	NA
c42949_g1_i1	765	tr|A0A118K0E1|A0A118K0E1_CYNCS	154	74.17	151	59.22	98.05	39	0	136	588	4	154	3e-74	Acyl-CoA N-acyltransferase	Ccrd_020532	Cynara cardunculus var. scolymus (Artichoke) (Cynara scolymus)	NA	N-acetyltransferase activity [GO:0008080]	GO:0008080	GO:0008080~N-acetyltransferase activity	NA	NA
c50759_g1_i4	771	tr|A0A061DIS6|A0A061DIS6_THECC	504	69.95	193	75.1	38.29	51	3	212	769	3	195	3e-74	Mitochondrial transcription termination factor family protein	TCM_001393	Theobroma cacao (Cacao) (Cocoa)	NA	mitochondrion [GO:0005739]; double-stranded DNA binding [GO:0003690]; regulation of transcription, DNA-templated [GO:0006355]	GO:0003690; GO:0005739; GO:0006355	GO:0003690~double-stranded DNA binding	GO:0006355~regulation of transcription, DNA-templated	GO:0005739~mitochondrion
c52283_g2_i3	703	tr|A0A068UKX5|A0A068UKX5_COFCA	448	66.67	195	83.21	43.53	59	1	114	680	254	448	1e-78	Uncharacterized protein	GSCOC_T00028310001	Coffea canephora (Robusta coffee)	NA	NA	NA	NA	NA	NA
c46548_g1_i3	1473	tr|U5GX91|U5GX91_POPTR	329	81.76	329	67.01	100	60	0	220	1206	1	329	4e-171	Uncharacterized protein	POPTR_0001s35600g	Populus trichocarpa (Western balsam poplar) (Populus balsamifera subsp. trichocarpa)	NA	oxidoreductase activity [GO:0016491]; zinc ion binding [GO:0008270]	GO:0008270; GO:0016491	GO:0008270~zinc ion binding;GO:0016491~oxidoreductase activity	NA	NA
c25813_g1_i1	588	tr|B9T4J2|B9T4J2_RICCO	295	75.41	183	93.37	62.03	45	0	2	550	112	294	2e-97	Casein kinase II, alpha chain, putative (EC 2.7.11.23)	RCOM_0396430	Ricinus communis (Castor bean)	NA	ATP binding [GO:0005524]; RNA polymerase II carboxy-terminal domain kinase activity [GO:0008353]	GO:0005524; GO:0008353	GO:0005524~ATP binding;GO:0008353~RNA polymerase II carboxy-terminal domain kinase activity	NA	NA
c48568_g1_i5	659	tr|A0A068VNT7|A0A068VNT7_COFCA	247	78.95	38	17.3	15.38	8	0	112	225	106	143	1e-11	Uncharacterized protein (Fragment)	GSCOC_T00013517001	Coffea canephora (Robusta coffee)	NA	NA	NA	NA	NA	NA
c45278_g1_i1	1176	tr|A0A061DFI5|A0A061DFI5_THECC	389	71.04	328	83.67	84.32	87	2	185	1144	60	387	6e-144	rRNA adenine N(6)-methyltransferase (EC 2.1.1.-)	TCM_000283	Theobroma cacao (Cacao) (Cocoa)	NA	rRNA (adenine-N6,N6-)-dimethyltransferase activity [GO:0000179]	GO:0000179	GO:0000179~rRNA (adenine-N6,N6-)-dimethyltransferase activity	NA	NA
c51953_g2_i1	2526	tr|A0A059BEP3|A0A059BEP3_EUCGR	564	77.13	586	69.6	100	111	4	147	1904	1	563	0	Uncharacterized protein	EUGRSUZ_G02181	Eucalyptus grandis (Flooded gum)	NA	integral component of membrane [GO:0016021]	GO:0016021	NA	NA	GO:0016021~integral component of membrane
c51957_g1_i3	3016	tr|V4UE34|V4UE34_9ROSI	745	74.4	711	70.72	95.44	180	1	381	2507	32	742	0	Uncharacterized protein	CICLE_v10014388mg	Citrus clementina	NA	integral component of membrane [GO:0016021]; calcium ion binding [GO:0005509]; voltage-gated ion channel activity [GO:0005244]	GO:0005244; GO:0005509; GO:0016021	GO:0005244~voltage-gated ion channel activity;GO:0005509~calcium ion binding	NA	GO:0016021~integral component of membrane
c54729_g1_i3	2373	tr|A0A061EHM2|A0A061EHM2_THECC	649	78.08	625	79.01	96.3	136	1	274	2148	6	629	0	NSP-interacting kinase 1	TCM_019636	Theobroma cacao (Cacao) (Cocoa)	NA	integral component of membrane [GO:0016021]; ATP binding [GO:0005524]; protein serine/threonine kinase activity [GO:0004674]	GO:0004674; GO:0005524; GO:0016021	GO:0004674~protein serine/threonine kinase activity;GO:0005524~ATP binding	NA	GO:0016021~integral component of membrane
c56110_g1_i1	4116	tr|A0A061EL57|A0A061EL57_THECC	1106	69.62	1083	78.94	97.92	324	3	679	3927	26	1103	0	Non-specific serine/threonine protein kinase (EC 2.7.11.1)	TCM_020422	Theobroma cacao (Cacao) (Cocoa)	NA	integral component of membrane [GO:0016021]; ATP binding [GO:0005524]; protein kinase activity [GO:0004672]	GO:0004672; GO:0005524; GO:0016021	GO:0004672~protein kinase activity;GO:0005524~ATP binding	NA	GO:0016021~integral component of membrane
c45681_g2_i8	1531	tr|A8VRK8|A8VRK8_SALMI	168	61.76	68	13.32	40.48	15	1	176	346	48	115	4e-29	Translationally controlled tumor protein	TCTP	Salvia miltiorrhiza (Chinese sage)	NA	NA	NA	NA	NA	NA
c36233_g1_i2	580	tr|F6GZF1|F6GZF1_VITVI	1025	60	55	28.45	5.37	22	0	269	433	338	392	1e-17	Putative uncharacterized protein	VIT_00s1306g00010	Vitis vinifera (Grape)	NA	NA	NA	NA	NA	NA
c71064_g1_i1	606	tr|D8U150|D8U150_VOLCA	334	34.31	102	50.5	30.54	66	1	100	405	210	310	5e-08	Putative uncharacterized protein	VOLCADRAFT_105485	Volvox carteri f. nagariensis	NA	integral component of membrane [GO:0016021]	GO:0016021	NA	NA	GO:0016021~integral component of membrane
c38754_g1_i1	726	tr|A0A068TR38|A0A068TR38_COFCA	272	61.24	209	86.36	76.84	81	0	98	724	1	209	1e-92	Uncharacterized protein	GSCOC_T00022621001	Coffea canephora (Robusta coffee)	NA	integral component of membrane [GO:0016021]	GO:0016021	NA	NA	GO:0016021~integral component of membrane
c49751_g1_i14	700	tr|A0A068UFT7|A0A068UFT7_COFCA	243	82.11	95	40.71	39.09	17	0	328	612	1	95	2e-41	Uncharacterized protein	GSCOC_T00023362001	Coffea canephora (Robusta coffee)	NA	zinc ion binding [GO:0008270]	GO:0008270	GO:0008270~zinc ion binding	NA	NA
c42267_g1_i1	862	tr|V4UGV7|V4UGV7_9ROSI	396	62.73	110	38.28	27.78	41	0	2	331	287	396	2e-44	Uncharacterized protein	CICLE_v10015447mg	Citrus clementina	NA	membrane [GO:0016020]; acetylglucosaminyltransferase activity [GO:0008375]	GO:0008375; GO:0016020	GO:0008375~acetylglucosaminyltransferase activity	NA	GO:0016020~membrane
c52357_g1_i3	1659	tr|A0A061GKR3|A0A061GKR3_THECC	492	67.4	319	57.69	64.84	92	3	729	1658	3	318	9e-126	Alkaline-phosphatase-like family protein isoform 1	TCM_037673	Theobroma cacao (Cacao) (Cocoa)	NA	integral component of membrane [GO:0016021]; vacuole [GO:0005773]; catalytic activity [GO:0003824]; metabolic process [GO:0008152]	GO:0003824; GO:0005773; GO:0008152; GO:0016021	GO:0003824~catalytic activity	GO:0008152~metabolic process	GO:0005773~vacuole;GO:0016021~integral component of membrane
c49179_g1_i1	1855	tr|A0A068U523|A0A068U523_COFCA	357	84.36	307	49.65	85.99	48	0	432	1352	40	346	5e-176	Uncharacterized protein	GSCOC_T00041773001	Coffea canephora (Robusta coffee)	NA	NAD binding [GO:0051287]; phosphogluconate dehydrogenase (decarboxylating) activity [GO:0004616]	GO:0004616; GO:0051287	GO:0004616~phosphogluconate dehydrogenase (decarboxylating) activity;GO:0051287~NAD binding	NA	NA
c51576_g1_i6	989	tr|A0A068TTV3|A0A068TTV3_COFCA	409	68	175	53.08	42.79	55	1	464	988	216	389	2e-109	Uncharacterized protein	GSCOC_T00025679001	Coffea canephora (Robusta coffee)	NA	NA	NA	NA	NA	NA
c46883_g1_i3	1258	tr|M5XZK6|M5XZK6_PRUPE	758	81.12	249	59.38	32.85	47	0	512	1258	22	270	3e-140	Uncharacterized protein (Fragment)	PRUPE_ppa014954mg	Prunus persica (Peach) (Amygdalus persica)	NA	NA	NA	NA	NA	NA
c55292_g1_i4	3608	tr|K4ASY6|K4ASY6_SOLLC	781	37.76	437	36.34	55.95	249	8	1042	2331	282	702	1e-127	Uncharacterized protein	NA	Solanum lycopersicum (Tomato) (Lycopersicon esculentum)	NA	chloroplast outer membrane [GO:0009707]; chloroplast stroma [GO:0009570]; extrinsic component of plastid membrane [GO:0035452]; GTPase activity [GO:0003924]; chloroplast fission [GO:0010020]	GO:0003924; GO:0009570; GO:0009707; GO:0010020; GO:0035452	GO:0003924~GTPase activity	GO:0010020~chloroplast fission	GO:0009570~chloroplast stroma;GO:0009707~chloroplast outer membrane;GO:0035452~extrinsic component of plastid membrane
c50632_g1_i4	985	tr|A0A022R835|A0A022R835_ERYGU	484	63.16	228	69.44	47.11	83	1	301	984	1	227	3e-92	Uncharacterized protein	MIMGU_mgv1a023958mg	Erythranthe guttata (Yellow monkey flower) (Mimulus guttatus)	NA	integral component of membrane [GO:0016021]; heme binding [GO:0020037]; iron ion binding [GO:0005506]; monooxygenase activity [GO:0004497]; oxidoreductase activity, acting on paired donors, with incorporation or reduction of molecular oxygen [GO:0016705]	GO:0004497; GO:0005506; GO:0016021; GO:0016705; GO:0020037	GO:0004497~monooxygenase activity;GO:0005506~iron ion binding;GO:0016705~oxidoreductase activity, acting on paired donors, with incorporation or reduction of molecular oxygen;GO:0020037~heme binding	NA	GO:0016021~integral component of membrane
c55313_g1_i3	576	tr|A0A067G0G2|A0A067G0G2_CITSI	404	76.65	167	86.98	41.34	38	1	77	574	82	248	5e-85	Uncharacterized protein (Fragment)	CISIN_1g0028822mg	Citrus sinensis (Sweet orange) (Citrus aurantium var. sinensis)	NA	NA	NA	NA	NA	NA
c37571_g1_i1	681	tr|A0A103YLX3|A0A103YLX3_CYNCS	650	50.78	128	56.39	19.69	58	2	307	675	26	153	7e-20	Uncharacterized protein family UPF0503	Ccrd_010064	Cynara cardunculus var. scolymus (Artichoke) (Cynara scolymus)	NA	NA	NA	NA	NA	NA
c50943_g1_i4	992	tr|A0A061E8Z1|A0A061E8Z1_THECC	657	50.56	267	80.75	40.64	130	2	157	954	382	647	2e-85	Cleavage and polyadenylation specificity factor 73 kDa subunit-II	TCM_011055	Theobroma cacao (Cacao) (Cocoa)	NA	nucleus [GO:0005634]; polar nucleus fusion [GO:0010197]	GO:0005634; GO:0010197	NA	GO:0010197~polar nucleus fusion	GO:0005634~nucleus
c53819_g1_i6	1304	tr|K4BC09|K4BC09_SOLLC	368	85.96	114	26.23	30.98	16	0	752	1093	210	323	3e-106	Uncharacterized protein	NA	Solanum lycopersicum (Tomato) (Lycopersicon esculentum)	NA	RNA binding [GO:0003723]; tRNA (guanosine-2'-O-)-methyltransferase activity [GO:0009020]; tRNA guanine ribose methylation [GO:0002938]	GO:0002938; GO:0003723; GO:0009020	GO:0003723~RNA binding;GO:0009020~tRNA (guanosine-2'-O-)-methyltransferase activity	GO:0002938~tRNA guanine ribose methylation	NA
c35381_g1_i1	572	tr|A0A068TM31|A0A068TM31_COFCA	467	47.06	187	98.08	40.04	88	5	3	557	148	325	2e-33	Uncharacterized protein	GSCOC_T00014529001	Coffea canephora (Robusta coffee)	NA	NA	NA	NA	NA	NA
c39923_g1_i1	513	tr|K4D7P0|K4D7P0_SOLLC	398	73.42	158	92.4	39.7	42	0	2	475	241	398	1e-81	Uncharacterized protein	NA	Solanum lycopersicum (Tomato) (Lycopersicon esculentum)	NA	integral component of membrane [GO:0016021]; hydrolase activity, acting on ester bonds [GO:0016788]	GO:0016021; GO:0016788	GO:0016788~hydrolase activity, acting on ester bonds	NA	GO:0016021~integral component of membrane
c49094_g2_i1	535	tr|W9QXB5|W9QXB5_9ROSA	584	79.89	179	100	30.65	35	1	2	535	148	326	1e-81	Putative inositol transporter 2	L484_005895	Morus notabilis	NA	integral component of membrane [GO:0016021]; substrate-specific transmembrane transporter activity [GO:0022891]	GO:0016021; GO:0022891	GO:0022891~substrate-specific transmembrane transporter activity	NA	GO:0016021~integral component of membrane
c19121_g1_i1	678	tr|A0A067JXT6|A0A067JXT6_JATCU	453	57.14	91	40.27	20.09	39	0	366	94	93	183	8e-34	Uncharacterized protein	JCGZ_25650	Jatropha curcas (Barbados nut)	NA	NA	NA	NA	NA	NA
c20434_g1_i1	2486	tr|A0A0A9AQB4|A0A0A9AQB4_ARUDO	931	47.65	340	41.03	36.52	168	6	2087	1071	431	761	6e-92	Uncharacterized protein	NA	Arundo donax (Giant reed) (Donax arundinaceus)	NA	nucleic acid binding [GO:0003676]; DNA integration [GO:0015074]	GO:0003676; GO:0015074	GO:0003676~nucleic acid binding	GO:0015074~DNA integration	NA
c52427_g1_i8	1245	tr|A0A161X5Q6|A0A161X5Q6_DAUCA	278	72.99	174	41.93	62.59	40	1	424	945	9	175	1e-78	Uncharacterized protein	DCAR_007112	Daucus carota subsp. sativus	NA	NA	NA	NA	NA	NA
c22480_g2_i1	575	tr|A0A0K9QKV5|A0A0K9QKV5_SPIOL	349	36.84	171	89.22	49	62	3	200	574	27	197	4e-11	Uncharacterized protein	SOVF_174090	Spinacia oleracea (Spinach)	NA	NA	NA	NA	NA	NA
c50495_g2_i3	763	tr|A0A068TPY9|A0A068TPY9_COFCA	439	79.84	253	99.48	57.63	50	1	5	763	44	295	6e-132	Uncharacterized protein	GSCOC_T00014778001	Coffea canephora (Robusta coffee)	NA	ATP binding [GO:0005524]; metal ion binding [GO:0046872]; protein folding [GO:0006457]; response to heat [GO:0009408]	GO:0005524; GO:0006457; GO:0009408; GO:0046872	GO:0005524~ATP binding;GO:0046872~metal ion binding	GO:0006457~protein folding;GO:0009408~response to heat	NA
c50202_g1_i1	1597	tr|A0A0D2QL76|A0A0D2QL76_GOSRA	488	54.37	320	60.11	65.57	138	3	582	1532	156	470	1e-151	Uncharacterized protein	B456_009G226700	Gossypium raimondii (New World cotton)	NA	integral component of membrane [GO:0016021]	GO:0016021	NA	NA	GO:0016021~integral component of membrane
c44826_g1_i1	1650	tr|A0A151R2H2|A0A151R2H2_CAJCA	347	40.35	285	51.82	82.13	156	6	71	895	12	292	4e-59	Uncharacterized protein	KK1_042036	Cajanus cajan (Pigeon pea) (Cajanus indicus)	NA	NA	NA	NA	NA	NA
c55887_g1_i1	2535	tr|A0A068UQ91|A0A068UQ91_COFCA	937	69.91	844	99.88	90.07	234	4	2	2533	46	869	0	Uncharacterized protein	GSCOC_T00031369001	Coffea canephora (Robusta coffee)	NA	integral component of membrane [GO:0016021]; ATP binding [GO:0005524]; protein serine/threonine kinase activity [GO:0004674]	GO:0004674; GO:0005524; GO:0016021	GO:0004674~protein serine/threonine kinase activity;GO:0005524~ATP binding	NA	GO:0016021~integral component of membrane
c56006_g2_i11	4050	tr|A0A0K9QG18|A0A0K9QG18_SPIOL	542	71.95	221	16.37	40.77	62	0	3786	3124	204	424	8e-125	Uncharacterized protein	SOVF_183240	Spinacia oleracea (Spinach)	NA	carboxy-lyase activity [GO:0016831]; magnesium ion binding [GO:0000287]; thiamine pyrophosphate binding [GO:0030976]	GO:0000287; GO:0016831; GO:0030976	GO:0000287~magnesium ion binding;GO:0016831~carboxy-lyase activity;GO:0030976~thiamine pyrophosphate binding	NA	NA
c55051_g1_i5	2861	tr|F6I668|F6I668_VITVI	814	71.81	454	47.61	55.77	127	1	1448	2806	360	813	0	Putative uncharacterized protein	VIT_15s0046g01840	Vitis vinifera (Grape)	NA	integral component of membrane [GO:0016021]; plasma membrane [GO:0005886]	GO:0005886; GO:0016021	NA	NA	GO:0005886~plasma membrane;GO:0016021~integral component of membrane
c51476_g2_i1	2661	tr|A0A061GNN2|A0A061GNN2_THECC	724	78.55	676	76.21	93.37	145	0	233	2260	32	707	0	Enoyl-CoA hydratase/isomerase family	TCM_037853	Theobroma cacao (Cacao) (Cocoa)	NA	integral component of membrane [GO:0016021]; peroxisome [GO:0005777]; 3-hydroxyacyl-CoA dehydrogenase activity [GO:0003857]; isomerase activity [GO:0016853]; fatty acid beta-oxidation [GO:0006635]	GO:0003857; GO:0005777; GO:0006635; GO:0016021; GO:0016853	GO:0003857~3-hydroxyacyl-CoA dehydrogenase activity;GO:0016853~isomerase activity	GO:0006635~fatty acid beta-oxidation	GO:0005777~peroxisome;GO:0016021~integral component of membrane
c51960_g1_i2	1511	tr|M1AFB0|M1AFB0_SOLTU	327	65.91	308	61.15	94.19	91	3	261	1151	8	312	2e-125	Uncharacterized protein	PGSC0003DMG400008357	Solanum tuberosum (Potato)	NA	metabolic process [GO:0008152]	GO:0008152	NA	GO:0008152~metabolic process	NA
c48232_g1_i3	766	tr|B9GHW2|B9GHW2_POPTR	172	75.68	148	57.96	86.05	36	0	199	642	25	172	7e-79	Uncharacterized protein	POPTR_0001s30360g	Populus trichocarpa (Western balsam poplar) (Populus balsamifera subsp. trichocarpa)	NA	integral component of membrane [GO:0016021]	GO:0016021	NA	NA	GO:0016021~integral component of membrane
c42682_g1_i1	973	tr|F6HDU2|F6HDU2_VITVI	878	54.05	148	45.63	16.86	63	5	534	971	1	145	8e-21	Putative uncharacterized protein	VIT_05s0020g04190	Vitis vinifera (Grape)	NA	nucleic acid binding [GO:0003676]	GO:0003676	GO:0003676~nucleic acid binding	NA	NA
c50810_g1_i2	1345	tr|K4BXG6|K4BXG6_SOLLC	461	60.07	273	60.89	59.22	106	3	528	1343	160	430	5e-133	Uncharacterized protein	NA	Solanum lycopersicum (Tomato) (Lycopersicon esculentum)	NA	plastoglobule [GO:0010287]; ATP binding [GO:0005524]; ATPase activity [GO:0016887]	GO:0005524; GO:0010287; GO:0016887	GO:0005524~ATP binding;GO:0016887~ATPase activity	NA	GO:0010287~plastoglobule
c50101_g1_i1	1361	tr|A0A061E508|A0A061E508_THECC	342	50.4	375	82.66	100	104	17	15	1118	43	342	5e-85	RING finger protein, putative	TCM_008415	Theobroma cacao (Cacao) (Cocoa)	NA	NA	NA	NA	NA	NA
c44647_g1_i2	1146	tr|A0A067EWZ3|A0A067EWZ3_CITSI	579	52.17	207	54.19	35.75	87	4	2	589	370	575	2e-58	Uncharacterized protein	CISIN_1g007997mg	Citrus sinensis (Sweet orange) (Citrus aurantium var. sinensis)	NA	metal ion binding [GO:0046872]; nucleotide binding [GO:0000166]; RNA binding [GO:0003723]	GO:0000166; GO:0003723; GO:0046872	GO:0000166~nucleotide binding;GO:0003723~RNA binding;GO:0046872~metal ion binding	NA	NA
c41791_g1_i1	804	tr|A0A165A532|A0A165A532_DAUCA	187	69.59	148	55.22	79.14	34	5	174	605	1	141	1e-53	Uncharacterized protein	DCAR_015712	Daucus carota subsp. sativus	NA	NA	NA	NA	NA	NA
c50983_g1_i5	1248	tr|A0A068TTG7|A0A068TTG7_COFCA	248	70.69	232	55.77	93.55	67	1	375	1070	14	244	1e-103	Uncharacterized protein	GSCOC_T00026298001	Coffea canephora (Robusta coffee)	NA	NA	NA	NA	NA	NA
c42335_g1_i5	923	tr|A0A068UBF4|A0A068UBF4_COFCA	186	91.4	186	60.46	100	16	0	145	702	1	186	4e-123	Uncharacterized protein	GSCOC_T00021085001	Coffea canephora (Robusta coffee)	NA	cytoplasm [GO:0005737]; ER to Golgi vesicle-mediated transport [GO:0006888]	GO:0005737; GO:0006888	NA	GO:0006888~ER to Golgi vesicle-mediated transport	GO:0005737~cytoplasm
c38124_g1_i1	851	tr|G7K053|G7K053_MEDTR	366	90.87	208	73.33	56.83	18	1	2	622	149	356	1e-134	Carboxyl-terminal peptidase (Uncharacterized protein)	MTR_5g033650	Medicago truncatula (Barrel medic) (Medicago tribuloides)	NA	NA	NA	NA	NA	NA
c51770_g1_i1	1375	tr|A5BJU0|A5BJU0_VITVI	444	72.4	308	67.2	69.37	84	1	445	1368	138	444	4e-113	Putative uncharacterized protein	VITISV_037754	Vitis vinifera (Grape)	NA	NA	NA	NA	NA	NA
c45471_g2_i5	760	tr|A0A022R0W6|A0A022R0W6_ERYGU	493	44.95	109	43.03	22.11	55	2	217	531	211	318	9e-17	Uncharacterized protein	MIMGU_mgv1a023774mg	Erythranthe guttata (Yellow monkey flower) (Mimulus guttatus)	NA	NA	NA	NA	NA	NA
c54392_g1_i4	2632	tr|A0A0V0IVA6|A0A0V0IVA6_SOLCH	448	51.44	381	43.43	85.04	178	5	1251	2384	72	448	1e-122	Putative ovule protein	NA	Solanum chacoense (Chaco potato)	NA	ribosome [GO:0005840]; structural constituent of ribosome [GO:0003735]; translation [GO:0006412]	GO:0003735; GO:0005840; GO:0006412	GO:0003735~structural constituent of ribosome	GO:0006412~translation	GO:0005840~ribosome
c46246_g1_i2	1742	tr|A0A022RE31|A0A022RE31_ERYGU	499	33.75	483	83.18	96.79	271	12	169	1572	38	486	3e-73	Uncharacterized protein	MIMGU_mgv1a017744mg	Erythranthe guttata (Yellow monkey flower) (Mimulus guttatus)	NA	integral component of membrane [GO:0016021]	GO:0016021	NA	NA	GO:0016021~integral component of membrane
c46900_g1_i2	1961	tr|A0A068TP90|A0A068TP90_COFCA	928	82.47	616	94.24	66.38	102	2	114	1961	46	655	0	Uncharacterized protein	GSCOC_T00014424001	Coffea canephora (Robusta coffee)	NA	ATP binding [GO:0005524]	GO:0005524	GO:0005524~ATP binding	NA	NA
c52163_g1_i2	836	tr|F6GT62|F6GT62_VITVI	497	81.72	186	66.75	37.42	34	0	150	707	2	187	3e-107	Putative uncharacterized protein	VIT_17s0000g06510	Vitis vinifera (Grape)	NA	nucleic acid binding [GO:0003676]	GO:0003676	GO:0003676~nucleic acid binding	NA	NA
c47547_g1_i3	1650	tr|G7LBK0|G7LBK0_MEDTR	401	69.19	383	69.64	95.51	118	0	249	1397	17	399	0	Enoyl-CoA hydratase/isomerase (Uncharacterized protein)	MTR_8g005990	Medicago truncatula (Barrel medic) (Medicago tribuloides)	NA	3-hydroxyisobutyryl-CoA hydrolase activity [GO:0003860]; isomerase activity [GO:0016853]	GO:0003860; GO:0016853	GO:0003860~3-hydroxyisobutyryl-CoA hydrolase activity;GO:0016853~isomerase activity	NA	NA
c39004_g2_i1	1054	tr|M5WCD6|M5WCD6_PRUPE	787	34.78	115	32.73	14.61	75	0	941	597	277	391	5e-34	Uncharacterized protein	PRUPE_ppa015539mg	Prunus persica (Peach) (Amygdalus persica)	NA	NA	NA	NA	NA	NA
c33733_g1_i2	1253	tr|A0A068TSZ2|A0A068TSZ2_COFCA	356	52.29	306	73.26	85.96	137	4	333	1250	31	327	4e-93	Uncharacterized protein	GSCOC_T00026094001	Coffea canephora (Robusta coffee)	NA	NA	NA	NA	NA	NA
c51603_g1_i4	1310	tr|A0A068VJC3|A0A068VJC3_COFCA	601	68.21	324	74.2	53.91	101	1	338	1303	209	532	3e-145	Uncharacterized protein	GSCOC_T00005433001	Coffea canephora (Robusta coffee)	NA	core TFIIH complex [GO:0000439]; nucleotide-excision repair [GO:0006289]; transcription, DNA-templated [GO:0006351]	GO:0000439; GO:0006289; GO:0006351	NA	GO:0006289~nucleotide-excision repair;GO:0006351~transcription, DNA-templated	GO:0000439~core TFIIH complex
c30883_g1_i2	988	tr|A0A103YD99|A0A103YD99_CYNCS	322	44.83	58	17.61	18.01	32	0	33	206	251	308	4e-06	Transposase, Tnp1/En/Spm-like protein	Ccrd_014676	Cynara cardunculus var. scolymus (Artichoke) (Cynara scolymus)	NA	NA	NA	NA	NA	NA
c52450_g1_i1	3364	tr|A0A067LJM7|A0A067LJM7_JATCU	727	81.88	701	62.51	96.42	108	2	1260	3305	27	727	0	Uncharacterized protein	JCGZ_16332	Jatropha curcas (Barbados nut)	NA	ATP binding [GO:0005524]; ATPase activity [GO:0016887]	GO:0005524; GO:0016887	GO:0005524~ATP binding;GO:0016887~ATPase activity	NA	NA
c39612_g1_i1	845	tr|G5DX98|G5DX98_SILLA	442	38.57	140	49.7	31.67	70	3	140	511	78	217	6e-23	Ubiquitin carboxyl-terminal hydrolase (Fragment)	NA	Silene latifolia (White campion) (Bladder campion)	NA	thiol-dependent ubiquitinyl hydrolase activity [GO:0036459]; protein deubiquitination [GO:0016579]; ubiquitin-dependent protein catabolic process [GO:0006511]	GO:0006511; GO:0016579; GO:0036459	GO:0036459~ubiquitinyl hydrolase activity	GO:0006511~ubiquitin-dependent protein catabolic process;GO:0016579~protein deubiquitination	NA
c41706_g1_i2	830	tr|A0A0E0ILZ4|A0A0E0ILZ4_ORYNI	143	91.73	133	48.07	93.01	11	0	221	619	1	133	6e-74	Uncharacterized protein	NA	Oryza nivara (Indian wild rice)	NA	ribosome [GO:0005840]; structural constituent of ribosome [GO:0003735]; translation [GO:0006412]	GO:0003735; GO:0005840; GO:0006412	GO:0003735~structural constituent of ribosome	GO:0006412~translation	GO:0005840~ribosome
c37070_g1_i1	917	tr|A0A059AIF7|A0A059AIF7_EUCGR	381	74.11	197	64.45	51.71	49	1	8	592	180	376	3e-99	Uncharacterized protein	EUGRSUZ_J03065	Eucalyptus grandis (Flooded gum)	NA	integral component of membrane [GO:0016021]; oxidoreductase activity, acting on paired donors, with oxidation of a pair of donors resulting in the reduction of molecular oxygen to two molecules of water [GO:0016717]; fatty acid biosynthetic process [GO:0006633]	GO:0006633; GO:0016021; GO:0016717	GO:0016717~oxidoreductase activity, acting on paired donors, with oxidation of a pair of donors resulting in the reduction of molecular oxygen to two molecules of water	GO:0006633~fatty acid biosynthetic process	GO:0016021~integral component of membrane
c56193_g1_i4	2069	tr|M1AZG6|M1AZG6_SOLTU	810	50.14	353	51.18	43.58	163	6	1044	2069	1	351	7e-64	Uncharacterized protein	PGSC0003DMG400012931	Solanum tuberosum (Potato)	NA	NA	NA	NA	NA	NA
c53426_g1_i4	2026	tr|A0A0D2SN91|A0A0D2SN91_GOSRA	594	70.45	308	45.61	51.85	82	2	276	1199	64	362	0	Uncharacterized protein	B456_010G054600	Gossypium raimondii (New World cotton)	NA	adenylate kinase activity [GO:0004017]; ATP binding [GO:0005524]	GO:0004017; GO:0005524	GO:0004017~adenylate kinase activity;GO:0005524~ATP binding	NA	NA
c52400_g1_i3	1660	tr|A0A067FBB7|A0A067FBB7_CITSI	473	69.01	342	61.81	72.3	103	2	367	1386	121	461	1e-162	Uncharacterized protein	CISIN_1g011986mg	Citrus sinensis (Sweet orange) (Citrus aurantium var. sinensis)	NA	integral component of membrane [GO:0016021]	GO:0016021	NA	NA	GO:0016021~integral component of membrane
c55984_g1_i5	1380	tr|K4CXK9|K4CXK9_SOLLC	1023	50.19	263	57.17	25.71	125	2	61	834	19	280	1e-120	Uncharacterized protein	NA	Solanum lycopersicum (Tomato) (Lycopersicon esculentum)	NA	NA	NA	NA	NA	NA
c52587_g1_i2	824	tr|M0ZVI2|M0ZVI2_SOLTU	214	87.38	214	77.91	100	27	0	92	733	1	214	4e-135	Uncharacterized protein	PGSC0003DMG400003514	Solanum tuberosum (Potato)	NA	cytoplasm [GO:0005737]; inorganic diphosphatase activity [GO:0004427]; magnesium ion binding [GO:0000287]; phosphate-containing compound metabolic process [GO:0006796]	GO:0000287; GO:0004427; GO:0005737; GO:0006796	GO:0000287~magnesium ion binding;GO:0004427~inorganic diphosphatase activity	GO:0006796~phosphate-containing compound metabolic process	GO:0005737~cytoplasm
c51089_g1_i1	2121	tr|A0A124SD55|A0A124SD55_CYNCS	534	81.24	517	73.13	96.82	97	0	391	1941	18	534	0	Hexosyltransferase (EC 2.4.1.-)	Ccrd_002031	Cynara cardunculus var. scolymus (Artichoke) (Cynara scolymus)	PATHWAY: Glycan metabolism; pectin biosynthesis. {ECO:0000256|RuleBase:RU362027}.	Golgi membrane [GO:0000139]; polygalacturonate 4-alpha-galacturonosyltransferase activity [GO:0047262]; cell wall organization [GO:0071555]; pectin biosynthetic process [GO:0045489]	GO:0000139; GO:0045489; GO:0047262; GO:0071555	GO:0047262~polygalacturonate 4-alpha-galacturonosyltransferase activity	GO:0045489~pectin biosynthetic process;GO:0071555~cell wall organization	GO:0000139~Golgi membrane
c39588_g1_i1	991	tr|A0A068UD19|A0A068UD19_COFCA	231	68.88	196	59.33	84.85	54	2	237	803	31	226	8e-93	Uncharacterized protein	GSCOC_T00021451001	Coffea canephora (Robusta coffee)	NA	NA	NA	NA	NA	NA
c45424_g1_i2	1063	tr|W9RBT9|W9RBT9_9ROSA	198	78.31	166	46.85	83.84	31	2	199	687	2	165	3e-88	HVA22-like protein	L484_005307	Morus notabilis	NA	integral component of membrane [GO:0016021]	GO:0016021	NA	NA	GO:0016021~integral component of membrane
c47053_g1_i1	1686	tr|W9QYN5|W9QYN5_9ROSA	397	78.48	302	53.74	76.07	61	1	573	1466	86	387	6e-163	Uncharacterized protein	L484_010877	Morus notabilis	NA	metal ion binding [GO:0046872]; protein serine/threonine phosphatase activity [GO:0004722]	GO:0004722; GO:0046872	GO:0004722~protein serine/threonine phosphatase activity;GO:0046872~metal ion binding	NA	NA
c50536_g1_i2	1974	tr|A0A061GPI4|A0A061GPI4_THECC	487	77.46	448	68.09	91.99	99	2	150	1487	36	483	0	ATP-dependent 6-phosphofructokinase (ATP-PFK) (Phosphofructokinase) (EC 2.7.1.11) (Phosphohexokinase)	PFK TCM_030467	Theobroma cacao (Cacao) (Cocoa)	PATHWAY: Carbohydrate degradation; glycolysis; D-glyceraldehyde 3-phosphate and glycerone phosphate from D-glucose: step 3/4. {ECO:0000256|HAMAP-Rule:MF_03186}.	cytosol [GO:0005829]; 6-phosphofructokinase activity [GO:0003872]; ATP binding [GO:0005524]; metal ion binding [GO:0046872]; fructose 6-phosphate metabolic process [GO:0006002]	GO:0003872; GO:0005524; GO:0005829; GO:0006002; GO:0046872	GO:0003872~6-phosphofructokinase activity;GO:0005524~ATP binding;GO:0046872~metal ion binding	GO:0006002~fructose 6-phosphate metabolic process	GO:0005829~cytosol
c54193_g1_i1	2408	tr|K4BW09|K4BW09_SOLLC	561	67.41	359	44.73	63.99	107	3	925	1971	202	560	5e-156	Uncharacterized protein	NA	Solanum lycopersicum (Tomato) (Lycopersicon esculentum)	NA	DNA binding [GO:0003677]	GO:0003677	GO:0003677~DNA binding	NA	NA
c49665_g1_i2	1257	tr|B9S4J6|B9S4J6_RICCO	265	76.58	222	52.98	83.77	52	0	375	1040	44	265	5e-132	Superoxide dismutase [fe], putative (EC 1.15.1.1)	RCOM_0808700	Ricinus communis (Castor bean)	NA	metal ion binding [GO:0046872]; superoxide dismutase activity [GO:0004784]	GO:0004784; GO:0046872	GO:0004784~superoxide dismutase activity;GO:0046872~metal ion binding	NA	NA
c53476_g1_i7	1399	tr|A0A022Q738|A0A022Q738_ERYGU	383	60.48	334	71.62	87.21	130	1	385	1386	23	354	5e-127	Uncharacterized protein (Fragment)	MIMGU_mgv1a026845mg	Erythranthe guttata (Yellow monkey flower) (Mimulus guttatus)	NA	extracellular region [GO:0005576]; polygalacturonase activity [GO:0004650]; carbohydrate metabolic process [GO:0005975]; cell wall organization [GO:0071555]	GO:0004650; GO:0005576; GO:0005975; GO:0071555	GO:0004650~polygalacturonase activity	GO:0005975~carbohydrate metabolic process;GO:0071555~cell wall organization	GO:0005576~extracellular region
c40466_g1_i1	1105	tr|B9GRA3|B9GRA3_POPTR	140	68.7	131	35.57	93.57	35	3	250	633	12	139	1e-37	Photosystem I reaction center subunit IV A family protein	POPTR_0002s25510g	Populus trichocarpa (Western balsam poplar) (Populus balsamifera subsp. trichocarpa)	NA	photosystem I reaction center [GO:0009538]; photosynthesis [GO:0015979]	GO:0009538; GO:0015979	NA	GO:0015979~photosynthesis	GO:0009538~photosystem I reaction center
c44590_g1_i4	906	tr|A0A023JBP0|A0A023JBP0_9ROSI	235	48.39	93	30.79	39.57	48	0	5	283	57	149	8e-11	MADS-box transcription factor (Fragment)	NA	Pera bumeliifolia	NA	nucleus [GO:0005634]; DNA binding [GO:0003677]; transcription factor activity, sequence-specific DNA binding [GO:0003700]; transcription, DNA-templated [GO:0006351]	GO:0003677; GO:0003700; GO:0005634; GO:0006351	GO:0003677~DNA binding;GO:0003700~sequence-specific DNA binding transcription factor activity	GO:0006351~transcription, DNA-templated	GO:0005634~nucleus
c52797_g1_i1	509	tr|E0CSK6|E0CSK6_VITVI	739	82.88	146	86.05	19.76	25	0	1	438	592	737	2e-80	Putative uncharacterized protein	VIT_19s0014g02750	Vitis vinifera (Grape)	NA	Golgi stack [GO:0005795]; ATP binding [GO:0005524]; ATPase activity [GO:0016887]; Golgi to plasma membrane protein transport [GO:0043001]; Golgi vesicle docking [GO:0048211]; intra-Golgi vesicle-mediated transport [GO:0006891]	GO:0005524; GO:0005795; GO:0006891; GO:0016887; GO:0043001; GO:0048211	GO:0005524~ATP binding;GO:0016887~ATPase activity	GO:0006891~intra-Golgi vesicle-mediated transport;GO:0043001~Golgi to plasma membrane protein transport;GO:0048211~Golgi vesicle docking	GO:0005795~Golgi stack
c52593_g2_i2	983	tr|K4C9Y8|K4C9Y8_SOLLC	748	40.53	190	57.99	25.4	102	2	382	918	64	253	3e-29	Uncharacterized protein	NA	Solanum lycopersicum (Tomato) (Lycopersicon esculentum)	NA	nucleus [GO:0005634]; sequence-specific DNA binding [GO:0043565]; transcription factor activity, sequence-specific DNA binding [GO:0003700]; regulation of transcription, DNA-templated [GO:0006355]; transcription, DNA-templated [GO:0006351]	GO:0003700; GO:0005634; GO:0006351; GO:0006355; GO:0043565	GO:0003700~sequence-specific DNA binding transcription factor activity;GO:0043565~sequence-specific DNA binding	GO:0006351~transcription, DNA-templated;GO:0006355~regulation of transcription, DNA-templated	GO:0005634~nucleus
c36293_g1_i1	1395	tr|Q2QQV8|Q2QQV8_ORYSJ	1621	40.27	149	32.04	9.19	89	0	1395	949	977	1125	2e-63	Retrotransposon protein, putative, unclassified	LOC_Os12g29700	Oryza sativa subsp. japonica (Rice)	NA	nucleic acid binding [GO:0003676]	GO:0003676	GO:0003676~nucleic acid binding	NA	NA
c44421_g1_i5	666	tr|M0RQL0|M0RQL0_MUSAM	401	85.29	204	91.89	50.87	30	0	1	612	155	358	1e-128	Uncharacterized protein	NA	Musa acuminata subsp. malaccensis (Wild banana) (Musa malaccensis)	NA	integral component of membrane [GO:0016021]	GO:0016021	NA	NA	GO:0016021~integral component of membrane
c37158_g2_i1	675	tr|W9SZJ5|W9SZJ5_9ROSA	97	55.56	63	28	64.95	28	0	13	201	1	63	1e-18	Uncharacterized protein	L484_019129	Morus notabilis	NA	NA	NA	NA	NA	NA
c44385_g2_i9	1093	tr|A0A067E820|A0A067E820_CITSI	348	45.1	204	55.99	58.62	98	4	314	901	151	348	3e-37	Uncharacterized protein	CISIN_1g018952mg	Citrus sinensis (Sweet orange) (Citrus aurantium var. sinensis)	NA	NA	NA	NA	NA	NA
c36060_g1_i1	827	tr|A0A061E4A7|A0A061E4A7_THECC	209	33.8	216	78.36	100	118	5	66	674	1	204	8e-20	Uncharacterized protein isoform 1	TCM_008732	Theobroma cacao (Cacao) (Cocoa)	NA	NA	NA	NA	NA	NA
c42632_g2_i1	724	tr|K4D2T2|K4D2T2_SOLLC	543	97.65	85	35.22	15.65	2	0	470	724	1	85	1e-48	Uncharacterized protein	NA	Solanum lycopersicum (Tomato) (Lycopersicon esculentum)	NA	integral component of membrane [GO:0016021]	GO:0016021	NA	NA	GO:0016021~integral component of membrane
c51218_g1_i9	1233	tr|A0A0D2V4M3|A0A0D2V4M3_GOSRA	493	82.59	270	65.69	54.77	47	0	423	1232	102	371	3e-147	Uncharacterized protein	B456_012G123900	Gossypium raimondii (New World cotton)	NA	integral component of membrane [GO:0016021]; amino acid transmembrane transporter activity [GO:0015171]	GO:0015171; GO:0016021	GO:0015171~amino acid transmembrane transporter activity	NA	GO:0016021~integral component of membrane
c8655_g1_i1	609	tr|A5AM93|A5AM93_VITVI	543	54.89	184	90.64	33.89	82	1	60	608	217	400	7e-66	Putative uncharacterized protein	VITISV_023039	Vitis vinifera (Grape)	NA	nucleic acid binding [GO:0003676]; DNA integration [GO:0015074]	GO:0003676; GO:0015074	GO:0003676~nucleic acid binding	GO:0015074~DNA integration	NA
c54242_g2_i1	2357	tr|A0A022PVT3|A0A022PVT3_ERYGU	680	62.41	689	87.7	100	231	5	328	2355	3	676	0	Uncharacterized protein	MIMGU_mgv1a002390mg	Erythranthe guttata (Yellow monkey flower) (Mimulus guttatus)	NA	NA	NA	NA	NA	NA
c37978_g1_i1	756	tr|Q8LRM1|Q8LRM1_PETHY	406	77.88	104	41.27	25.62	23	0	2	313	303	406	1e-46	Nam-like protein 4	NH4	Petunia hybrida (Petunia)	NA	nucleus [GO:0005634]; DNA binding [GO:0003677]; regulation of transcription, DNA-templated [GO:0006355]; transcription, DNA-templated [GO:0006351]	GO:0003677; GO:0005634; GO:0006351; GO:0006355	GO:0003677~DNA binding	GO:0006351~transcription, DNA-templated;GO:0006355~regulation of transcription, DNA-templated	GO:0005634~nucleus
c53754_g2_i9	2075	tr|F6HYK9|F6HYK9_VITVI	445	49.16	238	34.41	53.48	117	2	1784	1071	4	237	2e-68	Putative uncharacterized protein	VIT_11s0037g00570	Vitis vinifera (Grape)	NA	transferase activity, transferring acyl groups other than amino-acyl groups [GO:0016747]	GO:0016747	GO:0016747~transferase activity, transferring acyl groups other than amino-acyl groups	NA	NA
c46800_g1_i2	1615	tr|A0A061F9V0|A0A061F9V0_THECC	793	48.92	556	100	70.11	245	9	8	1615	188	724	9e-177	Serine/threonine kinases,protein kinases,ATP binding,sugar binding,kinases,carbohydrate binding, putative	TCM_032453	Theobroma cacao (Cacao) (Cocoa)	NA	integral component of membrane [GO:0016021]; ATP binding [GO:0005524]; protein serine/threonine kinase activity [GO:0004674]; recognition of pollen [GO:0048544]	GO:0004674; GO:0005524; GO:0016021; GO:0048544	GO:0004674~protein serine/threonine kinase activity;GO:0005524~ATP binding	GO:0048544~recognition of pollen	GO:0016021~integral component of membrane
c35752_g1_i1	1319	tr|H9N4C8|H9N4C8_NICAT	596	50.57	261	59.36	43.79	113	4	405	1151	337	593	2e-95	Dicer-like 3 protein (Fragment)	DCL3	Nicotiana attenuata (Coyote tobacco)	NA	ribonuclease III activity [GO:0004525]; RNA binding [GO:0003723]; RNA processing [GO:0006396]	GO:0003723; GO:0004525; GO:0006396	GO:0003723~RNA binding;GO:0004525~ribonuclease III activity	GO:0006396~RNA processing	NA
c44310_g2_i1	1172	tr|V4SXT8|V4SXT8_9ROSI	282	73.74	198	50.68	70.21	48	2	29	619	88	282	1e-88	Uncharacterized protein	CICLE_v10012331mg	Citrus clementina	NA	nucleic acid binding [GO:0003676]; nucleotide binding [GO:0000166]	GO:0000166; GO:0003676	GO:0000166~nucleotide binding;GO:0003676~nucleic acid binding	NA	NA
c47424_g1_i3	1662	tr|D0U262|D0U262_LITER	317	97.17	318	57.4	100	8	1	290	1243	1	317	0	ACC oxidase 1	NA	Lithospermum erythrorhizon (Purple gromwell) (Lithospermum officinale var. erythrorhizon)	NA	metal ion binding [GO:0046872]; oxidoreductase activity [GO:0016491]	GO:0016491; GO:0046872	GO:0016491~oxidoreductase activity;GO:0046872~metal ion binding	NA	NA
c52522_g1_i1	1406	tr|K4B1X0|K4B1X0_SOLLC	553	77.37	137	29.23	24.77	31	0	494	904	160	296	4e-85	Uncharacterized protein	NA	Solanum lycopersicum (Tomato) (Lycopersicon esculentum)	NA	phosphomethylpyrimidine kinase activity [GO:0008972]; thiamine-phosphate diphosphorylase activity [GO:0004789]; thiamine biosynthetic process [GO:0009228]	GO:0004789; GO:0008972; GO:0009228	GO:0004789~thiamine-phosphate diphosphorylase activity;GO:0008972~phosphomethylpyrimidine kinase activity	GO:0009228~thiamine biosynthetic process	NA
c53379_g1_i1	1466	tr|F6HNH1|F6HNH1_VITVI	509	67.35	245	50.14	48.13	76	4	4	735	52	293	2e-118	Putative uncharacterized protein	VIT_13s0019g04220	Vitis vinifera (Grape)	NA	integral component of membrane [GO:0016021]; amino acid transmembrane transport [GO:0003333]	GO:0003333; GO:0016021	NA	GO:0003333~amino acid transmembrane transport	GO:0016021~integral component of membrane
c35094_g1_i1	552	tr|K7VK53|K7VK53_SOLTU	115	84.38	64	34.78	55.65	10	0	361	552	1	64	2e-23	Light-inducible protein ATLS1 (MIF protein) (Uncharacterized protein)	PGSC0003DMG400015887	Solanum tuberosum (Potato)	NA	chloroplast [GO:0009507]	GO:0009507	NA	NA	GO:0009507~chloroplast
c47025_g1_i1	2462	tr|K4C192|K4C192_SOLLC	609	89.33	609	74.21	100	65	0	307	2133	1	609	0	Uncharacterized protein	NA	Solanum lycopersicum (Tomato) (Lycopersicon esculentum)	NA	GTP binding [GO:0005525]; GTPase activity [GO:0003924]	GO:0003924; GO:0005525	GO:0003924~GTPase activity;GO:0005525~GTP binding	NA	NA
c45533_g1_i2	1463	tr|A0A0V0HMY5|A0A0V0HMY5_SOLCH	264	58.77	228	46.75	86.36	91	2	143	820	38	264	7e-69	Uncharacterized protein	NA	Solanum chacoense (Chaco potato)	NA	integral component of membrane [GO:0016021]	GO:0016021	NA	NA	GO:0016021~integral component of membrane
c41925_g1_i2	962	tr|A0A0V0HT07|A0A0V0HT07_SOLCH	254	48.64	257	80.15	100	111	7	87	812	4	254	2e-60	Putative ovule protein	NA	Solanum chacoense (Chaco potato)	NA	NA	NA	NA	NA	NA
c48538_g2_i3	1145	tr|A0A067JS19|A0A067JS19_JATCU	520	69.35	124	32.49	23.85	38	0	774	1145	1	124	4e-51	Uncharacterized protein	JCGZ_26165	Jatropha curcas (Barbados nut)	NA	ATP binding [GO:0005524]; protein serine/threonine kinase activity [GO:0004674]	GO:0004674; GO:0005524	GO:0004674~protein serine/threonine kinase activity;GO:0005524~ATP binding	NA	NA
c55465_g3_i7	1235	tr|A0A067F7X4|A0A067F7X4_CITSI	439	71.55	116	28.18	26.42	32	1	3	347	63	178	7e-55	Uncharacterized protein (Fragment)	CISIN_1g0017892mg	Citrus sinensis (Sweet orange) (Citrus aurantium var. sinensis)	NA	NA	NA	NA	NA	NA
c49679_g3_i1	1211	tr|A0A068TQZ2|A0A068TQZ2_COFCA	522	55.16	223	55.24	42.72	93	2	383	1039	37	256	4e-61	Uncharacterized protein	GSCOC_T00025597001	Coffea canephora (Robusta coffee)	NA	integral component of membrane [GO:0016021]; ATP binding [GO:0005524]; protein serine/threonine kinase activity [GO:0004674]	GO:0004674; GO:0005524; GO:0016021	GO:0004674~protein serine/threonine kinase activity;GO:0005524~ATP binding	NA	GO:0016021~integral component of membrane
c24106_g1_i1	529	tr|V4UBZ3|V4UBZ3_9ROSI	394	70.91	110	62.38	27.92	32	0	2	331	278	387	2e-46	Uncharacterized protein	CICLE_v10015520mg	Citrus clementina	NA	NA	NA	NA	NA	NA
c48929_g1_i1	2059	tr|A0A068UPV9|A0A068UPV9_COFCA	478	79.42	452	65.86	94.56	89	1	211	1554	1	452	0	Purple acid phosphatase (EC 3.1.3.2)	GSCOC_T00031205001	Coffea canephora (Robusta coffee)	NA	acid phosphatase activity [GO:0003993]; metal ion binding [GO:0046872]	GO:0003993; GO:0046872	GO:0003993~acid phosphatase activity;GO:0046872~metal ion binding	NA	NA
c55553_g2_i1	667	tr|M1BHU1|M1BHU1_SOLTU	411	97.75	222	99.85	54.01	5	0	2	667	109	330	1e-156	Uncharacterized protein	PGSC0003DMG401017663	Solanum tuberosum (Potato)	NA	DNA binding [GO:0003677]; DNA-directed RNA polymerase activity [GO:0003899]; ribonucleoside binding [GO:0032549]; transcription, DNA-templated [GO:0006351]	GO:0003677; GO:0003899; GO:0006351; GO:0032549	GO:0003677~DNA binding;GO:0003899~DNA-directed RNA polymerase activity;GO:0032549~ribonucleoside binding	GO:0006351~transcription, DNA-templated	NA
c49597_g1_i3	1616	tr|B9R919|B9R919_RICCO	505	74.76	309	57.36	61.19	65	4	722	1615	147	453	3e-155	ATP binding protein, putative	RCOM_1513130	Ricinus communis (Castor bean)	NA	ATP binding [GO:0005524]	GO:0005524	GO:0005524~ATP binding	NA	NA
c51177_g2_i2	799	tr|W9QNF0|W9QNF0_9ROSA	924	63.93	122	45.81	13.2	44	0	433	798	536	657	9e-46	Putative leucine-rich repeat receptor-like serine/threonine-protein kinase	L484_005090	Morus notabilis	NA	integral component of membrane [GO:0016021]; ATP binding [GO:0005524]; protein serine/threonine kinase activity [GO:0004674]	GO:0004674; GO:0005524; GO:0016021	GO:0004674~protein serine/threonine kinase activity;GO:0005524~ATP binding	NA	GO:0016021~integral component of membrane
c47542_g1_i6	1165	tr|A0A061GV73|A0A061GV73_THECC	366	63.35	161	41.46	43.99	51	3	14	487	211	366	1e-35	Heat shock protein DnaJ, N-terminal with domain of Uncharacterized protein function (DUF1977) isoform 1	TCM_038058	Theobroma cacao (Cacao) (Cocoa)	NA	NA	NA	NA	NA	NA
c46958_g2_i3	1166	tr|K4B1X6|K4B1X6_SOLLC	323	61.39	316	81.3	97.83	112	6	92	1018	11	323	2e-124	Uncharacterized protein	NA	Solanum lycopersicum (Tomato) (Lycopersicon esculentum)	NA	NA	NA	NA	NA	NA
c52223_g1_i3	2122	tr|M1CXB7|M1CXB7_SOLTU	412	59.54	388	54.85	94.17	144	4	249	1388	25	407	2e-137	Uncharacterized protein	PGSC0003DMG400029846	Solanum tuberosum (Potato)	NA	cytoplasm [GO:0005737]; translation release factor activity, codon specific [GO:0016149]	GO:0005737; GO:0016149	GO:0016149~translation release factor activity, codon specific	NA	GO:0005737~cytoplasm
c51447_g3_i1	907	tr|M1B9Q4|M1B9Q4_SOLTU	262	81.82	143	47.3	54.58	23	1	479	907	1	140	1e-65	Uncharacterized protein	PGSC0003DMG400015608	Solanum tuberosum (Potato)	NA	integral component of membrane [GO:0016021]	GO:0016021	NA	NA	GO:0016021~integral component of membrane
c52300_g1_i2	1724	tr|A0A068TZ47|A0A068TZ47_COFCA	534	87.79	467	81.26	87.45	57	0	43	1443	67	533	0	ATP-dependent 6-phosphofructokinase (ATP-PFK) (Phosphofructokinase) (EC 2.7.1.11) (Phosphohexokinase)	PFK GSCOC_T00036627001	Coffea canephora (Robusta coffee)	PATHWAY: Carbohydrate degradation; glycolysis; D-glyceraldehyde 3-phosphate and glycerone phosphate from D-glucose: step 3/4. {ECO:0000256|HAMAP-Rule:MF_03186}.	cytoplasm [GO:0005737]; 6-phosphofructokinase activity [GO:0003872]; ATP binding [GO:0005524]; metal ion binding [GO:0046872]; fructose 6-phosphate metabolic process [GO:0006002]	GO:0003872; GO:0005524; GO:0005737; GO:0006002; GO:0046872	GO:0003872~6-phosphofructokinase activity;GO:0005524~ATP binding;GO:0046872~metal ion binding	GO:0006002~fructose 6-phosphate metabolic process	GO:0005737~cytoplasm
c52669_g1_i1	1851	tr|A0A068TM07|A0A068TM07_COFCA	589	74.9	506	82.01	85.91	103	11	254	1708	39	541	0	Uncharacterized protein	GSCOC_T00014181001	Coffea canephora (Robusta coffee)	NA	sequence-specific DNA binding [GO:0043565]; transcription factor activity, sequence-specific DNA binding [GO:0003700]	GO:0003700; GO:0043565	GO:0003700~sequence-specific DNA binding transcription factor activity;GO:0043565~sequence-specific DNA binding	NA	NA
c54039_g1_i7	2634	tr|A0A067G254|A0A067G254_CITSI	542	58.61	546	62.19	100	202	4	799	2385	4	542	0	Uncharacterized protein	CISIN_1g009146mg	Citrus sinensis (Sweet orange) (Citrus aurantium var. sinensis)	NA	NA	NA	NA	NA	NA
c53300_g1_i3	1836	tr|A0A068TNN6|A0A068TNN6_COFCA	585	77.34	203	33.17	34.7	45	1	85	690	85	287	9e-106	Uncharacterized protein	GSCOC_T00021900001	Coffea canephora (Robusta coffee)	NA	RNA binding [GO:0003723]; RNA methyltransferase activity [GO:0008173]; RNA processing [GO:0006396]	GO:0003723; GO:0006396; GO:0008173	GO:0003723~RNA binding;GO:0008173~RNA methyltransferase activity	GO:0006396~RNA processing	NA
c41596_g1_i1	585	tr|A0A067K9M0|A0A067K9M0_JATCU	924	69.61	181	92.82	19.59	53	2	46	582	742	922	5e-79	Uncharacterized protein	JCGZ_14285	Jatropha curcas (Barbados nut)	NA	NA	NA	NA	NA	NA
c39130_g2_i1	503	tr|A5BIY2|A5BIY2_VITVI	205	82.35	51	30.42	24.88	9	0	293	445	33	83	5e-21	Putative uncharacterized protein	VITISV_019292	Vitis vinifera (Grape)	NA	ATP binding [GO:0005524]; protein kinase activity [GO:0004672]	GO:0004672; GO:0005524	GO:0004672~protein kinase activity;GO:0005524~ATP binding	NA	NA
c45010_g1_i7	538	tr|A5C8P6|A5C8P6_VITVI	549	59.49	79	44.05	14.39	32	0	281	45	283	361	7e-24	Putative uncharacterized protein	VITISV_020112	Vitis vinifera (Grape)	NA	integral component of membrane [GO:0016021]; transporter activity [GO:0005215]	GO:0005215; GO:0016021	GO:0005215~transporter activity	NA	GO:0016021~integral component of membrane
c53582_g1_i14	1131	tr|A0A022R998|A0A022R998_ERYGU	586	49.4	83	22.02	14.16	16	1	882	1130	217	273	3e-14	Uncharacterized protein	MIMGU_mgv1a003419mg	Erythranthe guttata (Yellow monkey flower) (Mimulus guttatus)	NA	NA	NA	NA	NA	NA
c49916_g1_i2	1714	tr|A0A022Q8Y3|A0A022Q8Y3_ERYGU	442	87.5	440	77.01	99.55	54	1	129	1448	4	442	0	Uncharacterized protein	MIMGU_mgv1a006490mg	Erythranthe guttata (Yellow monkey flower) (Mimulus guttatus)	NA	NA	NA	NA	NA	NA
c47167_g1_i3	2473	tr|A0A068UH99|A0A068UH99_COFCA	1159	39.19	666	80.79	57.46	352	9	3	1907	99	742	5e-132	Uncharacterized protein	GSCOC_T00025230001	Coffea canephora (Robusta coffee)	NA	ADP binding [GO:0043531]; defense response [GO:0006952]; signal transduction [GO:0007165]	GO:0006952; GO:0007165; GO:0043531	GO:0043531~ADP binding	GO:0006952~defense response;GO:0007165~signal transduction	NA
c20909_g1_i1	708	tr|A0A067EF59|A0A067EF59_CITSI	194	68.75	160	67.8	82.47	50	0	228	707	1	160	3e-77	Uncharacterized protein (Fragment)	CISIN_1g0359231mg	Citrus sinensis (Sweet orange) (Citrus aurantium var. sinensis)	NA	NA	NA	NA	NA	NA
c34510_g2_i2	2502	tr|A0A068UUU9|A0A068UUU9_COFCA	184	44.16	154	18.47	83.7	84	2	1665	2123	1	153	3e-25	Uncharacterized protein	GSCOC_T00035409001	Coffea canephora (Robusta coffee)	NA	ATP binding [GO:0005524]	GO:0005524	GO:0005524~ATP binding	NA	NA
c55870_g1_i1	3293	tr|A0A068TPS2|A0A068TPS2_COFCA	923	93.74	911	82.99	98.7	57	0	181	2913	1	911	0	Uncharacterized protein	GSCOC_T00022364001	Coffea canephora (Robusta coffee)	NA	ATP binding [GO:0005524]; protein metabolic process [GO:0019538]	GO:0005524; GO:0019538	GO:0005524~ATP binding	GO:0019538~protein metabolic process	NA
c39423_g1_i1	816	tr|A0A068U343|A0A068U343_COFCA	160	76.15	109	40.07	68.12	25	1	143	466	52	160	4e-41	Uncharacterized protein	GSCOC_T00041435001	Coffea canephora (Robusta coffee)	NA	ER membrane protein complex [GO:0072546]	GO:0072546	NA	NA	GO:0072546~ER membrane protein complex
c50035_g2_i8	1862	tr|D7SRB4|D7SRB4_VITVI	339	89.97	339	54.62	100	34	0	495	1511	1	339	0	Putative uncharacterized protein	VIT_18s0072g00770	Vitis vinifera (Grape)	NA	fructose 1,6-bisphosphate 1-phosphatase activity [GO:0042132]; carbohydrate metabolic process [GO:0005975]	GO:0005975; GO:0042132	GO:0042132~fructose 1,6-bisphosphate 1-phosphatase activity	GO:0005975~carbohydrate metabolic process	NA
c49011_g4_i1	1471	tr|F6I0F0|F6I0F0_VITVI	551	62.96	216	44.05	39.2	79	1	619	1263	150	365	2e-84	Putative uncharacterized protein	VIT_04s0044g01240	Vitis vinifera (Grape)	NA	NA	NA	NA	NA	NA
c49836_g1_i5	1099	tr|A0A068TMZ3|A0A068TMZ3_COFCA	261	72.41	261	71.25	100	63	2	218	973	1	261	1e-130	Uncharacterized protein	GSCOC_T00014645001	Coffea canephora (Robusta coffee)	NA	integral component of membrane [GO:0016021]	GO:0016021	NA	NA	GO:0016021~integral component of membrane
c43312_g1_i3	773	tr|A0A103Y318|A0A103Y318_CYNCS	237	64.18	134	52.01	56.54	40	2	308	691	52	183	7e-50	GRAM-like protein	Ccrd_020140	Cynara cardunculus var. scolymus (Artichoke) (Cynara scolymus)	NA	NA	NA	NA	NA	NA
c26735_g1_i1	732	tr|B9H4C3|B9H4C3_POPTR	201	60.58	208	85.25	100	74	2	52	672	1	201	1e-84	Uncharacterized protein	POPTR_0005s24990g	Populus trichocarpa (Western balsam poplar) (Populus balsamifera subsp. trichocarpa)	NA	NA	NA	NA	NA	NA
c64141_g1_i1	771	tr|A0A151T437|A0A151T437_CAJCA	1413	52.46	61	23.74	4.32	29	0	367	549	563	623	6e-37	Retrovirus-related Pol polyprotein from transposon TNT 1-94 (Fragment)	KK1_016292	Cajanus cajan (Pigeon pea) (Cajanus indicus)	NA	nucleic acid binding [GO:0003676]; DNA integration [GO:0015074]	GO:0003676; GO:0015074	GO:0003676~nucleic acid binding	GO:0015074~DNA integration	NA
c54120_g1_i1	2313	tr|A0A068TSI2|A0A068TSI2_COFCA	781	54.35	333	43.19	42.64	146	5	1248	2231	320	651	3e-176	Uncharacterized protein	GSCOC_T00025912001	Coffea canephora (Robusta coffee)	NA	nucleus [GO:0005634]; DNA binding [GO:0003677]	GO:0003677; GO:0005634	GO:0003677~DNA binding	NA	GO:0005634~nucleus
c51501_g1_i1	1978	tr|A0A067KDR8|A0A067KDR8_JATCU	438	97.03	438	66.43	100	13	0	296	1609	1	438	0	Uncharacterized protein	JCGZ_13593	Jatropha curcas (Barbados nut)	NA	clathrin adaptor complex [GO:0030131]; intracellular protein transport [GO:0006886]; vesicle-mediated transport [GO:0016192]	GO:0006886; GO:0016192; GO:0030131	NA	GO:0006886~intracellular protein transport;GO:0016192~vesicle-mediated transport	GO:0030131~clathrin adaptor complex
c60264_g1_i1	550	tr|A0A103XM76|A0A103XM76_CYNCS	507	80	80	43.64	15.78	16	0	241	2	78	157	7e-50	Cytochrome P450	Ccrd_004665	Cynara cardunculus var. scolymus (Artichoke) (Cynara scolymus)	NA	integral component of membrane [GO:0016021]; heme binding [GO:0020037]; iron ion binding [GO:0005506]; monooxygenase activity [GO:0004497]; oxidoreductase activity, acting on paired donors, with incorporation or reduction of molecular oxygen [GO:0016705]	GO:0004497; GO:0005506; GO:0016021; GO:0016705; GO:0020037	GO:0004497~monooxygenase activity;GO:0005506~iron ion binding;GO:0016705~oxidoreductase activity, acting on paired donors, with incorporation or reduction of molecular oxygen;GO:0020037~heme binding	NA	GO:0016021~integral component of membrane
c46353_g1_i10	1255	tr|D7TC40|D7TC40_VITVI	185	78.53	177	42.31	95.68	26	5	411	941	1	165	5e-90	Putative uncharacterized protein	VIT_11s0016g05590	Vitis vinifera (Grape)	NA	multicellular organism development [GO:0007275]	GO:0007275	NA	GO:0007275~multicellular organismal development	NA
c45245_g2_i1	1011	tr|M0ZRR8|M0ZRR8_SOLTU	203	46	100	29.67	49.26	51	1	719	1009	10	109	5e-19	Uncharacterized protein	PGSC0003DMG400002584	Solanum tuberosum (Potato)	NA	NA	NA	NA	NA	NA
c33699_g1_i5	823	tr|I1JMU8|I1JMU8_SOYBN	322	43.84	203	74	63.04	109	4	218	817	11	211	2e-46	Uncharacterized protein	GLYMA_03G116300	Glycine max (Soybean) (Glycine hispida)	NA	NA	NA	NA	NA	NA
c52495_g1_i1	1078	tr|A0A022QFP8|A0A022QFP8_ERYGU	492	82.47	308	85.71	62.6	47	1	39	941	11	318	4e-168	MLO-like protein (Fragment)	MLO MIMGU_mgv1a0037621mg	Erythranthe guttata (Yellow monkey flower) (Mimulus guttatus)	NA	integral component of membrane [GO:0016021]; defense response [GO:0006952]; response to biotic stimulus [GO:0009607]	GO:0006952; GO:0009607; GO:0016021	NA	GO:0006952~defense response;GO:0009607~response to biotic stimulus	GO:0016021~integral component of membrane
c50004_g1_i2	1785	tr|A0A0D5ZD70|A0A0D5ZD70_PANGI	478	59.33	477	80.17	99.79	184	5	165	1592	1	468	0	Glycosyltransferase (EC 2.4.1.-)	NA	Panax ginseng (Korean ginseng)	NA	transferase activity, transferring hexosyl groups [GO:0016758]; metabolic process [GO:0008152]	GO:0008152; GO:0016758	GO:0016758~transferase activity, transferring hexosyl groups	GO:0008152~metabolic process	NA
c46881_g1_i2	1191	tr|M5X5R7|M5X5R7_PRUPE	324	62.7	252	63.48	77.78	77	4	1	714	63	311	9e-99	Defective in cullin neddylation protein	PRUPE_ppa008635mg	Prunus persica (Peach) (Amygdalus persica)	NA	auxin-activated signaling pathway [GO:0009734]	GO:0009734	NA	GO:0009734~auxin-activated signaling pathway	NA
c51419_g1_i1	2162	tr|A0A068U0E0|A0A068U0E0_COFCA	637	57.6	625	86.73	98.12	235	6	186	1982	17	637	0	Uncharacterized protein	GSCOC_T00036913001	Coffea canephora (Robusta coffee)	NA	NA	NA	NA	NA	NA
c44623_g1_i3	857	tr|A0A068UGI0|A0A068UGI0_COFCA	746	72.61	157	54.96	21.05	41	2	385	855	125	279	9e-28	Uncharacterized protein	GSCOC_T00023645001	Coffea canephora (Robusta coffee)	NA	NA	NA	NA	NA	NA
c53375_g1_i4	1326	tr|F6HTY9|F6HTY9_VITVI	1169	42.62	420	95.02	35.93	193	6	148	1320	5	405	8e-75	Putative uncharacterized protein	VIT_14s0030g00640	Vitis vinifera (Grape)	NA	cytoplasm [GO:0005737]	GO:0005737	NA	NA	GO:0005737~cytoplasm
c46942_g1_i1	523	tr|Q5Y807|Q5Y807_PETHY	173	74.14	58	33.27	33.53	15	0	3	176	116	173	8e-23	Cysteine proteinase (Fragment)	CP2	Petunia hybrida (Petunia)	NA	cysteine-type peptidase activity [GO:0008234]	GO:0008234	GO:0008234~cysteine-type peptidase activity	NA	NA
c63864_g1_i1	1016	tr|A0A0A9TVZ9|A0A0A9TVZ9_ARUDO	453	31.06	132	38.98	29.14	90	1	115	510	63	193	3e-17	Uncharacterized protein	NA	Arundo donax (Giant reed) (Donax arundinaceus)	NA	nucleic acid binding [GO:0003676]	GO:0003676	GO:0003676~nucleic acid binding	NA	NA
c53098_g1_i3	1667	tr|A0A068UX04|A0A068UX04_COFCA	658	83.44	465	83.68	70.67	77	0	2	1396	194	658	0	Uncharacterized protein	GSCOC_T00035551001	Coffea canephora (Robusta coffee)	NA	catalytic activity [GO:0003824]; metabolic process [GO:0008152]	GO:0003824; GO:0008152	GO:0003824~catalytic activity	GO:0008152~metabolic process	NA
c40071_g1_i2	823	tr|B9GK91|B9GK91_POPTR	106	85.85	106	38.64	100	15	0	230	547	1	106	3e-64	Protein yippee-like	POPTR_0001s11220g	Populus trichocarpa (Western balsam poplar) (Populus balsamifera subsp. trichocarpa)	NA	metal ion binding [GO:0046872]	GO:0046872	GO:0046872~metal ion binding	NA	NA
c52457_g1_i6	596	tr|B9I0M6|B9I0M6_POPTR	370	60.14	148	74.5	40	55	3	156	596	41	185	4e-54	Uncharacterized protein	POPTR_0011s15020g	Populus trichocarpa (Western balsam poplar) (Populus balsamifera subsp. trichocarpa)	NA	ATP binding [GO:0005524]; protein kinase activity [GO:0004672]	GO:0004672; GO:0005524	GO:0004672~protein kinase activity;GO:0005524~ATP binding	NA	NA
c53651_g1_i1	2019	tr|M1BJP3|M1BJP3_SOLTU	600	51.21	580	86.18	96.67	265	10	151	1848	24	599	2e-166	Uncharacterized protein	PGSC0003DMG400018179	Solanum tuberosum (Potato)	NA	NA	NA	NA	NA	NA
c42644_g1_i1	562	tr|A0A0U4G9T6|A0A0U4G9T6_9LILI	136	72.97	37	19.75	27.21	10	0	452	562	88	124	1e-09	YABBY2 (Fragment)	YABBY2	Phrynium oliganthum	NA	multicellular organism development [GO:0007275]	GO:0007275	NA	GO:0007275~multicellular organismal development	NA
c51345_g2_i1	1924	tr|A0A097PSW1|A0A097PSW1_THECC	831	77.16	543	84.67	65.34	115	4	224	1840	294	831	0	Embryo yellow protein (Fragment)	NA	Theobroma cacao (Cacao) (Cocoa)	NA	Golgi transport complex [GO:0017119]; intracellular protein transport [GO:0006886]	GO:0006886; GO:0017119	NA	GO:0006886~intracellular protein transport	GO:0017119~Golgi transport complex
c53576_g6_i1	517	tr|A0A0V0GN14|A0A0V0GN14_SOLCH	121	82.61	46	26.69	38.02	8	0	300	437	1	46	5e-14	Putative ovule protein (Fragment)	NA	Solanum chacoense (Chaco potato)	NA	transferase activity, transferring hexosyl groups [GO:0016758]; metabolic process [GO:0008152]	GO:0008152; GO:0016758	GO:0016758~transferase activity, transferring hexosyl groups	GO:0008152~metabolic process	NA
c46080_g1_i1	2161	tr|A0A022QDG5|A0A022QDG5_ERYGU	355	78.57	336	46.65	94.65	60	2	540	1517	22	355	6e-166	Uncharacterized protein	MIMGU_mgv1a009036mg	Erythranthe guttata (Yellow monkey flower) (Mimulus guttatus)	NA	integral component of membrane [GO:0016021]; zinc ion transmembrane transporter activity [GO:0005385]	GO:0005385; GO:0016021	GO:0005385~zinc ion transmembrane transporter activity	NA	GO:0016021~integral component of membrane
c37749_g1_i2	739	tr|A0A068VAH7|A0A068VAH7_COFCA	106	74.53	106	43.03	100	26	1	140	454	1	106	1e-48	Vacuolar ATPase assembly integral membrane protein VMA21 homolog	GSCOC_T00001428001	Coffea canephora (Robusta coffee)	NA	COPII vesicle coat [GO:0030127]; endoplasmic reticulum membrane [GO:0005789]; endoplasmic reticulum-Golgi intermediate compartment membrane [GO:0033116]; integral component of membrane [GO:0016021]; vacuolar proton-transporting V-type ATPase complex assembly [GO:0070072]	GO:0005789; GO:0016021; GO:0030127; GO:0033116; GO:0070072	NA	GO:0070072~vacuolar proton-transporting V-type ATPase complex assembly	GO:0005789~endoplasmic reticulum membrane;GO:0016021~integral component of membrane;GO:0030127~COPII vesicle coat;GO:0033116~endoplasmic reticulum-Golgi intermediate compartment membrane
c55952_g1_i3	533	tr|B9SFH8|B9SFH8_RICCO	558	58.02	131	73.73	23.48	24	1	141	533	42	141	2e-40	Type I inositol polyphosphate 5-phosphatase, putative (EC 3.1.3.56)	RCOM_0646340	Ricinus communis (Castor bean)	NA	inositol-1,3,4,5-tetrakisphosphate 5-phosphatase activity [GO:0052659]; inositol-1,4,5-trisphosphate 5-phosphatase activity [GO:0052658]; inositol-polyphosphate 5-phosphatase activity [GO:0004445]; phosphatidylinositol dephosphorylation [GO:0046856]	GO:0004445; GO:0046856; GO:0052658; GO:0052659	GO:0004445~inositol-polyphosphate 5-phosphatase activity;GO:0052658~inositol-1,4,5-trisphosphate 5-phosphatase activity;GO:0052659~inositol-1,3,4,5-tetrakisphosphate 5-phosphatase activity	GO:0046856~phosphatidylinositol dephosphorylation	NA
c44613_g2_i1	710	tr|A0A022RKX5|A0A022RKX5_ERYGU	450	81.91	188	79.44	41.78	34	0	2	565	262	449	7e-113	Uncharacterized protein	MIMGU_mgv1a006263mg	Erythranthe guttata (Yellow monkey flower) (Mimulus guttatus)	NA	NA	NA	NA	NA	NA
c44338_g1_i2	502	tr|A0A068UKG9|A0A068UKG9_COFCA	830	59.28	167	99.8	20.12	68	0	2	502	46	212	1e-60	Uncharacterized protein	GSCOC_T00028129001	Coffea canephora (Robusta coffee)	NA	integral component of membrane [GO:0016021]; ATP binding [GO:0005524]; protein serine/threonine kinase activity [GO:0004674]	GO:0004674; GO:0005524; GO:0016021	GO:0004674~protein serine/threonine kinase activity;GO:0005524~ATP binding	NA	GO:0016021~integral component of membrane
c36082_g1_i1	988	tr|A0A0U9HJT9|A0A0U9HJT9_KLEFL	320	48.5	266	80.77	83.12	135	1	53	844	5	270	4e-78	60S acidic ribosomal protein P0	KFL_000060400	Klebsormidium flaccidum (Filamentous green alga) (Ulothrix flaccida)	NA	ribosome [GO:0005840]; ribosome biogenesis [GO:0042254]	GO:0005840; GO:0042254	NA	GO:0042254~ribosome biogenesis	GO:0005840~ribosome
c35168_g1_i1	764	tr|A0A161WUC2|A0A161WUC2_DAUCA	198	43.88	196	76.96	98.99	97	5	112	681	5	193	2e-34	Uncharacterized protein	DCAR_011089	Daucus carota subsp. sativus	NA	NA	NA	NA	NA	NA
c49718_g1_i3	1605	tr|T1RN05|T1RN05_CATRO	383	69.43	386	72.15	100	90	5	169	1251	1	383	9e-171	Geranyl diphosphate synthase large subunit (EC 2.5.1.1)	IDS1	Catharanthus roseus (Madagascar periwinkle) (Vinca rosea)	NA	dimethylallyltranstransferase activity [GO:0004161]; isoprenoid biosynthetic process [GO:0008299]	GO:0004161; GO:0008299	GO:0004161~dimethylallyltranstransferase activity	GO:0008299~isoprenoid biosynthetic process	NA
c53451_g1_i4	2111	tr|K4BSK2|K4BSK2_SOLLC	639	74.38	363	51.59	56.81	93	0	886	1974	276	638	2e-147	Uncharacterized protein	NA	Solanum lycopersicum (Tomato) (Lycopersicon esculentum)	NA	integral component of membrane [GO:0016021]; mitochondrial inner membrane [GO:0005743]	GO:0005743; GO:0016021	NA	NA	GO:0005743~mitochondrial inner membrane;GO:0016021~integral component of membrane
c46914_g1_i1	1813	tr|A0A067J8S4|A0A067J8S4_JATCU	232	63.32	199	32.93	85.78	73	0	139	735	26	224	5e-64	Uncharacterized protein	JCGZ_07916	Jatropha curcas (Barbados nut)	NA	NA	NA	NA	NA	NA
c48912_g1_i3	1916	tr|Q9LEC3|Q9LEC3_TOBAC	474	95.36	474	74.22	100	21	1	254	1672	1	474	0	Tubulin gamma chain (Fragment)	gtub	Nicotiana tabacum (Common tobacco)	NA	gamma-tubulin complex [GO:0000930]; microtubule [GO:0005874]; GTP binding [GO:0005525]; GTPase activity [GO:0003924]; cytoplasmic microtubule organization [GO:0031122]; microtubule nucleation [GO:0007020]	GO:0000930; GO:0003924; GO:0005525; GO:0005874; GO:0007020; GO:0031122	GO:0003924~GTPase activity;GO:0005525~GTP binding	GO:0007020~microtubule nucleation;GO:0031122~cytoplasmic microtubule organization	GO:0000930~gamma-tubulin complex;GO:0005874~microtubule
c53867_g1_i1	2035	tr|U5FVB7|U5FVB7_POPTR	366	30.08	369	54.4	100	196	14	425	1447	4	338	8e-29	Uncharacterized protein (Fragment)	POPTR_0013s11420g	Populus trichocarpa (Western balsam poplar) (Populus balsamifera subsp. trichocarpa)	NA	SCF ubiquitin ligase complex [GO:0019005]; ubiquitin-protein transferase activity [GO:0004842]; SCF-dependent proteasomal ubiquitin-dependent protein catabolic process [GO:0031146]	GO:0004842; GO:0019005; GO:0031146	GO:0004842~ubiquitin-protein transferase activity	GO:0031146~SCF-dependent proteasomal ubiquitin-dependent protein catabolic process	GO:0019005~SCF ubiquitin ligase complex
c31228_g1_i3	635	tr|K4BYM5|K4BYM5_SOLLC	767	80.95	63	29.76	8.21	12	0	210	398	17	79	7e-42	Uncharacterized protein	NA	Solanum lycopersicum (Tomato) (Lycopersicon esculentum)	NA	ubiquitin-protein transferase activity [GO:0004842]	GO:0004842	GO:0004842~ubiquitin-protein transferase activity	NA	NA
c39292_g1_i2	781	tr|B9I9S4|B9I9S4_POPTR	196	68.42	190	72.98	96.94	53	3	43	591	1	190	9e-85	Uncharacterized protein	POPTR_0014s12490g	Populus trichocarpa (Western balsam poplar) (Populus balsamifera subsp. trichocarpa)	NA	nucleolus [GO:0005730]; ribosomal large subunit biogenesis [GO:0042273]	GO:0005730; GO:0042273	NA	GO:0042273~ribosomal large subunit biogenesis	GO:0005730~nucleolus
c55727_g1_i9	2569	tr|A0A067KZC7|A0A067KZC7_JATCU	1333	55.63	462	53.95	34.66	190	2	404	1753	3	461	5e-162	Uncharacterized protein	JCGZ_15944	Jatropha curcas (Barbados nut)	NA	NA	NA	NA	NA	NA
c38819_g1_i1	1348	tr|A0A061GCW7|A0A061GCW7_THECC	774	60.87	46	10.24	5.94	17	1	1346	1209	14	58	3e-10	Hydroxyproline-rich glycoprotein family protein, putative	TCM_028963	Theobroma cacao (Cacao) (Cocoa)	NA	NA	NA	NA	NA	NA
c42910_g2_i1	908	tr|K4B368|K4B368_SOLLC	307	56.36	275	90.86	89.58	110	3	875	69	34	304	4e-93	Uncharacterized protein	NA	Solanum lycopersicum (Tomato) (Lycopersicon esculentum)	NA	hydrolase activity [GO:0016787]; metabolic process [GO:0008152]	GO:0008152; GO:0016787	GO:0016787~hydrolase activity	GO:0008152~metabolic process	NA
c47724_g1_i7	727	tr|A0A0K9QJZ1|A0A0K9QJZ1_SPIOL	484	75.76	33	13.62	6.82	8	0	629	727	68	100	3e-15	Uncharacterized protein	SOVF_176830	Spinacia oleracea (Spinach)	NA	NA	NA	NA	NA	NA
c41476_g1_i1	579	tr|A0A022R6M2|A0A022R6M2_ERYGU	626	59.38	192	99.48	30.67	78	0	2	577	60	251	2e-52	Uncharacterized protein	MIMGU_mgv1a002906mg	Erythranthe guttata (Yellow monkey flower) (Mimulus guttatus)	NA	signal recognition particle receptor complex [GO:0005785]; GTP binding [GO:0005525]; GTPase activity [GO:0003924]; signal recognition particle binding [GO:0005047]; SRP-dependent cotranslational protein targeting to membrane [GO:0006614]	GO:0003924; GO:0005047; GO:0005525; GO:0005785; GO:0006614	GO:0003924~GTPase activity;GO:0005047~signal recognition particle binding;GO:0005525~GTP binding	GO:0006614~SRP-dependent cotranslational protein targeting to membrane	GO:0005785~signal recognition particle receptor complex
c51181_g2_i1	768	tr|B9RDQ9|B9RDQ9_RICCO	417	75.68	185	72.27	44.36	45	0	188	742	233	417	6e-87	Putative uncharacterized protein	RCOM_1615110	Ricinus communis (Castor bean)	NA	integral component of membrane [GO:0016021]	GO:0016021	NA	NA	GO:0016021~integral component of membrane
c53493_g2_i6	657	tr|W9R3U5|W9R3U5_9ROSA	525	74.82	139	63.47	26.48	32	1	241	657	27	162	2e-58	DEAD-box ATP-dependent RNA helicase 56	L484_025789	Morus notabilis	NA	integral component of membrane [GO:0016021]; ATP binding [GO:0005524]; helicase activity [GO:0004386]; nucleic acid binding [GO:0003676]	GO:0003676; GO:0004386; GO:0005524; GO:0016021	GO:0003676~nucleic acid binding;GO:0004386~helicase activity;GO:0005524~ATP binding	NA	GO:0016021~integral component of membrane
c53938_g1_i3	1866	tr|A0A068UN37|A0A068UN37_COFCA	743	67.37	334	53.7	44.95	101	3	82	1059	1	334	0	Uncharacterized protein	GSCOC_T00030474001	Coffea canephora (Robusta coffee)	NA	methyltransferase activity [GO:0008168]; protein methylation [GO:0006479]	GO:0006479; GO:0008168	GO:0008168~methyltransferase activity	GO:0006479~protein methylation	NA
c41028_g1_i1	1041	tr|A0A068UFF7|A0A068UFF7_COFCA	209	66.13	186	53.6	89	61	1	225	776	24	209	2e-75	Uncharacterized protein	GSCOC_T00023181001	Coffea canephora (Robusta coffee)	NA	calcium ion binding [GO:0005509]	GO:0005509	GO:0005509~calcium ion binding	NA	NA
c53755_g3_i2	3408	tr|M1B168|M1B168_SOLTU	1182	81.7	1120	98.59	94.75	200	2	63	3407	1	1120	0	Uncharacterized protein	PGSC0003DMG400013343	Solanum tuberosum (Potato)	NA	cytosol [GO:0005829]; aminoacyl-tRNA editing activity [GO:0002161]; ATP binding [GO:0005524]; isoleucine-tRNA ligase activity [GO:0004822]; isoleucyl-tRNA aminoacylation [GO:0006428]	GO:0002161; GO:0004822; GO:0005524; GO:0005829; GO:0006428	GO:0002161~aminoacyl-tRNA editing activity;GO:0004822~isoleucine-tRNA ligase activity;GO:0005524~ATP binding	GO:0006428~isoleucyl-tRNA aminoacylation	GO:0005829~cytosol
c41984_g1_i3	644	tr|A0A067K2G7|A0A067K2G7_JATCU	87	97.65	85	39.6	97.7	2	0	128	382	3	87	6e-52	Uncharacterized protein	JCGZ_17623	Jatropha curcas (Barbados nut)	NA	NA	NA	NA	NA	NA
c52039_g1_i2	2195	tr|M1ACD4|M1ACD4_SOLTU	584	80.98	573	78.31	98.12	107	2	112	1830	14	584	0	Uncharacterized protein	PGSC0003DMG400007597	Solanum tuberosum (Potato)	NA	integral component of membrane [GO:0016021]; amino acid transmembrane transporter activity [GO:0015171]	GO:0015171; GO:0016021	GO:0015171~amino acid transmembrane transporter activity	NA	GO:0016021~integral component of membrane
c46732_g2_i1	1468	tr|A0A061FAM8|A0A061FAM8_THECC	187	86.89	61	12.47	32.62	8	0	1024	1206	127	187	1e-16	Uncharacterized protein isoform 1	TCM_026684	Theobroma cacao (Cacao) (Cocoa)	NA	NA	NA	NA	NA	NA
c51691_g3_i4	837	tr|K4AVM8|K4AVM8_SOLLC	288	60.95	105	37.63	36.46	41	0	5	319	46	150	2e-33	Uncharacterized protein	NA	Solanum lycopersicum (Tomato) (Lycopersicon esculentum)	NA	nucleus [GO:0005634]; double-stranded RNA binding [GO:0003725]; production of miRNAs involved in gene silencing by miRNA [GO:0035196]; production of siRNA involved in chromatin silencing by small RNA [GO:0070919]; production of ta-siRNAs involved in RNA interference [GO:0010267]; viral gene silencing in virus induced gene silencing [GO:0060145]	GO:0003725; GO:0005634; GO:0010267; GO:0035196; GO:0060145; GO:0070919	GO:0003725~double-stranded RNA binding	GO:0010267~production of ta-siRNAs involved in RNA interference;GO:0035196~production of miRNAs involved in gene silencing by miRNA;GO:0060145~viral gene silencing in virus induced gene silencing;GO:0070919~production of siRNA involved in chromatin silencing by small RNA	GO:0005634~nucleus
c46533_g1_i3	1219	tr|A0A022S579|A0A022S579_ERYGU	243	83.54	243	59.8	100	39	1	283	1011	2	243	7e-141	Uncharacterized protein	MIMGU_mgv11b010581mg	Erythranthe guttata (Yellow monkey flower) (Mimulus guttatus)	NA	integral component of membrane [GO:0016021]	GO:0016021	NA	NA	GO:0016021~integral component of membrane
c47176_g1_i1	1327	tr|M1BMK8|M1BMK8_SOLTU	348	40.09	212	47.93	60.92	95	5	456	998	118	328	1e-33	Uncharacterized protein	PGSC0003DMG400018857	Solanum tuberosum (Potato)	NA	NA	NA	NA	NA	NA
c52112_g1_i3	1696	tr|A0A0D2UMY6|A0A0D2UMY6_GOSRA	230	78.52	149	26.36	64.78	32	0	976	1422	65	213	5e-67	Uncharacterized protein	B456_009G158900	Gossypium raimondii (New World cotton)	NA	NA	NA	NA	NA	NA
c52355_g1_i5	1135	tr|M1A7H6|M1A7H6_SOLTU	283	89.95	219	57.89	77.39	22	0	479	1135	1	219	5e-142	Uncharacterized protein	PGSC0003DMG400006384	Solanum tuberosum (Potato)	NA	ATP binding [GO:0005524]; protein serine/threonine kinase activity [GO:0004674]	GO:0004674; GO:0005524	GO:0004674~protein serine/threonine kinase activity;GO:0005524~ATP binding	NA	NA
c32649_g1_i2	607	tr|M5VIW1|M5VIW1_PRUPE	557	73.88	134	66.23	24.06	33	2	499	98	426	557	3e-56	Uncharacterized protein	PRUPE_ppa003680mg	Prunus persica (Peach) (Amygdalus persica)	NA	apical plasma membrane [GO:0016324]; Rho guanyl-nucleotide exchange factor activity [GO:0005089]; pollen tube growth [GO:0009860]; regulation of pollen tube growth [GO:0080092]	GO:0005089; GO:0009860; GO:0016324; GO:0080092	GO:0005089~Rho guanyl-nucleotide exchange factor activity	GO:0009860~pollen tube growth;GO:0080092~regulation of pollen tube growth	GO:0016324~apical plasma membrane
c48502_g1_i2	1959	tr|A0A068VJQ7|A0A068VJQ7_COFCA	569	64.04	559	85.6	98.24	193	4	19	1686	4	557	0	Laccase (EC 1.10.3.2) (Benzenediol:oxygen oxidoreductase) (Diphenol oxidase) (Urishiol oxidase)	GSCOC_T00012163001	Coffea canephora (Robusta coffee)	NA	apoplast [GO:0048046]; copper ion binding [GO:0005507]; hydroquinone:oxygen oxidoreductase activity [GO:0052716]; lignin catabolic process [GO:0046274]	GO:0005507; GO:0046274; GO:0048046; GO:0052716	GO:0005507~copper ion binding;GO:0052716~hydroquinone:oxygen oxidoreductase activity	GO:0046274~lignin catabolic process	GO:0048046~apoplast
c56291_g1_i4	1465	tr|A0A164ZCB1|A0A164ZCB1_DAUCA	1166	58.25	206	42.18	17.67	84	2	310	924	124	328	4e-136	Uncharacterized protein	DCAR_018946	Daucus carota subsp. sativus	NA	NA	NA	NA	NA	NA
c55632_g2_i7	3409	tr|A0A0V0IX88|A0A0V0IX88_SOLCH	1027	67.21	616	54.21	59.98	179	6	1434	3245	230	834	0	Putative pre-mRNA-processing protein 40A-like	NA	Solanum chacoense (Chaco potato)	NA	NA	NA	NA	NA	NA
c53998_g1_i1	3096	tr|A0A068UIN3|A0A068UIN3_COFCA	527	69.43	314	30.43	59.58	95	1	626	1564	1	314	1e-150	Bifunctional dihydrofolate reductase-thymidylate synthase	GSCOC_T00024757001	Coffea canephora (Robusta coffee)	PATHWAY: Cofactor biosynthesis; tetrahydrofolate biosynthesis; 5,6,7,8-tetrahydrofolate from 7,8-dihydrofolate: step 1/1. {ECO:0000256|PIRNR:PIRNR000389}.	dihydrofolate reductase activity [GO:0004146]; thymidylate synthase activity [GO:0004799]; dTMP biosynthetic process [GO:0006231]; glycine biosynthetic process [GO:0006545]; one-carbon metabolic process [GO:0006730]; tetrahydrofolate biosynthetic process [GO:0046654]	GO:0004146; GO:0004799; GO:0006231; GO:0006545; GO:0006730; GO:0046654	GO:0004146~dihydrofolate reductase activity;GO:0004799~thymidylate synthase activity	GO:0006231~dTMP biosynthetic process;GO:0006545~glycine biosynthetic process;GO:0006730~one-carbon metabolic process;GO:0046654~tetrahydrofolate biosynthetic process	NA
c55488_g2_i4	675	tr|A5BL82|A5BL82_VITVI	913	54.68	139	61.78	15.22	48	2	40	456	790	913	1e-25	Putative uncharacterized protein	VITISV_013331	Vitis vinifera (Grape)	NA	metal ion binding [GO:0046872]	GO:0046872	GO:0046872~metal ion binding	NA	NA
c45026_g3_i1	1094	tr|A0A068UAD6|A0A068UAD6_COFCA	205	87.62	202	55.39	98.54	25	0	298	903	1	202	3e-126	Uncharacterized protein	GSCOC_T00020188001	Coffea canephora (Robusta coffee)	NA	intracellular [GO:0005622]; GTP binding [GO:0005525]; small GTPase mediated signal transduction [GO:0007264]	GO:0005525; GO:0005622; GO:0007264	GO:0005525~GTP binding	GO:0007264~small GTPase mediated signal transduction	GO:0005622~intracellular
c49454_g1_i6	1060	tr|A0A068U4X0|A0A068U4X0_COFCA	313	78.29	175	49.53	55.91	38	0	536	1060	138	312	4e-100	Uncharacterized protein	GSCOC_T00015967001	Coffea canephora (Robusta coffee)	NA	integral component of membrane [GO:0016021]; transport [GO:0006810]	GO:0006810; GO:0016021	NA	GO:0006810~transport	GO:0016021~integral component of membrane
c47513_g1_i4	1486	tr|A0A022QJP9|A0A022QJP9_ERYGU	186	79.14	139	28.06	74.73	29	0	866	1282	48	186	2e-70	Uncharacterized protein	MIMGU_mgv1a014560mg	Erythranthe guttata (Yellow monkey flower) (Mimulus guttatus)	NA	NA	NA	NA	NA	NA
c50139_g1_i1	796	tr|F6H3Z9|F6H3Z9_VITVI	454	66.89	151	56.91	33.26	50	0	469	17	160	310	1e-69	Putative uncharacterized protein	VIT_14s0068g00450	Vitis vinifera (Grape)	NA	intracellular membrane-bounded organelle [GO:0043231]; quercetin 3-O-glucosyltransferase activity [GO:0080043]; quercetin 7-O-glucosyltransferase activity [GO:0080044]; flavonoid biosynthetic process [GO:0009813]; flavonoid glucuronidation [GO:0052696]	GO:0009813; GO:0043231; GO:0052696; GO:0080043; GO:0080044	GO:0080043~quercetin 3-O-glucosyltransferase activity;GO:0080044~quercetin 7-O-glucosyltransferase activity	GO:0009813~flavonoid biosynthetic process;GO:0052696~flavonoid glucuronidation	GO:0043231~intracellular membrane-bounded organelle
c32859_g1_i1	884	tr|B9IL06|B9IL06_POPTR	563	66.8	259	87.9	46	86	0	2	778	208	466	5e-117	Uncharacterized protein	POPTR_0018s02050g	Populus trichocarpa (Western balsam poplar) (Populus balsamifera subsp. trichocarpa)	NA	integral component of membrane [GO:0016021]; plant-type cell wall [GO:0009505]; beta-glucuronidase activity [GO:0004566]; heparan sulfate proteoglycan binding [GO:0043395]; heparanase activity [GO:0030305]; extracellular matrix organization [GO:0030198]; heparan sulfate proteoglycan catabolic process [GO:0030200]	GO:0004566; GO:0009505; GO:0016021; GO:0030198; GO:0030200; GO:0030305; GO:0043395	GO:0004566~beta-glucuronidase activity;GO:0030305~heparanase activity;GO:0043395~heparan sulfate proteoglycan binding	GO:0030198~extracellular matrix organization;GO:0030200~heparan sulfate proteoglycan catabolic process	GO:0009505~plant-type cell wall;GO:0016021~integral component of membrane
c50771_g2_i2	1219	tr|A0A061E9C3|A0A061E9C3_THECC	173	81.43	140	34.45	80.92	26	0	361	780	1	140	1e-77	Nudix hydrolase	TCM_010878	Theobroma cacao (Cacao) (Cocoa)	NA	bis(5'-nucleosyl)-tetraphosphatase (asymmetrical) activity [GO:0004081]; guanosine-3',5'-bis(diphosphate) 3'-diphosphatase activity [GO:0008893]; diadenosine tetraphosphate catabolic process [GO:0015967]	GO:0004081; GO:0008893; GO:0015967	GO:0004081~bis(5'-nucleosyl)-tetraphosphatase (asymmetrical) activity;GO:0008893~guanosine-3',5'-bis(diphosphate) 3'-diphosphatase activity	GO:0015967~diadenosine tetraphosphate catabolic process	NA
c51776_g2_i4	1011	tr|A0A068VE12|A0A068VE12_COFCA	498	82.61	207	61.42	41.57	36	0	76	696	124	330	1e-115	Uncharacterized protein	GSCOC_T00005591001	Coffea canephora (Robusta coffee)	NA	calcium ion binding [GO:0005509]	GO:0005509	GO:0005509~calcium ion binding	NA	NA
c39073_g1_i2	1021	tr|A0A061F3R2|A0A061F3R2_THECC	258	75.2	125	36.73	48.45	30	1	636	1010	135	258	4e-61	Peptidoglycan-binding LysM domain-containing protein isoform 1	TCM_026548	Theobroma cacao (Cacao) (Cocoa)	NA	NA	NA	NA	NA	NA
c17367_g1_i1	1411	tr|A0A150G9D2|A0A150G9D2_GONPE	255	37.97	237	50.39	92.94	123	8	330	998	4	230	3e-33	Uncharacterized protein	GPECTOR_43g893	Gonium pectorale (Green alga)	NA	integral component of membrane [GO:0016021]	GO:0016021	NA	NA	GO:0016021~integral component of membrane
c56040_g3_i1	2565	tr|K4BWA2|K4BWA2_SOLLC	851	79.22	438	51.23	51.47	90	1	3	1316	415	851	0	Uncharacterized protein	NA	Solanum lycopersicum (Tomato) (Lycopersicon esculentum)	NA	catalytic activity [GO:0003824]; trehalose biosynthetic process [GO:0005992]	GO:0003824; GO:0005992	GO:0003824~catalytic activity	GO:0005992~trehalose biosynthetic process	NA
c48088_g3_i3	1686	tr|A0A0V0HZJ4|A0A0V0HZJ4_SOLCH	266	50.36	278	49.47	100	101	5	784	1554	1	262	4e-81	Uncharacterized protein	NA	Solanum chacoense (Chaco potato)	NA	NA	NA	NA	NA	NA
c47370_g1_i4	1370	tr|A0A068TP70|A0A068TP70_COFCA	267	39.04	187	40.95	70.04	107	3	219	758	23	209	8e-29	Uncharacterized protein	GSCOC_T00021740001	Coffea canephora (Robusta coffee)	NA	NA	NA	NA	NA	NA
c37360_g1_i1	1224	tr|W9RBB1|W9RBB1_9ROSA	385	77.98	386	94.61	100	84	1	31	1188	1	385	0	Indole-3-acetate O-methyltransferase 1	L484_012444	Morus notabilis	NA	methyltransferase activity [GO:0008168]	GO:0008168	GO:0008168~methyltransferase activity	NA	NA
c50920_g3_i1	1984	tr|I1KZE6|I1KZE6_SOYBN	608	79.8	589	89.06	96.88	110	6	20	1774	25	608	0	Laccase (EC 1.10.3.2) (Benzenediol:oxygen oxidoreductase) (Diphenol oxidase) (Urishiol oxidase)	GLYMA_08G359100	Glycine max (Soybean) (Glycine hispida)	NA	apoplast [GO:0048046]; integral component of membrane [GO:0016021]; copper ion binding [GO:0005507]; hydroquinone:oxygen oxidoreductase activity [GO:0052716]; oxidoreductase activity, oxidizing metal ions [GO:0016722]; lignin biosynthetic process [GO:0009809]; lignin catabolic process [GO:0046274]	GO:0005507; GO:0009809; GO:0016021; GO:0016722; GO:0046274; GO:0048046; GO:0052716	GO:0005507~copper ion binding;GO:0016722~oxidoreductase activity, oxidizing metal ions;GO:0052716~hydroquinone:oxygen oxidoreductase activity	GO:0009809~lignin biosynthetic process;GO:0046274~lignin catabolic process	GO:0016021~integral component of membrane;GO:0048046~apoplast
c61719_g1_i1	502	tr|A0A022RHN3|A0A022RHN3_ERYGU	675	52.99	117	69.92	17.33	50	3	1	336	517	633	2e-28	Uncharacterized protein	MIMGU_mgv1a023263mg	Erythranthe guttata (Yellow monkey flower) (Mimulus guttatus)	NA	integral component of membrane [GO:0016021]	GO:0016021	NA	NA	GO:0016021~integral component of membrane
c51993_g1_i3	1667	tr|M5VVW1|M5VVW1_PRUPE	441	58.31	319	57.41	72.34	120	6	498	1433	129	441	1e-108	Uncharacterized protein	PRUPE_ppa005829mg	Prunus persica (Peach) (Amygdalus persica)	NA	NA	NA	NA	NA	NA
c67386_g1_i1	573	tr|A5BAQ4|A5BAQ4_VITVI	1196	42.11	114	59.69	9.53	61	1	571	230	942	1050	3e-26	Putative uncharacterized protein (Fragment)	VITISV_004685	Vitis vinifera (Grape)	NA	nucleic acid binding [GO:0003676]; DNA integration [GO:0015074]	GO:0003676; GO:0015074	GO:0003676~nucleic acid binding	GO:0015074~DNA integration	NA
c54722_g1_i9	811	tr|A0A061FQ38|A0A061FQ38_THECC	492	71.32	136	50.31	27.64	39	0	402	809	7	142	5e-57	T14N5.8 protein isoform 1	TCM_035455	Theobroma cacao (Cacao) (Cocoa)	NA	integral component of membrane [GO:0016021]; plant-type hypersensitive response [GO:0009626]	GO:0009626; GO:0016021	NA	GO:0009626~plant-type hypersensitive response	GO:0016021~integral component of membrane
c40869_g1_i2	611	tr|K4B202|K4B202_SOLLC	524	67.71	96	47.14	18.32	28	2	53	337	417	510	7e-32	Uncharacterized protein	NA	Solanum lycopersicum (Tomato) (Lycopersicon esculentum)	NA	NA	NA	NA	NA	NA
c47171_g1_i1	1770	tr|K4CNX9|K4CNX9_SOLLC	356	83.24	358	60.68	100	55	2	282	1346	1	356	4e-175	Uncharacterized protein	NA	Solanum lycopersicum (Tomato) (Lycopersicon esculentum)	NA	integral component of membrane [GO:0016021]	GO:0016021	NA	NA	GO:0016021~integral component of membrane
c51525_g1_i4	1317	tr|A0A103XEZ4|A0A103XEZ4_CYNCS	525	77.78	198	45.1	37.71	43	1	142	735	1	197	2e-101	Apoptosis inhibitory 5	Ccrd_008509	Cynara cardunculus var. scolymus (Artichoke) (Cynara scolymus)	NA	NA	NA	NA	NA	NA
c54537_g1_i4	1732	tr|M1BTZ4|M1BTZ4_SOLTU	543	63.96	480	83.14	88.4	167	4	294	1730	15	489	0	Uncharacterized protein	PGSC0003DMG400020491	Solanum tuberosum (Potato)	NA	sequence-specific DNA binding [GO:0043565]; transcription factor activity, sequence-specific DNA binding [GO:0003700]; zinc ion binding [GO:0008270]	GO:0003700; GO:0008270; GO:0043565	GO:0003700~sequence-specific DNA binding transcription factor activity;GO:0008270~zinc ion binding;GO:0043565~sequence-specific DNA binding	NA	NA
c40832_g1_i4	1252	tr|A0A022S4D2|A0A022S4D2_ERYGU	301	86.12	245	58.71	81.4	24	2	229	933	53	297	1e-144	ATP-dependent Clp protease proteolytic subunit (EC 3.4.21.92)	MIMGU_mgv1a010810mg	Erythranthe guttata (Yellow monkey flower) (Mimulus guttatus)	NA	serine-type endopeptidase activity [GO:0004252]	GO:0004252	GO:0004252~serine-type endopeptidase activity	NA	NA
c39108_g1_i2	577	tr|A0A118JVY7|A0A118JVY7_CYNCS	1191	69.07	97	50.43	8.14	28	2	288	575	351	446	3e-27	DNA/RNA helicase, ATP-dependent, DEAH-box type, conserved site-containing protein	Ccrd_003969	Cynara cardunculus var. scolymus (Artichoke) (Cynara scolymus)	NA	ATP binding [GO:0005524]; ATP-dependent helicase activity [GO:0008026]; nucleic acid binding [GO:0003676]	GO:0003676; GO:0005524; GO:0008026	GO:0003676~nucleic acid binding;GO:0005524~ATP binding;GO:0008026~ATP-dependent helicase activity	NA	NA
c55086_g1_i5	1912	tr|A0A0V0IDG4|A0A0V0IDG4_SOLCH	489	78.95	456	71.55	93.25	85	2	303	1670	1	445	0	S-acyltransferase (EC 2.3.1.225) (Palmitoyltransferase)	NA	Solanum chacoense (Chaco potato)	NA	integral component of membrane [GO:0016021]; protein-cysteine S-palmitoyltransferase activity [GO:0019706]; zinc ion binding [GO:0008270]	GO:0008270; GO:0016021; GO:0019706	GO:0008270~zinc ion binding;GO:0019706~protein-cysteine S-palmitoyltransferase activity	NA	GO:0016021~integral component of membrane
c41830_g1_i1	679	tr|M5XI77|M5XI77_PRUPE	223	75.68	111	49.04	49.78	27	0	116	448	1	111	3e-56	Uncharacterized protein	PRUPE_ppa014964mg	Prunus persica (Peach) (Amygdalus persica)	NA	NA	NA	NA	NA	NA
c43909_g2_i1	909	tr|M1A422|M1A422_SOLTU	159	74.03	154	50.83	96.86	36	1	130	591	10	159	8e-77	Uncharacterized protein	PGSC0003DMG400005627	Solanum tuberosum (Potato)	NA	protein catabolic process [GO:0030163]	GO:0030163	NA	GO:0030163~protein catabolic process	NA
c54290_g1_i3	912	tr|M5WAR1|M5WAR1_PRUPE	409	57	207	68.09	50.61	51	4	294	908	1	171	7e-43	Uncharacterized protein	PRUPE_ppa006484mg	Prunus persica (Peach) (Amygdalus persica)	NA	sequence-specific DNA binding [GO:0043565]; transcription factor activity, sequence-specific DNA binding [GO:0003700]	GO:0003700; GO:0043565	GO:0003700~sequence-specific DNA binding transcription factor activity;GO:0043565~sequence-specific DNA binding	NA	NA
c55878_g1_i1	1645	tr|M1BQ89|M1BQ89_SOLTU	560	50.23	438	79.88	78.21	192	3	331	1644	39	450	8e-140	Uncharacterized protein	PGSC0003DMG400019595	Solanum tuberosum (Potato)	NA	NA	NA	NA	NA	NA
c54150_g3_i4	2553	tr|A0A068TXS7|A0A068TXS7_COFCA	796	67.1	696	81.79	87.44	215	6	235	2283	7	701	0	Uncharacterized protein	GSCOC_T00029960001	Coffea canephora (Robusta coffee)	NA	NA	NA	NA	NA	NA
c2846_g1_i1	534	tr|A0A151TGB3|A0A151TGB3_CAJCA	192	51.02	98	55.06	51.04	31	6	1	273	105	192	1e-13	Organ-specific protein S2 (Fragment)	KK1_012345	Cajanus cajan (Pigeon pea) (Cajanus indicus)	NA	NA	NA	NA	NA	NA
c54631_g2_i3	1699	tr|A0A022PXB3|A0A022PXB3_ERYGU	459	85.33	409	72.22	89.11	60	0	308	1534	39	447	0	Uncharacterized protein	MIMGU_mgv1a006066mg	Erythranthe guttata (Yellow monkey flower) (Mimulus guttatus)	NA	NA	NA	NA	NA	NA
c48742_g1_i1	1539	tr|A0A151TGN5|A0A151TGN5_CAJCA	438	60.71	425	82.85	97.03	153	5	100	1353	13	430	0	Uncharacterized protein	KK1_012484	Cajanus cajan (Pigeon pea) (Cajanus indicus)	NA	NA	NA	NA	NA	NA
c47150_g1_i10	1081	tr|A0A067F3E4|A0A067F3E4_CITSI	146	72.46	138	38.3	94.52	34	1	473	874	9	146	1e-50	Uncharacterized protein	CISIN_1g029549mg	Citrus sinensis (Sweet orange) (Citrus aurantium var. sinensis)	NA	hydrolase activity [GO:0016787]; zinc ion binding [GO:0008270]	GO:0008270; GO:0016787	GO:0008270~zinc ion binding;GO:0016787~hydrolase activity	NA	NA
c48903_g1_i4	1742	tr|M1CLF8|M1CLF8_SOLTU	340	80.37	321	55.28	94.41	63	0	149	1111	20	340	0	Uncharacterized protein	PGSC0003DMG400027195	Solanum tuberosum (Potato)	NA	NA	NA	NA	NA	NA
c34004_g1_i1	766	tr|A0A068VH25|A0A068VH25_COFCA	79	85.14	74	28.98	93.67	11	0	281	502	6	79	1e-38	Protein kish	GSCOC_T00009972001	Coffea canephora (Robusta coffee)	NA	integral component of membrane [GO:0016021]	GO:0016021	NA	NA	GO:0016021~integral component of membrane
c45008_g1_i2	1387	tr|A0A067KR56|A0A067KR56_JATCU	318	67.43	307	66.4	96.54	97	1	154	1065	12	318	2e-151	Uncharacterized protein	JCGZ_04049	Jatropha curcas (Barbados nut)	NA	NA	NA	NA	NA	NA
c49669_g1_i3	986	tr|A0A068UF99|A0A068UF99_COFCA	254	54.72	106	32.25	41.73	36	2	236	550	57	151	1e-23	Uncharacterized protein	GSCOC_T00023909001	Coffea canephora (Robusta coffee)	NA	nucleus [GO:0005634]; DNA binding [GO:0003677]	GO:0003677; GO:0005634	GO:0003677~DNA binding	NA	GO:0005634~nucleus
c49339_g1_i5	895	tr|K4B4T2|K4B4T2_SOLLC	470	81.72	186	62.35	39.57	34	0	211	768	33	218	1e-104	Carboxypeptidase (EC 3.4.16.-)	NA	Solanum lycopersicum (Tomato) (Lycopersicon esculentum)	NA	plant-type cell wall [GO:0009505]; vacuole [GO:0005773]; serine-type carboxypeptidase activity [GO:0004185]; proteolysis involved in cellular protein catabolic process [GO:0051603]	GO:0004185; GO:0005773; GO:0009505; GO:0051603	GO:0004185~serine-type carboxypeptidase activity	GO:0051603~proteolysis involved in cellular protein catabolic process	GO:0005773~vacuole;GO:0009505~plant-type cell wall
c55284_g1_i4	1001	tr|A0A068UPT7|A0A068UPT7_COFCA	862	57.42	209	62.64	24.25	78	5	399	1001	230	435	2e-60	Uncharacterized protein	GSCOC_T00031180001	Coffea canephora (Robusta coffee)	NA	NA	NA	NA	NA	NA
c39296_g1_i1	503	tr|A0A0B0MWE3|A0A0B0MWE3_GOSAR	677	85.71	70	41.75	10.34	10	0	2	211	582	651	7e-35	Protein sel-1	F383_26804	Gossypium arboreum (Tree cotton) (Gossypium nanking)	NA	endonuclease activity [GO:0004519]	GO:0004519	GO:0004519~endonuclease activity	NA	NA
c16647_g1_i2	1147	tr|M5WLP1|M5WLP1_PRUPE	925	38.33	180	47.08	19.46	108	1	596	1135	346	522	2e-34	Uncharacterized protein (Fragment)	PRUPE_ppa020850mg	Prunus persica (Peach) (Amygdalus persica)	NA	nucleic acid binding [GO:0003676]; zinc ion binding [GO:0008270]	GO:0003676; GO:0008270	GO:0003676~nucleic acid binding;GO:0008270~zinc ion binding	NA	NA
c52803_g1_i8	1304	tr|B9IEF5|B9IEF5_POPTR	545	67.54	382	87.88	70.09	114	3	138	1262	74	452	7e-169	Uncharacterized protein	POPTR_0015s04950g	Populus trichocarpa (Western balsam poplar) (Populus balsamifera subsp. trichocarpa)	NA	chloroplast [GO:0009507]; cytoplasm [GO:0005737]; integral component of membrane [GO:0016021]; ATP binding [GO:0005524]; metal ion binding [GO:0046872]; protein folding [GO:0006457]; response to heat [GO:0009408]	GO:0005524; GO:0005737; GO:0006457; GO:0009408; GO:0009507; GO:0016021; GO:0046872	GO:0005524~ATP binding;GO:0046872~metal ion binding	GO:0006457~protein folding;GO:0009408~response to heat	GO:0005737~cytoplasm;GO:0009507~chloroplast;GO:0016021~integral component of membrane
c51347_g1_i2	1131	tr|A0A068TYB0|A0A068TYB0_COFCA	266	64.25	207	54.91	77.82	68	1	260	862	58	264	5e-90	Uncharacterized protein	GSCOC_T00034788001	Coffea canephora (Robusta coffee)	NA	integral component of membrane [GO:0016021]	GO:0016021	NA	NA	GO:0016021~integral component of membrane
c42478_g1_i1	729	tr|A0A0E0F541|A0A0E0F541_9ORYZ	244	70.68	191	78.6	78.28	22	1	157	729	1	157	1e-86	Uncharacterized protein	NA	Oryza meridionalis	NA	adenylate kinase activity [GO:0004017]; ATP binding [GO:0005524]	GO:0004017; GO:0005524	GO:0004017~adenylate kinase activity;GO:0005524~ATP binding	NA	NA
c40274_g1_i3	1468	tr|Q9ZUF0|Q9ZUF0_ARATH	1352	39.55	134	27.38	9.91	81	0	101	502	921	1054	2e-42	Putative non-LTR retroelement reverse transcriptase	At2g05980	Arabidopsis thaliana (Mouse-ear cress)	NA	RNA-directed DNA polymerase activity [GO:0003964]	GO:0003964	GO:0003964~RNA-directed DNA polymerase activity	NA	NA
c54097_g2_i2	1467	tr|M0ZRE4|M0ZRE4_SOLTU	391	79.13	345	70.55	88.24	72	0	1	1035	47	391	0	Uncharacterized protein	PGSC0003DMG400002522	Solanum tuberosum (Potato)	NA	NA	NA	NA	NA	NA
c51559_g2_i2	1489	tr|B9SI27|B9SI27_RICCO	427	62.29	411	82.81	96.25	145	5	93	1316	20	423	4e-175	Epidermis-specific secreted glycoprotein EP1, putative	RCOM_0612500	Ricinus communis (Castor bean)	NA	recognition of pollen [GO:0048544]	GO:0048544	NA	GO:0048544~recognition of pollen	NA
c55906_g1_i5	4142	tr|Q8W235|Q8W235_SOLTU	1309	35.45	1196	86.62	91.37	618	41	504	3782	165	1309	5e-139	PNCBP	NA	Solanum tuberosum (Potato)	NA	NA	NA	NA	NA	NA
c48174_g2_i4	663	tr|A0A068VD91|A0A068VD91_COFCA	280	83.72	86	38.91	30.71	14	0	73	330	2	87	6e-68	Uncharacterized protein	GSCOC_T00010770001	Coffea canephora (Robusta coffee)	NA	nucleic acid binding [GO:0003676]; nucleotide binding [GO:0000166]	GO:0000166; GO:0003676	GO:0000166~nucleotide binding;GO:0003676~nucleic acid binding	NA	NA
c54194_g1_i2	2538	tr|A0A068TS71|A0A068TS71_COFCA	675	64.04	648	76.6	96	212	11	337	2241	29	668	0	Uncharacterized protein	GSCOC_T00025729001	Coffea canephora (Robusta coffee)	NA	nucleus [GO:0005634]; DNA binding [GO:0003677]; transcription factor activity, sequence-specific DNA binding [GO:0003700]; phosphorelay signal transduction system [GO:0000160]; transcription, DNA-templated [GO:0006351]	GO:0000160; GO:0003677; GO:0003700; GO:0005634; GO:0006351	GO:0003677~DNA binding;GO:0003700~sequence-specific DNA binding transcription factor activity	GO:0000160~phosphorelay signal transduction system;GO:0006351~transcription, DNA-templated	GO:0005634~nucleus
c43257_g2_i2	1313	tr|A0A022RNP0|A0A022RNP0_ERYGU	365	76.36	330	75.4	90.41	73	1	225	1214	41	365	1e-169	Uncharacterized protein	MIMGU_mgv1a008693mg	Erythranthe guttata (Yellow monkey flower) (Mimulus guttatus)	NA	cytoplasm [GO:0005737]; diaminopimelate epimerase activity [GO:0008837]; lysine biosynthetic process via diaminopimelate [GO:0009089]	GO:0005737; GO:0008837; GO:0009089	GO:0008837~diaminopimelate epimerase activity	GO:0009089~lysine biosynthetic process via diaminopimelate	GO:0005737~cytoplasm
c52566_g1_i6	1763	tr|M1AUS1|M1AUS1_SOLTU	380	75.38	329	55.98	86.58	70	4	115	1092	1	321	1e-158	Uncharacterized protein	PGSC0003DMG400011790	Solanum tuberosum (Potato)	NA	integral component of membrane [GO:0016021]; transmembrane transport [GO:0055085]	GO:0016021; GO:0055085	NA	GO:0055085~transmembrane transport	GO:0016021~integral component of membrane
c10619_g1_i1	860	tr|A0A0D2S139|A0A0D2S139_GOSRA	668	48.8	209	72.91	31.29	98	5	2	607	449	655	1e-51	Uncharacterized protein (Fragment)	B456_004G1697002	Gossypium raimondii (New World cotton)	NA	ADP binding [GO:0043531]	GO:0043531	GO:0043531~ADP binding	NA	NA
c50990_g1_i3	611	tr|A0A0B2RTP9|A0A0B2RTP9_GLYSO	205	56.1	82	40.26	40	27	2	4	249	133	205	2e-11	Uncharacterized protein	glysoja_041042	Glycine soja (Wild soybean)	NA	intracellular [GO:0005622]; zinc ion binding [GO:0008270]	GO:0005622; GO:0008270	GO:0008270~zinc ion binding	NA	GO:0005622~intracellular
c42685_g2_i2	818	tr|I7HD40|I7HD40_CAMSI	255	52.34	128	46.94	50.2	61	0	816	433	37	164	2e-37	Reverse transcriptase-like protein (Fragment)	NA	Camellia sinensis var. sinensis	NA	RNA-directed DNA polymerase activity [GO:0003964]	GO:0003964	GO:0003964~RNA-directed DNA polymerase activity	NA	NA
c49422_g1_i5	1040	tr|D7TFN3|D7TFN3_VITVI	442	77.13	293	84.52	66.29	58	2	162	1040	81	364	2e-152	Putative uncharacterized protein	VIT_01s0150g00620	Vitis vinifera (Grape)	NA	chloroplast [GO:0009507]	GO:0009507	NA	NA	GO:0009507~chloroplast
c50135_g1_i2	1630	tr|M1AB70|M1AB70_SOLTU	352	76.72	348	64.05	98.86	78	3	183	1217	5	352	1e-167	Uncharacterized protein	PGSC0003DMG400007297	Solanum tuberosum (Potato)	NA	metal ion binding [GO:0046872]; protein serine/threonine phosphatase activity [GO:0004722]	GO:0004722; GO:0046872	GO:0004722~protein serine/threonine phosphatase activity;GO:0046872~metal ion binding	NA	NA
c41333_g1_i1	748	tr|A0A022REF7|A0A022REF7_ERYGU	396	77.93	145	58.16	36.62	32	0	2	436	247	391	4e-82	Uncharacterized protein	MIMGU_mgv1a007739mg	Erythranthe guttata (Yellow monkey flower) (Mimulus guttatus)	NA	integral component of membrane [GO:0016021]; acetylglucosaminyltransferase activity [GO:0008375]	GO:0008375; GO:0016021	GO:0008375~acetylglucosaminyltransferase activity	NA	GO:0016021~integral component of membrane
c44766_g1_i5	1124	tr|A0A068U3L4|A0A068U3L4_COFCA	222	81.98	222	59.25	100	40	0	212	877	1	222	4e-137	Uncharacterized protein	GSCOC_T00041585001	Coffea canephora (Robusta coffee)	NA	mediator complex [GO:0016592]; RNA polymerase II transcription cofactor activity [GO:0001104]	GO:0001104; GO:0016592	GO:0001104~RNA polymerase II transcription cofactor activity	NA	GO:0016592~mediator complex
c52452_g2_i1	595	tr|C5XT02|C5XT02_SORBI	368	75.61	41	20.67	11.14	10	0	472	594	72	112	2e-10	Putative uncharacterized protein Sb04g001700	Sb04g001700 SORBIDRAFT_04g001700	Sorghum bicolor (Sorghum) (Sorghum vulgare)	NA	cytosol [GO:0005829]; methenyltetrahydrofolate cyclohydrolase activity [GO:0004477]; methylenetetrahydrofolate dehydrogenase (NADP+) activity [GO:0004488]; folic acid-containing compound biosynthetic process [GO:0009396]; one-carbon metabolic process [GO:0006730]	GO:0004477; GO:0004488; GO:0005829; GO:0006730; GO:0009396	GO:0004477~methenyltetrahydrofolate cyclohydrolase activity;GO:0004488~methylenetetrahydrofolate dehydrogenase (NADP+) activity	GO:0006730~one-carbon metabolic process;GO:0009396~folic acid-containing compound biosynthetic process	GO:0005829~cytosol
c55509_g2_i1	928	tr|A0A103XML3|A0A103XML3_CYNCS	636	47.15	316	100	49.69	138	11	2	907	257	557	2e-51	Uncharacterized protein	Ccrd_004483	Cynara cardunculus var. scolymus (Artichoke) (Cynara scolymus)	NA	NA	NA	NA	NA	NA
c53350_g1_i3	1774	tr|A0A061DHP7|A0A061DHP7_THECC	468	86.9	252	42.62	53.85	33	0	1017	1772	185	436	7e-158	Glycosyl hydrolase family protein 43 isoform 2	TCM_000802	Theobroma cacao (Cacao) (Cocoa)	NA	integral component of membrane [GO:0016021]; hydrolase activity, hydrolyzing O-glycosyl compounds [GO:0004553]; carbohydrate metabolic process [GO:0005975]	GO:0004553; GO:0005975; GO:0016021	GO:0004553~hydrolase activity, hydrolyzing O-glycosyl compounds	GO:0005975~carbohydrate metabolic process	GO:0016021~integral component of membrane
c46360_g1_i1	1270	tr|K4CF05|K4CF05_SOLLC	266	76.39	233	55.04	87.59	54	1	387	1085	33	264	5e-123	Uncharacterized protein	NA	Solanum lycopersicum (Tomato) (Lycopersicon esculentum)	NA	cytosol [GO:0005829]; mitochondrion [GO:0005739]; nucleoplasm [GO:0005654]; nucleus [GO:0005634]; ATP binding [GO:0005524]; thymidylate kinase activity [GO:0004798]; uridylate kinase activity [GO:0009041]; dTDP biosynthetic process [GO:0006233]; dTTP biosynthetic process [GO:0006235]; dUDP biosynthetic process [GO:0006227]	GO:0004798; GO:0005524; GO:0005634; GO:0005654; GO:0005739; GO:0005829; GO:0006227; GO:0006233; GO:0006235; GO:0009041	GO:0004798~thymidylate kinase activity;GO:0005524~ATP binding;GO:0009041~uridylate kinase activity	GO:0006227~dUDP biosynthetic process;GO:0006233~dTDP biosynthetic process;GO:0006235~dTTP biosynthetic process	GO:0005634~nucleus;GO:0005654~nucleoplasm;GO:0005739~mitochondrion;GO:0005829~cytosol
c46653_g1_i1	1268	tr|B2DDA8|B2DDA8_CATRO	910	46.37	427	100	46.92	180	15	117	1268	10	430	8e-59	Topoisomerase I	Top1	Catharanthus roseus (Madagascar periwinkle) (Vinca rosea)	NA	chromosome [GO:0005694]; DNA binding [GO:0003677]; DNA topoisomerase type I activity [GO:0003917]; DNA topoisomerase type II (ATP-hydrolyzing) activity [GO:0003918]; DNA topological change [GO:0006265]	GO:0003677; GO:0003917; GO:0003918; GO:0005694; GO:0006265	GO:0003677~DNA binding;GO:0003917~DNA topoisomerase type I activity;GO:0003918~DNA topoisomerase type II (ATP-hydrolyzing) activity	GO:0006265~DNA topological change	GO:0005694~chromosome
c49383_g1_i4	1717	sp|D1MI46|C76BA_SWEMU	495	61	482	84.22	97.37	178	5	86	1531	24	495	0	Geraniol 8-hydroxylase (EC 1.14.13.152) (Cytochrome P450 76B10) (Geraniol 10-hydroxylase) (SmG10H)	CYP76B10 G10H	Swertia mussotii (Felwort)	NA	endoplasmic reticulum membrane [GO:0005789]; integral component of membrane [GO:0016021]; heme binding [GO:0020037]; iron ion binding [GO:0005506]; oxidoreductase activity, acting on paired donors, with incorporation or reduction of molecular oxygen, NAD(P)H as one donor, and incorporation of one atom of oxygen [GO:0016709]; monoterpenoid biosynthetic process [GO:0016099]	GO:0005506; GO:0005789; GO:0016021; GO:0016099; GO:0016709; GO:0020037	GO:0005506~iron ion binding;GO:0016709~oxidoreductase activity, acting on paired donors, with incorporation or reduction of molecular oxygen, NAD(P)H as one donor, and incorporation of one atom of oxygen;GO:0020037~heme binding	GO:0016099~monoterpenoid biosynthetic process	GO:0005789~endoplasmic reticulum membrane;GO:0016021~integral component of membrane
c14347_g1_i1	597	tr|A0A068UFD6|A0A068UFD6_COFCA	505	47.62	147	73.87	29.11	68	3	20	436	352	497	2e-33	Uncharacterized protein	GSCOC_T00024086001	Coffea canephora (Robusta coffee)	NA	aspartic-type endopeptidase activity [GO:0004190]	GO:0004190	GO:0004190~aspartic-type endopeptidase activity	NA	NA
c53387_g1_i2	1204	tr|M1CT45|M1CT45_SOLTU	702	78.29	258	64.29	36.75	56	0	429	1202	1	258	5e-131	Uncharacterized protein	PGSC0003DMG400028792	Solanum tuberosum (Potato)	NA	NA	NA	NA	NA	NA
c46931_g1_i2	1439	tr|A0A068TWG2|A0A068TWG2_COFCA	235	65.22	230	47.95	97.87	76	2	235	912	6	235	1e-99	Uncharacterized protein	GSCOC_T00032313001	Coffea canephora (Robusta coffee)	NA	cell division [GO:0051301]; regulation of barrier septum assembly [GO:0032955]	GO:0032955; GO:0051301	NA	GO:0032955~regulation of barrier septum assembly;GO:0051301~cell division	NA
c51407_g1_i3	1125	tr|M1CRI7|M1CRI7_SOLTU	357	92.72	302	80.53	84.59	22	0	218	1123	1	302	0	Uncharacterized protein	PGSC0003DMG400028428	Solanum tuberosum (Potato)	NA	ATP binding [GO:0005524]; protein serine/threonine kinase activity [GO:0004674]	GO:0004674; GO:0005524	GO:0004674~protein serine/threonine kinase activity;GO:0005524~ATP binding	NA	NA
c49449_g2_i1	1501	tr|A0A068UKR5|A0A068UKR5_COFCA	841	83.3	443	88.54	52.68	74	0	1	1329	399	841	0	Uncharacterized protein	GSCOC_T00026920001	Coffea canephora (Robusta coffee)	NA	nucleus [GO:0005634]; DNA binding [GO:0003677]; lipid binding [GO:0008289]	GO:0003677; GO:0005634; GO:0008289	GO:0003677~DNA binding;GO:0008289~lipid binding	NA	GO:0005634~nucleus
c52507_g2_i1	1695	tr|A0A067DXT1|A0A067DXT1_CITSI	1028	63.98	347	61.42	33.75	75	3	654	1694	1	297	5e-132	Uncharacterized protein (Fragment)	CISIN_1g0013971mg	Citrus sinensis (Sweet orange) (Citrus aurantium var. sinensis)	NA	integral component of membrane [GO:0016021]	GO:0016021	NA	NA	GO:0016021~integral component of membrane
c55298_g1_i1	3792	tr|A0A068VES3|A0A068VES3_COFCA	1120	66.82	1121	88.69	100	362	4	134	3490	4	1116	0	Uncharacterized protein	GSCOC_T00007775001	Coffea canephora (Robusta coffee)	NA	nucleic acid binding [GO:0003676]; nucleotide binding [GO:0000166]; RNA-directed RNA polymerase activity [GO:0003968]	GO:0000166; GO:0003676; GO:0003968	GO:0000166~nucleotide binding;GO:0003676~nucleic acid binding;GO:0003968~RNA-directed RNA polymerase activity	NA	NA
c10432_g1_i2	516	tr|A0A068UTD3|A0A068UTD3_COFCA	428	51.72	58	33.72	13.55	24	1	449	288	6	63	5e-13	Uncharacterized protein	GSCOC_T00031829001	Coffea canephora (Robusta coffee)	NA	hydrolase activity [GO:0016787]	GO:0016787	GO:0016787~hydrolase activity	NA	NA
c39915_g1_i2	718	tr|A0A0D2MRH1|A0A0D2MRH1_GOSRA	130	57.43	148	61.84	100	44	2	42	485	1	129	4e-31	Uncharacterized protein	B456_004G200400	Gossypium raimondii (New World cotton)	NA	NA	NA	NA	NA	NA
c55778_g1_i3	3853	tr|A0A068TPW2|A0A068TPW2_COFCA	1155	51.22	1148	89.38	99.39	545	8	97	3504	1	1145	0	Uncharacterized protein	GSCOC_T00021928001	Coffea canephora (Robusta coffee)	NA	NA	NA	NA	NA	NA
c55755_g2_i2	3199	tr|K4DHP3|K4DHP3_SOLLC	1147	71.98	953	89.37	83.09	222	8	270	3011	201	1147	0	Uncharacterized protein	NA	Solanum lycopersicum (Tomato) (Lycopersicon esculentum)	NA	ATP binding [GO:0005524]; ATP-dependent RNA helicase activity [GO:0004004]; nucleic acid binding [GO:0003676]; mRNA splicing, via spliceosome [GO:0000398]; regulation of gene expression [GO:0010468]; RNA secondary structure unwinding [GO:0010501]	GO:0000398; GO:0003676; GO:0004004; GO:0005524; GO:0010468; GO:0010501	GO:0003676~nucleic acid binding;GO:0004004~ATP-dependent RNA helicase activity;GO:0005524~ATP binding	GO:0000398~mRNA splicing, via spliceosome;GO:0010468~regulation of gene expression;GO:0010501~RNA secondary structure unwinding	NA
c49907_g1_i3	1300	tr|A0A0V0HXJ6|A0A0V0HXJ6_SOLCH	173	61.11	180	41.54	100	57	5	489	1025	1	168	1e-55	Putative thiazole synthase-like	NA	Solanum chacoense (Chaco potato)	NA	NA	NA	NA	NA	NA
c34246_g1_i1	2996	tr|J7G0Q7|J7G0Q7_ROSRU	1747	33.05	354	35.45	20.26	229	2	251	1300	464	813	8e-132	Non-ltr retroelement reverse transcriptase	NA	Rosa rugosa (Rugosa rose)	NA	nucleus [GO:0005634]; DNA binding [GO:0003677]; RNA-directed DNA polymerase activity [GO:0003964]; RNA-DNA hybrid ribonuclease activity [GO:0004523]; regulation of transcription, DNA-templated [GO:0006355]; transcription, DNA-templated [GO:0006351]	GO:0003677; GO:0003964; GO:0004523; GO:0005634; GO:0006351; GO:0006355	GO:0003677~DNA binding;GO:0003964~RNA-directed DNA polymerase activity;GO:0004523~RNA-DNA hybrid ribonuclease activity	GO:0006351~transcription, DNA-templated;GO:0006355~regulation of transcription, DNA-templated	GO:0005634~nucleus
c30983_g1_i1	609	tr|A0A068UVV8|A0A068UVV8_COFCA	661	51.33	113	55.67	17.1	45	3	177	491	43	153	3e-06	Uncharacterized protein	GSCOC_T00036008001	Coffea canephora (Robusta coffee)	NA	integral component of membrane [GO:0016021]; metal ion binding [GO:0046872]; NAD+ ADP-ribosyltransferase activity [GO:0003950]	GO:0003950; GO:0016021; GO:0046872	GO:0003950~NAD+ ADP-ribosyltransferase activity;GO:0046872~metal ion binding	NA	GO:0016021~integral component of membrane
c44828_g1_i2	803	tr|A0A022QY18|A0A022QY18_ERYGU	242	85.71	56	20.92	23.14	8	0	301	468	4	59	3e-24	Bidirectional sugar transporter SWEET	MIMGU_mgv1a012708mg	Erythranthe guttata (Yellow monkey flower) (Mimulus guttatus)	NA	integral component of membrane [GO:0016021]; plasma membrane [GO:0005886]; carbohydrate transport [GO:0008643]	GO:0005886; GO:0008643; GO:0016021	NA	GO:0008643~carbohydrate transport	GO:0005886~plasma membrane;GO:0016021~integral component of membrane
c51201_g1_i4	1949	tr|A0A022PW23|A0A022PW23_ERYGU	620	72.73	319	49.1	51.45	86	1	116	1069	31	349	0	Uncharacterized protein	MIMGU_mgv1a002976mg	Erythranthe guttata (Yellow monkey flower) (Mimulus guttatus)	NA	NA	NA	NA	NA	NA
c42551_g1_i1	903	tr|A0A151TR41|A0A151TR41_CAJCA	219	65.93	182	60.47	83.11	53	5	231	776	47	219	9e-69	Uncharacterized protein	KK1_008720	Cajanus cajan (Pigeon pea) (Cajanus indicus)	NA	NA	NA	NA	NA	NA
c32602_g1_i1	869	tr|A0A068UV25|A0A068UV25_COFCA	284	52.24	201	69.39	70.77	67	4	265	867	2	173	4e-55	Uncharacterized protein	GSCOC_T00035662001	Coffea canephora (Robusta coffee)	NA	NA	NA	NA	NA	NA
c53831_g2_i9	1609	tr|K4BVU0|K4BVU0_SOLLC	557	39.13	276	51.46	49.55	132	9	122	862	33	301	7e-44	Uncharacterized protein	NA	Solanum lycopersicum (Tomato) (Lycopersicon esculentum)	NA	pseudouridine synthase activity [GO:0009982]; RNA binding [GO:0003723]; tRNA pseudouridine synthesis [GO:0031119]	GO:0003723; GO:0009982; GO:0031119	GO:0003723~RNA binding;GO:0009982~pseudouridine synthase activity	GO:0031119~tRNA pseudouridine synthesis	NA
c42868_g1_i1	771	tr|A0A0D2REL5|A0A0D2REL5_GOSRA	156	79.88	164	63.81	100	25	1	59	550	1	156	3e-77	Uncharacterized protein	B456_003G007300	Gossypium raimondii (New World cotton)	NA	ubiquitin-dependent protein catabolic process [GO:0006511]	GO:0006511	NA	GO:0006511~ubiquitin-dependent protein catabolic process	NA
c54376_g3_i8	1854	tr|V4VVA3|V4VVA3_9ROSI	392	58.09	303	49.03	77.3	108	4	707	1570	1	299	1e-104	Uncharacterized protein	CICLE_v10020512mg	Citrus clementina	NA	NA	NA	NA	NA	NA
c41159_g1_i1	998	tr|B7FMN1|B7FMN1_MEDTR	119	58.26	115	34.57	96.64	45	2	193	528	4	118	4e-35	RALF (Uncharacterized protein)	MTR_8g083150	Medicago truncatula (Barrel medic) (Medicago tribuloides)	NA	NA	NA	NA	NA	NA
c44616_g3_i1	893	tr|A0A067JBA8|A0A067JBA8_JATCU	453	76.42	212	71.22	46.8	49	1	2	637	234	444	5e-111	Uncharacterized protein	JCGZ_21562	Jatropha curcas (Barbados nut)	NA	NA	NA	NA	NA	NA
c53296_g1_i8	1340	tr|M1CT96|M1CT96_SOLTU	549	42.86	224	50.15	40.8	78	5	666	1322	99	277	4e-44	Uncharacterized protein	PGSC0003DMG402028822	Solanum tuberosum (Potato)	NA	sequence-specific DNA binding [GO:0043565]; transcription factor activity, sequence-specific DNA binding [GO:0003700]	GO:0003700; GO:0043565	GO:0003700~sequence-specific DNA binding transcription factor activity;GO:0043565~sequence-specific DNA binding	NA	NA
c58644_g1_i1	570	tr|G7J5R9|G7J5R9_MEDTR	391	53.16	79	41.58	20.2	32	3	183	410	311	387	1e-15	Serpin-like protein (Uncharacterized protein)	MTR_3g101130	Medicago truncatula (Barrel medic) (Medicago tribuloides)	NA	extracellular space [GO:0005615]	GO:0005615	NA	NA	GO:0005615~extracellular space
c38715_g1_i2	542	tr|M4DGC9|M4DGC9_BRARP	726	100	23	12.73	3.17	0	0	2	70	703	725	6e-06	Uncharacterized protein	NA	Brassica rapa subsp. pekinensis (Chinese cabbage) (Brassica pekinensis)	NA	6-phosphofructo-2-kinase activity [GO:0003873]; ATP binding [GO:0005524]; carbohydrate binding [GO:0030246]; fructose 2,6-bisphosphate metabolic process [GO:0006003]; fructose metabolic process [GO:0006000]	GO:0003873; GO:0005524; GO:0006000; GO:0006003; GO:0030246	GO:0003873~6-phosphofructo-2-kinase activity;GO:0005524~ATP binding;GO:0030246~carbohydrate binding	GO:0006000~fructose metabolic process;GO:0006003~fructose 2,6-bisphosphate metabolic process	NA
c50011_g2_i8	1445	tr|A0A022RHZ3|A0A022RHZ3_ERYGU	339	69.53	338	70.17	99.71	99	2	228	1238	5	339	3e-176	Uncharacterized protein	MIMGU_mgv1a025426mg	Erythranthe guttata (Yellow monkey flower) (Mimulus guttatus)	NA	hydrolase activity [GO:0016787]; lipid metabolic process [GO:0006629]	GO:0006629; GO:0016787	GO:0016787~hydrolase activity	GO:0006629~lipid metabolic process	NA
c55158_g1_i8	3748	tr|A0A068V0N4|A0A068V0N4_COFCA	781	40.07	584	46.74	74.78	235	13	229	1743	2	549	7e-96	Uncharacterized protein	GSCOC_T00038413001	Coffea canephora (Robusta coffee)	NA	nucleus [GO:0005634]; nucleic acid binding [GO:0003676]; zinc ion binding [GO:0008270]	GO:0003676; GO:0005634; GO:0008270	GO:0003676~nucleic acid binding;GO:0008270~zinc ion binding	NA	GO:0005634~nucleus
c56471_g1_i1	571	tr|A0A078FT43|A0A078FT43_BRANA	387	36.36	66	34.68	17.05	42	0	7	204	213	278	7e-07	BnaC08g40540D protein	BnaC08g40540D GSBRNA2T00090472001	Brassica napus (Rape)	NA	NA	NA	NA	NA	NA
c53251_g1_i12	591	tr|K4CJ93|K4CJ93_SOLLC	508	38.93	131	66.5	25.79	76	2	180	572	4	130	2e-17	Uncharacterized protein	NA	Solanum lycopersicum (Tomato) (Lycopersicon esculentum)	NA	cytosol [GO:0005829]; ATP binding [GO:0005524]; inositol tetrakisphosphate 1-kinase activity [GO:0047325]; inositol-1,3,4-trisphosphate 5-kinase activity [GO:0052726]; inositol-1,3,4-trisphosphate 6-kinase activity [GO:0052725]; magnesium ion binding [GO:0000287]; inositol trisphosphate metabolic process [GO:0032957]; myo-inositol hexakisphosphate biosynthetic process [GO:0010264]	GO:0000287; GO:0005524; GO:0005829; GO:0010264; GO:0032957; GO:0047325; GO:0052725; GO:0052726	GO:0000287~magnesium ion binding;GO:0005524~ATP binding;GO:0047325~inositol tetrakisphosphate 1-kinase activity;GO:0052725~inositol-1,3,4-trisphosphate 6-kinase activity;GO:0052726~inositol-1,3,4-trisphosphate 5-kinase activity	GO:0010264~myo-inositol hexakisphosphate biosynthetic process;GO:0032957~inositol trisphosphate metabolic process	GO:0005829~cytosol
c55563_g2_i6	573	tr|C6TFY1|C6TFY1_SOYBN	128	74.6	63	32.98	49.22	15	1	137	325	26	87	5e-22	Putative uncharacterized protein	NA	Glycine max (Soybean) (Glycine hispida)	NA	NA	NA	NA	NA	NA
c55508_g1_i2	3403	tr|A0A022QCG3|A0A022QCG3_ERYGU	1401	43.36	1100	96.97	78.52	488	22	1	3216	405	1397	0	Uncharacterized protein (Fragment)	MIMGU_mgv1a0001702mg	Erythranthe guttata (Yellow monkey flower) (Mimulus guttatus)	NA	ATP binding [GO:0005524]	GO:0005524	GO:0005524~ATP binding	NA	NA
c53919_g1_i2	1099	tr|A0A0V0II97|A0A0V0II97_SOLCH	419	78.21	358	97.73	85.44	66	2	21	1091	48	394	0	Putative ovule protein	NA	Solanum chacoense (Chaco potato)	NA	ATP binding [GO:0005524]; protein serine/threonine kinase activity [GO:0004674]	GO:0004674; GO:0005524	GO:0004674~protein serine/threonine kinase activity;GO:0005524~ATP binding	NA	NA
c38184_g1_i1	580	tr|K4CD54|K4CD54_SOLLC	321	72.54	193	99.83	60.12	47	2	2	580	62	248	2e-75	Uncharacterized protein	NA	Solanum lycopersicum (Tomato) (Lycopersicon esculentum)	NA	protein serine/threonine phosphatase activity [GO:0004722]	GO:0004722	GO:0004722~protein serine/threonine phosphatase activity	NA	NA
c52873_g2_i8	1804	tr|K4C5F3|K4C5F3_SOLLC	356	78.06	351	58.37	98.6	77	0	177	1229	1	351	2e-155	Uncharacterized protein	NA	Solanum lycopersicum (Tomato) (Lycopersicon esculentum)	NA	integral component of membrane [GO:0016021]	GO:0016021	NA	NA	GO:0016021~integral component of membrane
[truncated: 62,685 more rows]
