# Supplementary material for: Unravelling a stearidonic acid-rich triacylglycerol biosynthetic pathway in the developing seeds of Buglossoides arvensis: A transcriptomic landscape
Source: Sci Rep. 2017 Sep 5;7:10473. doi: 10.1038/s41598-017-09882-y (PMC5585386; doi:10.1038/s41598-017-09882-y)
Supplement: Supplementary file 3 — Supplementary Data 2 [file 41598_2017_9882_MOESM3_ESM.xls]

## Sheet: KOG annotation
Transcript_ID	Transcript_length	KOG_Prot_ID	KOG_Prot_length	KOG ID	KOG Description	GI Number	%Identity	Alignment_length	Transcript_coverage	KOG_Prot_coverage	No.Of_mismatches	No.Of_gaps	Transcript_start	Transcript_end	KOG_Prot_start	KOG_Prot_end	E-value	Organism	Function
c5_g1_i1	334	At3g56660	620	NA	NA	15228985	52.63	76	68.26	12.26	22	5	313	95	479	543	5e-09	NA	NA
c11_g1_i1	427	SPAC11E3.13c	510	NA	NA	19115850	56.52	46	32.32	9.02	18	1	292	423	29	74	3e-10	NA	NA
c12_g1_i1	459	At5g16410	481	NA	NA	15237343	33.09	139	90.85	28.9	87	3	51	458	60	195	6e-13	NA	NA
c17_g1_i1	304	SPCC1795.03	353	KOG2234	Predicted UDP-galactose transporter	19075541	59	100	98.68	28.33	40	1	3	302	217	315	1e-26	spo	carbohydrate transport and metabolism;
c24_g1_i1	499	At1g32930	399	NA	NA	15223337	83.67	49	29.46	12.28	8	0	403	257	351	399	4e-22	NA	NA
c43_g1_i1	308	At4g32300	778	NA	NA	15236741	64.86	74	72.08	9.51	23	1	1	213	705	778	3e-19	NA	NA
c61_g1_i1	455	At1g08840	1296	KOG1805	DNA replication helicase	15221015	58.94	151	99.56	11.65	62	0	3	455	368	518	3e-56	ath	replication, recombination and repair;
c77_g1_i1	304	At3g55320	1408	KOG0055	Multidrug/pheromone exporter, ABC superfamily	15233244	93.07	101	99.67	7.17	7	0	2	304	381	481	2e-58	ath	secondary metabolites biosynthesis, transport and catabolism;
c81_g1_i1	358	YAL062w	457	KOG2250	Glutamate/leucine/phenylalanine/valine dehydrogenases	6319256	77.31	119	99.72	26.04	27	0	2	358	85	203	2e-54	sce	amino acid transport and metabolism;
c97_g1_i1	334	At5g48060	1036	NA	NA	15238879	78.18	110	98.8	10.62	24	0	3	332	905	1014	8e-56	NA	NA
c107_g1_i1	323	At1g73370	942	KOG0853	Glycosyltransferase	15219457	69.16	107	99.38	11.36	32	1	2	322	326	431	6e-46	ath	cell wall/membrane/envelope biogenesis;
c110_g1_i1	342	At1g08810	280	KOG0048	Transcription factor, Myb superfamily	15223917	41.07	112	98.25	40	28	2	1	321	90	168	2e-16	ath	transcription;
c120_g1_i1	672	At4g23700	820	KOG1650	Predicted antiporter	15236572	39.29	56	25	6.83	34	0	348	515	85	140	8e-06	ath	inorganic ion transport and metabolism;
c126_g1_i1	444	7297127	419	KOG0138	Glutaryl-CoA dehydrogenase	19920834	70.71	140	94.59	33.41	39	2	1	420	84	221	6e-63	dme	amino acid transport and metabolism;
c132_g1_i1	1748	At5g60900	748	NA	NA	15239468	46.14	505	86.67	67.51	188	11	105	1568	284	721	4e-131	NA	NA
c133_g1_i1	342	YHR005c-a	93	KOG3480	Mitochondrial import inner membrane translocase, subunits TIM10/TIM12	6321793	62.96	81	71.05	87.1	29	1	88	327	1	81	9e-24	sce	intracellular trafficking, secretion, and vesicular transport;
c145_g1_i1	430	At3g54800	709	NA	NA	15232585	45.54	112	78.14	15.8	36	2	4	339	273	359	2e-24	NA	NA
c167_g1_i2	417	At1g32450	606	KOG1237	symporter	15223200	94.52	73	52.52	12.05	4	0	400	182	41	113	8e-40	ath	amino acid transport and metabolism;
c173_g1_i1	329	At1g67710	521	KOG1601	GATA-4/5/6 transcription factors	15220515	100	25	22.8	4.8	0	0	329	255	12	36	9e-09	ath	transcription;
c177_g1_i1	836	At1g13750	613	KOG1378	Purple acid phosphatase	15222942	56.22	217	77.87	35.4	90	3	186	836	23	234	4e-78	ath	carbohydrate transport and metabolism;
c179_g1_i1	625	At1g27730	227	KOG1721	FOG: Zn-finger	15217692	40.53	190	91.2	83.7	75	4	68	625	1	156	7e-25	ath	general function prediction only;
c181_g1_i1	319	At1g12570	539	NA	NA	15222018	72.64	106	99.69	19.67	29	0	2	319	78	183	8e-50	NA	NA
c182_g1_i1	302	At1g76350	808	NA	NA	15223014	91.3	23	22.85	2.85	2	0	234	302	544	566	2e-06	NA	NA
c188_g1_i1	392	At5g14620	413	NA	NA	15241446	51.97	127	97.19	30.75	51	2	12	392	42	158	2e-35	NA	NA
c198_g1_i1	426	YKR039w	602	KOG1286	Amino acid transporters	6322892	40.68	118	83.1	19.6	62	3	1	333	481	597	2e-17	sce	amino acid transport and metabolism;
c200_g1_i1	379	SPBC2D10.09	429	KOG1684	Enoyl-CoA hydratase	19113020	57.14	126	99.74	29.37	52	1	1	378	100	223	1e-42	spo	lipid transport and metabolism;
c204_g1_i1	301	At4g10580	1240	KOG0017	FOG: Transposon-encoded proteins with TYA, reverse transcriptase, integrase domains in various combinations	15235173	60.61	99	98.67	7.98	39	0	5	301	755	853	7e-35	ath	general function prediction only;
c219_g1_i1	427	At5g43810	988	KOG1041	Translation initiation factor 2C (eIF-2C) and related proteins	15239989	34.62	78	54.8	7.89	44	2	2	214	910	987	2e-06	ath	translation, ribosomal structure and biogenesis;
c229_g1_i1	352	At4g37640	1014	KOG0204	Calcium transporting ATPase	15235643	73.04	115	98.01	11.34	29	1	1	345	459	571	5e-48	ath	inorganic ion transport and metabolism;
c232_g1_i1	598	At1g08040	331	NA	NA	15223091	77.78	72	36.12	21.75	16	0	383	598	65	136	3e-33	NA	NA
c232_g1_i2	554	At1g08040	331	NA	NA	15223091	79.31	29	15.7	8.76	6	0	468	554	108	136	3e-15	NA	NA
c264_g1_i1	530	At4g02340	324	KOG4178	Soluble epoxide hydrolase	18411917	49.14	116	65.66	35.8	58	1	3	350	121	235	2e-31	ath	lipid transport and metabolism;
c265_g1_i1	804	At1g58370	917	NA	NA	15217948	72.43	185	69.03	20.17	51	0	564	10	542	726	2e-88	NA	NA
c273_g1_i1	425	At1g24130	415	KOG4155	FOG: WD40 repeat	15221675	52.83	53	37.41	12.77	24	1	267	422	57	109	9e-09	ath	general function prediction only;
c281_g1_i1	385	SPBC14C8.06	377	KOG1523	Actin-related protein Arp2/3 complex, subunit ARPC1/p41-ARC	19112701	46.81	94	73.25	24.93	49	1	107	385	1	94	8e-21	spo	cytoskeleton;
c283_g1_i1	1012	At1g62740	571	KOG0548	Molecular co-chaperone STI1	15221564	67.96	181	53.66	31.7	53	1	652	125	1	181	8e-77	ath	posttranslational modification, protein turnover, chaperones;
c284_g1_i1	479	At2g23620	263	NA	NA	15227867	45	160	100	60.84	84	3	2	472	94	252	1e-38	NA	NA
c301_g1_i1	1282	At1g10160	1118	KOG1075	FOG: Reverse transcriptase	15218446	32.61	92	21.53	8.23	57	2	745	485	116	207	2e-09	ath	general function prediction only;
c309_g1_i1	372	SPBC24C6.09c	825	NA	NA	19112755	43.9	123	99.19	14.91	69	0	3	371	493	615	3e-29	NA	NA
c323_g1_i1	514	At3g15760	135	NA	NA	18400890	44.05	84	49.03	62.22	31	4	28	279	67	134	5e-08	NA	NA
c324_g1_i1	714	At3g05850	777	NA	NA	15230059	34.84	221	92.86	28.44	138	2	22	678	232	448	5e-38	NA	NA
c330_g1_i1	808	CE05347	150	KOG3365	NADH:ubiquinone oxidoreductase, NDUFA5/B13 subunit	17538940	39.62	53	19.68	35.33	32	0	108	266	43	95	1e-06	cel	energy production and conversion;
c332_g1_i1	338	At3g09220	567	KOG1263	Multicopper oxidases	15232607	60	110	97.63	19.4	44	0	7	336	161	270	6e-40	ath	secondary metabolites biosynthesis, transport and catabolism;
c333_g1_i1	456	SPBC3E7.02c	143	KOG0710	Molecular chaperone (small heat-shock protein Hsp26/Hsp42)	19112883	34.02	97	63.82	67.83	63	1	149	436	40	136	9e-13	spo	posttranslational modification, protein turnover, chaperones;
c338_g1_i1	428	At1g11050	625	KOG1187	Serine/threonine protein kinase	15220275	65.08	126	88.32	20.16	41	2	426	49	471	593	2e-45	ath	signal transduction mechanisms;
c344_g1_i1	494	At3g30560	1473	KOG0987	DNA helicase PIF1/RRM3	15230800	46.63	163	98.99	11.07	87	0	4	492	545	707	1e-45	ath	cell cycle control, cell division, chromosome partitioning;
c347_g1_i1	804	At5g16740	426	KOG1303	Amino acid transporters	15237401	61.85	270	100	63.38	93	2	2	802	94	356	2e-95	ath	amino acid transport and metabolism;
c349_g1_i1	819	Hs4758984	216	KOG0087	GTPase Rab11/YPT3, small G protein superfamily	4758984	76.11	180	65.93	83.33	40	3	2	538	36	213	9e-90	hsa	intracellular trafficking, secretion, and vesicular transport;
c359_g1_i1	418	At1g35670	495	KOG0032	Ca2 dependent protein kinase, EF-Hand protein superfamily	15219693	80.58	139	99.76	28.08	27	0	2	418	191	329	3e-76	ath	signal transduction mechanisms;
c368_g1_i1	955	At3g42100	1752	KOG0987	DNA helicase PIF1/RRM3	15228453	33.09	139	43.66	7.93	75	5	564	938	325	459	9e-12	ath	cell cycle control, cell division, chromosome partitioning;
c373_g1_i1	548	At3g24255	836	KOG1075	FOG: Reverse transcriptase	15229461	34.13	126	68.98	15.07	83	0	37	414	69	194	7e-23	ath	general function prediction only;
c378_g1_i1	1178	At2g43860	405	NA	NA	15224377	47.88	236	60.1	58.27	119	3	360	1064	155	387	1e-66	NA	NA
c384_g1_i1	898	SPBC19C2.05	470	KOG0583	Serine/threonine protein kinase	19112482	49.38	243	81.18	51.7	105	3	4	678	60	302	5e-77	spo	signal transduction mechanisms;
c395_g1_i1	639	At1g18260	972	KOG1550	Extracellular protein SEL-1 and related proteins	15221034	58.62	87	40.85	8.95	36	0	301	561	183	269	5e-16	ath	cell wall/membrane/envelope biogenesis; posttranslational modification, protein turnover, chaperones; signal transduction mechanisms;
c396_g1_i1	902	SPBC119.02	147	KOG0417	Ubiquitin-protein ligase	19112075	93.2	147	48.89	100	10	0	74	514	1	147	5e-100	spo	posttranslational modification, protein turnover, chaperones;
c404_g1_i1	396	At2g19120	1090	KOG1801	tRNA-splicing endonuclease positive effector (SEN1)	15224719	57.66	137	100	12.57	40	2	1	396	309	432	1e-43	ath	rna processing and modification;
c410_g1_i1	320	At3g23810	485	KOG1370	S-adenosylhomocysteine hydrolase	15229522	93.4	106	99.38	21.86	7	0	319	2	334	439	1e-68	ath	coenzyme transport and metabolism;
c415_g1_i1	374	At1g53350	906	KOG4658	Apoptotic ATPase	15219278	40.58	69	55.35	7.62	39	1	202	2	345	413	2e-10	ath	signal transduction mechanisms;
c418_g1_i1	476	SPAP8A3.09c	590	KOG0211	Protein phosphatase 2A regulatory subunit A and related proteins	19115860	46.09	128	80.67	21.69	45	2	2	385	486	589	8e-27	spo	signal transduction mechanisms;
c421_g1_i1	539	YHR008c	233	KOG0876	Manganese superoxide dismutase	6321796	58.87	141	78.48	60.52	57	1	9	428	88	228	4e-54	sce	inorganic ion transport and metabolism;
c432_g1_i1	447	At1g54570	704	NA	NA	18404989	60.16	123	82.55	17.47	47	1	427	59	416	536	4e-43	NA	NA
c447_g1_i1	346	At2g47430	1122	KOG0519	Sensory transduction histidine kinase	15226594	47.83	92	79.77	8.2	47	1	14	286	335	426	3e-20	ath	signal transduction mechanisms;
c449_g1_i1	336	YHR113w	490	KOG2596	Aminopeptidase I zinc metalloprotease (M18)	6321905	53.91	115	100	23.47	44	3	1	336	99	207	2e-34	sce	amino acid transport and metabolism;
c452_g1_i1	818	At4g14180	1268	NA	NA	15236434	53.85	143	52.44	11.28	58	3	74	478	217	359	1e-32	NA	NA
c454_g1_i1	348	At2g44750	263	KOG3153	Thiamine pyrophosphokinase	7488367	60.98	41	35.34	15.59	16	0	344	222	213	253	2e-10	ath	coenzyme transport and metabolism;
c461_g1_i1	636	At5g28010	166	NA	NA	15241110	40	155	73.11	93.37	89	2	36	494	9	161	1e-35	NA	NA
c497_g1_i1	542	At1g15520	1423	KOG0065	Pleiotropic drug resistance proteins (PDR1-15), ABC superfamily	15218218	64.44	180	99.63	12.65	50	2	2	541	754	919	3e-46	ath	secondary metabolites biosynthesis, transport and catabolism;
c499_g1_i1	904	At3g42880	633	NA	NA	15229176	51.72	116	38.5	18.33	56	0	900	553	510	625	7e-35	NA	NA
c499_g1_i2	782	At1g72460	644	NA	NA	15218494	43.9	82	31.46	12.73	46	0	781	536	25	106	2e-16	NA	NA
c506_g1_i1	310	At5g05940	571	NA	NA	15239292	50	84	81.29	14.71	42	0	253	2	159	242	6e-20	NA	NA
c512_g1_i1	470	At2g14640_2	492	KOG0017	FOG: Transposon-encoded proteins with TYA, reverse transcriptase, integrase domains in various combinations	NA	51.3	154	98.3	31.3	75	0	468	7	332	485	1e-41	ath	general function prediction only;
c516_g1_i1	649	At5g47070	410	KOG1187	Serine/threonine protein kinase	15238002	42.42	132	61.02	32.2	57	4	296	649	1	127	3e-19	ath	signal transduction mechanisms;
c519_g1_i1	545	At1g47710	391	KOG2392	Serpin	15220298	49.17	181	99.63	46.29	90	1	9	545	1	181	2e-53	ath	defense mechanisms;
c519_g2_i1	649	At1g47710	391	KOG2392	Serpin	15220298	54.68	203	93.84	51.92	77	3	3	566	187	389	4e-52	ath	defense mechanisms;
c535_g1_i1	1345	At5g61880	525	KOG3442	Uncharacterized conserved protein	15240378	34.73	429	95.69	81.71	241	8	23	1252	9	417	2e-56	ath	function unknown
c537_g1_i1	868	At4g20430	856	NA	NA	18415500	51.52	99	34.22	11.57	48	0	428	132	327	425	6e-17	NA	NA
c539_g1_i1	1128	YIL166c	542	KOG2533	Permease of the major facilitator superfamily	6322025	40.72	361	96.01	66.61	209	3	12	1088	14	371	1e-79	sce	carbohydrate transport and metabolism;
c539_g2_i1	454	YIL166c	542	KOG2533	Permease of the major facilitator superfamily	6322025	37.33	150	99.12	27.68	89	2	8	454	392	537	5e-24	sce	carbohydrate transport and metabolism;
c546_g1_i1	533	YML099c	880	NA	NA	6323539	34.62	78	43.9	8.86	46	2	151	381	7	80	5e-08	NA	NA
c546_g1_i2	396	YML099c	880	NA	NA	6323539	33.33	72	54.55	8.18	43	2	32	244	13	80	3e-06	NA	NA
c550_g1_i1	682	At4g20820	532	NA	NA	15233411	53.85	208	91.5	39.1	90	2	76	681	29	236	3e-58	NA	NA
c553_g1_i1	434	At3g42100	1752	KOG0987	DNA helicase PIF1/RRM3	15228453	44.3	79	54.61	4.51	34	2	182	388	1380	1458	1e-18	ath	cell cycle control, cell division, chromosome partitioning;
c553_g2_i1	800	At1g52960	996	KOG0987	DNA helicase PIF1/RRM3	15219133	37.3	252	94.5	25.3	146	3	47	778	749	996	1e-41	ath	cell cycle control, cell division, chromosome partitioning;
c557_g1_i1	371	At3g54650	538	NA	NA	18410106	52.38	42	33.96	7.81	15	1	213	338	27	63	2e-06	NA	NA
c564_g1_i1	310	At1g71530	655	KOG0600	Cdc2-related protein kinase	15217521	76.19	42	40.65	6.41	10	0	72	197	591	632	2e-16	ath	cell cycle control, cell division, chromosome partitioning;
c573_g1_i1	1195	At1g48720	97	KOG0017	FOG: Transposon-encoded proteins with TYA, reverse transcriptase, integrase domains in various combinations	15221942	42.03	69	17.32	71.13	37	1	1000	794	9	74	1e-09	ath	general function prediction only;
c592_g1_i1	381	At2g32300	261	NA	NA	15225223	58.62	29	22.83	11.11	12	0	326	240	93	121	6e-06	NA	NA
c593_g1_i1	471	SPBC25H2.02	703	KOG1637	Threonyl-tRNA synthetase	19113156	55.77	156	99.36	22.19	69	0	2	469	36	191	3e-55	spo	translation, ribosomal structure and biogenesis;
c600_g1_i1	534	YBR298c	614	KOG0254	Predicted transporter (major facilitator superfamily)	6319775	41.53	183	100	29.8	100	3	6	533	173	355	1e-38	sce	general function prediction only;
c606_g1_i1	393	At1g74320	348	KOG2686	Choline kinase	15221196	82.5	40	30.53	11.49	7	0	383	264	225	264	1e-17	ath	cell wall/membrane/envelope biogenesis;
c607_g1_i2	466	At2g01840	1715	KOG1075	FOG: Reverse transcriptase	15226363	47.37	38	24.46	2.22	20	0	58	171	1383	1420	5e-07	ath	general function prediction only;
c610_g1_i1	327	YEL036c	500	NA	NA	6320799	61.54	65	59.63	13	25	0	133	327	61	125	6e-24	NA	NA
c621_g1_i1	445	At5g50180	346	KOG0192	Tyrosine kinase specific for activated (GTP-bound) p21cdc42Hs	15240630	85.88	85	57.3	24.57	12	0	258	4	74	158	5e-46	ath	signal transduction mechanisms;
c621_g1_i2	601	At5g50180	346	KOG0192	Tyrosine kinase specific for activated (GTP-bound) p21cdc42Hs	15240630	85.88	85	42.43	24.57	12	0	258	4	74	158	3e-45	ath	signal transduction mechanisms;
c622_g1_i1	377	At2g33690	71	NA	NA	15226151	66	50	39.79	70.42	16	1	224	75	10	58	4e-14	NA	NA
c627_g1_i1	722	SPAC186.08c	330	KOG1495	Lactate dehydrogenase	19115938	41.36	220	91.41	66.67	126	2	3	656	106	324	1e-50	spo	energy production and conversion;
c628_g1_i1	519	At3g28160	630	KOG1075	FOG: Reverse transcriptase	15232916	46.67	45	26.01	7.14	23	1	35	166	291	335	1e-06	ath	general function prediction only;
c635_g1_i2	584	At3g16690	182	NA	NA	15228285	38.52	122	62.67	67.03	32	2	540	175	103	181	1e-09	NA	NA
c643_g1_i2	731	At2g17610	773	KOG1075	FOG: Reverse transcriptase	15227874	40.68	59	24.21	7.63	34	1	466	290	495	552	4e-08	ath	general function prediction only;
c648_g1_i1	359	At2g03140_1	507	KOG1838	Alpha/beta hydrolase	NA	72.27	119	99.44	23.47	33	0	3	359	226	344	8e-57	ath	general function prediction only;
c669_g1_i1	360	At3g57510	431	NA	NA	15230328	53.77	106	88.33	24.59	42	3	8	325	330	428	1e-26	NA	NA
c671_g1_i1	492	SPBC23G7.15c	110	KOG3449	60S acidic ribosomal protein P2	19112665	60.91	110	67.07	100	43	0	163	492	1	110	5e-20	spo	translation, ribosomal structure and biogenesis;
c672_g1_i1	584	At3g53990	160	NA	NA	11278559	72.09	43	22.09	26.88	12	0	131	3	96	138	6e-14	NA	NA
c674_g1_i1	706	At3g17340	791	NA	NA	15229028	52.68	205	87.11	25.92	90	4	72	671	10	212	2e-44	NA	NA
c676_g1_i1	355	At5g55090	448	KOG0198	MEKK and related serine/threonine protein kinases	15240456	59.83	117	98.87	26.12	43	1	3	353	142	254	6e-45	ath	signal transduction mechanisms;
c680_g1_i1	458	At1g02260	500	NA	NA	15217700	61	100	65.5	20	34	2	2	292	150	247	1e-31	NA	NA
c681_g1_i1	473	At4g26360	1141	KOG1075	FOG: Reverse transcriptase	15236180	40.98	61	38.69	5.35	36	0	221	39	346	406	2e-09	ath	general function prediction only;
c687_g1_i1	450	At4g10690	1515	KOG0017	FOG: Transposon-encoded proteins with TYA, reverse transcriptase, integrase domains in various combinations	15236896	65.71	35	23.33	2.31	12	0	3	107	1378	1412	6e-08	ath	general function prediction only;
c690_g1_i1	606	At2g04300	851	NA	NA	15228118	47.21	197	97.52	23.15	87	4	2	571	652	838	5e-52	NA	NA
c707_g1_i1	490	At2g15540	1225	KOG1075	FOG: Reverse transcriptase	15226555	42.98	114	69.8	9.31	62	2	153	485	427	540	2e-21	ath	general function prediction only;
c717_g1_i1	813	At3g62150	1292	KOG0055	Multidrug/pheromone exporter, ABC superfamily	15228695	70.98	224	82.66	17.34	65	0	1	672	131	354	2e-103	ath	secondary metabolites biosynthesis, transport and catabolism;
c717_g1_i2	885	At3g62150	1292	KOG0055	Multidrug/pheromone exporter, ABC superfamily	15228695	70.98	224	75.93	17.34	65	0	1	672	131	354	4e-103	ath	secondary metabolites biosynthesis, transport and catabolism;
c719_g1_i1	551	At3g29775	1348	KOG0017	FOG: Transposon-encoded proteins with TYA, reverse transcriptase, integrase domains in various combinations	15230082	34.62	78	42.47	5.79	51	0	26	259	669	746	2e-12	ath	general function prediction only;
c720_g1_i1	362	At4g09710	1245	KOG1075	FOG: Reverse transcriptase	15234025	30.28	109	90.33	8.76	75	1	337	11	821	928	2e-09	ath	general function prediction only;
c722_g1_i1	713	At2g17610	773	KOG1075	FOG: Reverse transcriptase	15227874	32.71	107	45.02	13.84	70	1	703	389	454	560	7e-11	ath	general function prediction only;
c724_g1_i1	422	At1g29200	698	NA	NA	15218850	72.65	117	83.18	16.76	32	0	5	355	582	698	4e-46	NA	NA
c732_g1_i1	625	At2g13770	244	NA	NA	15225488	57.82	147	70.56	60.25	62	0	2	442	75	221	9e-54	NA	NA
c739_g1_i1	327	At1g56130	1032	NA	NA	15223460	64.1	39	35.78	3.78	14	0	209	325	681	719	4e-10	NA	NA
c751_g1_i1	408	At2g45660	214	KOG0014	MADS box transcription factor	15225534	79.79	94	69.12	43.93	19	0	125	406	1	94	1e-49	ath	transcription;
c763_g1_i1	941	At5g62420	316	KOG1577	Aldo/keto reductase family proteins	15241832	64.33	300	95.64	94.94	105	2	46	939	1	300	5e-146	ath	general function prediction only;
c765_g1_i1	354	At4g04980	681	NA	NA	18412766	63.74	91	77.12	13.36	32	1	5	274	582	672	5e-22	NA	NA
c793_g1_i1	501	At3g05880	54	KOG1773	Stress responsive protein	15230062	79.63	54	32.34	100	11	0	103	264	1	54	4e-23	ath	general function prediction only;
c832_g1_i1	427	At2g23880_2	842	KOG1075	FOG: Reverse transcriptase	NA	41.84	141	99.06	16.75	82	0	3	425	263	403	1e-28	ath	general function prediction only;
c883_g1_i1	321	At2g32830	542	KOG0252	Inorganic phosphate transporter	15225748	82.24	107	100	19.74	19	0	321	1	137	243	1e-58	ath	inorganic ion transport and metabolism;
c893_g1_i1	394	At4g12560	408	NA	NA	15235407	33.88	121	92.13	29.66	70	4	1	354	9	122	6e-10	NA	NA
c920_g2_i1	341	At1g07240	480	KOG1192	UDP-glucuronosyl and UDP-glucosyl transferase	15222344	38.68	106	93.26	22.08	59	3	303	1	178	282	5e-16	ath	carbohydrate transport and metabolism; energy production and conversion;
c928_g1_i1	345	Hs20336279	719	KOG0236	Sulfate/bicarbonate/oxalate exchanger SAT-1 and related transporters (SLC26 family)	20336279	58.62	58	50.43	8.07	24	0	3	176	642	699	4e-15	hsa	inorganic ion transport and metabolism;
c929_g1_i1	557	SPAC4D7.06c	264	NA	NA	19115871	52.12	165	88.87	62.5	77	2	3	497	72	234	6e-53	NA	NA
c940_g1_i1	430	At2g37530	125	NA	NA	15224304	48	50	34.88	40	23	1	264	404	11	60	9e-07	NA	NA
c954_g1_i1	614	At1g24640	1133	KOG1075	FOG: Reverse transcriptase	15221799	36.08	97	47.39	8.56	60	1	612	328	750	846	5e-11	ath	general function prediction only;
c954_g1_i2	654	At1g24640	1133	KOG1075	FOG: Reverse transcriptase	15221799	36.08	97	44.5	8.56	60	1	652	368	750	846	6e-11	ath	general function prediction only;
c966_g1_i1	331	SPBC1289.03c	216	KOG0096	GTPase Ran/TC4/GSP1 (nuclear protein transport pathway), small G protein superfamily	19113619	84.51	71	64.35	32.87	11	0	117	329	1	71	1e-35	spo	intracellular trafficking, secretion, and vesicular transport;
c968_g1_i1	324	SPAC19G12.04	191	NA	NA	19115331	49.09	55	50.93	28.8	27	1	57	221	122	175	1e-13	NA	NA
c984_g1_i1	403	At3g14470	1054	KOG4658	Apoptotic ATPase	15231862	42.31	78	58.06	7.4	45	0	1	234	752	829	1e-15	ath	signal transduction mechanisms;
c988_g1_i1	442	SPBC13A2.04c	618	KOG1237	symporter	19113209	31.36	118	80.09	19.09	65	2	83	433	295	397	3e-15	spo	amino acid transport and metabolism;
c994_g1_i1	410	At1g32640	623	NA	NA	15223256	62.16	37	27.07	5.94	14	0	2	112	217	253	4e-06	NA	NA
c995_g1_i1	468	At1g42540	933	KOG1052	Glutamate-gated kainate-type ion channel receptor subunit GluR5 and related subunits	15217450	76.77	155	99.36	16.61	36	0	466	2	620	774	4e-68	ath	inorganic ion transport and metabolism; amino acid transport and metabolism; signal transduction mechanisms;
c1005_g1_i1	350	At2g44260	583	NA	NA	7486440	49.14	116	99.43	19.9	52	1	3	350	184	292	2e-33	NA	NA
c1007_g1_i1	472	At3g02130	1151	NA	NA	15232850	73.68	38	24.15	3.3	10	0	106	219	1087	1124	2e-11	NA	NA
c1009_g1_i1	606	At4g08700_1	373	NA	NA	NA	58.33	60	29.7	16.09	24	1	235	59	23	82	1e-13	NA	NA
c1053_g1_i1	807	At1g52960	996	KOG0987	DNA helicase PIF1/RRM3	15219133	46.1	154	57.25	15.46	81	1	1	456	548	701	2e-33	ath	cell cycle control, cell division, chromosome partitioning;
c1058_g1_i1	367	SPBC543.10	171	KOG4253	Tryptophan-rich basic nuclear protein	19113590	31.19	109	89.1	63.74	75	0	39	365	35	143	3e-15	spo	general function prediction only;
c1059_g1_i1	346	At3g07020	637	KOG1192	UDP-glucuronosyl and UDP-glucosyl transferase	6729009	74.36	39	33.82	6.12	10	0	321	205	179	217	2e-11	ath	carbohydrate transport and metabolism; energy production and conversion;
c1067_g1_i1	479	YKL104c	717	KOG1268	Glucosamine 6-phosphate synthetases, contain amidotransferase and phosphosugar isomerase domains	6322745	48.82	170	100	23.71	76	3	1	477	213	382	7e-46	sce	cell wall/membrane/envelope biogenesis;
c1107_g1_i1	307	At5g36930	1164	NA	NA	15239452	41.18	68	66.45	5.84	40	0	204	1	160	227	1e-09	NA	NA
c1114_g1_i1	331	Hs4507933	1333	KOG0430	Xanthine dehydrogenase	4507933	57.14	105	95.17	7.88	45	0	15	329	715	819	4e-33	hsa	nucleotide transport and metabolism;
c1145_g1_i1	913	At3g19310	413	NA	NA	15230348	57.4	223	73.27	54	95	0	189	857	149	371	1e-94	NA	NA
c1145_g1_i2	890	At3g19310	413	NA	NA	15230348	60.79	278	93.71	67.31	109	0	1	834	94	371	2e-130	NA	NA
c1150_g1_i1	538	At5g14180	318	KOG2624	Triglyceride lipase-cholesterol esterase	9757799	38.62	189	100	59.43	93	4	15	533	43	224	3e-37	ath	lipid transport and metabolism;
c1152_g1_i1	323	AtCh015	1072	KOG0214	RNA polymerase II, second largest subunit	7525025	85.32	109	100	10.17	14	1	1	321	380	488	1e-58	ath	transcription;
c1202_g1_i2	661	At1g29720	628	KOG1187	Serine/threonine protein kinase	15220538	51.22	82	37.22	13.06	40	0	546	301	497	578	5e-21	ath	signal transduction mechanisms;
c1217_g1_i1	307	At4g10990_1	1077	KOG0017	FOG: Transposon-encoded proteins with TYA, reverse transcriptase, integrase domains in various combinations	NA	44.93	69	67.43	6.41	38	0	207	1	923	991	9e-20	ath	general function prediction only;
c1237_g1_i1	486	At2g33740	182	NA	NA	15226156	79.66	59	36.42	32.42	12	0	245	69	124	182	4e-40	NA	NA
c1241_g1_i1	316	Hs4557743	781	KOG2177	Predicted E3 ubiquitin ligase	4557743	38.14	97	92.09	12.42	51	2	1	282	682	772	9e-14	hsa	posttranslational modification, protein turnover, chaperones;
c1248_g1_i1	510	At5g51800	972	NA	NA	15242187	60.47	86	50.59	8.85	26	2	252	509	135	212	3e-22	NA	NA
c1260_g1_i1	349	At1g47480	314	KOG1515	Arylacetamide deacetylase	18401743	38.58	127	100	40.45	63	3	11	349	140	265	5e-22	ath	defense mechanisms;
c1280_g1_i1	776	At1g02460	491	NA	NA	18378969	72.11	251	97.04	51.12	65	3	36	773	83	333	2e-129	NA	NA
c1292_g1_i1	433	SPBC1683.07	579	KOG0471	Alpha-amylase	19111855	46.15	143	99.08	24.7	76	1	8	433	160	302	2e-38	spo	carbohydrate transport and metabolism;
c1306_g1_i1	335	At5g14390	369	KOG1552	Predicted alpha/beta hydrolase	15241394	76.32	76	68.06	20.6	18	0	1	228	133	208	4e-37	ath	general function prediction only;
c1312_g1_i1	403	At3g29510	1158	KOG0017	FOG: Transposon-encoded proteins with TYA, reverse transcriptase, integrase domains in various combinations	15229998	63.64	99	73.7	8.55	35	1	108	401	620	718	2e-38	ath	general function prediction only;
c1317_g1_i1	401	At3g29130	185	NA	NA	15228603	73.53	34	25.44	18.38	9	0	298	399	152	185	2e-09	NA	NA
c1317_g1_i2	422	At3g29130	185	NA	NA	15228603	73.53	34	24.17	18.38	9	0	319	420	152	185	2e-09	NA	NA
c1322_g1_i1	322	At5g48920	205	NA	NA	15239746	40.58	69	64.29	33.66	40	1	82	288	120	187	3e-11	NA	NA
c1325_g1_i1	518	At1g08070	741	KOG4197	FOG: PPR repeat	15223099	54.71	170	98.46	22.94	77	0	3	512	571	740	4e-57	ath	general function prediction only;
c1348_g1_i1	318	At1g15000	444	KOG1282	Serine carboxypeptidases (lysosomal cathepsin A)	15223991	59.57	47	44.34	10.59	19	0	1	141	384	430	4e-11	ath	posttranslational modification, protein turnover, chaperones; amino acid transport and metabolism;
c1354_g1_i1	382	At3g05050	593	KOG0600	Cdc2-related protein kinase	15229881	48.28	58	45.55	9.78	29	1	208	381	98	154	5e-10	ath	cell cycle control, cell division, chromosome partitioning;
c1364_g1_i1	319	At1g78260	302	KOG0149	Predicted RNA-binding protein SEB4 (RRM superfamily)	8052542	84.75	59	55.49	19.54	9	0	3	179	36	94	9e-30	ath	general function prediction only;
c1382_g1_i2	704	At2g17610	773	KOG1075	FOG: Reverse transcriptase	15227874	41.82	55	23.44	7.12	32	0	428	592	237	291	3e-08	ath	general function prediction only;
c1394_g1_i1	409	At5g24630	531	NA	NA	15238594	56.41	117	85.82	22.03	31	3	110	409	341	454	6e-28	NA	NA
c1394_g1_i2	362	At5g24630	531	NA	NA	15238594	61.4	57	47.24	10.73	18	1	192	362	402	454	4e-14	NA	NA
c1402_g1_i1	321	At2g40480	541	NA	NA	15226689	36.45	107	100	19.78	43	3	1	321	118	199	3e-07	NA	NA
c1405_g1_i1	328	At1g17240	729	KOG0619	FOG: Leucine rich repeat	15220057	46.79	109	99.7	14.95	57	1	327	1	196	303	2e-23	ath	general function prediction only;
c1408_g1_i1	357	SPAC1002.16c	499	KOG2533	Permease of the major facilitator superfamily	19114416	45.95	111	93.28	22.24	60	0	8	340	117	227	4e-27	spo	carbohydrate transport and metabolism;
c1420_g1_i1	400	At1g12040	744	NA	NA	15221178	63.16	38	28.5	5.11	14	0	286	399	30	67	5e-08	NA	NA
c1424_g1_i1	695	SPAC25G10.01	181	NA	NA	19115433	42.31	78	33.67	43.09	45	0	251	484	100	177	2e-11	NA	NA
c1443_g1_i1	358	At1g30270	480	KOG0583	Serine/threonine protein kinase	12320856	56.94	72	60.34	15	8	1	223	8	411	459	7e-18	ath	signal transduction mechanisms;
c1456_g1_i1	336	At2g36100	206	NA	NA	15227576	55.88	68	60.71	33.01	30	0	3	206	118	185	6e-11	NA	NA
c1479_g1_i1	321	At4g33070	607	KOG1184	Thiamine pyrophosphate-requiring enzyme	15234062	77.36	106	99.07	17.46	24	0	3	320	210	315	3e-50	ath	amino acid transport and metabolism; coenzyme transport and metabolism;
c1492_g1_i1	447	At4g27630_2	418	KOG2417	Predicted G-protein coupled receptor	NA	87.1	31	20.81	7.42	4	0	2	94	250	280	6e-08	ath	signal transduction mechanisms;
c1495_g1_i1	381	YBR298c	614	KOG0254	Predicted transporter (major facilitator superfamily)	6319775	34.17	120	94.49	19.54	65	2	1	318	488	607	2e-12	sce	general function prediction only;
c1500_g1_i1	430	YDR536w	569	KOG0254	Predicted transporter (major facilitator superfamily)	6320745	34.15	123	85.81	21.62	69	4	5	343	426	546	5e-09	sce	general function prediction only;
c1501_g1_i1	315	At4g35090	492	KOG0047	Catalase	15236264	91.43	105	100	21.34	9	0	1	315	283	387	6e-66	ath	inorganic ion transport and metabolism;
c1504_g1_i1	353	YNL255c	153	KOG4400	E3 ubiquitin ligase interacting with arginine methyltransferase	6324074	57.14	63	53.54	41.18	26	1	154	342	1	62	3e-17	sce	posttranslational modification, protein turnover, chaperones;
c1550_g1_i1	459	At3g13010	572	NA	NA	15230659	38.16	76	49.67	13.29	37	3	95	295	6	80	8e-08	NA	NA
c1558_g1_i1	345	At5g05950	175	NA	NA	15239293	73.03	89	77.39	50.86	22	1	326	66	1	89	8e-33	NA	NA
c1564_g1_i1	343	At4g23660	370	KOG1381	Para-hydroxybenzoate-polyprenyl transferase	7486734	64.84	91	79.59	24.59	30	1	3	269	119	209	3e-33	ath	coenzyme transport and metabolism;
c1581_g1_i1	339	At2g03200	461	KOG1339	Aspartyl protease	7487145	59.22	103	91.15	22.34	38	2	5	307	361	461	8e-35	ath	posttranslational modification, protein turnover, chaperones;
c1588_g1_i1	412	At2g38290	475	KOG0682	Ammonia permease	15224479	74.38	121	88.11	25.47	30	1	50	412	115	234	8e-40	ath	inorganic ion transport and metabolism;
c1597_g1_i1	319	SPAC890.07c	339	KOG1499	Protein arginine N-methyltransferase PRMT1 and related enzymes	19115737	59.09	88	82.76	25.96	36	0	2	265	232	319	8e-34	spo	posttranslational modification, protein turnover, chaperones; transcription; signal transduction mechanisms;
c1608_g1_i1	432	At3g45940	868	KOG1065	Maltase glucoamylase and related hydrolases, glycosyl hydrolase family 31	15231286	30.65	124	86.11	14.29	73	4	55	399	574	693	2e-09	ath	carbohydrate transport and metabolism;
c1626_g1_i1	381	At1g01580	725	KOG0039	Ferric reductase, NADH/NADPH oxidase and related proteins	15223434	60.32	126	99.21	17.38	50	0	2	379	156	281	3e-45	ath	inorganic ion transport and metabolism; secondary metabolites biosynthesis, transport and catabolism;
c1639_g1_i1	447	At3g17940	341	NA	NA	9294498	78.85	104	69.8	30.5	22	0	336	25	135	238	6e-52	NA	NA
c1645_g1_i1	401	At2g23450	694	KOG1187	Serine/threonine protein kinase	7486158	71.43	35	26.18	5.04	10	0	2	106	583	617	4e-09	ath	signal transduction mechanisms;
c1718_g1_i1	378	At2g37420	1022	KOG0243	Kinesin-like protein	15228132	37.14	70	55.56	6.85	40	1	288	91	769	838	4e-07	ath	cytoskeleton;
c1723_g1_i1	611	At3g18520	561	KOG1343	Histone deacetylase complex, catalytic component HDA1	15229659	45.1	204	100	36.36	84	3	46	609	89	280	2e-42	ath	chromatin structure and dynamics;
c1733_g1_i1	566	At5g45330	571	KOG1073	Uncharacterized mRNA-associated protein RAP55	15242378	47.37	76	40.28	13.31	37	1	331	558	32	104	1e-18	ath	intracellular trafficking, secretion, and vesicular transport;
c1767_g1_i1	545	At3g52970	512	KOG0156	Cytochrome P450 CYP2 subfamily	15231720	40	180	99.08	35.16	97	4	1	525	37	210	2e-39	ath	secondary metabolites biosynthesis, transport and catabolism;
c1784_g1_i1	310	At4g05410	504	KOG0299	U3 snoRNP-associated protein (contains WD40 repeats)	15235574	67.65	34	32.9	6.75	11	0	2	103	471	504	2e-08	ath	rna processing and modification;
c1793_g1_i1	375	At1g50820	528	NA	NA	15223655	35.16	128	100	24.24	71	5	3	374	245	364	5e-10	NA	NA
c1810_g1_i1	734	At1g49100	888	NA	NA	15222042	40	60	24.52	6.76	36	0	630	451	800	859	3e-11	NA	NA
c1811_g1_i1	708	CE17043	1360	KOG0987	DNA helicase PIF1/RRM3	17533663	49.36	235	99.58	17.28	117	2	2	706	392	624	8e-69	cel	cell cycle control, cell division, chromosome partitioning;
c1829_g1_i1	447	At2g45660	214	KOG0014	MADS box transcription factor	15225534	75.44	114	76.51	53.27	28	0	105	446	1	114	2e-58	ath	transcription;
c1831_g1_i1	420	7296918	191	KOG3222	Inosine triphosphate pyrophosphatase	19920712	51.88	133	95	69.63	63	1	24	419	3	135	9e-43	dme	nucleotide transport and metabolism;
c1837_g1_i1	547	YLR378c	480	KOG1373	Transport protein Sec61, alpha subunit	6323411	62.64	182	99.82	37.92	67	1	2	544	284	465	1e-77	sce	intracellular trafficking, secretion, and vesicular transport; posttranslational modification, protein turnover, chaperones;
c1839_g1_i1	642	Hs13654276	403	KOG3908	Queuine-tRNA ribosyltransferase	13654276	63.7	135	63.08	33.5	49	0	238	642	26	160	2e-55	hsa	rna processing and modification;
c1847_g1_i1	353	At4g37190	562	KOG2530	Members of tubulin/FtsZ family	15235474	68.97	58	49.29	10.32	18	0	59	232	1	58	4e-24	ath	cytoskeleton;
c1850_g1_i1	642	SPAC1002.12c	498	KOG2451	Aldehyde dehydrogenase	19114411	45.16	186	86.92	37.35	97	2	1	558	316	496	5e-42	spo	energy production and conversion;
c1867_g1_i1	712	7300518	342	KOG1255	Succinyl-CoA synthetase, alpha subunit	7300518	69.39	196	82.58	57.31	59	1	2	586	134	329	4e-90	dme	energy production and conversion;
c1871_g1_i1	608	SPBC19C2.05	470	KOG0583	Serine/threonine protein kinase	19112482	50	60	29.61	12.77	30	0	415	594	10	69	1e-12	spo	signal transduction mechanisms;
c1882_g1_i1	410	At5g50400	529	KOG1378	Purple acid phosphatase	15240667	41.67	132	96.59	24.95	69	4	21	398	168	297	2e-24	ath	carbohydrate transport and metabolism;
c1889_g1_i1	369	At1g69850	600	KOG1237	symporter	12325224	58.12	117	95.12	19.5	49	0	17	367	348	464	1e-28	ath	amino acid transport and metabolism;
c1900_g1_i1	375	At1g72310	324	KOG0800	FOG: Predicted E3 ubiquitin ligase	15218427	54.17	48	38.4	14.81	22	0	1	144	125	172	7e-13	ath	posttranslational modification, protein turnover, chaperones;
c1901_g1_i1	572	YDR046c	604	KOG1286	Amino acid transporters	6320251	44.12	68	35.66	11.26	34	2	1	192	497	564	1e-08	sce	amino acid transport and metabolism;
c1903_g1_i1	719	At3g29635	458	NA	NA	15230034	35.68	227	94.71	49.56	126	6	719	66	145	360	3e-36	NA	NA
c1909_g1_i1	660	At1g77030	349	KOG0337	ATP-dependent RNA helicase	15223811	93.1	29	13.18	8.31	2	0	241	327	306	334	1e-09	ath	rna processing and modification;
c1916_g1_i1	550	At4g09480	290	NA	NA	15233899	38.68	106	57.82	36.55	60	2	241	549	42	145	3e-18	NA	NA
c1919_g1_i1	307	At5g01320	603	KOG1184	Thiamine pyrophosphate-requiring enzyme	15240950	93.14	102	99.67	16.92	7	0	2	307	67	168	3e-47	ath	amino acid transport and metabolism; coenzyme transport and metabolism;
c1923_g1_i1	343	At1g01980	541	NA	NA	15217586	59.65	114	99.71	21.07	45	1	342	1	371	483	4e-44	NA	NA
c1925_g1_i1	457	YLL043w	669	KOG0224	Aquaporin (major intrinsic protein family)	6322985	43.75	112	73.52	16.74	61	2	2	331	429	540	9e-25	sce	carbohydrate transport and metabolism;
c1936_g1_i1	339	At3g62600	346	KOG0713	Molecular chaperone (DnaJ superfamily)	15228802	78.87	71	62.83	20.52	15	0	2	214	154	224	1e-35	ath	posttranslational modification, protein turnover, chaperones;
c1942_g1_i1	940	At2g24270	496	KOG2450	Aldehyde dehydrogenase	15224111	90.55	127	40.53	25.6	12	0	498	118	294	420	6e-106	ath	energy production and conversion;
c1944_g1_i1	532	At1g30390	504	KOG1075	FOG: Reverse transcriptase	15220734	40	70	39.47	13.89	42	0	166	375	251	320	5e-07	ath	general function prediction only;
c1945_g1_i1	643	At1g70250	676	NA	NA	15223105	47.98	173	80.72	25.59	77	5	2	490	475	644	7e-43	NA	NA
c1946_g1_i1	621	At5g25610	392	NA	NA	15239478	33.33	81	39.13	20.66	53	1	370	609	204	284	5e-08	NA	NA
c1958_g1_i1	405	At1g51700	194	NA	NA	15218007	71.88	64	47.41	32.99	16	1	399	214	31	94	2e-26	NA	NA
c1969_g1_i1	477	At3g01680	740	NA	NA	15232160	33.12	157	98.74	21.22	102	2	6	476	50	203	2e-22	NA	NA
c1971_g1_i1	313	At5g42210	204	KOG2816	Predicted transporter ADD1 (major facilitator superfamily)	15238324	44.44	108	100	52.94	56	2	1	312	53	160	2e-23	ath	general function prediction only;
c1981_g1_i1	413	At4g08950	314	NA	NA	15236667	58.52	135	98.06	42.99	49	3	22	411	16	148	6e-37	NA	NA
c1995_g1_i1	574	7293522	242	NA	NA	7293522	34.78	115	60.1	47.52	67	2	141	485	78	184	2e-11	NA	NA
c1995_g1_i2	508	7293522	242	NA	NA	7293522	34.45	119	70.28	49.17	70	2	63	419	74	184	8e-11	NA	NA
c1999_g1_i1	742	Hs15042953	512	NA	NA	15042953	31.79	173	69.95	33.79	99	7	17	487	343	512	3e-13	NA	NA
c2026_g1_i1	337	At2g17070	263	NA	NA	15227363	35.14	111	98.81	42.21	60	4	2	331	92	191	1e-11	NA	NA
c2031_g1_i1	320	At2g47920	225	NA	NA	15227164	50	62	58.13	27.56	29	2	126	311	156	215	7e-09	NA	NA
c2038_g1_i1	703	Hs4503681	5405	KOG1216	von Willebrand factor and related coagulation proteins	4503681	41.56	243	100	4.5	130	2	11	703	2523	2765	1e-55	hsa	extracellular structures; defense mechanisms;
c2040_g1_i1	538	At5g46040	586	KOG1237	symporter	15237369	71.6	81	45.17	13.82	19	1	277	35	34	110	1e-32	ath	amino acid transport and metabolism;
c2058_g1_i1	441	SPAC513.05	1077	KOG4342	Alpha-mannosidase	19114891	38.06	134	91.16	12.44	73	2	69	440	4	137	2e-24	spo	carbohydrate transport and metabolism;
c2060_g1_i2	775	At1g55120	591	KOG0228	Beta-fructofuranosidase (invertase)	12321574	54.95	91	35.23	15.4	35	1	659	405	397	487	4e-22	ath	carbohydrate transport and metabolism;
c2066_g1_i1	318	At3g28920	312	NA	NA	15228530	63.93	61	57.55	19.55	20	1	315	139	185	245	1e-20	NA	NA
c2067_g1_i1	504	At4g13710	274	NA	NA	15236335	81.82	154	91.67	56.2	28	0	43	504	5	158	6e-93	NA	NA
c2077_g1_i1	433	SPBC36.04	351	KOG1481	Cysteine synthase	19112124	74.79	119	82.45	33.9	30	0	72	428	16	134	2e-58	spo	amino acid transport and metabolism;
c2093_g1_i1	464	At5g58170	750	KOG2258	Glycerophosphoryl diester phosphodiesterase	15242971	62.84	148	95.69	19.73	55	0	1	444	197	344	6e-58	ath	energy production and conversion;
c2095_g1_i1	820	YJR077c	311	KOG0767	Mitochondrial phosphate carrier protein	6322537	61.66	253	92.56	81.35	96	1	4	759	59	311	2e-99	sce	energy production and conversion;
c2101_g1_i1	337	At1g68460	357	KOG1384	tRNA delta(2)-isopentenylpyrophosphate transferase	15221410	66.67	27	24.04	7.56	9	0	255	335	63	89	7e-06	ath	translation, ribosomal structure and biogenesis;
c2112_g1_i1	1066	At4g09710	1245	KOG1075	FOG: Reverse transcriptase	15234025	32.64	193	54.32	15.5	114	10	365	922	822	1005	5e-18	ath	general function prediction only;
c2140_g1_i1	421	At2g36100	206	NA	NA	15227576	49.43	87	62	42.23	38	3	170	421	1	84	8e-16	NA	NA
c2164_g1_i1	518	At5g20720	253	KOG1641	Mitochondrial chaperonin	15242045	70.87	103	59.65	40.71	30	0	1	309	139	241	3e-45	ath	posttranslational modification, protein turnover, chaperones;
c2165_g1_i1	374	At4g15610	146	NA	NA	7430335	60.98	41	32.89	28.08	16	0	90	212	77	117	7e-12	NA	NA
c2201_g1_i1	457	At5g09330	489	NA	NA	15242390	60.47	43	28.23	8.79	17	0	457	329	137	179	9e-11	NA	NA
c2210_g1_i1	308	At3g26320	500	KOG0156	Cytochrome P450 CYP2 subfamily	15231541	63.04	92	89.61	18.4	34	0	294	19	38	129	3e-35	ath	secondary metabolites biosynthesis, transport and catabolism;
c2237_g1_i1	330	At5g61850	420	NA	NA	15240366	87.18	78	70.91	18.57	10	0	97	330	284	361	6e-46	NA	NA
c2248_g1_i1	326	At1g27910	768	KOG0167	FOG: Armadillo/beta-catenin-like repeats	15217772	38.95	95	87.42	12.37	43	2	324	70	674	763	1e-07	ath	function unknown
c2302_g1_i1	975	At3g05660	883	KOG0619	FOG: Leucine rich repeat	15230024	41.93	322	99.08	36.47	174	5	12	971	533	843	3e-66	ath	general function prediction only;
c2311_g1_i1	318	7300357	336	KOG1494	NAD-dependent malate dehydrogenase	7300357	48.15	54	50.94	16.07	27	1	50	211	283	335	1e-07	dme	energy production and conversion;
c2323_g1_i1	359	At5g03910	634	KOG0058	Peptide exporter, ABC superfamily	15237574	57.14	42	35.1	6.62	17	1	168	43	340	380	2e-07	ath	intracellular trafficking, secretion, and vesicular transport;
c2333_g1_i1	374	At4g28230	402	NA	NA	15235237	43.1	116	93.05	28.86	52	5	31	369	273	377	1e-14	NA	NA
c2344_g1_i1	323	At3g54700	535	KOG0252	Inorganic phosphate transporter	15232566	85.05	107	99.38	20	16	0	321	1	275	381	4e-62	ath	inorganic ion transport and metabolism;
c2352_g1_i1	418	At1g18620	978	NA	NA	15221824	45.95	74	53.11	7.57	30	2	50	259	1	68	9e-11	NA	NA
c2362_g1_i1	305	At4g04000	1077	KOG1075	FOG: Reverse transcriptase	15233353	37.7	61	60	5.66	38	0	9	191	703	763	6e-11	ath	general function prediction only;
c2398_g1_i1	368	At3g43610	1120	KOG2000	Gamma-tubulin complex, DGRIP91/SPC98 component	15229724	57.89	38	30.98	3.39	16	0	258	145	1073	1110	8e-08	ath	cytoskeleton;
c2406_g1_i1	544	At3g29460	465	KOG0017	FOG: Transposon-encoded proteins with TYA, reverse transcriptase, integrase domains in various combinations	15228707	54.55	66	36.4	14.19	27	2	247	444	13	75	2e-12	ath	general function prediction only;
c2421_g1_i1	440	At2g38120	485	KOG1303	Amino acid transporters	18404642	88.17	93	63.41	19.18	11	0	333	55	316	408	2e-50	ath	amino acid transport and metabolism;
c2425_g1_i1	552	YBR132c	596	KOG1286	Amino acid transporters	6319608	34.45	119	64.67	19.97	73	3	2	343	464	582	2e-12	sce	amino acid transport and metabolism;
c2428_g1_i1	318	At4g35090	492	KOG0047	Catalase	15236264	83.02	106	100	21.54	18	0	1	318	150	255	6e-60	ath	inorganic ion transport and metabolism;
c2440_g1_i1	717	At1g07180	510	KOG2495	NADH-dehydrogenase (ubiquinone)	18390737	74.35	191	79.92	37.45	49	0	1	573	320	510	9e-104	ath	energy production and conversion;
c2440_g1_i2	591	At2g29990	508	KOG2495	NADH-dehydrogenase (ubiquinone)	15227684	77.48	111	56.35	21.85	25	0	115	447	398	508	4e-54	ath	energy production and conversion;
c2442_g1_i1	313	At3g23990	577	KOG0356	Mitochondrial chaperonin, Cpn60/Hsp60p	15229559	89.42	104	99.68	18.02	11	0	313	2	178	281	1e-58	ath	posttranslational modification, protein turnover, chaperones;
c2453_g1_i1	393	At1g78860	443	NA	NA	15219201	37.5	88	67.18	19.86	51	3	97	348	135	222	4e-10	NA	NA
c2464_g1_i1	385	SPCC24B10.07	569	KOG0598	Ribosomal protein S6 kinase and related proteins	19075510	37.35	83	64.68	14.59	48	2	82	327	113	192	1e-11	spo	general function prediction only; signal transduction mechanisms;
c2473_g1_i1	609	At5g08640	336	KOG0143	Iron/ascorbate family oxidoreductases	15242339	62.04	137	67.49	40.77	50	1	407	3	1	137	2e-53	ath	secondary metabolites biosynthesis, transport and catabolism; general function prediction only;
c2481_g1_i1	385	At3g53510	739	KOG0061	Transporter, ABC superfamily (Breast cancer resistance protein)	15231827	83.18	107	83.38	14.48	18	0	28	348	422	528	4e-57	ath	secondary metabolites biosynthesis, transport and catabolism;
c2486_g1_i1	359	At2g38670	421	KOG2803	Choline phosphate cytidylyltransferase/Predicted CDP-ethanolamine synthase	15224925	83.47	121	100	28.74	18	2	1	357	135	255	5e-64	ath	lipid transport and metabolism;
c2489_g1_i1	448	At5g44020	272	NA	NA	15240067	55.63	151	100	55.51	65	2	2	448	67	217	5e-57	NA	NA
c2505_g1_i1	1226	At4g27420	635	KOG0061	Transporter, ABC superfamily (Breast cancer resistance protein)	15234124	51.45	344	84.18	54.17	152	4	3	995	289	630	8e-103	ath	secondary metabolites biosynthesis, transport and catabolism;
c2515_g1_i1	591	At2g31900	1490	KOG0160	Myosin class V heavy chain	15225155	62.2	82	41.62	5.5	2	1	492	247	346	398	3e-23	ath	cytoskeleton;
c2518_g1_i1	454	At3g58810	378	KOG1482	Zn2 transporter	15231581	54.24	59	38.99	15.61	26	1	174	1	1	59	2e-12	ath	inorganic ion transport and metabolism;
c2525_g1_i1	525	At2g03870	99	KOG1781	Small Nuclear ribonucleoprotein splicing factor	15227722	72	75	42.86	75.76	7	1	1	225	37	97	2e-28	ath	rna processing and modification;
c2525_g1_i2	733	At2g03870	99	KOG1781	Small Nuclear ribonucleoprotein splicing factor	15227722	79.07	43	17.6	43.43	9	0	1	129	37	79	5e-14	ath	rna processing and modification;
c2551_g1_i1	358	At3g10660	646	KOG0032	Ca2ﷆꖚ蝮阩�dependent protein kinase, EF-Hand protein superfamily	15228350	88.76	89	74.58	13.78	10	0	1	267	252	340	4e-58	ath	signal transduction mechanisms;
c2554_g1_i1	423	CE27172	284	KOG1679	Enoyl-CoA hydratase	17540714	39.56	91	64.54	32.04	52	1	150	422	42	129	4e-17	cel	lipid transport and metabolism;
c2559_g1_i1	1106	At4g01130	382	NA	NA	15234074	56.9	348	94.39	91.1	146	1	3	1034	34	381	9e-145	NA	NA
c2560_g1_i1	340	At5g28530	700	NA	NA	15241843	36.84	76	67.06	10.86	41	3	56	280	75	144	2e-06	NA	NA
c2563_g1_i1	545	At3g51800	392	KOG2776	Metallopeptidase	15231039	80	140	77.06	35.71	28	0	123	542	3	142	2e-71	ath	general function prediction only;
c2566_g1_i1	426	At1g24640	1133	KOG1075	FOG: Reverse transcriptase	15221799	49	100	70.42	8.83	51	0	425	126	801	900	5e-25	ath	general function prediction only;
c2566_g1_i2	689	At1g24640	1133	KOG1075	FOG: Reverse transcriptase	15221799	54.22	83	36.14	7.33	38	0	688	440	801	883	1e-22	ath	general function prediction only;
c2567_g1_i1	1005	YMR297w	532	KOG1282	Serine carboxypeptidases (lysosomal cathepsin A)	6323955	60.39	308	91.94	57.89	119	2	1	915	221	528	2e-129	sce	posttranslational modification, protein turnover, chaperones; amino acid transport and metabolism;
c2576_g1_i1	401	At3g28480	275	KOG1591	Prolyl 4-hydroxylase alpha subunit	15233007	73.33	135	100	49.09	34	1	3	401	79	213	4e-73	ath	amino acid transport and metabolism;
c2592_g1_i1	322	At1g02170	379	KOG1546	Metacaspase involved in regulation of apoptosis	15217649	64.37	87	81.06	22.96	31	0	62	322	69	155	2e-36	ath	cell cycle control, cell division, chromosome partitioning; posttranslational modification, protein turnover, chaperones;
c2615_g1_i1	447	At4g20330	286	KOG3095	Transcription initiation factor IIE, beta subunit	15235379	40.27	149	100	52.1	41	4	3	446	122	223	1e-23	ath	transcription;
c2616_g1_i1	509	At2g21610	352	NA	NA	15226598	66.67	45	26.52	12.78	13	1	238	366	47	91	2e-13	NA	NA
c2622_g1_i1	333	At5g16020	641	NA	NA	15237248	32.41	108	97.3	16.85	66	2	1	324	71	171	6e-08	NA	NA
c2625_g1_i1	442	At2g16050	167	NA	NA	15226674	67.11	76	51.58	45.51	25	0	229	2	1	76	2e-30	NA	NA
c2626_g1_i1	545	At5g35820	1342	KOG0017	FOG: Transposon-encoded proteins with TYA, reverse transcriptase, integrase domains in various combinations	15239208	42.71	192	100	14.31	98	5	3	545	973	1163	6e-43	ath	general function prediction only;
c2628_g1_i1	398	At4g01630	255	NA	NA	15234257	62.5	32	24.12	12.55	12	0	302	397	94	125	5e-06	NA	NA
c2632_g1_i1	415	At2g03340	513	NA	NA	15227612	46.41	153	100	29.82	65	5	1	414	113	263	7e-32	NA	NA
c2635_g1_i1	373	At1g65840	497	KOG0029	Amine oxidase	15218830	49.38	162	100	32.6	44	1	2	373	39	200	3e-48	ath	secondary metabolites biosynthesis, transport and catabolism;
c2635_g1_i2	302	At1g65840	497	KOG0029	Amine oxidase	15218830	62.63	99	98.34	19.92	37	0	6	302	102	200	2e-41	ath	secondary metabolites biosynthesis, transport and catabolism;
c2637_g1_i1	1135	At3g26140	508	NA	NA	15231514	31.76	381	100	75	209	14	1	1092	20	366	1e-46	NA	NA
c2639_g1_i1	326	At3g54870	1070	KOG0240	Kinesin (SMY1 subfamily)	15233110	52.5	80	73.62	7.48	38	0	305	66	529	608	4e-16	ath	cytoskeleton;
c2640_g1_i1	478	YNL094w	587	NA	NA	6324235	31.33	83	52.09	14.14	53	1	19	255	361	443	6e-06	NA	NA
c2647_g1_i1	306	At1g80670	349	KOG0647	mRNA export protein (contains WD40 repeats)	15220198	51.96	102	100	29.23	31	2	1	306	98	181	1e-19	ath	rna processing and modification;
c2654_g1_i1	314	At5g10360	249	KOG1646	40S ribosomal protein S6	15238142	80.68	88	84.08	35.34	16	1	3	263	161	248	2e-38	ath	translation, ribosomal structure and biogenesis;
c2656_g1_i1	320	At3g21360	330	NA	NA	15232542	35.85	106	99.38	32.12	68	0	3	320	67	172	2e-15	NA	NA
c2668_g1_i1	376	At2g05640	1308	KOG0987	DNA helicase PIF1/RRM3	15224578	48.21	56	44.68	4.28	29	0	206	373	648	703	2e-10	ath	cell cycle control, cell division, chromosome partitioning;
c2669_g1_i1	343	At3g27325	1048	KOG3724	Negative regulator of COPII vesicle formation	15229470	50	100	87.46	9.54	45	2	56	343	896	994	2e-16	ath	intracellular trafficking, secretion, and vesicular transport;
c2671_g1_i1	1258	At1g47910	1142	KOG1075	FOG: Reverse transcriptase	15221014	35	400	95.39	35.03	258	2	55	1254	479	876	5e-85	ath	general function prediction only;
c2682_g1_i1	337	YIL094c	371	KOG0785	Isocitrate dehydrogenase, alpha subunit	6322097	70.54	112	99.7	30.19	33	0	1	336	216	327	3e-49	sce	amino acid transport and metabolism;
c2684_g1_i2	644	At2g11140	411	KOG0017	FOG: Transposon-encoded proteins with TYA, reverse transcriptase, integrase domains in various combinations	15227405	44.94	89	41.46	21.65	48	1	267	4	63	151	3e-14	ath	general function prediction only;
c2689_g2_i1	360	At1g24640	1133	KOG1075	FOG: Reverse transcriptase	15221799	54.62	119	99.17	10.5	53	1	358	2	743	860	2e-37	ath	general function prediction only;
c2696_g1_i1	567	At4g38180	788	NA	NA	15233732	36	150	79.37	19.04	95	1	563	114	138	286	7e-29	NA	NA
c2699_g1_i1	793	At1g06260	343	KOG1543	Cysteine proteinase Cathepsin L	18390634	53.28	229	86.63	66.76	106	1	105	791	37	264	9e-84	ath	posttranslational modification, protein turnover, chaperones;
c2701_g1_i1	353	At1g31210	1415	KOG0017	FOG: Transposon-encoded proteins with TYA, reverse transcriptase, integrase domains in various combinations	15221647	35.29	85	72.24	6.01	53	2	253	2	274	357	1e-07	ath	general function prediction only;
c2701_g2_i1	530	At4g10690	1515	KOG0017	FOG: Transposon-encoded proteins with TYA, reverse transcriptase, integrase domains in various combinations	15236896	37.84	185	100	12.21	106	2	528	1	366	550	4e-33	ath	general function prediction only;
c2717_g1_i1	415	At3g28150	414	NA	NA	15232914	43	100	72.29	24.15	55	1	95	388	223	322	3e-22	NA	NA
c2725_g1_i1	399	SPAC4D7.05	328	KOG0643	Translation initiation factor 3, subunit i (eIF-3i)/TGF-beta receptor-interacting protein (TRIP-1)	19115870	60.61	132	99.25	40.24	51	1	2	397	168	298	1e-50	spo	translation, ribosomal structure and biogenesis; signal transduction mechanisms;
c2736_g1_i1	422	YIR031c	554	KOG1261	Malate synthase	6322222	69.29	140	99.53	25.27	42	1	6	422	109	248	3e-67	sce	energy production and conversion;
c2764_g1_i1	606	At1g34130	729	KOG2292	Oligosaccharyltransferase, STT3 subunit	15218509	82.61	69	34.16	9.47	12	0	276	70	57	125	5e-31	ath	posttranslational modification, protein turnover, chaperones;
c2767_g1_i1	357	Hs14776897	372	KOG1863	Ubiquitin carboxyl-terminal hydrolase	14776897	55.91	93	78.15	25	37	1	3	281	184	272	2e-25	hsa	posttranslational modification, protein turnover, chaperones;
c2769_g1_i1	667	At3g16150	292	KOG1592	Asparaginase	15233301	64.73	207	93.1	70.89	42	1	47	667	14	189	3e-82	ath	amino acid transport and metabolism;
c2769_g1_i2	453	At3g16150	292	KOG1592	Asparaginase	15233301	77.31	119	78.81	40.75	27	0	47	403	14	132	6e-56	ath	amino acid transport and metabolism;
c2773_g1_i1	439	At1g65260	330	NA	NA	18408237	66.67	36	24.6	10.91	12	0	189	82	292	327	7e-10	NA	NA
c2777_g1_i1	394	Hs9961250	1286	KOG0055	Multidrug/pheromone exporter, ABC superfamily	9961250	34.13	126	95.94	9.8	83	0	17	394	277	402	9e-19	hsa	secondary metabolites biosynthesis, transport and catabolism;
c2792_g1_i1	496	At1g67650	651	KOG2376	Signal recognition particle, subunit Srp72	15220505	66	50	30.24	7.68	15	1	1	144	585	634	1e-11	ath	intracellular trafficking, secretion, and vesicular transport;
c2805_g1_i1	508	At1g24150	725	KOG1922	Rho GTPase effector BNI1 and related formins	15221680	54.73	148	87.4	20.41	57	2	79	507	311	453	9e-33	ath	signal transduction mechanisms; cytoskeleton;
c2807_g1_i1	494	At1g43260	294	NA	NA	15218320	38.95	95	57.69	32.31	57	1	213	494	31	125	1e-18	NA	NA
c2821_g1_i1	1308	At2g23770	612	NA	NA	15224061	35.28	394	90.37	64.38	236	5	1192	65	41	433	6e-62	NA	NA
c2826_g1_i1	622	At3g52490	815	KOG1051	Chaperone HSP104 and related ATP-dependent Clp proteases	15231233	70.67	150	72.35	18.4	43	1	173	622	1	149	2e-58	ath	posttranslational modification, protein turnover, chaperones;
c2828_g1_i1	947	At5g42650	518	NA	NA	15239032	46.74	276	87.43	53.28	138	3	132	947	57	327	3e-79	NA	NA
c2834_g1_i1	1441	At2g04490	1015	KOG0017	FOG: Transposon-encoded proteins with TYA, reverse transcriptase, integrase domains in various combinations	15228150	54.24	118	24.57	11.63	54	0	1000	1353	635	752	2e-36	ath	general function prediction only;
c2848_g1_i1	367	At2g27690	495	KOG0157	Cytochrome P450 CYP4/CYP19/CYP26 subfamilies	15226228	63.71	124	100	25.05	42	2	1	366	194	316	1e-44	ath	secondary metabolites biosynthesis, transport and catabolism; lipid transport and metabolism;
c2850_g1_i1	329	SPAC2F7.17	396	KOG2726	Mitochondrial polypeptide chain release factor	19113899	33.33	69	62.92	17.42	46	0	3	209	323	391	1e-07	spo	translation, ribosomal structure and biogenesis;
c2855_g1_i1	2549	At3g20580	633	NA	NA	15232304	56.59	645	75.91	100	261	10	374	2296	4	633	0	NA	NA
c2858_g1_i1	422	At1g02660	713	NA	NA	18378994	32.97	91	64.69	12.76	54	2	1	273	617	700	6e-07	NA	NA
c2861_g1_i1	447	At1g24370_1	277	NA	NA	NA	60.14	148	99.33	53.43	59	0	3	446	74	221	1e-62	NA	NA
c2875_g1_i1	856	At5g58620	607	KOG1595	CCCH-type Zn-finger protein	15237721	40.18	112	39.25	18.45	58	4	32	352	203	310	3e-13	ath	general function prediction only;
c2892_g1_i1	1871	At1g47860_2	827	KOG1075	FOG: Reverse transcriptase	NA	43.35	233	37.36	28.17	130	2	6	701	198	429	5e-86	ath	general function prediction only;
c2897_g1_i1	1827	At2g26570	807	NA	NA	15225334	50.47	321	52.71	39.78	156	1	100	1062	157	474	3e-57	NA	NA
c2906_g1_i1	561	At1g56110	522	KOG2573	Ribosome biogenesis protein - Nop56p/Sik1p	15223458	70.42	142	75.94	27.2	42	0	136	561	1	142	2e-68	ath	rna processing and modification; translation, ribosomal structure and biogenesis;
c2906_g1_i2	586	At1g56110	522	KOG2573	Ribosome biogenesis protein - Nop56p/Sik1p	15223458	70.42	142	72.7	27.2	42	0	161	586	1	142	3e-68	ath	rna processing and modification; translation, ribosomal structure and biogenesis;
c2911_g1_i1	452	Hs17505189	564	NA	NA	17505189	80.67	150	99.56	26.6	29	0	1	450	225	374	1e-80	NA	NA
c2917_g1_i1	417	At3g47570	988	NA	NA	11260272	49.67	151	100	15.28	64	3	1	417	690	840	7e-43	NA	NA
c2918_g1_i1	333	At1g03810	143	NA	NA	15219562	53.75	80	72.07	55.94	27	2	293	57	13	83	5e-18	NA	NA
c2919_g1_i1	533	SPBC23G7.10c	395	KOG0134	NADH:flavin oxidoreductase/12-oxophytodienoate reductase	19112660	46.59	176	99.06	44.56	90	1	4	531	158	329	2e-50	spo	energy production and conversion; general function prediction only;
c2921_g1_i1	332	At2g18260	285	KOG0810	SNARE protein Syntaxin 1 and related proteins	15224143	50.43	115	100	40.35	49	2	1	330	23	134	3e-29	ath	intracellular trafficking, secretion, and vesicular transport;
c2922_g1_i1	520	At2g32300	261	NA	NA	15225223	38.33	120	69.23	45.98	71	3	44	400	6	123	1e-23	NA	NA
c2929_g1_i1	358	At1g66170	653	KOG1844	PHD Zn-finger proteins	15218943	48.57	105	87.99	16.08	51	1	9	323	513	614	7e-30	ath	general function prediction only;
c2930_g1_i1	559	At3g05850	777	NA	NA	15230059	30.26	152	81.57	19.56	102	3	114	557	206	357	2e-14	NA	NA
c2936_g1_i1	314	At1g70630	535	NA	NA	15223196	46.88	64	61.15	11.96	32	1	123	314	221	282	6e-07	NA	NA
c2939_g1_i1	682	At1g32740	221	KOG1100	Predicted E3 ubiquitin ligase	15223287	41.38	203	89.3	91.86	108	3	98	682	18	217	1e-33	ath	posttranslational modification, protein turnover, chaperones;
c2940_g1_i1	499	At3g42100	1752	KOG0987	DNA helicase PIF1/RRM3	15228453	32.8	125	75.15	7.13	70	4	347	9	325	447	3e-09	ath	cell cycle control, cell division, chromosome partitioning;
c2944_g1_i1	621	At5g55910	498	KOG0610	Putative serine/threonine protein kinase	15241076	70.48	166	80.19	33.33	46	1	2	490	333	498	4e-80	ath	general function prediction only;
c2948_g1_i1	415	SPAC694.05c	89	KOG1767	40S ribosomal protein S25	19115397	54.05	74	53.49	83.15	34	0	99	320	16	89	1e-20	spo	translation, ribosomal structure and biogenesis;
c2951_g1_i1	999	YPR069c	293	KOG1562	Spermidine synthase	6325326	73.1	290	87.09	98.98	77	1	33	899	4	293	9e-143	sce	amino acid transport and metabolism;
c2956_g1_i1	475	At2g23330	1496	KOG0017	FOG: Transposon-encoded proteins with TYA, reverse transcriptase, integrase domains in various combinations	15227813	38.1	63	39.79	4.21	39	0	284	472	964	1026	5e-09	ath	general function prediction only;
c2969_g1_i1	1073	At1g70840	167	NA	NA	15223268	43.24	148	41.38	88.62	80	3	57	488	15	162	2e-32	NA	NA
c2970_g1_i1	943	At4g28650	1013	NA	NA	15235387	57.09	254	80.81	25.07	99	3	179	940	7	250	9e-74	NA	NA
c2978_g1_i1	1370	SPAC25B8.19c	207	KOG1721	FOG: Zn-finger	19115391	60.42	48	10.51	23.19	19	0	926	1069	158	205	9e-15	spo	general function prediction only;
c2979_g1_i1	350	At5g40010	514	KOG0743	AAA+type ATPase	15242536	43.97	116	99.43	22.57	64	1	2	349	5	119	4e-28	ath	posttranslational modification, protein turnover, chaperones;
c2982_g1_i1	325	At1g24340	707	KOG3855	Monooxygenase involved in coenzyme Q (ubiquinone) biosynthesis	15221731	51.47	68	62.77	9.62	32	1	112	312	379	446	2e-16	ath	coenzyme transport and metabolism; energy production and conversion;
c2989_g1_i1	364	At3g15480	175	NA	NA	18400781	55.29	85	70.05	48.57	38	0	86	340	37	121	2e-30	NA	NA
c2997_g1_i1	308	Hs10835049	193	KOG0393	Ras-related small GTPase, Rho type	10835049	100	102	99.35	52.85	0	0	3	308	68	169	2e-71	hsa	general function prediction only;
c3008_g1_i1	514	CE18826	538	KOG1353	F0F1-type ATP synthase, alpha subunit	17507955	75	168	98.05	31.23	42	0	9	512	288	455	8e-89	cel	energy production and conversion;
c3013_g1_i1	494	At5g20090	110	KOG1590	Uncharacterized conserved protein	15241266	60.47	43	26.11	39.09	13	1	127	243	4	46	2e-10	ath	function unknown
c3014_g1_i1	1274	At1g47910	1142	KOG1075	FOG: Reverse transcriptase	15221014	33.85	260	61.22	22.77	134	9	1108	425	623	876	1e-34	ath	general function prediction only;
c3014_g1_i2	969	At1g47910	1142	KOG1075	FOG: Reverse transcriptase	15221014	34.38	192	59.44	16.81	96	6	803	312	623	812	1e-25	ath	general function prediction only;
c3019_g1_i1	590	At3g28160	630	KOG1075	FOG: Reverse transcriptase	15232916	46.43	56	28.47	8.89	29	1	67	231	290	345	4e-09	ath	general function prediction only;
c3020_g1_i1	979	At4g17640	282	KOG3092	Casein kinase II, beta subunit	15236597	91.3	23	7.05	8.16	2	0	412	344	99	121	2e-11	ath	signal transduction mechanisms; cell cycle control, cell division, chromosome partitioning; transcription;
c3021_g1_i1	535	At3g02850	828	KOG0498	K+channel ERG and related proteins, contain PAS/PAC sensor domain	15232991	60.11	178	99.81	21.5	70	1	1	534	635	811	1e-66	ath	inorganic ion transport and metabolism; signal transduction mechanisms;
c3024_g1_i1	441	At4g24220	388	NA	NA	15233747	46.85	143	97.28	36.86	76	0	430	2	176	318	1e-38	NA	NA
c3026_g1_i1	326	At5g52190	208	NA	NA	15242294	73.68	38	34.97	18.27	10	0	1	114	171	208	6e-12	NA	NA
c3029_g1_i1	390	At1g15080	290	KOG3030	Lipid phosphate phosphatase and related enzymes of the PAP2 family	15218051	63.28	128	98.46	44.14	43	1	1	384	135	258	1e-45	ath	lipid transport and metabolism;
c3030_g1_i1	393	At1g60460	356	NA	NA	15219091	46.88	64	48.85	17.98	34	0	363	172	158	221	6e-13	NA	NA
c3032_g1_i1	641	At4g15600	655	KOG1075	FOG: Reverse transcriptase	15234650	31.11	90	42.12	13.74	62	0	140	409	507	596	8e-09	ath	general function prediction only;
c3034_g1_i1	394	At5g02540	350	KOG1208	Dehydrogenases with different specificities (related to short-chain alcohol dehydrogenases)	11250521	70.83	72	54.82	20.57	21	0	331	116	271	342	3e-30	ath	secondary metabolites biosynthesis, transport and catabolism;
c3043_g1_i1	802	At1g71210	864	KOG4197	FOG: PPR repeat	15223974	50.63	79	29.55	9.14	37	1	466	236	110	188	1e-23	ath	general function prediction only;
c3056_g1_i1	836	At3g18670	598	KOG0504	FOG: Ankyrin repeat	15230158	42.5	160	57.42	26.76	85	3	1	474	392	546	3e-31	ath	general function prediction only;
c3058_g1_i1	505	At3g53690	320	KOG1812	Predicted E3 ubiquitin ligase	15231861	41.59	113	67.13	35.31	58	3	2	316	190	302	5e-24	ath	posttranslational modification, protein turnover, chaperones;
c3063_g1_i1	1023	At4g33990	844	KOG4197	FOG: PPR repeat	7485614	41.67	216	63.34	25.59	126	0	38	685	391	606	1e-56	ath	general function prediction only;
c3066_g1_i2	607	At4g09710	1245	KOG1075	FOG: Reverse transcriptase	15234025	37.89	95	46.95	7.63	58	1	484	200	828	921	2e-10	ath	general function prediction only;
c3075_g1_i1	1152	Hs22064830	154	NA	NA	NA	60.98	41	10.68	26.62	16	0	712	834	32	72	1e-06	NA	NA
c3076_g1_i1	363	At5g20480	1031	NA	NA	15241369	41.3	138	100	13.39	57	1	7	348	59	196	1e-20	NA	NA
c3096_g1_i1	316	At3g29510	1158	KOG0017	FOG: Transposon-encoded proteins with TYA, reverse transcriptase, integrase domains in various combinations	15229998	45.95	74	70.25	6.39	30	3	112	315	569	638	7e-11	ath	general function prediction only;
c3097_g1_i1	346	At2g20990	488	KOG1012	Ca2+dependent lipid-binding protein CLB1/vesicle protein vp115/Granuphilin A, contains C2 domain	15226434	76.74	43	37.28	8.81	10	0	129	1	112	154	3e-15	ath	general function prediction only;
c3104_g1_i1	851	At5g59210	358	NA	NA	15237837	73.17	41	14.45	11.45	11	0	261	139	292	332	5e-08	NA	NA
c3116_g1_i1	391	Hs10947054	1872	KOG4177	Ankyrin	10947054	30.37	135	100	7.21	80	3	8	391	25	152	2e-09	hsa	cell wall/membrane/envelope biogenesis;
c3125_g1_i1	357	At5g01740	162	NA	NA	15241041	52.63	76	63.87	46.91	29	3	3	221	47	118	8e-10	NA	NA
c3144_g1_i1	376	At3g62520	705	KOG1121	Tam3-transposase (Ac family)	15228784	39.2	125	99.73	17.73	76	0	1	375	351	475	3e-21	ath	replication, recombination and repair;
c3148_g1_i1	383	At5g44040	416	NA	NA	15240079	40.17	117	91.64	28.12	50	6	70	381	222	331	7e-12	NA	NA
c3149_g1_i1	357	At4g35100	280	KOG0223	Aquaporin (major intrinsic protein family)	15236267	95	40	33.61	14.29	2	0	247	128	241	280	1e-18	ath	carbohydrate transport and metabolism;
c3158_g1_i1	386	At1g36035	1418	KOG0017	FOG: Transposon-encoded proteins with TYA, reverse transcriptase, integrase domains in various combinations	18399993	55.47	128	99.48	9.03	56	1	384	1	750	876	1e-44	ath	general function prediction only;
c3162_g1_i1	373	At3g08030	365	NA	NA	18398135	78.95	95	76.41	26.03	20	0	87	371	26	120	4e-48	NA	NA
c3173_g1_i1	381	At2g19100	1447	KOG1075	FOG: Reverse transcriptase	15224716	48.84	43	33.86	2.97	22	0	143	271	917	959	3e-12	ath	general function prediction only;
c3175_g1_i1	427	At4g10580	1240	KOG0017	FOG: Transposon-encoded proteins with TYA, reverse transcriptase, integrase domains in various combinations	15235173	74.51	51	35.83	4.11	13	0	273	425	517	567	8e-20	ath	general function prediction only;
c3178_g1_i1	1569	At2g17910	1344	KOG1075	FOG: Reverse transcriptase	15227922	36.19	373	71.32	27.75	217	7	217	1296	305	669	3e-60	ath	general function prediction only;
c3179_g1_i1	499	YLR163c	462	KOG0960	Mitochondrial processing peptidase, beta subunit, and related enzymes (insulinase superfamily)	6323192	68.67	166	99.8	35.93	52	0	2	499	60	225	2e-76	sce	posttranslational modification, protein turnover, chaperones;
c3180_g1_i1	478	SPAC24H6.02c	175	KOG3277	Uncharacterized conserved protein	19113862	55.26	76	47.7	43.43	30	1	247	474	63	134	3e-23	spo	function unknown
c3181_g1_i1	301	At1g30540	351	NA	NA	18397556	54.29	70	69.77	19.94	28	1	78	287	31	96	4e-15	NA	NA
c3187_g1_i1	336	At2g37880	247	NA	NA	18404579	64.86	111	99.11	44.94	35	3	3	335	78	184	7e-42	NA	NA
c3196_g1_i1	376	YDL168w	386	KOG0022	Alcohol dehydrogenase, class III	6320033	66.94	124	98.94	32.12	41	0	4	375	257	380	4e-60	sce	secondary metabolites biosynthesis, transport and catabolism;
c3202_g1_i1	318	At3g20410	541	KOG0032	Ca2ﷆꖚ蝮阩�dependent protein kinase, EF-Hand protein superfamily	15231140	81.71	82	77.36	15.16	15	0	317	72	263	344	7e-43	ath	signal transduction mechanisms;
c3214_g1_i1	660	At3g12740	350	KOG2952	Cell cycle control protein	18399730	52.75	91	41.36	26	38	3	3	272	55	141	5e-23	ath	cell cycle control, cell division, chromosome partitioning; transcription; signal transduction mechanisms;
c3221_g1_i1	591	At3g05620	543	NA	NA	15230020	66.67	195	98.98	35.91	56	3	10	591	182	368	1e-83	NA	NA
c3224_g1_i1	314	At5g06300	217	NA	NA	15239994	85.92	71	67.83	32.72	10	0	100	312	2	72	1e-23	NA	NA
c3225_g1_i1	971	At2g37170	285	KOG0223	Aquaporin (major intrinsic protein family)	15228095	69.04	239	73.84	83.86	35	1	812	96	1	200	2e-107	ath	carbohydrate transport and metabolism;
c3226_g1_i1	400	At5g41380	315	NA	NA	15238070	50	78	58.5	24.76	32	2	167	400	170	240	1e-12	NA	NA
c3232_g1_i1	572	At2g26830	374	KOG4720	Ethanolamine kinase	15225800	34.15	164	86.01	43.85	94	6	60	533	171	326	2e-18	ath	lipid transport and metabolism;
c3241_g1_i1	325	At1g27290	142	NA	NA	18396280	50	70	64.62	49.3	35	0	299	90	63	132	6e-08	NA	NA
c3242_g1_i1	468	At5g65160	593	KOG1124	FOG: TPR repeat	15238361	55.56	153	98.08	25.8	62	1	8	466	138	284	1e-45	ath	general function prediction only;
c3260_g1_i1	676	At4g10690	1515	KOG0017	FOG: Transposon-encoded proteins with TYA, reverse transcriptase, integrase domains in various combinations	15236896	52.12	165	73.22	10.89	78	1	1	495	1249	1412	9e-52	ath	general function prediction only;
c3265_g1_i1	322	At1g30910	318	KOG2362	Uncharacterized Fe-S protein	15221559	68.97	29	27.02	9.12	9	0	88	2	206	234	3e-07	ath	general function prediction only;
c3273_g1_i1	334	At4g31210_2	676	KOG1956	DNA topoisomerase III alpha	NA	41.56	77	69.16	11.39	15	1	256	26	584	630	2e-09	ath	replication, recombination and repair;
c3274_g1_i1	407	At1g47910	1142	KOG1075	FOG: Reverse transcriptase	15221014	39.1	133	98.03	11.65	81	0	404	6	494	626	1e-29	ath	general function prediction only;
c3292_g1_i1	568	At3g21180	1090	KOG0204	Calcium transporting ATPase	15232487	58.29	187	98.77	17.16	76	2	6	563	526	711	2e-69	ath	inorganic ion transport and metabolism;
c3300_g1_i1	325	At5g23850	542	KOG2458	Endoplasmic reticulum protein EP58, contains filamin rod domain and KDEL motif	15237842	43.75	80	73.85	14.76	37	2	231	4	99	174	4e-12	ath	general function prediction only;
c3310_g1_i1	836	YOL030w	484	NA	NA	6324543	57.43	202	72.49	41.74	82	2	234	836	33	231	2e-71	NA	NA
c3318_g1_i1	594	At2g13330	889	KOG0017	FOG: Transposon-encoded proteins with TYA, reverse transcriptase, integrase domains in various combinations	15225007	38.54	96	48.48	10.8	59	0	13	300	673	768	2e-12	ath	general function prediction only;
c3322_g1_i1	524	At5g01810	421	KOG0583	Serine/threonine protein kinase	15241066	58.82	51	29.2	12.11	15	1	307	441	1	51	1e-08	ath	signal transduction mechanisms;
c3322_g1_i2	693	At5g01810	421	KOG0583	Serine/threonine protein kinase	15241066	67.44	129	55.84	30.64	42	0	307	693	1	129	3e-55	ath	signal transduction mechanisms;
c3327_g1_i1	410	At3g13772	641	KOG1278	Endosomal membrane proteins, EMP70	15231359	91.85	135	98.78	21.06	11	0	407	3	471	605	4e-69	ath	intracellular trafficking, secretion, and vesicular transport;
c3335_g1_i1	356	At5g67210	317	NA	NA	15240242	68.64	118	99.44	37.22	37	0	354	1	120	237	5e-55	NA	NA
c3336_g1_i1	494	At1g56675	1486	KOG0017	FOG: Transposon-encoded proteins with TYA, reverse transcriptase, integrase domains in various combinations	15223588	43.7	135	81.98	9.08	76	0	89	493	1090	1224	5e-30	ath	general function prediction only;
c3336_g2_i1	327	At4g17450	1433	KOG0017	FOG: Transposon-encoded proteins with TYA, reverse transcriptase, integrase domains in various combinations	15236074	52.83	53	48.62	3.7	25	0	156	314	951	1003	3e-11	ath	general function prediction only;
c3344_g1_i1	473	Hs10337605	260	KOG0725	Reductases with broad range of substrate specificities	10337605	37.1	124	78.65	47.69	76	2	17	388	134	255	5e-18	hsa	general function prediction only;
c3348_g1_i1	687	At1g76270	572	NA	NA	6554491	73.54	223	97.38	38.99	58	1	22	687	193	415	4e-122	NA	NA
c3358_g1_i1	625	At5g10030	364	NA	NA	15238046	47.62	105	50.4	28.85	29	4	246	521	21	112	8e-16	NA	NA
c3359_g1_i1	571	At5g53110	240	NA	NA	15238655	37.57	173	90.89	72.08	101	5	24	524	61	232	4e-30	NA	NA
c3366_g1_i1	481	At1g43760	626	KOG1075	FOG: Reverse transcriptase	15218504	33.09	136	84.82	21.73	87	2	46	444	355	489	2e-13	ath	general function prediction only;
c3366_g2_i1	320	At1g10160	1118	KOG1075	FOG: Reverse transcriptase	15218446	38.3	94	88.12	8.41	50	3	43	306	162	253	1e-10	ath	general function prediction only;
c3370_g1_i1	489	YNL237w	459	NA	NA	6324092	46.41	153	93.87	33.33	77	2	26	481	166	314	1e-37	NA	NA
c3374_g1_i1	351	At1g17220	1026	KOG1145	Mitochondrial translation initiation factor 2 (IF-2; GTPase)	15220055	39.45	109	93.16	10.62	65	1	15	341	877	984	9e-18	ath	translation, ribosomal structure and biogenesis;
c3382_g1_i1	465	At3g32110	1911	KOG1075	FOG: Reverse transcriptase	15232033	42	150	96.77	7.85	86	1	14	463	968	1116	1e-34	ath	general function prediction only;
c3396_g1_i1	314	YJR105w	340	KOG2854	Possible pfkB family carbohydrate kinase	6322565	56.38	94	89.81	27.65	39	2	21	302	247	338	1e-15	sce	carbohydrate transport and metabolism;
c3402_g2_i1	828	At2g45230	1374	KOG1075	FOG: Reverse transcriptase	15225436	33.92	171	61.96	12.45	112	1	117	629	190	359	5e-26	ath	general function prediction only;
c3411_g1_i1	362	At5g60940	429	KOG0640	mRNA cleavage stimulating factor complex; subunit 1	15239477	62.9	62	51.38	14.45	23	0	1	186	366	427	8e-24	ath	rna processing and modification;
c3435_g1_i1	322	At5g02030	575	KOG0773	Transcription factor MEIS1 and related HOX domain proteins	15241667	48.41	126	100	21.91	46	3	2	322	263	388	1e-27	ath	transcription;
c3435_g1_i2	440	At5g02030	575	KOG0773	Transcription factor MEIS1 and related HOX domain proteins	15241667	43.75	112	76.36	19.48	44	3	2	280	263	374	3e-18	ath	transcription;
c3440_g1_i1	483	At1g66180	430	KOG1339	Aspartyl protease	18408451	55.74	61	37.89	14.19	19	1	159	1	83	143	3e-14	ath	posttranslational modification, protein turnover, chaperones;
c3443_g1_i1	527	At3g07610	1027	KOG1356	Putative transcription factor 5qNCA, contains JmjC domain	15231487	65.52	29	16.51	2.82	10	0	109	23	289	317	4e-07	ath	transcription;
c3449_g1_i1	585	At2g14960	590	NA	NA	15226032	69.07	194	99.49	32.88	49	1	2	583	223	405	3e-90	NA	NA
c3452_g1_i1	338	YKL196c	200	KOG0861	SNARE protein YKT6, synaptobrevin/VAMP syperfamily	6322652	63.16	76	67.46	38	28	0	38	265	125	200	1e-28	sce	intracellular trafficking, secretion, and vesicular transport;
c3457_g1_i1	493	At5g16510	348	NA	NA	15237362	60	160	97.36	45.98	64	0	5	484	189	348	1e-69	NA	NA
c3473_g1_i1	396	At3g58780	248	KOG0014	MADS box transcription factor	15231135	69.23	52	39.39	20.97	16	0	241	396	13	64	4e-19	ath	transcription;
c3513_g1_i1	442	At2g32830	542	KOG0252	Inorganic phosphate transporter	15225748	62.67	150	100	27.68	53	1	2	442	163	312	2e-56	ath	inorganic ion transport and metabolism;
c3527_g1_i1	352	At1g51660	366	KOG0581	Mitogen-activated protein kinase kinase (MAP2K)	15217998	34.57	81	69.03	22.13	47	2	20	244	255	335	8e-07	ath	signal transduction mechanisms;
c3528_g1_i1	660	YER102w	200	KOG3283	40S ribosomal protein S8	6319399	69.5	200	90.91	100	53	3	61	660	1	192	2e-95	sce	translation, ribosomal structure and biogenesis;
c3529_g1_i1	578	At5g66600	614	NA	NA	15240016	44.09	93	48.27	15.15	42	2	506	255	413	504	1e-14	NA	NA
c3534_g1_i1	341	YLL057c	412	NA	NA	6322971	42.48	113	99.41	27.43	65	0	1	339	142	254	2e-25	NA	NA
c3536_g1_i1	324	SPBC119.17	882	KOG2019	Metalloendoprotease HMP1 (insulinase superfamily)	19112091	32.26	93	86.11	10.54	62	1	48	323	404	496	2e-14	spo	general function prediction only; posttranslational modification, protein turnover, chaperones;
c3542_g1_i1	370	At1g22150	622	KOG0236	Sulfate/bicarbonate/oxalate exchanger SAT-1 and related transporters (SLC26 family)	15219227	78.95	114	92.43	18.33	24	0	370	29	258	371	1e-56	ath	inorganic ion transport and metabolism;
c3545_g1_i1	873	At2g16670	1333	KOG0017	FOG: Transposon-encoded proteins with TYA, reverse transcriptase, integrase domains in various combinations	15227276	65.97	288	98.97	21.61	98	0	873	10	1046	1333	4e-126	ath	general function prediction only;
c3550_g1_i1	406	At1g68320	286	KOG0048	Transcription factor, Myb superfamily	15221373	83.33	96	70.94	33.57	16	0	117	404	17	112	1e-53	ath	transcription;
c3551_g1_i1	493	At3g21290	1848	NA	NA	15232518	39.33	150	91.28	8.12	76	2	444	1	1255	1391	2e-18	NA	NA
c3560_g1_i1	943	At3g28150	414	NA	NA	15232914	44.3	307	97.67	74.15	143	5	22	939	2	281	2e-73	NA	NA
c3570_g1_i1	409	At3g20820	365	KOG0619	FOG: Leucine rich repeat	15232373	76.62	77	56.48	21.1	18	0	179	409	14	90	1e-39	ath	general function prediction only;
c3571_g1_i1	318	At5g60020	577	KOG1263	Multicopper oxidases	15238592	51.92	52	49.06	9.01	25	0	160	315	6	57	3e-11	ath	secondary metabolites biosynthesis, transport and catabolism;
c3573_g1_i1	538	Hs4501853	424	KOG1389	3-oxoacyl CoA thiolase	4501853	63.83	141	78.62	33.25	50	1	2	421	266	406	9e-54	hsa	lipid transport and metabolism;
c3574_g1_i1	479	At2g23540	387	NA	NA	15227849	69.18	159	99.58	41.09	49	0	3	479	173	331	7e-78	NA	NA
c3579_g1_i1	754	At1g18900	860	KOG4197	FOG: PPR repeat	15221893	36.95	203	80.77	23.6	86	8	674	159	1	192	5e-20	ath	general function prediction only;
c3580_g1_i1	301	At2g28000	586	KOG0356	Mitochondrial chaperonin, Cpn60/Hsp60p	15226314	87	100	99.67	17.06	13	0	2	301	250	349	4e-53	ath	posttranslational modification, protein turnover, chaperones;
c3586_g1_i2	579	At1g21480	440	KOG1021	Acetylglucosaminyltransferase EXT1/exostosin 1	15219004	69.49	59	30.57	13.41	18	0	377	201	290	348	2e-32	ath	carbohydrate transport and metabolism; cell wall/membrane/envelope biogenesis; extracellular structures;
c3593_g1_i1	3125	At2g20460	1461	KOG0017	FOG: Transposon-encoded proteins with TYA, reverse transcriptase, integrase domains in various combinations	15225357	44.51	319	30.62	21.83	171	3	881	1834	1090	1403	1e-122	ath	general function prediction only;
c3596_g1_i1	423	At5g03530	254	KOG0080	GTPase Rab18, small G protein superfamily	15242774	62.3	61	43.26	24.02	20	1	1	183	162	219	2e-15	ath	general function prediction only;
c3602_g1_i2	447	At2g30970	430	KOG1411	Aspartate aminotransferase/Glutamic oxaloacetic transaminase AAT1/GOT2	15224592	56.76	74	49.66	17.21	28	2	247	26	11	80	6e-16	ath	amino acid transport and metabolism;
c3607_g1_i1	353	Hs4758794	6669	KOG1702	Nebulin repeat protein	4758794	80.34	117	99.43	1.75	23	0	3	353	2720	2836	7e-61	hsa	cytoskeleton;
c3611_g1_i1	922	At4g18550	419	KOG4569	Predicted lipase	15233922	59.59	245	79.72	58.47	95	2	1	729	171	413	2e-100	ath	lipid transport and metabolism;
c3616_g1_i1	625	SPAC1556.02c	641	KOG2403	Succinate dehydrogenase, flavoprotein subunit	19115231	63.84	177	84.96	27.61	64	0	6	536	465	641	2e-74	spo	energy production and conversion;
c3620_g1_i1	349	At4g24220	388	NA	NA	15233747	37	100	85.96	25.77	62	1	2	301	290	388	2e-11	NA	NA
c3623_g1_i1	502	At2g23420	574	KOG2511	Nicotinic acid phosphoribosyltransferase	15227832	82.93	41	24.5	7.14	7	0	476	354	510	550	2e-25	ath	coenzyme transport and metabolism;
c3632_g1_i1	388	At5g19310	1041	KOG0386	Chromatin remodeling complex SWI/SNF, component SWI2 and related ATPases (DNA/RNA helicase superfamily)	15239711	40.5	121	93.56	11.62	62	2	26	388	21	131	5e-19	ath	chromatin structure and dynamics; transcription;
c3637_g1_i1	718	At1g22240	515	KOG2049	Translational repressor MPT5/PUF4 and related RNA-binding proteins (Puf superfamily)	15219849	57.84	204	85.24	39.61	86	0	105	716	290	493	2e-77	ath	translation, ribosomal structure and biogenesis;
c3644_g1_i1	329	At4g08500	608	KOG0198	MEKK and related serine/threonine protein kinases	15236515	58.33	60	54.71	9.87	23	1	146	325	312	369	3e-12	ath	signal transduction mechanisms;
c3651_g1_i1	531	Hs19424120	122	KOG4841	Dolichol-phosphate mannosyltransferase, subunit 3	19424120	40.22	92	51.98	75.41	52	2	52	321	30	120	3e-12	hsa	posttranslational modification, protein turnover, chaperones; signal transduction mechanisms;
c3652_g1_i1	377	At3g29775	1348	KOG0017	FOG: Transposon-encoded proteins with TYA, reverse transcriptase, integrase domains in various combinations	15230082	55.36	56	44.56	4.15	25	0	169	2	1168	1223	5e-23	ath	general function prediction only;
c3653_g1_i1	1215	At5g50860	580	KOG0600	Cdc2-related protein kinase	15241289	65.52	203	50.12	35	68	1	20	622	209	411	5e-91	ath	cell cycle control, cell division, chromosome partitioning;
c3655_g1_i1	523	At2g13940	1501	KOG0017	FOG: Transposon-encoded proteins with TYA, reverse transcriptase, integrase domains in various combinations	15225539	52.38	126	72.28	8.39	57	3	151	522	491	615	2e-33	ath	general function prediction only;
c3657_g1_i1	555	At1g24190	1263	KOG4204	Histone deacetylase complex, SIN3 component	15221694	55	40	21.62	3.17	18	0	426	545	1056	1095	5e-06	ath	chromatin structure and dynamics;
c3659_g1_i1	344	At3g12640	674	KOG3702	Nuclear polyadenylated RNA binding protein	12321948	64.71	51	44.48	7.57	18	0	192	344	8	58	2e-14	ath	rna processing and modification;
c3671_g1_i1	995	At5g06570	329	KOG1515	Arylacetamide deacetylase	15240090	55.51	254	76.58	77.2	109	3	3	755	46	298	3e-90	ath	defense mechanisms;
c3681_g1_i1	661	At3g54340	232	KOG0014	MADS box transcription factor	15232493	41.38	174	78.97	75	99	2	2	517	31	203	8e-39	ath	transcription;
c3687_g1_i1	441	At1g60460	356	NA	NA	15219091	56.14	57	38.78	16.01	25	0	172	2	254	310	6e-14	NA	NA
c3688_g1_i1	382	Hs10047132	245	KOG0725	Reductases with broad range of substrate specificities	10047132	33.85	130	100	53.06	79	3	8	379	90	218	5e-17	hsa	general function prediction only;
c3691_g1_i1	410	At4g14480	487	KOG0582	Ste20-like serine/threonine protein kinase	15233460	52.17	115	84.15	23.61	51	2	5	349	259	369	1e-29	ath	signal transduction mechanisms;
c3712_g1_i1	560	Hs4502061	528	KOG4126	Alkaline phosphatase	4502061	74.03	154	82.5	29.17	40	0	98	559	20	173	7e-79	hsa	inorganic ion transport and metabolism;
c3715_g1_i1	577	SPCC737.02c	137	KOG3440	Ubiquinol cytochrome c reductase, subunit QCR7	19075864	47.58	124	64.47	90.51	65	0	30	401	1	124	4e-35	spo	energy production and conversion;
c3718_g1_i1	330	CE11302	539	KOG4513	Phosphoglycerate mutase	17507741	52.43	103	93.64	19.11	40	2	21	329	22	115	9e-27	cel	carbohydrate transport and metabolism;
c3721_g1_i1	311	At4g14860	182	NA	NA	15233609	60.38	53	51.13	29.12	20	1	1	156	119	171	4e-12	NA	NA
c3723_g1_i1	615	At1g12480	556	NA	NA	18391400	80.88	204	99.51	36.69	38	1	5	613	245	448	4e-109	NA	NA
c3727_g1_i1	4363	At3g60170	1339	KOG0017	FOG: Transposon-encoded proteins with TYA, reverse transcriptase, integrase domains in various combinations	15232265	53.57	336	23.1	25.09	150	3	2535	3530	776	1109	1e-159	ath	general function prediction only;
c3761_g1_i1	428	SPBC887.12	1258	KOG0206	P-type ATPase	19113278	57.75	142	99.53	11.29	60	0	2	427	1075	1216	2e-56	spo	general function prediction only;
c3774_g1_i1	391	At5g25110	460	KOG0583	Serine/threonine protein kinase	15238700	73.73	118	90.54	25.65	31	0	36	389	10	127	5e-50	ath	signal transduction mechanisms;
c3780_g1_i1	466	At3g02570	432	KOG2757	Mannose-6-phosphate isomerase	15232927	64.62	130	83.69	30.09	46	0	1	390	300	429	5e-50	ath	carbohydrate transport and metabolism;
c3790_g1_i1	455	SPAC22A12.08c_1	379	KOG1618	Predicted phosphatase	NA	46.99	83	54.73	21.9	41	3	9	257	277	356	5e-13	spo	general function prediction only;
c3803_g1_i1	487	SPCC1223.12c	416	NA	NA	19075857	35.9	156	96.1	37.5	99	1	3	467	47	202	1e-21	NA	NA
c3844_g1_i1	436	At1g67560	917	NA	NA	15220475	49.31	144	99.08	15.7	72	1	4	435	128	270	5e-42	NA	NA
c3848_g1_i1	438	CE08720	86	KOG0817	Acyl-CoA-binding protein	17506027	45.68	81	55.48	94.19	43	1	88	330	5	84	1e-17	cel	lipid transport and metabolism;
c3853_g1_i2	358	At1g60730	342	KOG1575	Voltage-gated shaker-like K channel, subunit beta/KCNAB	2462763	71.91	89	74.58	26.02	23	1	273	13	232	320	3e-39	ath	energy production and conversion;
c3858_g1_i1	403	CE00318	288	KOG1680	Enoyl-CoA hydratase	17554946	40	100	74.44	34.72	58	1	104	403	45	142	1e-13	cel	lipid transport and metabolism;
c3864_g1_i1	1479	SPBC2G2.12	538	KOG1936	Histidyl-tRNA synthetase	19113233	65.13	413	83.77	76.77	129	5	1	1230	118	518	0	spo	translation, ribosomal structure and biogenesis;
c3868_g1_i1	571	At4g26200	447	KOG0256	1-aminocyclopropane-1-carboxylate synthase, and related proteins	15236142	55.56	153	80.39	34.23	29	1	569	111	153	266	2e-44	ath	signal transduction mechanisms;
c3868_g1_i2	1058	At4g26200	447	KOG0256	1-aminocyclopropane-1-carboxylate synthase, and related proteins	15236142	64.37	334	94.71	74.72	79	2	1056	58	153	447	1e-138	ath	signal transduction mechanisms;
c3884_g1_i1	485	At4g15600	655	KOG1075	FOG: Reverse transcriptase	15234650	30.48	105	64.95	16.03	73	0	56	370	129	233	4e-15	ath	general function prediction only;
c3889_g1_i1	367	At5g56500	596	KOG0356	Mitochondrial chaperonin, Cpn60/Hsp60p	15241234	97.44	78	63.76	13.09	2	0	366	133	80	157	4e-43	ath	posttranslational modification, protein turnover, chaperones;
c3901_g1_i1	315	At1g19520	725	KOG4197	FOG: PPR repeat	8778424	45.31	64	60.95	8.83	34	1	3	194	112	174	8e-12	ath	general function prediction only;
c3902_g1_i1	359	At1g68060	622	NA	NA	15220636	70.59	119	99.44	19.13	35	0	2	358	252	370	7e-42	NA	NA
c3962_g1_i1	502	At1g18440	298	KOG2255	Peptidyl-tRNA hydrolase	15221769	70	30	17.93	10.07	9	0	500	411	90	119	7e-07	ath	translation, ribosomal structure and biogenesis;
c3986_g1_i1	522	YAL038w	500	KOG2323	Pyruvate kinase	6319279	70.18	171	98.28	34.2	51	0	10	522	17	187	1e-78	sce	carbohydrate transport and metabolism;
c3988_g1_i1	450	At3g01600	370	NA	NA	15232150	55.65	124	82.67	33.51	55	0	78	449	1	124	4e-44	NA	NA
c4015_g1_i2	496	At2g40180	390	KOG0698	Serine/threonine protein phosphatase	15225656	73.56	87	52.62	22.31	23	0	3	263	302	388	3e-38	ath	signal transduction mechanisms;
c4016_g1_i1	617	At4g02960	1456	KOG0017	FOG: Transposon-encoded proteins with TYA, reverse transcriptase, integrase domains in various combinations	15236226	50	66	32.09	4.53	32	1	302	496	952	1017	9e-20	ath	general function prediction only;
c4020_g1_i1	319	At2g22180	291	NA	NA	15227160	44.44	90	84.64	30.93	49	1	49	315	79	168	5e-08	NA	NA
c4038_g1_i1	356	At4g21400	711	NA	NA	15234434	53.75	80	67.42	11.25	30	1	8	226	632	711	2e-20	NA	NA
c4053_g1_i1	421	At5g35160	627	KOG1278	Endosomal membrane proteins, EMP70	15238407	62.68	142	100	22.65	51	2	1	420	102	243	2e-56	ath	intracellular trafficking, secretion, and vesicular transport;
c4060_g1_i1	378	SPBC887.17	625	NA	NA	19113283	46.88	128	100	20.48	62	3	1	378	196	319	3e-24	NA	NA
c4071_g1_i1	638	At4g29310	424	NA	NA	15233530	42.69	171	80.41	40.33	88	5	495	1	1	167	1e-35	NA	NA
c4077_g1_i1	316	At2g14820	634	NA	NA	15226012	71.15	104	98.73	16.4	30	0	2	313	386	489	7e-46	NA	NA
c4085_g1_i1	638	At2g33290_1	387	NA	NA	NA	61.08	167	78.53	43.15	64	1	1	498	221	387	2e-66	NA	NA
c4093_g1_i1	317	At2g47500	861	KOG0239	Kinesin (KAR3 subfamily)	15226616	56.1	41	38.8	4.76	18	0	195	317	8	48	5e-06	ath	cytoskeleton;
c4096_g1_i1	725	At1g47910	1142	KOG1075	FOG: Reverse transcriptase	15221014	38.69	199	82.34	17.43	117	3	722	138	275	472	5e-37	ath	general function prediction only;
c4109_g1_i1	470	At2g04360	295	NA	NA	15228138	78.57	28	17.87	9.49	6	0	351	268	224	251	9e-09	NA	NA
c4109_g1_i2	376	At2g04360	295	NA	NA	15228138	57.78	45	35.9	15.25	14	1	257	138	224	268	5e-10	NA	NA
c4115_g1_i1	385	At5g47010	1235	KOG1802	RNA helicase nonsense mRNA reducing factor (pNORF1)	15237996	72.22	36	28.05	2.91	10	0	43	150	455	490	2e-09	ath	rna processing and modification;
c4117_g1_i1	380	At4g37420	588	NA	NA	15235543	52.54	118	93.16	20.07	56	0	2	355	471	588	7e-31	NA	NA
c4127_g1_i1	412	SPBC106.07c	167	KOG4526	Predicted membrane protein	19111948	51.52	66	48.06	39.52	30	1	128	325	50	113	2e-15	spo	function unknown
c4129_g1_i1	387	At2g36380	1450	KOG0065	Pleiotropic drug resistance proteins (PDR1-15), ABC superfamily	15227647	48.44	128	99.22	8.83	37	1	2	385	1066	1164	8e-32	ath	secondary metabolites biosynthesis, transport and catabolism;
c4142_g1_i1	470	At1g60170	511	KOG2574	mRNA splicing factor PRP31	7486934	68.18	88	56.17	17.22	22	1	246	1	74	161	2e-30	ath	rna processing and modification;
c4153_g1_i1	449	At5g16510	348	NA	NA	15237362	73.65	148	98.89	42.53	39	0	449	6	138	285	5e-80	NA	NA
c4154_g1_i1	336	SPBC1718.06	903	KOG0446	Vacuolar sorting protein VPS1, dynamin, and related proteins	19113244	48.15	108	96.43	11.96	55	1	3	323	769	876	2e-28	spo	intracellular trafficking, secretion, and vesicular transport; general function prediction only;
c4175_g1_i1	361	At1g24340	707	KOG3855	Monooxygenase involved in coenzyme Q (ubiquinone) biosynthesis	15221731	59.57	47	39.06	6.65	19	0	13	153	659	705	4e-12	ath	coenzyme transport and metabolism; energy production and conversion;
c4178_g1_i1	369	At1g30110	175	NA	NA	15220667	57.5	40	32.52	22.86	17	0	3	122	136	175	3e-09	NA	NA
c4215_g1_i1	1988	At1g44000	240	NA	NA	15219299	45	140	21.13	58.33	29	2	1934	1515	115	206	1e-27	NA	NA
c4228_g1_i1	664	At1g48120_1	604	NA	NA	NA	33.33	78	35.24	12.91	52	0	374	607	68	145	1e-09	NA	NA
c4231_g1_i1	914	YPL078c	244	KOG3976	Mitochondrial F1F0-ATP synthase, subunit b/ATP4	6325179	45	200	65.65	81.97	110	0	180	779	43	242	9e-60	sce	energy production and conversion;
c4239_g1_i1	387	At5g43920	523	KOG0293	WD40 repeat-containing protein	15240036	73.17	123	95.35	23.52	33	0	386	18	395	517	9e-60	ath	function unknown
c4262_g1_i1	369	SPBC21C3.08c	438	KOG1402	Ornithine aminotransferase	19113380	42.86	56	45.53	12.79	26	1	1	168	386	435	2e-08	spo	amino acid transport and metabolism;
c4272_g1_i1	315	Hs22044041	2375	NA	NA	NA	37.65	85	80.95	3.58	52	1	43	297	2221	2304	4e-13	NA	NA
c4292_g1_i1	403	YAL023c	758	KOG3359	Dolichyl-phosphate-mannose:protein O-mannosyl transferase	6319296	50	136	100	17.94	63	3	2	400	440	573	3e-37	sce	posttranslational modification, protein turnover, chaperones;
c4315_g1_i1	844	At1g31030	872	KOG1075	FOG: Reverse transcriptase	15221596	32.46	191	67.89	21.9	129	0	573	1	244	434	5e-31	ath	general function prediction only;
c4316_g1_i1	448	SPBC409.05	161	KOG1724	SCF ubiquitin ligase, Skp1 component	19112247	87.1	31	20.76	19.25	4	0	2	94	131	161	1e-10	spo	posttranslational modification, protein turnover, chaperones;
c4316_g2_i1	380	SPBC409.05	161	KOG1724	SCF ubiquitin ligase, Skp1 component	19112247	87.1	31	24.47	19.25	4	0	2	94	131	161	8e-11	spo	posttranslational modification, protein turnover, chaperones;
c4325_g1_i1	417	SPBC21C3.04c	108	KOG4612	Mitochondrial ribosomal protein L34	19113376	39.6	101	72.66	93.52	50	4	88	378	15	108	5e-10	spo	translation, ribosomal structure and biogenesis;
c4334_g1_i1	997	At4g11710	473	KOG1075	FOG: Reverse transcriptase	15234273	31.1	299	89.97	63.21	197	5	3	875	127	424	1e-35	ath	general function prediction only;
c4334_g2_i1	875	At1g31030	872	KOG1075	FOG: Reverse transcriptase	15221596	41.52	171	58.63	19.61	99	1	365	874	354	524	7e-35	ath	general function prediction only;
c4336_g1_i1	365	At4g04480	398	NA	NA	15233522	54.76	84	69.04	21.11	29	2	39	281	304	381	3e-23	NA	NA
c4340_g1_i1	925	At2g23880_2	842	KOG1075	FOG: Reverse transcriptase	NA	35.55	211	68.43	25.06	134	2	298	924	106	316	3e-32	ath	general function prediction only;
c4347_g1_i1	543	Hs6912536	1086	NA	NA	6912536	48	50	27.62	4.6	25	1	390	539	53	101	4e-07	NA	NA
c4357_g1_i1	610	At3g02210	452	NA	NA	15232863	49.52	210	100	46.46	97	2	2	610	219	426	4e-71	NA	NA
c4363_g1_i1	316	At3g31023	1098	KOG0017	FOG: Transposon-encoded proteins with TYA, reverse transcriptase, integrase domains in various combinations	15231509	43.75	64	60.76	5.83	30	2	143	316	700	763	3e-09	ath	general function prediction only;
c4382_g1_i1	555	YGR054w	642	KOG2315	Predicted translation initiation factor related to eIF-3a	6321491	69.81	53	28.65	8.26	16	0	335	493	587	639	5e-14	sce	translation, ribosomal structure and biogenesis;
c4386_g1_i1	1409	At3g42100	1752	KOG0987	DNA helicase PIF1/RRM3	15228453	34.78	230	48.97	13.13	132	6	837	193	1157	1383	2e-27	ath	cell cycle control, cell division, chromosome partitioning;
c4395_g1_i1	399	At3g59140	1389	KOG0054	Multidrug resistance-associated protein/mitoxantrone resistance protein, ABC superfamily	15231640	80.18	111	83.46	7.99	22	0	3	335	1272	1382	9e-52	ath	secondary metabolites biosynthesis, transport and catabolism;
c4407_g1_i1	513	At2g20840	282	KOG3088	Secretory carrier membrane protein	15226410	76.99	113	66.08	40.07	26	0	3	341	166	278	7e-48	ath	intracellular trafficking, secretion, and vesicular transport;
c4408_g1_i1	487	YPR001w	486	KOG2617	Citrate synthase	6325257	58.71	155	95.48	31.89	63	1	4	465	320	474	5e-62	sce	energy production and conversion;
c4430_g1_i1	561	At1g36590_2	958	KOG0017	FOG: Transposon-encoded proteins with TYA, reverse transcriptase, integrase domains in various combinations	NA	56.77	155	82.89	16.18	67	0	59	523	165	319	7e-56	ath	general function prediction only;
c4430_g2_i1	326	At3g11970_1	541	NA	NA	NA	40	80	73.62	14.79	48	0	4	243	403	482	2e-10	NA	NA
c4436_g1_i1	559	At1g07220	507	KOG2458	Endoplasmic reticulum protein EP58, contains filamin rod domain and KDEL motif	15222341	44	100	53.67	19.72	48	2	278	553	40	139	1e-21	ath	general function prediction only;
c4449_g1_i1	536	At2g20460	1461	KOG0017	FOG: Transposon-encoded proteins with TYA, reverse transcriptase, integrase domains in various combinations	15225357	37.23	94	52.61	6.43	59	0	291	10	83	176	2e-17	ath	general function prediction only;
c4458_g1_i1	393	At1g50590	310	NA	NA	15223592	61.05	95	72.52	30.65	34	1	277	2	138	232	2e-31	NA	NA
c4464_g1_i1	1054	At2g01840	1715	KOG1075	FOG: Reverse transcriptase	15226363	36.92	65	18.5	3.79	41	0	223	417	1191	1255	2e-10	ath	general function prediction only;
c4465_g1_i1	477	Hs22043060	133	NA	NA	NA	70.67	75	47.17	56.39	22	0	477	253	57	131	3e-19	NA	NA
c4470_g1_i1	411	At3g27540	390	NA	NA	15232194	58.21	134	97.81	34.36	56	0	10	411	5	138	5e-55	NA	NA
c4472_g1_i1	739	At1g61350	573	KOG0167	FOG: Armadillo/beta-catenin-like repeats	18407140	47.04	253	100	44.15	127	3	2	739	272	524	1e-69	ath	function unknown
c4480_g1_i1	360	At4g05510	604	KOG1121	Tam3-transposase (Ac family)	18412955	36.36	121	100	20.03	75	2	1	360	132	251	5e-21	ath	replication, recombination and repair;
c4488_g1_i1	612	At3g53440	512	NA	NA	15231815	47.06	68	33.33	13.28	32	1	1	204	425	488	4e-08	NA	NA
c4494_g1_i1	390	YAL060w	382	KOG0024	Sorbitol dehydrogenase	6319258	37.59	141	100	36.91	70	5	17	388	18	157	1e-16	sce	secondary metabolites biosynthesis, transport and catabolism;
c4497_g1_i1	388	At1g64910	447	KOG1192	UDP-glucuronosyl and UDP-glucosyl transferase	15217773	33.6	125	96.65	27.96	77	3	12	386	193	311	1e-16	ath	carbohydrate transport and metabolism; energy production and conversion;
c4498_g1_i1	362	At1g17275	918	NA	NA	15220061	44.29	70	58.01	7.63	39	0	2	211	470	539	7e-14	NA	NA
c4504_g1_i1	333	At2g20680	403	NA	NA	15225406	57.14	63	56.76	15.63	25	1	145	333	6	66	1e-17	NA	NA
c4538_g1_i1	365	At5g17540	461	NA	NA	15237985	45.9	122	100	26.46	32	3	364	2	71	159	6e-25	NA	NA
c4539_g1_i1	437	At3g54090	471	KOG2855	Ribokinase	15232415	61.7	47	32.27	9.98	18	0	141	1	86	132	5e-16	ath	carbohydrate transport and metabolism;
c4542_g1_i1	366	YLR058c	469	KOG2467	Glycine/serine hydroxymethyltransferase	6323087	70.25	121	99.18	25.8	36	0	3	365	154	274	1e-57	sce	amino acid transport and metabolism;
c4558_g1_i1	520	At2g33580	664	NA	NA	15226133	38.38	99	57.12	14.91	58	2	193	483	349	446	1e-14	NA	NA
c4565_g1_i1	517	At3g56470	367	NA	NA	15228928	44.67	150	87.04	40.87	81	2	61	507	31	179	2e-35	NA	NA
c4568_g1_i1	465	At4g28130	203	KOG1169	Diacylglycerol kinase	15234398	72.5	40	25.81	19.7	11	0	228	109	82	121	8e-22	ath	lipid transport and metabolism; signal transduction mechanisms;
c4579_g1_i1	383	At1g15290	1558	KOG1839	Uncharacterized protein CLU1/cluA/TIF31 involved in mitochondrial morphology/distribution, also found associated with eIF-3	15218117	73.68	38	29.77	2.44	10	0	268	381	43	80	8e-12	ath	general function prediction only;
c4583_g1_i1	316	At4g21700	962	NA	NA	15234570	36.79	106	100	11.02	59	3	308	9	330	433	1e-13	NA	NA
c4596_g1_i1	370	At2g05960	1200	KOG0017	FOG: Transposon-encoded proteins with TYA, reverse transcriptase, integrase domains in various combinations	15225024	43.59	39	31.62	3.25	18	1	236	132	657	695	5e-06	ath	general function prediction only;
c4601_g1_i1	598	At4g25400	163	NA	NA	15235066	46.43	56	28.09	34.36	30	0	430	597	1	56	2e-10	NA	NA
c4604_g2_i1	571	At2g15540	1225	KOG1075	FOG: Reverse transcriptase	15226555	39.25	107	56.22	8.73	60	2	337	23	197	300	2e-13	ath	general function prediction only;
c4614_g1_i1	652	SPCC330.12c	180	KOG0449	Succinate dehydrogenase, cytochrome b subunit	19075212	43.94	132	60.74	73.33	73	1	162	557	34	164	2e-34	spo	carbohydrate transport and metabolism;
c4623_g1_i1	311	At1g17230	1133	NA	NA	15220056	43.94	66	63.67	5.83	35	1	193	2	201	266	1e-07	NA	NA
c4628_g1_i1	309	At3g02850	828	KOG0498	K+channel ERG and related proteins, contain PAS/PAC sensor domain	15232991	82.35	102	99.03	12.32	18	0	3	308	278	379	1e-54	ath	inorganic ion transport and metabolism; signal transduction mechanisms;
c4640_g1_i1	418	At1g03910	672	KOG2370	Cactin	15219589	58.06	93	66.75	13.84	35	2	417	151	579	671	3e-26	ath	signal transduction mechanisms;
c4642_g1_i1	534	At3g01670	846	NA	NA	6016724	48.08	52	29.21	6.15	27	0	159	4	630	681	7e-11	NA	NA
c4658_g1_i1	1534	AtMi022	205	NA	NA	13449312	94.44	180	35.2	87.8	10	0	993	1532	19	198	2e-106	NA	NA
c4660_g1_i1	616	Hs9945306	155	NA	NA	9945306	72.94	85	41.4	54.84	23	0	1	255	71	155	3e-38	NA	NA
c4664_g1_i1	619	At1g20390	1791	KOG0017	FOG: Transposon-encoded proteins with TYA, reverse transcriptase, integrase domains in various combinations	15217931	40	120	58.16	6.7	71	1	609	253	1450	1569	1e-23	ath	general function prediction only;
c4672_g1_i1	372	YOL005c	120	KOG4392	RNA polymerase, subunit L	6324569	50.5	101	81.45	84.17	50	0	64	366	1	101	3e-28	sce	transcription;
c4683_g1_i1	365	At1g44830	211	NA	NA	15219452	95.08	61	50.14	28.91	2	1	181	360	32	92	1e-24	NA	NA
c4684_g1_i1	306	SPBC13A2.04c	618	KOG1237	symporter	19113209	45.57	79	77.45	12.78	43	0	1	237	497	575	4e-20	spo	amino acid transport and metabolism;
c4692_g1_i1	475	At3g23500	398	NA	NA	15229460	65.19	158	99.79	39.7	55	0	2	475	98	255	3e-66	NA	NA
c4694_g1_i1	488	At4g31910	458	NA	NA	15236579	42.34	111	68.24	24.24	56	4	126	452	3	107	2e-18	NA	NA
c4701_g1_i1	613	At3g05860	249	KOG0014	MADS box transcription factor	15230060	38.6	114	55.79	45.78	69	1	373	32	1	113	4e-19	ath	transcription;
c4703_g1_i1	523	SPAC6F12.13c	347	KOG0711	Polyprenyl synthetase	19114211	62.64	174	99.81	50.14	65	0	2	523	146	319	8e-76	spo	coenzyme transport and metabolism;
c4709_g1_i1	664	At2g20800	582	KOG2495	NADH-dehydrogenase (ubiquinone)	15225428	75.23	222	100	38.14	54	1	2	664	330	551	2e-121	ath	energy production and conversion;
c4714_g1_i1	478	At1g23900	876	KOG1062	Vesicle coat complex AP-1, gamma subunit	15221613	46.48	71	44.56	8.11	37	1	215	6	672	742	3e-06	ath	intracellular trafficking, secretion, and vesicular transport;
c4728_g1_i1	354	7295939	142	KOG3382	NADH:ubiquinone oxidoreductase, B17.2 subunit	7295939	36.47	85	72.03	59.86	42	4	4	240	61	139	2e-08	dme	energy production and conversion;
c4733_g1_i1	471	At4g21580	325	KOG1198	Zinc-binding oxidoreductase	15234529	34.74	95	60.51	29.23	55	3	3	266	204	298	9e-07	ath	energy production and conversion; general function prediction only;
c4739_g1_i1	836	At4g25420	377	KOG0143	Iron/ascorbate family oxidoreductases	15235072	63.49	126	45.22	33.42	42	1	384	7	171	292	2e-45	ath	secondary metabolites biosynthesis, transport and catabolism; general function prediction only;
c4741_g1_i1	345	At2g17610	773	KOG1075	FOG: Reverse transcriptase	15227874	31.18	93	80.87	12.03	62	1	281	9	461	553	7e-11	ath	general function prediction only;
c4755_g1_i1	1238	At4g24020	959	NA	NA	15233656	39.77	88	21.32	9.18	53	0	863	1126	855	942	2e-12	NA	NA
c4758_g1_i1	381	At1g74440	208	KOG3292	Predicted membrane protein	15221258	68	100	78.74	48.08	32	0	82	381	81	180	1e-44	ath	function unknown
c4761_g1_i1	337	At3g59140	1389	KOG0054	Multidrug resistance-associated protein/mitoxantrone resistance protein, ABC superfamily	15231640	68.75	112	99.7	8.06	35	0	1	336	1127	1238	2e-48	ath	secondary metabolites biosynthesis, transport and catabolism;
c4766_g1_i1	879	SPBC776.02c	327	KOG0374	Serine/threonine specific protein phosphatase PP1, catalytic subunit	19113109	88.57	140	47.78	42.81	15	1	2	421	167	305	9e-85	spo	signal transduction mechanisms; general function prediction only;
c4767_g1_i1	872	At4g09670	362	KOG2741	Dimeric dihydrodiol dehydrogenase	15233990	57.21	208	71.56	57.46	89	0	679	56	153	360	1e-79	ath	carbohydrate transport and metabolism; secondary metabolites biosynthesis, transport and catabolism;
c4777_g1_i1	1005	At3g47340	584	KOG0571	Asparagine synthase (glutamine-hydrolyzing)	15232775	60.07	278	82.99	47.6	105	4	2	835	309	580	3e-110	ath	amino acid transport and metabolism;
c4778_g1_i1	1009	At2g16000	1454	KOG0017	FOG: Transposon-encoded proteins with TYA, reverse transcriptase, integrase domains in various combinations	15226657	43.81	194	57.68	13.34	96	3	1	543	898	1091	3e-53	ath	general function prediction only;
c4786_g1_i1	1137	YGR192c	332	KOG0657	Glyceraldehyde 3-phosphate dehydrogenase	6321631	44.88	332	87.6	100	170	7	10	996	2	323	2e-80	sce	carbohydrate transport and metabolism;
c4788_g1_i1	750	Hs6912536	1086	NA	NA	6912536	59.47	227	90.8	20.9	89	3	1	675	858	1083	2e-77	NA	NA
c4789_g1_i1	808	YGR055w	574	KOG1287	Amino acid transporters	6321492	34.82	247	91.71	43.03	156	4	3	737	313	556	2e-41	sce	amino acid transport and metabolism;
c4793_g1_i1	824	At4g03500	652	KOG0504	FOG: Ankyrin repeat	15236325	36.02	161	58.62	24.69	87	5	377	823	431	587	5e-17	ath	general function prediction only;
c4793_g1_i2	732	At4g03500	652	KOG0504	FOG: Ankyrin repeat	15236325	33.98	259	100	39.72	134	10	3	731	350	587	6e-23	ath	general function prediction only;
c4796_g1_i1	596	At1g66550	249	NA	NA	12322264	33.64	107	53.86	42.97	62	1	572	252	116	213	2e-12	NA	NA
c4797_g1_i1	381	At2g14520	408	KOG2118	Predicted membrane protein, contains two CBS domains	15225950	68.04	97	76.38	23.77	24	1	112	381	5	101	3e-24	ath	function unknown
c4797_g2_i1	479	At4g33700	411	KOG2118	Predicted membrane protein, contains two CBS domains	15235049	69.47	95	59.5	23.11	29	0	195	479	100	194	3e-39	ath	function unknown
c4811_g1_i1	380	At1g61510	608	KOG4585	Predicted transposase	15219939	36.36	77	60.79	12.66	47	1	156	380	330	406	1e-07	ath	replication, recombination and repair;
c4820_g1_i1	410	At4g09320	149	KOG0888	Nucleoside diphosphate kinase	730129	78.41	88	64.39	59.06	19	0	265	2	18	105	7e-35	ath	nucleotide transport and metabolism;
c4827_g1_i1	368	At3g61040	498	KOG0156	Cytochrome P450 CYP2 subfamily	15233027	32.74	113	92.12	22.69	70	1	28	366	168	274	1e-13	ath	secondary metabolites biosynthesis, transport and catabolism;
c4848_g1_i1	646	At2g37360	755	KOG0061	Transporter, ABC superfamily (Breast cancer resistance protein)	15228124	71.1	173	80.34	22.91	36	2	139	645	95	257	3e-73	ath	secondary metabolites biosynthesis, transport and catabolism;
c4856_g1_i1	1071	YMR105c	569	KOG0625	Phosphoglucomutase	6323752	65.32	346	96.92	60.81	109	7	61	1065	3	348	3e-153	sce	carbohydrate transport and metabolism;
c4860_g1_i1	499	At1g17390	272	KOG1075	FOG: Reverse transcriptase	18394475	30.85	94	56.51	34.56	63	1	2	277	112	205	8e-06	ath	general function prediction only;
c4861_g1_i1	640	At2g15690_1	491	KOG2521	Uncharacterized conserved protein	NA	54.17	72	33.75	14.66	33	0	218	3	128	199	4e-20	ath	function unknown
c4867_g1_i1	1121	At1g25430	1213	KOG1075	FOG: Reverse transcriptase	15222587	32.84	204	54.59	16.82	137	0	138	749	754	957	1e-29	ath	general function prediction only;
c4873_g1_i1	581	At2g13940	1501	KOG0017	FOG: Transposon-encoded proteins with TYA, reverse transcriptase, integrase domains in various combinations	15225539	52.83	106	54.73	7.06	49	1	91	405	995	1100	8e-42	ath	general function prediction only;
c4882_g1_i1	435	At4g13960	434	NA	NA	18414110	39.5	119	82.07	27.42	67	2	75	419	1	118	2e-18	NA	NA
c4884_g1_i1	417	YJR104c	154	KOG0441	Cu2 superoxide dismutase SOD1	6322564	76.92	104	74.82	67.53	24	0	4	315	51	154	4e-54	sce	inorganic ion transport and metabolism;
c4886_g1_i1	1115	At5g37110	1307	KOG0987	DNA helicase PIF1/RRM3	15240111	32.6	273	73.45	20.89	156	9	309	1049	101	371	1e-27	ath	cell cycle control, cell division, chromosome partitioning;
c4897_g1_i2	423	CE12214	351	KOG0023	Alcohol dehydrogenase, class V	17562584	37.68	69	48.94	19.66	40	2	222	422	262	329	8e-06	cel	secondary metabolites biosynthesis, transport and catabolism;
c4903_g1_i1	368	At1g77020	358	KOG0691	Molecular chaperone (DnaJ superfamily)	15223810	62.2	127	100	35.47	42	1	6	368	44	170	4e-41	ath	posttranslational modification, protein turnover, chaperones;
c4903_g2_i1	305	At1g76700	398	KOG0691	Molecular chaperone (DnaJ superfamily)	15223142	81.63	49	48.2	12.31	9	0	159	305	1	49	5e-23	ath	posttranslational modification, protein turnover, chaperones;
c4906_g1_i1	360	At2g05980	1352	KOG1075	FOG: Reverse transcriptase	15225029	32.89	76	63.33	5.62	51	0	127	354	994	1069	4e-09	ath	general function prediction only;
c4910_g1_i1	310	YBR291c	299	KOG0756	Mitochondrial tricarboxylate/dicarboxylate carrier proteins	6319768	40.86	93	90	31.1	55	0	9	287	51	143	2e-18	sce	energy production and conversion;
c4916_g1_i1	380	At5g61010	639	KOG2344	Exocyst component protein and related proteins	15239497	48.41	126	99.47	19.72	57	1	2	379	496	613	1e-31	ath	intracellular trafficking, secretion, and vesicular transport;
c4940_g1_i1	1009	At3g29060	794	KOG1162	Predicted small molecule transporter	15228585	45.6	182	54.11	22.92	67	2	902	360	571	721	5e-70	ath	intracellular trafficking, secretion, and vesicular transport;
c4941_g1_i1	620	At5g18150	76	NA	NA	15238748	59.76	82	39.68	100	25	2	144	389	1	74	8e-26	NA	NA
c4951_g1_i1	372	At4g15100	407	KOG1282	Serine carboxypeptidases (lysosomal cathepsin A)	15233683	59.38	64	51.61	15.72	8	1	301	164	320	383	1e-16	ath	posttranslational modification, protein turnover, chaperones; amino acid transport and metabolism;
c4958_g1_i1	348	At5g16910	1145	NA	NA	15237873	70.8	113	97.41	9.87	32	1	7	345	137	248	5e-50	NA	NA
c4959_g1_i1	561	At1g27285	1432	KOG0017	FOG: Transposon-encoded proteins with TYA, reverse transcriptase, integrase domains in various combinations	15223470	32.74	168	89.84	11.73	107	2	31	519	14	180	7e-18	ath	general function prediction only;
c4960_g1_i1	406	At3g54190	454	NA	NA	11281174	68.33	120	88.67	26.43	36	1	406	47	6	123	2e-48	NA	NA
c4962_g1_i1	553	At2g28780	794	NA	NA	15226953	48.03	152	82.46	19.14	76	2	456	4	3	152	9e-29	NA	NA
c4963_g1_i1	459	At4g20820	532	NA	NA	15233411	46.71	152	99.35	28.57	76	3	2	457	309	455	1e-39	NA	NA
c4966_g1_i1	531	At2g36430	448	NA	NA	15227658	43.79	153	86.44	34.15	85	1	474	19	46	198	3e-36	NA	NA
c4971_g1_i1	323	At1g09240	320	NA	NA	15217462	71.03	107	99.38	33.44	30	1	323	3	135	240	2e-46	NA	NA
c4972_g1_i1	912	At5g43420	375	KOG0800	FOG: Predicted E3 ubiquitin ligase	15239865	48.42	285	93.75	76	109	11	139	909	53	327	6e-62	ath	posttranslational modification, protein turnover, chaperones;
c4974_g1_i1	386	At3g09740	266	NA	NA	18398623	73.58	53	41.19	19.92	14	0	5	163	214	266	1e-20	NA	NA
c4974_g2_i1	741	At3g09740	266	NA	NA	18398623	63.3	218	88.26	81.95	78	1	92	739	1	218	1e-87	NA	NA
c4979_g1_i1	611	At5g56320	255	NA	NA	15241183	80	40	19.64	15.69	8	0	4	123	118	157	4e-36	NA	NA
c4979_g2_i1	392	At5g56320	255	NA	NA	15241183	83.16	95	72.7	37.25	16	0	3	287	154	248	2e-50	NA	NA
c4983_g1_i1	842	At2g15220	225	NA	NA	18397757	62.9	221	78.74	98.22	79	2	54	713	6	224	9e-98	NA	NA
c4986_g1_i1	440	At3g54800	709	NA	NA	15232585	59.85	132	90	18.62	45	1	69	440	135	266	4e-49	NA	NA
c4987_g1_i2	448	At4g24700	143	NA	NA	15233938	41.18	68	45.54	47.55	35	2	15	209	78	143	9e-06	NA	NA
c4993_g1_i1	356	At4g35690	284	NA	NA	15237099	33.33	114	96.07	40.14	73	1	5	337	52	165	1e-18	NA	NA
c4993_g2_i1	435	At2g17080	263	NA	NA	15227365	39.05	105	72.41	39.92	60	2	33	344	162	263	7e-17	NA	NA
c4997_g1_i1	335	Hs14741010	324	NA	NA	14741010	97.01	67	60	20.68	2	0	2	202	258	324	3e-39	NA	NA
c5002_g1_i1	543	At3g50950	852	KOG4658	Apoptotic ATPase	15230357	40	120	66.3	14.08	66	2	149	505	100	214	7e-16	ath	signal transduction mechanisms;
c5003_g1_i1	420	YLR403w	683	KOG4124	Putative transcriptional repressor regulating G2/M transition	6323435	70.49	61	43.57	8.93	18	0	4	186	621	681	2e-24	sce	transcription; cell cycle control, cell division, chromosome partitioning;
c5005_g1_i1	313	YHR051w	148	KOG4077	Cytochrome c oxidase, subunit Va/COX6	6321842	61.84	76	72.84	51.35	29	0	1	228	73	148	5e-29	sce	energy production and conversion;
c5016_g1_i1	346	At5g24910	526	KOG0157	Cytochrome P450 CYP4/CYP19/CYP26 subfamilies	15238646	55.32	47	40.75	8.94	21	0	11	151	207	253	3e-11	ath	secondary metabolites biosynthesis, transport and catabolism; lipid transport and metabolism;
c5020_g1_i1	444	At2g19130	828	NA	NA	15224721	38.89	144	97.3	17.39	77	4	1	402	174	316	5e-23	NA	NA
c5034_g1_i2	1187	SPAC11D3.18c	498	KOG2533	Permease of the major facilitator superfamily	19113725	30.59	340	85.93	68.27	231	5	18	1031	136	472	4e-30	spo	carbohydrate transport and metabolism;
c5035_g1_i1	311	At2g03430	247	KOG4412	26S proteasome regulatory complex, subunit PSMD10	15227631	40.62	64	61.74	25.91	38	0	1	192	76	139	3e-10	ath	posttranslational modification, protein turnover, chaperones;
c5037_g1_i1	372	At2g44130	407	KOG1072	FOG: Kelch repeat	7486482	45.76	59	47.58	14.5	30	1	1	171	230	288	1e-10	ath	general function prediction only;
c5067_g1_i1	351	At3g14490	601	NA	NA	15231866	47.06	119	100	19.8	60	1	2	349	195	313	1e-16	NA	NA
c5076_g1_i1	405	At1g16490	274	KOG0048	Transcription factor, Myb superfamily	15219259	78.18	55	40.74	20.07	12	0	1	165	60	114	4e-24	ath	transcription;
c5081_g1_i1	713	At1g65790	843	NA	NA	15218804	64.71	51	21.46	6.05	18	0	526	374	686	736	1e-14	NA	NA
c5083_g1_i1	480	At1g53430	1030	NA	NA	15220789	63.64	55	34.38	5.34	20	0	375	211	828	882	2e-22	NA	NA
c5097_g1_i1	388	At4g20050	481	NA	NA	15235269	55.56	126	97.42	26.2	50	3	7	384	71	190	9e-37	NA	NA
c5103_g1_i1	365	At4g19010	566	KOG1176	Acyl-CoA synthetase	15234087	56.63	83	68.22	14.66	36	0	2	250	476	558	4e-26	ath	lipid transport and metabolism;
c5118_g1_i1	477	At2g29100	940	KOG1052	Glutamate-gated kainate-type ion channel receptor subunit GluR5 and related subunits	15227034	41.25	160	100	17.02	61	3	476	3	597	725	3e-19	ath	inorganic ion transport and metabolism; amino acid transport and metabolism; signal transduction mechanisms;
c5119_g1_i2	973	At5g35160	627	KOG1278	Endosomal membrane proteins, EMP70	15238407	52.87	87	26.82	13.88	38	3	719	970	121	207	1e-21	ath	intracellular trafficking, secretion, and vesicular transport;
c5126_g1_i1	1127	At2g15410	1787	KOG0017	FOG: Transposon-encoded proteins with TYA, reverse transcriptase, integrase domains in various combinations	15226511	44.51	182	48.45	10.18	98	2	544	8	1598	1779	5e-72	ath	general function prediction only;
c5144_g1_i1	1037	At3g27120	327	KOG0740	AAA+type ATPase	15232089	87.72	228	65.96	69.72	28	0	51	734	96	323	1e-142	ath	posttranslational modification, protein turnover, chaperones;
c5149_g1_i1	327	Hs5729877	646	KOG0101	Molecular chaperones HSP70/HSC70, HSP70 superfamily	5729877	99.08	109	100	16.87	1	0	1	327	401	509	2e-57	hsa	posttranslational modification, protein turnover, chaperones;
c5158_g1_i1	420	Hs4503681	5405	KOG1216	von Willebrand factor and related coagulation proteins	4503681	34.29	140	100	2.59	77	4	6	419	4226	4352	2e-17	hsa	extracellular structures; defense mechanisms;
c5172_g1_i1	499	At4g35160	382	KOG3178	Hydroxyindole-O-methyltransferase and related SAM-dependent methyltransferases	15236282	37.42	163	98	42.67	91	3	3	458	85	247	8e-20	ath	general function prediction only;
c5179_g1_i1	316	At3g51780	269	KOG4361	BCL2-associated athanogene-like proteins and related BAG family chaperone regulators	15231035	39.58	96	91.14	35.69	58	0	290	3	106	201	6e-14	ath	signal transduction mechanisms;
c5180_g1_i1	714	At4g10250	195	KOG0710	Molecular chaperone (small heat-shock protein Hsp26/Hsp42)	15234985	72.22	36	15.13	18.46	10	0	396	289	118	153	1e-35	ath	posttranslational modification, protein turnover, chaperones;
c5191_g1_i1	876	At2g41940	257	NA	NA	15227472	48.7	154	52.74	59.92	63	4	237	653	1	153	2e-28	NA	NA
c5204_g1_i1	338	At2g16670	1333	KOG0017	FOG: Transposon-encoded proteins with TYA, reverse transcriptase, integrase domains in various combinations	15227276	65.96	47	41.72	3.53	16	0	35	175	629	675	5e-15	ath	general function prediction only;
c5216_g1_i1	769	At1g54560	1529	KOG0160	Myosin class V heavy chain	15221848	78.01	141	55.01	9.22	31	0	347	769	5	145	8e-74	ath	cytoskeleton;
c5245_g1_i1	490	At1g20080	535	KOG1012	Ca2+dependent lipid-binding protein CLB1/vesicle protein vp115/Granuphilin A, contains C2 domain	15223764	68.42	114	69.8	21.31	34	1	1	342	421	532	4e-44	ath	general function prediction only;
c5251_g1_i1	367	At5g20240	208	KOG0014	MADS box transcription factor	15241299	59.02	122	99.73	58.65	50	0	1	366	37	158	2e-46	ath	transcription;
c5259_g1_i1	730	At1g15190	248	NA	NA	15218081	35.04	117	48.08	47.18	58	3	23	370	67	166	8e-12	NA	NA
c5279_g1_i1	355	At4g34480	356	NA	NA	15236126	70.09	117	98.87	32.87	35	0	5	355	25	141	2e-51	NA	NA
c5284_g1_i1	422	At3g48000	538	KOG2450	Aldehyde dehydrogenase	15228319	44.04	109	77.49	20.26	61	0	422	96	430	538	7e-28	ath	energy production and conversion;
c5295_g1_i1	646	At1g47910	1142	KOG1075	FOG: Reverse transcriptase	15221014	31.11	90	41.8	7.88	56	1	13	264	548	637	4e-11	ath	general function prediction only;
c5296_g1_i1	366	YPR006c	575	KOG1260	Isocitrate lyase	6325263	68.04	97	79.51	16.87	31	0	9	299	452	548	7e-41	sce	energy production and conversion;
c5297_g1_i1	646	SPBC21D10.11c	498	KOG1549	Cysteine desulfurase NFS1	19112794	75.3	166	77.09	33.33	41	0	1	498	333	498	2e-87	spo	amino acid transport and metabolism;
c5308_g1_i1	531	At2g28120	577	NA	NA	15226338	65.81	155	87.57	26.86	53	0	3	467	412	566	3e-67	NA	NA
c5323_g1_i1	482	YOR176w	393	KOG1321	Protoheme ferro-lyase (ferrochelatase)	6324750	59.38	160	99.59	40.71	48	2	2	481	79	221	1e-56	sce	coenzyme transport and metabolism;
c5325_g1_i1	920	At2g14580	161	KOG3017	Defense-related protein containing SCP domain	15225965	52.35	149	48.59	92.55	60	4	141	587	24	161	2e-34	ath	function unknown
c5332_g1_i1	836	At5g57390	555	NA	NA	15242120	61.73	196	70.33	35.32	60	4	168	752	199	380	1e-75	NA	NA
c5332_g1_i2	809	At5g57390	555	NA	NA	15242120	64.71	187	69.34	33.69	60	3	168	725	199	380	1e-78	NA	NA
c5335_g1_i1	433	At1g56720	492	KOG1187	Serine/threonine protein kinase	18405946	76.09	46	31.87	9.35	11	0	295	432	389	434	6e-17	ath	signal transduction mechanisms;
c5338_g1_i1	440	At3g03450	547	NA	NA	15228553	40.7	86	58.64	15.72	31	4	327	73	127	193	2e-06	NA	NA
c5346_g1_i1	359	Hs4757756	339	KOG0819	Annexin	4757756	90.76	119	99.44	35.1	11	0	1	357	114	232	7e-74	hsa	intracellular trafficking, secretion, and vesicular transport;
c5353_g2_i1	549	At1g55020	859	NA	NA	15221970	57.38	61	33.33	7.1	25	1	187	8	1	61	1e-10	NA	NA
c5354_g1_i1	613	At5g19040	330	KOG1384	tRNA delta(2)-isopentenylpyrophosphate transferase	15239638	54.49	167	81.73	50.61	66	3	11	508	145	302	8e-53	ath	translation, ribosomal structure and biogenesis;
c5356_g1_i1	673	YDR536w	569	KOG0254	Predicted transporter (major facilitator superfamily)	6320745	37.58	157	69.99	27.59	77	3	211	669	22	161	2e-23	sce	general function prediction only;
c5356_g2_i1	340	YDR536w	569	KOG0254	Predicted transporter (major facilitator superfamily)	6320745	38.61	101	89.12	17.75	62	0	4	306	168	268	3e-20	sce	general function prediction only;
c5357_g1_i1	386	At1g34300	829	NA	NA	15218576	40.48	126	97.93	15.2	70	2	2	367	63	187	6e-21	NA	NA
c5360_g1_i1	1142	At4g34131	1425	KOG1192	UDP-glucuronosyl and UDP-glucosyl transferase	15235245	54.68	139	36.51	9.75	53	3	1018	626	1166	1302	3e-39	ath	carbohydrate transport and metabolism; energy production and conversion;
c5369_g1_i1	402	At2g41890	764	NA	NA	15227459	56.76	37	27.61	4.84	16	0	50	160	702	738	1e-07	NA	NA
c5378_g1_i1	431	At1g70010	1315	KOG0017	FOG: Transposon-encoded proteins with TYA, reverse transcriptase, integrase domains in various combinations	15222522	51.32	76	52.9	5.78	37	0	5	232	1177	1252	1e-21	ath	general function prediction only;
c5386_g1_i1	503	Hs4758456	250	KOG3208	SNARE protein GS28	4758456	33.07	127	75.75	50.8	85	0	11	391	121	247	3e-19	hsa	intracellular trafficking, secretion, and vesicular transport;
c5400_g1_i1	423	SPAC27D7.07c	117	KOG3428	Small nuclear ribonucleoprotein SMD1 and related snRNPs	19115525	65.62	96	68.09	82.05	32	1	46	333	1	95	4e-37	spo	rna processing and modification;
c5415_g1_i1	552	At1g59740	591	KOG1237	symporter	15218903	72.13	122	66.3	20.64	33	1	366	1	126	246	8e-55	ath	amino acid transport and metabolism;
c5420_g1_i2	484	At1g17910	764	KOG1187	Serine/threonine protein kinase	15220882	45.63	103	63.84	13.48	53	1	2	301	626	728	5e-21	ath	signal transduction mechanisms;
c5432_g1_i1	308	At1g71420	745	KOG4197	FOG: PPR repeat	15217470	48.45	97	94.48	13.02	49	1	21	308	601	697	6e-22	ath	general function prediction only;
c5437_g1_i1	571	YOL030w	484	NA	NA	6324543	56.45	186	97.72	38.43	78	1	2	559	83	265	1e-69	NA	NA
c5447_g1_i1	304	YIL015w	587	KOG1339	Aspartyl protease	6322174	44.87	78	76.97	13.29	41	1	17	244	169	246	5e-13	sce	posttranslational modification, protein turnover, chaperones;
c5460_g1_i1	880	At1g34270	477	KOG1021	Acetylglucosaminyltransferase EXT1/exostosin 1	18399194	56.85	146	49.77	30.61	58	4	433	2	53	195	3e-42	ath	carbohydrate transport and metabolism; cell wall/membrane/envelope biogenesis; extracellular structures;
c5464_g1_i1	642	At5g35390	657	NA	NA	15238494	52.81	178	83.18	27.09	48	2	531	97	269	443	1e-47	NA	NA
c5476_g1_i1	346	At5g07660	1058	KOG0250	DNA repair protein RAD18 (SMC family protein)	15240835	38.26	115	99.71	10.87	71	0	1	345	353	467	7e-11	ath	replication, recombination and repair;
c5485_g1_i1	427	SPBC1604.01	574	NA	NA	19113431	30.63	160	100	27.87	87	5	3	425	215	369	9e-17	NA	NA
c5508_g1_i1	574	At5g56140	315	KOG1588	RNA-binding protein Sam68 and related KH domain proteins	15241136	62	50	26.13	15.87	19	0	494	345	217	266	4e-22	ath	rna processing and modification;
c5508_g1_i2	574	At5g56140	315	KOG1588	RNA-binding protein Sam68 and related KH domain proteins	15241136	68.42	76	39.72	24.13	24	0	572	345	191	266	2e-30	ath	rna processing and modification;
c5525_g1_i1	487	SPAC19A8.10	254	NA	NA	19114694	43.55	62	38.19	24.41	31	2	84	269	176	233	5e-09	NA	NA
c5527_g1_i1	461	At4g03810	964	KOG0017	FOG: Transposon-encoded proteins with TYA, reverse transcriptase, integrase domains in various combinations	15237089	36.3	135	87.85	14	64	4	459	85	245	367	6e-24	ath	general function prediction only;
c5542_g1_i1	809	SPAC8E11.10	255	KOG0725	Reductases with broad range of substrate specificities	19115073	46.3	257	95.3	100	129	3	4	768	3	252	3e-59	spo	general function prediction only;
c5565_g1_i1	512	At3g26140	508	NA	NA	15231514	42.6	169	99.02	33.27	94	2	4	510	160	325	2e-38	NA	NA
c5566_g1_i1	359	At5g42670	294	NA	NA	15239034	62.16	37	30.92	12.59	14	0	308	198	149	185	2e-09	NA	NA
c5566_g1_i2	327	At5g42670	294	NA	NA	15239034	62.16	37	33.94	12.59	14	0	276	166	149	185	3e-09	NA	NA
c5574_g1_i1	406	At4g07810	1366	KOG0017	FOG: Transposon-encoded proteins with TYA, reverse transcriptase, integrase domains in various combinations	15235834	55.38	65	48.03	4.76	29	0	9	203	1102	1166	5e-27	ath	general function prediction only;
c5581_g1_i1	320	At1g49540	840	KOG1063	RNA polymerase II elongator complex, subunit ELP2, WD repeat superfamily	15222770	58.33	48	45	5.71	18	1	320	183	392	439	6e-11	ath	chromatin structure and dynamics; transcription;
c5582_g1_i1	350	At3g44900	817	KOG1650	Predicted Kﱿ�antiporter	15230545	38.6	114	97.71	13.95	70	0	347	6	459	572	6e-20	ath	inorganic ion transport and metabolism;
c5588_g1_i1	335	At3g27230	410	NA	NA	18405276	61.17	103	92.24	25.12	40	0	314	6	56	158	1e-37	NA	NA
c5610_g1_i1	352	SPBC1734.04	304	NA	NA	19112213	49.11	112	95.45	36.84	54	2	18	350	97	206	2e-29	NA	NA
c5622_g1_i1	356	At3g63240	574	KOG0565	Inositol polyphosphate 5-phosphatase and related proteins	15229394	64.44	45	37.92	7.84	16	0	220	354	1	45	2e-10	ath	intracellular trafficking, secretion, and vesicular transport;
c5625_g1_i1	362	SPBC3E7.05c	550	KOG1854	Mitochondrial inner membrane protein (mitofilin)	19112884	38.46	65	53.87	11.82	40	0	76	270	480	544	2e-06	spo	cell wall/membrane/envelope biogenesis;
c5631_g1_i1	317	At4g20450	866	NA	NA	15237096	34.78	69	65.3	7.97	38	2	6	200	783	848	1e-06	NA	NA
c5638_g1_i1	499	At3g29510	1158	KOG0017	FOG: Transposon-encoded proteins with TYA, reverse transcriptase, integrase domains in various combinations	15229998	44.78	67	40.28	5.79	36	1	183	380	794	860	3e-09	ath	general function prediction only;
c5641_g1_i1	417	At3g07610	1027	KOG1356	Putative transcription factor 5qNCA, contains JmjC domain	15231487	39.29	112	80.58	10.91	65	2	86	415	184	294	3e-13	ath	transcription;
c5644_g1_i1	405	At5g65160	593	KOG1124	FOG: TPR repeat	15238361	61.07	131	97.04	22.09	51	0	5	397	282	412	6e-51	ath	general function prediction only;
c5648_g1_i1	575	At2g39830	434	KOG1703	Adaptor protein Enigma and related PDZ-LIM proteins	15225574	45.2	177	92.35	40.78	82	5	5	490	25	201	2e-34	ath	signal transduction mechanisms; cytoskeleton;
c5649_g1_i1	333	YJR156c	340	NA	NA	6322616	69.12	68	61.26	20	21	0	130	333	1	68	5e-31	NA	NA
c5653_g1_i1	1029	At5g59640	986	NA	NA	15238487	51.81	193	56.27	19.57	92	1	346	924	240	431	3e-60	NA	NA
c5667_g1_i1	557	At4g27870	770	NA	NA	7487471	40.16	127	68.4	16.49	68	2	531	157	621	741	1e-25	NA	NA
c5678_g1_i1	375	At2g43790	395	KOG0660	Mitogen-activated protein kinase	15224359	81.6	125	100	31.65	23	0	1	375	108	232	3e-71	ath	signal transduction mechanisms;
c5693_g1_i1	475	At3g44200	941	KOG0589	Serine/threonine protein kinase	15229902	90.62	32	20.21	3.4	3	0	295	200	163	194	2e-13	ath	general function prediction only;
c5724_g1_i1	1384	At1g79460	785	NA	NA	15219383	51.2	375	81.29	47.77	181	2	51	1172	405	778	4e-126	NA	NA
c5737_g1_i1	635	YDR148c	463	KOG0559	Dihydrolipoamide succinyltransferase (2-oxoglutarate dehydrogenase, E2 subunit)	6320352	77.73	211	99.69	45.57	43	1	3	635	249	455	3e-114	sce	energy production and conversion;
c5748_g1_i1	307	SPBC1683.13c	618	NA	NA	19111861	46.81	47	45.93	7.61	25	0	134	274	257	303	3e-08	NA	NA
c5750_g1_i1	835	At4g09480	290	NA	NA	15233899	34.33	67	24.07	23.1	44	0	3	203	75	141	7e-17	NA	NA
c5754_g1_i1	670	At4g33870	358	NA	NA	15235136	38.04	163	72.99	45.53	64	2	31	519	229	354	7e-29	NA	NA
c5772_g1_i1	401	At2g11240	1044	KOG1075	FOG: Reverse transcriptase	15227423	42.31	78	58.35	7.47	44	1	401	168	547	623	1e-06	ath	general function prediction only;
c5773_g1_i1	583	At1g18850	399	NA	NA	18394662	49.23	130	66.9	32.58	65	1	193	582	204	332	2e-39	NA	NA
c5778_g1_i1	532	At2g10780	1611	KOG0017	FOG: Transposon-encoded proteins with TYA, reverse transcriptase, integrase domains in various combinations	15227314	39.47	114	64.29	7.08	66	3	192	530	550	661	1e-14	ath	general function prediction only;
c5781_g1_i1	481	At3g32110	1911	KOG1075	FOG: Reverse transcriptase	15232033	42.54	134	83.58	7.01	77	0	17	418	967	1100	3e-35	ath	general function prediction only;
c5784_g1_i1	400	At1g67330	291	NA	NA	15220402	64.34	129	96.75	44.33	46	0	1	387	123	251	1e-56	NA	NA
c5789_g1_i1	343	At4g19710	916	NA	NA	15235154	80.7	114	99.71	12.45	22	0	2	343	90	203	3e-49	NA	NA
c5791_g1_i1	340	At3g04605	757	NA	NA	15229320	48.68	76	67.06	10.04	38	1	6	230	239	314	2e-15	NA	NA
c5797_g1_i1	804	At5g04530	464	NA	NA	15238194	62.5	264	98.51	56.9	97	1	17	802	31	294	6e-102	NA	NA
c5802_g1_i1	570	Hs4758032	906	KOG0276	Vesicle coat complex COPI, beta' subunit	4758032	59.69	191	100	21.08	75	2	1	570	167	356	7e-82	hsa	intracellular trafficking, secretion, and vesicular transport;
c5816_g1_i1	492	YGR231c	315	KOG3090	Prohibitin-like protein	6321670	65.22	115	70.12	36.51	40	0	2	346	196	310	2e-44	sce	posttranslational modification, protein turnover, chaperones;
c5837_g1_i1	423	At2g41690	244	KOG0627	Heat shock transcription factor	15227413	83.61	61	43.26	25	10	0	241	423	41	101	1e-29	ath	transcription;
c5849_g1_i1	305	At2g21890	375	KOG0023	Alcohol dehydrogenase, class V	15227106	47.06	68	66.89	18.13	36	0	302	99	74	141	6e-14	ath	secondary metabolites biosynthesis, transport and catabolism;
c5859_g1_i1	419	At4g27310	223	NA	NA	15237049	60	35	25.06	15.7	14	0	1	105	40	74	9e-07	NA	NA
c5863_g1_i1	439	At4g31250_1	670	NA	NA	NA	47.66	107	73.12	15.97	54	2	3	320	546	651	3e-24	NA	NA
c5873_g1_i1	434	At1g03220	433	KOG1339	Aspartyl protease	15218740	47.1	138	95.39	31.87	63	4	22	432	271	399	3e-27	ath	posttranslational modification, protein turnover, chaperones;
c5893_g1_i1	615	At1g47910	1142	KOG1075	FOG: Reverse transcriptase	15221014	31.18	186	90.73	16.29	127	1	41	598	21	205	7e-23	ath	general function prediction only;
c5929_g1_i1	430	At3g31023	1098	KOG0017	FOG: Transposon-encoded proteins with TYA, reverse transcriptase, integrase domains in various combinations	15231509	35.43	127	88.6	11.57	81	1	1	381	30	155	1e-17	ath	general function prediction only;
c5949_g1_i1	428	At5g43420	375	KOG0800	FOG: Predicted E3 ubiquitin ligase	15239865	36.69	139	97.43	37.07	63	6	3	350	193	329	2e-17	ath	posttranslational modification, protein turnover, chaperones;
c5962_g1_i1	587	At5g10530	651	NA	NA	15238190	68.39	193	98.64	29.65	61	0	9	587	318	510	4e-94	NA	NA
c5988_g1_i1	385	At2g05200	1229	KOG1075	FOG: Reverse transcriptase	15224487	53.64	110	85.71	8.95	51	0	3	332	404	513	1e-29	ath	general function prediction only;
c5990_g1_i1	522	At1g58410	899	KOG4658	Apoptotic ATPase	15217959	38.51	174	100	19.35	103	3	4	519	343	514	2e-34	ath	signal transduction mechanisms;
c5996_g1_i1	329	At4g09000	267	KOG0841	Multifunctional chaperone (14-3-3 family)	18413181	74.31	109	99.39	40.82	28	0	327	1	78	186	1e-54	ath	posttranslational modification, protein turnover, chaperones;
c6018_g1_i1	351	SPBC651.03c	373	KOG2595	Predicted GTPase activator protein	19112293	39.25	107	91.45	28.69	63	1	27	347	68	172	2e-14	spo	signal transduction mechanisms;
c6022_g1_i1	534	At2g15920	1100	KOG0017	FOG: Transposon-encoded proteins with TYA, reverse transcriptase, integrase domains in various combinations	15226650	30.63	111	62.36	10.09	48	3	5	289	241	338	5e-07	ath	general function prediction only;
c6022_g1_i2	369	At2g07010	1413	KOG0017	FOG: Transposon-encoded proteins with TYA, reverse transcriptase, integrase domains in various combinations	15225640	36.07	122	99.19	8.63	58	2	3	368	427	528	1e-15	ath	general function prediction only;
c6036_g1_i1	576	At3g13310	157	KOG0712	Molecular chaperone (DnaJ superfamily)	15231204	41.35	133	69.27	84.71	59	4	381	13	9	132	4e-16	ath	posttranslational modification, protein turnover, chaperones;
c6045_g1_i1	391	SPBC17D11.07c	965	KOG2062	26S proteasome regulatory complex, subunit RPN2/PSMD1	19113173	44	75	57.54	7.77	41	1	83	304	218	292	5e-13	spo	posttranslational modification, protein turnover, chaperones;
c6062_g1_i1	388	At1g64700	203	NA	NA	15217713	49.33	75	57.99	36.95	37	1	141	362	1	75	1e-20	NA	NA
c6070_g1_i1	486	At3g08890	170	NA	NA	18398279	75.26	97	59.88	57.06	24	0	1	291	74	170	4e-50	NA	NA
c6087_g1_i1	1171	At4g36220	520	KOG0156	Cytochrome P450 CYP2 subfamily	15234332	68.63	271	69.43	52.12	78	2	257	1057	47	314	1e-123	ath	secondary metabolites biosynthesis, transport and catabolism;
c6087_g1_i2	1802	At4g36220	520	KOG0156	Cytochrome P450 CYP2 subfamily	15234332	71.28	477	79.41	91.73	130	2	257	1675	47	520	0	ath	secondary metabolites biosynthesis, transport and catabolism;
c6111_g1_i1	1670	At1g44510	1459	KOG0017	FOG: Transposon-encoded proteins with TYA, reverse transcriptase, integrase domains in various combinations	15219414	40.55	254	45.63	17.41	150	1	964	203	506	758	7e-67	ath	general function prediction only;
c6125_g1_i1	433	At4g29990	876	NA	NA	15233796	60.61	33	22.86	3.77	13	0	215	117	457	489	7e-07	NA	NA
c6127_g1_i1	340	At1g19260	769	NA	NA	15221982	50	78	68.82	10.14	39	0	59	292	23	100	4e-19	NA	NA
c6130_g1_i1	408	At1g75160	393	NA	NA	15222128	54.22	83	61.03	21.12	37	1	2	247	309	391	2e-26	NA	NA
c6143_g1_i1	554	At1g06080	305	KOG1600	Fatty acid desaturase	15221393	60.14	148	80.14	48.52	57	2	105	548	25	170	2e-58	ath	lipid transport and metabolism;
c6162_g1_i1	369	At4g22900	333	NA	NA	15235857	47.33	131	100	39.34	46	2	6	329	190	320	1e-14	NA	NA
c6188_g1_i1	519	SPBC2F12.14c	524	KOG2550	IMP dehydrogenase/GMP reductase	19112494	62.86	175	100	33.4	63	1	1	519	98	272	6e-70	spo	nucleotide transport and metabolism;
c6188_g2_i1	915	YLR432w	523	KOG2550	IMP dehydrogenase/GMP reductase	6323464	68.77	269	88.2	51.43	72	4	2	808	267	523	8e-125	sce	nucleotide transport and metabolism;
c6207_g1_i1	392	At5g47230	329	NA	NA	8809606	85.71	63	48.21	19.15	9	0	2	190	185	247	3e-25	NA	NA
c6208_g1_i1	548	At1g24640	1133	KOG1075	FOG: Reverse transcriptase	15221799	45.08	122	66.79	10.77	67	0	543	178	757	878	5e-34	ath	general function prediction only;
c6226_g1_i1	490	At5g20480	1031	NA	NA	15241369	48.57	70	42.86	6.79	36	0	277	486	86	155	3e-22	NA	NA
c6232_g1_i1	537	SPAC926.09c	2073	NA	NA	19115282	67.23	177	98.88	8.54	58	0	3	533	718	894	3e-83	NA	NA
c6236_g1_i1	310	SPBC1271.02	752	KOG2292	Oligosaccharyltransferase, STT3 subunit	19111940	56.86	51	49.35	6.78	22	0	4	156	682	732	6e-14	spo	posttranslational modification, protein turnover, chaperones;
c6245_g1_i1	359	At1g11340	901	NA	NA	15220351	43.06	72	60.17	7.99	40	1	243	31	85	156	4e-14	NA	NA
c6269_g1_i1	646	At5g65030	202	NA	NA	15238321	34.76	164	76.16	81.19	102	4	159	644	1	161	2e-16	NA	NA
c6290_g1_i1	538	At1g07890	250	NA	NA	15223049	62.73	161	89.78	64.4	60	0	56	538	1	161	7e-73	NA	NA
c6308_g1_i1	397	Hs5454078	370	KOG1523	Actin-related protein Arp2/3 complex, subunit ARPC1/p41-ARC	5454078	93.91	115	86.9	31.08	7	0	2	346	256	370	1e-73	hsa	cytoskeleton;
c6320_g1_i1	440	At5g40370	111	KOG1752	Glutaredoxin and related proteins	15242674	55.13	78	53.18	70.27	35	0	110	343	2	79	1e-19	ath	posttranslational modification, protein turnover, chaperones;
c6320_g1_i2	467	At5g40370	111	KOG1752	Glutaredoxin and related proteins	15242674	51.96	102	65.52	91.89	45	2	110	406	2	102	2e-21	ath	posttranslational modification, protein turnover, chaperones;
c6323_g1_i1	375	At4g30560	733	KOG0498	K+channel ERG and related proteins, contain PAS/PAC sensor domain	15234769	39.02	82	65.6	11.19	47	2	129	368	3	83	2e-06	ath	inorganic ion transport and metabolism; signal transduction mechanisms;
c6337_g1_i1	945	SPBC4F6.09	612	KOG0254	Predicted transporter (major facilitator superfamily)	19112901	34.98	223	70.79	36.44	144	1	65	733	358	579	6e-24	spo	general function prediction only;
c6338_g1_i1	498	At5g52870	326	NA	NA	15237292	51.92	52	31.33	15.95	19	2	28	165	215	266	7e-07	NA	NA
c6348_g1_i1	537	YHR020w	688	KOG4163	Prolyl-tRNA synthetase	6321808	47.73	176	98.32	25.58	92	0	10	537	437	612	3e-56	sce	translation, ribosomal structure and biogenesis;
c6359_g1_i1	317	At3g51290	602	NA	NA	15230441	57.14	63	59.62	10.47	27	0	9	197	1	63	9e-17	NA	NA
c6370_g1_i1	547	At5g20830	808	KOG0853	Glycosyltransferase	15242073	78.65	89	48.81	11.01	19	0	347	81	664	752	6e-62	ath	cell wall/membrane/envelope biogenesis;
c6370_g1_i2	617	At5g20830	808	KOG0853	Glycosyltransferase	15242073	80.56	180	87.52	22.28	34	1	617	81	573	752	3e-98	ath	cell wall/membrane/envelope biogenesis;
c6374_g1_i1	371	Hs11056044	289	KOG1626	Inorganic pyrophosphatase/Nucleosome remodeling factor, subunit NURF38	11056044	70.49	122	98.65	42.21	35	1	5	367	168	289	1e-58	hsa	energy production and conversion;
c6376_g1_i1	520	At2g45140	239	KOG0439	VAMP-associated protein involved in inositol metabolism	15225415	40	60	34.62	25.1	35	1	33	209	68	127	2e-08	ath	intracellular trafficking, secretion, and vesicular transport;
c6376_g1_i2	410	At2g45140	239	KOG0439	VAMP-associated protein involved in inositol metabolism	15225415	40	60	43.9	25.1	35	1	33	209	68	127	1e-08	ath	intracellular trafficking, secretion, and vesicular transport;
c6378_g1_i1	341	Hs21918875	432	KOG0800	FOG: Predicted E3 ubiquitin ligase	NA	44.74	38	33.43	8.8	21	0	12	125	394	431	4e-06	hsa	posttranslational modification, protein turnover, chaperones;
c6381_g1_i1	340	At1g75110	428	NA	NA	18410771	75.44	57	50.29	13.32	13	1	2	172	372	427	2e-20	NA	NA
c6387_g1_i1	399	At1g21000	243	NA	NA	4836888	66.13	62	46.62	25.51	21	0	214	399	13	74	1e-25	NA	NA
c6403_g1_i1	333	AtMi026	145	KOG0017	FOG: Transposon-encoded proteins with TYA, reverse transcriptase, integrase domains in various combinations	NA	43.64	110	99.1	75.86	58	2	332	3	30	135	5e-27	ath	general function prediction only;
c6464_g1_i1	626	At5g53150	755	NA	NA	15238659	38.1	84	40.26	11.13	28	1	36	287	73	132	7e-07	NA	NA
c6466_g1_i1	461	At3g26850	265	NA	NA	18405114	68.97	58	37.74	21.89	18	0	2	175	208	265	1e-17	NA	NA
c6474_g1_i1	321	At3g05390	463	NA	NA	15229977	87.85	107	100	23.11	13	0	1	321	351	457	1e-49	NA	NA
c6481_g1_i1	516	At5g02640	161	NA	NA	15241885	33.75	160	93.02	99.38	63	7	50	409	1	157	5e-17	NA	NA
c6486_g1_i1	1239	At2g05200	1229	KOG1075	FOG: Reverse transcriptase	15224487	30.7	417	100	33.93	265	8	3	1193	465	877	9e-52	ath	general function prediction only;
c6489_g1_i1	504	At5g15900	426	NA	NA	15237213	43.53	170	100	39.91	93	3	1	504	226	394	9e-50	NA	NA
c6499_g1_i1	420	At3g19690	161	KOG3017	Defense-related protein containing SCP domain	15230919	58.42	101	72.14	62.73	38	2	5	298	62	161	8e-36	ath	function unknown
c6501_g1_i1	319	At5g57580	647	NA	NA	15242785	35.58	104	97.81	16.07	61	2	11	304	140	243	2e-11	NA	NA
c6517_g1_i1	360	YOR362c	288	KOG0184	20S proteasome, regulatory subunit alpha type PSMA3/PRE10	6324938	70.41	98	81.67	34.03	29	0	65	358	1	98	7e-45	sce	posttranslational modification, protein turnover, chaperones;
c6519_g1_i1	385	At4g31250_1	670	NA	NA	NA	49.59	121	94.29	18.06	59	2	13	372	533	652	8e-33	NA	NA
c6520_g1_i1	335	At4g17450	1433	KOG0017	FOG: Transposon-encoded proteins with TYA, reverse transcriptase, integrase domains in various combinations	15236074	42	50	44.78	3.49	29	0	30	179	145	194	1e-09	ath	general function prediction only;
c6536_g1_i1	304	At3g24255	836	KOG1075	FOG: Reverse transcriptase	15229461	35	80	78.95	9.57	52	0	3	242	77	156	4e-11	ath	general function prediction only;
c6539_g1_i1	308	7295305	355	KOG0082	G-protein alpha subunit (small G protein superfamily)	17137790	45.1	102	99.35	28.73	56	0	3	308	73	174	6e-25	dme	cell cycle control, cell division, chromosome partitioning; signal transduction mechanisms;
c6541_g1_i1	359	At4g19230	457	KOG0157	Cytochrome P450 CYP4/CYP19/CYP26 subfamilies	7430728	37.19	121	100	26.48	73	1	357	4	264	384	6e-26	ath	secondary metabolites biosynthesis, transport and catabolism; lipid transport and metabolism;
c6543_g1_i1	364	YEL040w	467	NA	NA	6320795	43.4	53	43.68	11.35	29	1	205	360	1	53	3e-06	NA	NA
c6551_g1_i1	380	At2g33420	1039	NA	NA	15226107	47.62	42	33.16	4.04	22	0	130	5	603	644	8e-14	NA	NA
c6552_g2_i1	327	At1g75820	980	NA	NA	15222877	42.24	116	100	11.84	55	3	1	327	380	490	4e-15	NA	NA
c6561_g1_i1	331	SPAC12B10.13	240	KOG2659	LisH motif-containing protein	19115557	39.74	78	70.69	32.5	47	0	61	294	137	214	3e-12	spo	cytoskeleton;
c6573_g1_i2	464	At4g12130	363	KOG2929	Transcription factor, component of CCR4 transcriptional complex	15234442	49.12	57	36.85	15.7	29	0	374	204	279	335	3e-13	ath	transcription;
c6586_g1_i1	391	At1g02690	538	KOG0166	Karyopherin (importin) alpha	15217828	43.1	58	44.5	10.78	31	1	144	317	8	63	1e-06	ath	intracellular trafficking, secretion, and vesicular transport;
c6588_g1_i1	753	At3g23750	928	NA	NA	15229508	49.4	249	99.2	26.83	125	1	6	752	24	271	5e-73	NA	NA
c6590_g1_i1	521	At2g27310	337	NA	NA	15225867	41.56	77	44.34	22.85	41	1	340	122	11	87	3e-08	NA	NA
c6615_g1_i1	1263	At2g05200	1229	KOG1075	FOG: Reverse transcriptase	15224487	36.63	243	57.72	19.77	153	1	3	728	593	835	3e-42	ath	general function prediction only;
c6646_g1_i1	421	At2g23330	1496	KOG0017	FOG: Transposon-encoded proteins with TYA, reverse transcriptase, integrase domains in various combinations	15227813	55.45	101	71.97	6.75	45	0	3	305	1396	1496	8e-27	ath	general function prediction only;
c6646_g2_i1	376	At2g13940	1501	KOG0017	FOG: Transposon-encoded proteins with TYA, reverse transcriptase, integrase domains in various combinations	15225539	56.91	123	98.14	8.19	53	0	6	374	1279	1401	2e-39	ath	general function prediction only;
c6656_g1_i1	793	SPBC20F10.01	194	KOG3262	H/ACA small nucleolar RNP component GAR1	19113157	73.49	83	31.4	42.78	22	0	107	355	25	107	2e-37	spo	translation, ribosomal structure and biogenesis;
c6657_g1_i1	421	At1g56430	324	NA	NA	15223535	56.8	125	89.07	38.58	52	2	52	420	5	129	4e-40	NA	NA
c6659_g1_i1	506	At5g49690	460	KOG1192	UDP-glucuronosyl and UDP-glucosyl transferase	15240534	47.65	170	100	36.96	79	3	504	1	203	364	5e-36	ath	carbohydrate transport and metabolism; energy production and conversion;
c6664_g1_i1	589	At5g42360	563	NA	NA	15238937	34.62	234	100	41.56	105	7	9	587	171	397	1e-34	NA	NA
c6671_g1_i1	417	At5g09880	604	KOG0147	Transcriptional coactivator CAPER (RRM superfamily)	9758966	84.13	126	90.65	20.86	14	2	380	3	150	269	6e-65	ath	transcription;
c6711_g1_i1	399	Hs4502153	4563	KOG4338	Predicted lipoprotein	4502153	53.44	131	98.5	2.87	61	0	5	397	2543	2673	7e-46	hsa	lipid transport and metabolism;
c6733_g1_i1	442	At5g63930	1102	NA	NA	15237562	38.78	147	99.77	13.34	89	1	3	440	421	567	2e-20	NA	NA
c6743_g1_i1	1626	At4g26360	1141	KOG1075	FOG: Reverse transcriptase	15236180	40.83	120	22.14	10.52	71	0	876	1235	610	729	1e-37	ath	general function prediction only;
c6748_g1_i1	395	Hs5453676	262	KOG3627	Trypsin	5453676	43.18	132	100	50.38	71	3	2	394	101	229	9e-31	hsa	amino acid transport and metabolism;
c6750_g1_i1	416	At3g25040	200	KOG3106	ER lumen protein retaining receptor	15230245	79.31	29	20.91	14.5	6	0	376	290	156	184	4e-09	ath	intracellular trafficking, secretion, and vesicular transport;
c6756_g1_i1	308	At1g56075	855	KOG0469	Elongation factor 2	15222834	91.09	101	98.38	11.81	9	0	305	3	14	114	4e-54	ath	translation, ribosomal structure and biogenesis;
c6762_g1_i1	313	At3g29775	1348	KOG0017	FOG: Transposon-encoded proteins with TYA, reverse transcriptase, integrase domains in various combinations	15230082	42.57	101	96.81	7.49	52	3	20	313	364	461	2e-17	ath	general function prediction only;
c6763_g1_i1	393	At3g47090	1009	NA	NA	15232726	48.18	137	100	13.58	64	3	1	393	769	904	1e-34	NA	NA
c6797_g1_i1	544	At5g51880	250	NA	NA	8809682	77.5	40	22.06	16	9	0	315	196	211	250	3e-15	NA	NA
c6803_g1_i1	535	At3g46530	835	KOG4658	Apoptotic ATPase	15231449	37.93	174	97.57	20.84	94	5	26	514	141	311	1e-19	ath	signal transduction mechanisms;
c6808_g1_i1	467	At1g49100	888	NA	NA	15222042	36.71	158	100	17.79	92	5	2	457	210	365	1e-21	NA	NA
c6810_g1_i1	492	At2g26390	389	KOG2392	Serpin	15225297	41.72	151	92.07	38.82	80	5	481	29	202	344	2e-25	ath	defense mechanisms;
c6812_g1_i1	949	SPAC8E11.10	255	KOG0725	Reductases with broad range of substrate specificities	19115073	45.35	258	81.56	100	136	4	111	878	1	255	2e-67	spo	general function prediction only;
c6825_g1_i1	405	YDL240w_1	746	KOG1703	Adaptor protein Enigma and related PDZ-LIM proteins	NA	32	100	74.07	13.4	63	2	1	294	541	637	1e-06	sce	signal transduction mechanisms; cytoskeleton;
c6831_g1_i1	479	At2g07010	1413	KOG0017	FOG: Transposon-encoded proteins with TYA, reverse transcriptase, integrase domains in various combinations	15225640	43.64	55	34.45	3.89	31	0	137	301	21	75	2e-06	ath	general function prediction only;
c6843_g1_i1	647	Hs4758786	463	KOG2870	NADH:ubiquinone oxidoreductase, NDUFS2/49 kDa subunit	4758786	72.12	208	96.45	44.92	58	0	19	642	65	272	5e-104	hsa	energy production and conversion;
c6855_g1_i1	506	At5g25100	584	KOG1278	Endosomal membrane proteins, EMP70	15238699	78.72	94	55.73	16.1	20	0	282	1	268	361	6e-59	ath	intracellular trafficking, secretion, and vesicular transport;
c6859_g1_i1	1031	At3g44640	377	KOG4585	Predicted transposase	15230463	49.12	171	49.76	45.36	83	3	435	938	145	314	4e-50	ath	replication, recombination and repair;
c6865_g1_i1	436	At1g18830	911	KOG0307	Vesicle coat complex COPII, subunit SEC31	15221878	36.41	206	100	22.61	67	8	1	435	616	818	1e-19	ath	intracellular trafficking, secretion, and vesicular transport;
c6866_g1_i1	503	At3g55780	429	NA	NA	15228190	48.33	60	35.79	13.99	28	1	3	182	298	354	5e-11	NA	NA
c6893_g1_i1	385	At1g24640	1133	KOG1075	FOG: Reverse transcriptase	15221799	49.06	53	41.3	4.68	27	0	250	92	814	866	4e-13	ath	general function prediction only;
c6893_g1_i2	387	At1g24640	1133	KOG1075	FOG: Reverse transcriptase	15221799	49.06	53	41.09	4.68	27	0	252	94	814	866	5e-13	ath	general function prediction only;
c6895_g1_i1	406	At5g56140	315	KOG1588	RNA-binding protein Sam68 and related KH domain proteins	15241136	84	25	18.47	7.94	4	0	322	248	194	218	1e-06	ath	rna processing and modification;
c6919_g1_i1	624	YLR109w	176	KOG0541	Alkyl hydroperoxide reductase/peroxiredoxin	6323138	39.41	170	81.73	96.59	91	8	56	532	8	176	4e-28	sce	posttranslational modification, protein turnover, chaperones;
c6930_g1_i1	486	At3g08030	365	NA	NA	18398135	66.67	99	61.11	27.12	33	0	1	297	263	361	3e-40	NA	NA
c6934_g1_i1	683	At1g77820	238	KOG1075	FOG: Reverse transcriptase	15218110	31.17	154	67.64	64.71	100	3	211	663	65	215	4e-16	ath	general function prediction only;
c6937_g1_i1	768	At1g17130	331	KOG2989	Uncharacterized conserved protein	15220036	58.1	105	41.02	31.72	36	1	221	511	46	150	9e-40	ath	function unknown
c6940_g1_i1	404	At5g53390	485	NA	NA	15238731	50.75	134	99.5	27.63	66	0	1	402	329	462	6e-41	NA	NA
c6942_g1_i1	383	At5g55540	1380	KOG4308	LRR-containing protein	15240531	74.8	127	99.48	9.2	32	0	3	383	874	1000	3e-63	ath	function unknown
c6943_g1_i1	590	At2g15540	1225	KOG1075	FOG: Reverse transcriptase	15226555	37.58	149	75.76	12.16	64	1	203	562	480	628	2e-36	ath	general function prediction only;
c6953_g1_i1	366	At1g72230	181	NA	NA	15218396	44.72	123	100	67.96	62	3	3	353	45	167	9e-14	NA	NA
c6961_g1_i1	638	At2g14050	610	KOG0477	DNA replication licensing factor, MCM2 component	15225568	86.36	44	20.69	7.21	6	0	153	22	368	411	3e-16	ath	replication, recombination and repair;
c6961_g1_i2	561	At2g14050	610	KOG0477	DNA replication licensing factor, MCM2 component	15225568	65.79	114	60.96	18.69	13	3	360	22	323	411	3e-36	ath	replication, recombination and repair;
c6962_g1_i1	364	At5g02390	835	NA	NA	15241788	43.14	51	42.03	6.11	28	1	194	346	716	765	4e-06	NA	NA
c6979_g1_i1	339	YJR145c	261	KOG0378	40S ribosomal protein S4	6321997	75	72	63.72	27.59	17	1	3	215	186	257	2e-31	sce	translation, ribosomal structure and biogenesis;
c6982_g1_i1	311	At3g18520	561	KOG1343	Histone deacetylase complex, catalytic component HDA1	15229659	70.87	103	99.36	18.36	30	0	3	311	283	385	9e-37	ath	chromatin structure and dynamics;
c6982_g2_i1	617	At3g18520	561	KOG1343	Histone deacetylase complex, catalytic component HDA1	15229659	49.02	153	74.39	27.27	62	4	6	419	381	532	4e-35	ath	chromatin structure and dynamics;
c6988_g1_i1	350	At2g10780	1611	KOG0017	FOG: Transposon-encoded proteins with TYA, reverse transcriptase, integrase domains in various combinations	15227314	64.13	92	78.86	5.71	33	0	75	350	651	742	2e-33	ath	general function prediction only;
c6995_g1_i1	365	YGL080w	130	KOG1590	Uncharacterized conserved protein	6321358	56.99	93	76.44	71.54	40	0	28	306	28	120	2e-36	sce	function unknown
c6999_g1_i1	1101	YBR162c	455	NA	NA	6319638	47.06	221	60.22	48.57	109	5	250	903	221	436	4e-50	NA	NA
c7012_g1_i2	476	At5g45760	352	NA	NA	9758679	88.89	27	17.02	7.67	3	0	214	134	179	205	2e-08	NA	NA
c7013_g1_i1	1477	At1g47910	1142	KOG1075	FOG: Reverse transcriptase	15221014	33.09	417	84.7	36.51	218	3	1475	408	439	855	2e-69	ath	general function prediction only;
c7014_g2_i1	452	At2g11140	411	KOG0017	FOG: Transposon-encoded proteins with TYA, reverse transcriptase, integrase domains in various combinations	15227405	36.81	144	95.58	35.04	91	0	3	434	77	220	1e-25	ath	general function prediction only;
c7018_g1_i1	398	At3g54820	286	KOG0223	Aquaporin (major intrinsic protein family)	15233102	57.58	99	74.62	34.62	8	1	398	102	214	278	2e-27	ath	carbohydrate transport and metabolism;
c7019_g1_i1	392	At1g70010	1315	KOG0017	FOG: Transposon-encoded proteins with TYA, reverse transcriptase, integrase domains in various combinations	15222522	33.82	136	100	10.34	60	4	1	384	649	762	3e-10	ath	general function prediction only;
c7019_g2_i1	956	At4g23160_1	597	KOG0017	FOG: Transposon-encoded proteins with TYA, reverse transcriptase, integrase domains in various combinations	NA	48.99	296	92.89	49.58	146	1	69	941	63	358	1e-89	ath	general function prediction only;
c7024_g1_i1	627	At3g29400	658	KOG2344	Exocyst component protein and related proteins	15228701	49.08	218	100	33.13	101	3	4	627	275	492	2e-61	ath	intracellular trafficking, secretion, and vesicular transport;
c7056_g1_i1	937	At5g06320	231	NA	NA	15239999	49.1	167	53.47	72.29	77	5	223	711	67	229	8e-41	NA	NA
c7061_g1_i1	799	At1g63700	883	KOG0198	MEKK and related serine/threonine protein kinases	15222512	37.36	91	34.17	10.31	17	1	274	2	449	499	7e-09	ath	signal transduction mechanisms;
c7077_g1_i1	356	At5g58140	920	NA	NA	15242958	45	80	67.42	8.7	44	0	3	242	158	237	2e-17	NA	NA
c7085_g1_i1	448	SPAC9.07c	366	KOG1487	GTP-binding protein DRG1 (ODN superfamily)	19114262	78.76	113	75.67	30.87	24	0	110	448	1	113	2e-36	spo	signal transduction mechanisms;
c7108_g1_i1	414	At5g05240	570	NA	NA	15239046	31.71	123	89.13	21.58	61	4	112	411	96	218	2e-09	NA	NA
c7130_g1_i1	425	At5g46720	175	NA	NA	15237492	53.91	128	90.35	73.14	53	1	58	423	4	131	6e-33	NA	NA
c7131_g1_i1	305	At1g05170	404	NA	NA	15220440	79.25	53	52.13	13.12	11	0	161	3	208	260	8e-24	NA	NA
c7146_g1_i1	389	At1g04110	775	NA	NA	18379242	46.32	136	100	17.55	66	1	1	387	423	558	4e-36	NA	NA
c7153_g1_i1	449	AtCh087	274	KOG0438	Mitochondrial/chloroplast ribosomal protein L2	7525074	71.11	45	30.07	16.42	13	0	227	93	87	131	2e-13	ath	translation, ribosomal structure and biogenesis;
c7153_g1_i2	753	AtCh087	274	KOG0438	Mitochondrial/chloroplast ribosomal protein L2	7525074	71.11	45	17.93	16.42	13	0	227	93	87	131	1e-12	ath	translation, ribosomal structure and biogenesis;
c7156_g1_i1	434	At3g30170	995	NA	NA	15230116	31.47	143	98.85	14.37	89	3	3	431	441	574	4e-19	NA	NA
c7159_g1_i1	424	At4g10250	195	KOG0710	Molecular chaperone (small heat-shock protein Hsp26/Hsp42)	15234985	60	45	31.84	23.08	18	0	289	423	34	78	1e-10	ath	posttranslational modification, protein turnover, chaperones;
c7167_g1_i1	336	At3g44610	472	KOG0610	Putative serine/threonine protein kinase	15230457	65.31	98	87.5	20.76	25	1	70	336	74	171	4e-36	ath	general function prediction only;
c7173_g1_i1	689	At1g77280	781	NA	NA	15223890	32.21	149	64.88	19.08	81	5	143	535	48	194	1e-13	NA	NA
c7209_g1_i1	311	Hs14720692	158	KOG1075	FOG: Reverse transcriptase	14720692	80.33	61	58.84	38.61	11	1	123	302	1	61	8e-25	hsa	general function prediction only;
c7212_g1_i1	470	At2g13940	1501	KOG0017	FOG: Transposon-encoded proteins with TYA, reverse transcriptase, integrase domains in various combinations	15225539	70.27	37	23.62	2.47	11	0	417	307	1465	1501	4e-09	ath	general function prediction only;
c7217_g1_i1	583	At1g30100	589	NA	NA	15220654	65.35	101	51.97	17.15	35	0	2	304	488	588	3e-42	NA	NA
c7223_g2_i1	405	At5g53030	245	NA	NA	15237334	40.52	116	85.93	47.35	59	6	61	402	2	109	4e-08	NA	NA
c7224_g1_i1	601	At2g11140	411	KOG0017	FOG: Transposon-encoded proteins with TYA, reverse transcriptase, integrase domains in various combinations	15227405	47.06	51	25.46	12.41	27	0	263	415	63	113	2e-09	ath	general function prediction only;
c7229_g1_i1	963	At1g34270	477	KOG1021	Acetylglucosaminyltransferase EXT1/exostosin 1	18399194	71.59	88	27.41	18.45	24	1	690	430	207	294	4e-35	ath	carbohydrate transport and metabolism; cell wall/membrane/envelope biogenesis; extracellular structures;
c7231_g1_i1	382	At4g13460_1	385	NA	NA	NA	45	100	78.53	25.97	46	4	90	380	108	201	6e-13	NA	NA
c7238_g1_i1	705	Hs4759034	437	KOG0688	Peptide chain release factor 1 (eRF1)	4759034	82.05	234	99.57	53.55	42	0	2	703	60	293	5e-140	hsa	translation, ribosomal structure and biogenesis;
c7240_g1_i1	423	At5g26170	161	NA	NA	15239617	48.98	49	34.75	30.43	23	2	276	422	89	135	9e-09	NA	NA
c7245_g1_i1	309	At1g76270	572	NA	NA	6554491	45	100	97.09	17.48	49	1	8	307	28	121	1e-22	NA	NA
c7253_g1_i1	940	At2g16670	1333	KOG0017	FOG: Transposon-encoded proteins with TYA, reverse transcriptase, integrase domains in various combinations	15227276	65.71	312	99.57	23.41	107	0	937	2	934	1245	2e-139	ath	general function prediction only;
c7258_g1_i1	1008	At5g01050	586	KOG1263	Multicopper oxidases	15240882	45.83	336	100	57.34	136	5	1	1008	102	391	3e-86	ath	secondary metabolites biosynthesis, transport and catabolism;
c7264_g1_i1	1010	At1g54430	1639	KOG0987	DNA helicase PIF1/RRM3	15221815	42.95	156	46.34	9.52	73	3	237	656	1453	1608	7e-23	ath	cell cycle control, cell division, chromosome partitioning;
c7268_g1_i1	1081	At2g15510	1138	KOG1075	FOG: Reverse transcriptase	15226541	36.56	372	100	32.69	217	7	1077	1	571	936	4e-66	ath	general function prediction only;
c7275_g1_i1	686	At4g03620	342	NA	NA	15236347	46.82	173	75.66	50.58	83	4	173	667	67	238	2e-33	NA	NA
c7278_g1_i1	615	SPCC132.04c	1106	KOG2250	Glutamate/leucine/phenylalanine/valine dehydrogenases	19075649	40.85	213	100	19.26	111	2	3	611	341	548	3e-39	spo	amino acid transport and metabolism;
c7284_g1_i1	356	SPBC1683.04	832	NA	NA	19111852	40.21	97	81.74	11.66	58	0	60	350	7	103	7e-22	NA	NA
c7293_g1_i1	760	At5g50400	529	KOG1378	Purple acid phosphatase	15240667	37.86	243	95.92	45.94	136	5	5	724	292	522	4e-45	ath	carbohydrate transport and metabolism;
c7301_g1_i1	848	At5g01130	484	NA	NA	15240896	52	50	17.69	10.33	24	0	419	568	5	54	2e-09	NA	NA
c7305_g1_i1	543	At1g15425	278	KOG4547	WD40 repeat-containing protein	18394243	71.74	46	25.41	16.55	13	0	542	405	163	208	7e-10	ath	general function prediction only;
c7307_g1_i1	650	YPR160w	902	KOG2099	Glycogen phosphorylase	6325418	49.49	196	90.46	21.73	86	1	101	649	3	198	1e-47	sce	carbohydrate transport and metabolism;
c7308_g1_i1	1435	YKR039w	602	KOG1286	Amino acid transporters	6322892	50.36	411	85.92	68.27	193	3	221	1435	75	480	3e-122	sce	amino acid transport and metabolism;
c7312_g1_i1	533	At1g02660	713	NA	NA	18378994	65.57	183	100	25.67	53	3	8	532	443	623	1e-79	NA	NA
c7314_g1_i1	665	At3g56940	409	NA	NA	15230174	93.94	66	29.77	16.14	4	0	664	467	225	290	2e-52	NA	NA
c7324_g1_i1	474	YOR184w	395	KOG2790	Phosphoserine aminotransferase	6324758	47.4	154	97.47	38.99	73	3	15	473	237	383	3e-28	sce	coenzyme transport and metabolism; amino acid transport and metabolism;
c7326_g1_i1	512	SPCC1223.12c	416	NA	NA	19075857	44.94	89	52.15	21.39	41	3	3	263	270	352	2e-12	NA	NA
c7328_g1_i1	488	At5g63930	1102	NA	NA	15237562	44.44	162	99.59	14.7	85	3	5	487	482	639	7e-27	NA	NA
c7338_g1_i1	561	At1g62460	1304	KOG0017	FOG: Transposon-encoded proteins with TYA, reverse transcriptase, integrase domains in various combinations	15220784	47.42	97	51.87	7.44	50	1	21	311	1074	1169	2e-28	ath	general function prediction only;
c7340_g1_i1	652	7300255	395	KOG1339	Aspartyl protease	7300255	34.1	173	79.6	43.8	96	8	7	501	128	290	6e-11	dme	posttranslational modification, protein turnover, chaperones;
c7347_g1_i1	315	At4g05510	604	KOG1121	Tam3-transposase (Ac family)	18412955	42.5	80	76.19	13.25	43	1	282	43	324	400	5e-14	ath	replication, recombination and repair;
c7347_g1_i2	496	At1g08105	707	KOG1121	Tam3-transposase (Ac family)	15223125	39.74	151	91.33	21.36	88	1	487	35	427	574	1e-27	ath	replication, recombination and repair;
c7348_g1_i1	830	At1g43190	396	KOG1190	Polypyrimidine tract-binding protein	15218310	41.11	90	32.53	22.73	53	0	808	539	98	187	3e-12	ath	rna processing and modification;
c7359_g1_i1	1269	At2g17610	773	KOG1075	FOG: Reverse transcriptase	15227874	42.2	109	25.77	14.1	63	0	1269	943	242	350	4e-35	ath	general function prediction only;
c7359_g1_i2	680	At1g24640	1133	KOG1075	FOG: Reverse transcriptase	15221799	44.23	104	45.88	9.18	58	0	680	369	753	856	3e-21	ath	general function prediction only;
c7362_g1_i1	626	At4g00650	578	NA	NA	7486558	41.98	81	38.82	14.01	47	0	298	56	235	315	5e-14	NA	NA
c7364_g1_i1	488	At4g18350	583	NA	NA	15236854	72.11	147	90.37	25.21	41	0	2	442	71	217	1e-67	NA	NA
c7364_g1_i2	777	At1g30100	589	NA	NA	15220654	71.98	257	99.23	43.63	72	0	5	775	79	335	4e-135	NA	NA
c7365_g1_i1	592	At1g59265	1466	KOG0017	FOG: Transposon-encoded proteins with TYA, reverse transcriptase, integrase domains in various combinations	15218006	56.92	65	32.94	4.43	28	0	427	233	1239	1303	2e-37	ath	general function prediction only;
c7368_g1_i1	391	Hs13637608	727	KOG2282	NADH-ubiquinone oxidoreductase, NDUFS1/75 kDa subunit	13637608	65.38	130	99.74	17.88	45	0	2	391	156	285	3e-57	hsa	energy production and conversion;
c7377_g1_i1	2236	At1g31030	872	KOG1075	FOG: Reverse transcriptase	15221596	40.3	201	26.97	23.05	120	0	101	703	168	368	9e-62	ath	general function prediction only;
c7393_g1_i1	639	At3g50150	509	NA	NA	15229684	39.33	150	70.42	29.47	89	2	20	469	328	475	2e-24	NA	NA
c7394_g1_i1	361	At3g12700	439	KOG1339	Aspartyl protease	15230568	59.18	98	81.44	22.32	40	0	66	359	124	221	3e-32	ath	posttranslational modification, protein turnover, chaperones;
c7401_g1_i1	404	At4g34260	847	NA	NA	15235311	38.69	137	100	16.17	74	3	2	391	401	534	4e-19	NA	NA
c7405_g1_i1	898	At2g13930	1335	KOG0017	FOG: Transposon-encoded proteins with TYA, reverse transcriptase, integrase domains in various combinations	15225537	48.92	231	77.17	17.3	113	2	212	898	448	675	2e-70	ath	general function prediction only;
c7406_g1_i1	641	At5g11420	366	NA	NA	15239049	67.61	213	99.69	58.2	69	0	3	641	132	344	7e-107	NA	NA
c7411_g1_i1	314	At2g45230	1374	KOG1075	FOG: Reverse transcriptase	15225436	35.94	64	61.15	4.66	37	1	205	14	317	376	2e-09	ath	general function prediction only;
c7419_g1_i2	683	At5g58320	589	NA	NA	15237168	48.48	132	57.98	22.41	62	2	201	578	72	203	3e-34	NA	NA
c7429_g1_i1	538	At1g33500	254	NA	NA	15217558	54.26	94	52.42	37.01	43	0	49	330	17	110	3e-25	NA	NA
c7433_g1_i1	707	SPBC428.05c	410	KOG1706	Argininosuccinate synthase	19111975	69.78	225	95.47	54.88	68	0	31	705	6	230	7e-121	spo	amino acid transport and metabolism;
c7443_g1_i1	657	At3g42100	1752	KOG0987	DNA helicase PIF1/RRM3	15228453	34.55	110	50.23	6.28	57	5	342	632	325	432	5e-08	ath	cell cycle control, cell division, chromosome partitioning;
c7449_g1_i1	417	At4g21700	962	NA	NA	15234570	44	100	71.94	10.4	47	4	2	289	829	923	5e-12	NA	NA
c7449_g1_i2	349	At4g21700	962	NA	NA	15234570	41.25	80	68.77	8.32	44	2	2	235	829	907	5e-09	NA	NA
c7451_g1_i1	917	Hs14269566	931	NA	NA	14269566	47.95	73	23.88	7.84	36	1	519	737	24	94	6e-10	NA	NA
c7452_g1_i1	617	At5g04460	831	NA	NA	15237719	57.92	183	88.98	22.02	53	6	1	483	651	831	2e-49	NA	NA
c7465_g1_i1	358	7297689	156	KOG0004	Ubiquitin/40S ribosomal protein S27a fusion	17136574	77.66	94	78.77	60.26	21	0	2	283	61	154	3e-24	dme	translation, ribosomal structure and biogenesis;
c7471_g1_i1	946	YKL056c	167	KOG1727	Microtubule-binding protein (translationally controlled tumor protein)	6322794	61.18	170	53.91	100	63	2	25	534	1	167	3e-58	sce	cell cycle control, cell division, chromosome partitioning; cytoskeleton;
c7475_g1_i1	421	Hs7705905	300	KOG1201	Hydroxysteroid 17-beta dehydrogenase 11	7705905	62.62	107	76.25	35.67	40	0	3	323	189	295	2e-32	hsa	secondary metabolites biosynthesis, transport and catabolism;
c7478_g1_i1	510	At1g48830	191	KOG3320	40S ribosomal protein S7	15221972	75.82	91	53.53	47.64	22	0	132	404	92	182	2e-44	ath	translation, ribosomal structure and biogenesis;
c7490_g1_i1	1024	At4g09480	290	NA	NA	15233899	34.72	216	63.28	74.48	133	4	397	1020	13	228	6e-37	NA	NA
c7493_g1_i1	567	SPAC167.01	1072	KOG1027	Serine/threonine protein kinase and endoribonuclease ERN1/IRE1, sensor of the unfolded protein response pathway	19114296	42.86	182	96.3	16.98	90	4	2	538	682	852	1e-30	spo	signal transduction mechanisms;
c7494_g1_i1	799	At3g44900	817	KOG1650	Predicted Kﱿ�antiporter	15230545	32.83	265	99.5	32.44	176	2	1	795	359	621	2e-36	ath	inorganic ion transport and metabolism;
c7504_g1_i1	394	At1g44100	476	KOG1303	Amino acid transporters	15219347	72.64	106	80.71	22.27	29	0	383	66	371	476	1e-44	ath	amino acid transport and metabolism;
c7512_g1_i1	420	At1g73480	407	KOG1455	Lysophospholipase	11120787	72.79	136	97.14	33.42	35	1	408	1	129	262	1e-68	ath	lipid transport and metabolism;
c7513_g1_i1	372	At2g07620	1241	KOG0987	DNA helicase PIF1/RRM3	15226033	35.71	112	90.32	9.02	70	1	36	371	595	704	2e-15	ath	cell cycle control, cell division, chromosome partitioning;
c7515_g1_i1	778	At2g20780	547	KOG0254	Predicted transporter (major facilitator superfamily)	15225426	56	50	19.28	9.14	22	0	246	395	93	142	4e-17	ath	general function prediction only;
c7520_g1_i1	337	At5g27740	354	KOG2035	Replication factor C, subunit RFC3	15241031	30.39	102	90.8	28.81	69	2	26	328	22	122	4e-07	ath	cell cycle control, cell division, chromosome partitioning; replication, recombination and repair;
c7521_g1_i1	460	At4g35550	268	NA	NA	15237035	65.96	47	30.65	17.54	16	0	371	231	88	134	9e-14	NA	NA
c7524_g1_i1	515	At3g14415	367	KOG0538	Glycolate oxidase	15229497	82.05	39	22.72	10.63	7	0	2	118	327	365	9e-15	ath	energy production and conversion;
c7534_g1_i1	373	At5g41040	441	NA	NA	9759150	64.57	127	100	28.8	42	1	2	373	242	368	2e-53	NA	NA
c7538_g1_i1	385	At2g29230	915	NA	NA	15227055	41.98	81	63.12	8.85	47	0	58	300	688	768	2e-14	NA	NA
c7538_g1_i2	440	At2g14030	874	NA	NA	15225565	39.53	129	87.95	14.76	75	2	58	438	673	800	8e-23	NA	NA
c7553_g1_i1	794	At2g45550	511	KOG0156	Cytochrome P450 CYP2 subfamily	15225510	56.85	146	55.16	28.57	63	0	708	271	359	504	3e-57	ath	secondary metabolites biosynthesis, transport and catabolism;
c7560_g1_i1	418	At3g42100	1752	KOG0987	DNA helicase PIF1/RRM3	15228453	35.71	98	70.33	5.59	50	4	33	290	325	421	1e-07	ath	cell cycle control, cell division, chromosome partitioning;
c7566_g1_i1	362	At4g38930	315	KOG1816	Ubiquitin fusion-degradation protein	7488221	81.58	38	31.49	12.06	6	1	249	362	1	37	2e-14	ath	posttranslational modification, protein turnover, chaperones;
c7566_g1_i2	391	At4g38930	315	KOG1816	Ubiquitin fusion-degradation protein	7488221	81.58	38	29.16	12.06	6	1	278	391	1	37	2e-14	ath	posttranslational modification, protein turnover, chaperones;
c7567_g1_i1	397	YHR028c	818	KOG2100	Dipeptidyl aminopeptidase	6321817	38.79	116	87.66	14.18	68	2	2	346	225	338	2e-19	sce	posttranslational modification, protein turnover, chaperones;
c7572_g1_i1	610	At2g07550	1356	KOG0017	FOG: Transposon-encoded proteins with TYA, reverse transcriptase, integrase domains in various combinations	15225746	50	162	79.67	11.95	80	1	1	483	1182	1343	3e-44	ath	general function prediction only;
c7573_g1_i1	815	At4g30850	405	KOG0748	Predicted membrane proteins, contain hemolysin III domain	15234912	50.18	277	100	68.4	106	6	3	815	45	295	3e-86	ath	general function prediction only; signal transduction mechanisms;
c7577_g1_i1	486	At5g14230	591	KOG0504	FOG: Ankyrin repeat	15241347	64.2	162	100	27.41	55	1	1	486	58	216	7e-65	ath	general function prediction only;
c7582_g1_i1	430	Hs7705730	198	KOG3165	Predicted nucleic-acid-binding protein, contains PIN domain	7705730	65.69	137	95.58	69.19	47	0	1	411	55	191	2e-63	hsa	general function prediction only;
c7589_g1_i1	346	At3g06150	594	NA	NA	15230646	86.96	46	39.88	7.74	6	0	2	139	549	594	7e-24	NA	NA
c7591_g1_i1	589	SPAC4F8.15	286	KOG0254	Predicted transporter (major facilitator superfamily)	19114770	40.38	156	79.46	54.55	92	1	3	470	110	264	2e-35	spo	general function prediction only;
c7591_g2_i1	383	SPAC4F8.15	286	KOG0254	Predicted transporter (major facilitator superfamily)	19114770	37.01	127	99.48	44.41	79	1	1	381	92	217	1e-22	spo	general function prediction only;
c7611_g1_i1	566	At4g14460	1489	KOG0017	FOG: Transposon-encoded proteins with TYA, reverse transcriptase, integrase domains in various combinations	15233456	50.82	61	32.33	4.1	30	0	560	378	800	860	6e-15	ath	general function prediction only;
c7632_g1_i1	428	At4g28220	559	KOG2495	NADH-dehydrogenase (ubiquinone)	7487970	54.39	57	39.95	10.2	26	0	361	191	192	248	3e-14	ath	energy production and conversion;
c7637_g1_i1	798	At3g51490	729	KOG0254	Predicted transporter (major facilitator superfamily)	15230501	33.01	206	77.44	28.26	129	4	109	717	12	211	6e-23	ath	general function prediction only;
c7639_g1_i1	995	At1g17150	402	NA	NA	15220038	46.02	289	87.14	71.89	154	2	7	867	112	400	4e-70	NA	NA
c7641_g1_i1	383	At1g77020	358	KOG0691	Molecular chaperone (DnaJ superfamily)	15223810	53.1	113	88.51	31.56	25	1	347	9	177	261	7e-29	ath	posttranslational modification, protein turnover, chaperones;
c7646_g1_i1	595	At3g55780	429	NA	NA	15228190	49.74	189	95.29	44.06	90	2	15	566	92	280	8e-57	NA	NA
c7652_g1_i1	1098	At2g11140	411	KOG0017	FOG: Transposon-encoded proteins with TYA, reverse transcriptase, integrase domains in various combinations	15227405	35.97	139	37.98	33.82	88	1	166	579	69	207	3e-24	ath	general function prediction only;
c7652_g1_i2	716	At4g03530	374	KOG0017	FOG: Transposon-encoded proteins with TYA, reverse transcriptase, integrase domains in various combinations	15236328	37.5	88	36.87	23.53	54	1	175	435	75	162	3e-09	ath	general function prediction only;
c7653_g1_i1	303	At2g21860	522	NA	NA	18399815	72.29	83	82.18	15.9	23	0	302	54	429	511	2e-38	NA	NA
c7655_g1_i1	920	At3g24170	499	KOG0405	Pyridine nucleotide-disulphide oxidoreductase	15230074	76.81	69	22.5	13.83	16	0	714	920	377	445	4e-29	ath	secondary metabolites biosynthesis, transport and catabolism;
c7656_g1_i1	387	At5g25610	392	NA	NA	15239478	46.39	97	75.19	24.74	50	1	1	285	293	389	4e-26	NA	NA
c7663_g1_i1	377	At1g47910	1142	KOG1075	FOG: Reverse transcriptase	15221014	52.68	112	89.12	9.81	52	1	41	376	317	427	4e-31	ath	general function prediction only;
c7663_g2_i1	566	At1g47910	1142	KOG1075	FOG: Reverse transcriptase	15221014	44.07	59	31.27	5.17	33	0	370	546	582	640	1e-22	ath	general function prediction only;
c7677_g1_i1	643	At1g61260	339	NA	NA	15219894	45	140	65.32	41.3	66	4	6	419	204	334	2e-25	NA	NA
c7683_g1_i1	646	At5g12000	703	KOG1187	Serine/threonine protein kinase	15239834	68.91	193	89.63	27.45	60	0	66	644	357	549	2e-93	ath	signal transduction mechanisms;
c7683_g2_i1	475	At4g31220	243	KOG1187	Serine/threonine protein kinase	15235877	66	100	63.16	41.15	34	0	51	350	113	212	5e-44	ath	signal transduction mechanisms;
c7686_g1_i1	361	At5g20210	256	NA	NA	15241294	35.05	97	80.61	37.89	61	2	26	313	96	191	6e-09	NA	NA
c7688_g1_i1	402	At3g12110	377	KOG0676	Actin and related proteins	15229955	87.31	134	100	35.54	17	0	1	402	151	284	4e-80	ath	cytoskeleton;
c7693_g1_i1	534	YLL006w	426	NA	NA	6323023	47.95	146	82.02	34.27	74	1	2	433	273	418	4e-41	NA	NA
c7700_g1_i1	308	At3g03780	765	KOG2263	Methionine synthase II (cobalamin-independent)	15228634	73.33	30	29.22	3.92	8	0	2	91	734	763	1e-06	ath	amino acid transport and metabolism;
c7725_g1_i1	360	SPAP27G11.06c	162	KOG0934	Clathrin adaptor complex, small subunit	19114322	65.77	111	92.5	68.52	38	0	28	360	1	111	4e-54	spo	intracellular trafficking, secretion, and vesicular transport;
c7730_g1_i1	434	At2g11140	411	KOG0017	FOG: Transposon-encoded proteins with TYA, reverse transcriptase, integrase domains in various combinations	15227405	46.15	65	44.93	15.82	35	0	239	433	68	132	3e-12	ath	general function prediction only;
c7742_g1_i1	342	At1g60160	826	NA	NA	15219006	72.73	88	77.19	10.65	22	1	37	294	739	826	2e-38	NA	NA
c7770_g1_i1	360	At2g17910	1344	KOG1075	FOG: Reverse transcriptase	15227922	50	52	43.33	3.87	26	0	149	304	833	884	1e-12	ath	general function prediction only;
c7777_g1_i1	605	At2g13940	1501	KOG0017	FOG: Transposon-encoded proteins with TYA, reverse transcriptase, integrase domains in various combinations	15225539	31.73	104	51.57	6.93	71	0	291	602	53	156	1e-15	ath	general function prediction only;
c7781_g1_i1	425	At5g51060	905	KOG0039	Ferric reductase, NADH/NADPH oxidase and related proteins	15241361	82.35	34	24	3.76	6	0	2	103	872	905	4e-13	ath	inorganic ion transport and metabolism; secondary metabolites biosynthesis, transport and catabolism;
c7786_g1_i1	319	AtCh008	507	KOG1353	F0F1-type ATP synthase, alpha subunit	7525018	93.94	66	62.07	13.02	4	0	241	44	1	66	1e-32	ath	energy production and conversion;
c7819_g1_i1	306	At2g02650	365	KOG1075	FOG: Reverse transcriptase	15227011	38.24	68	66.67	18.63	41	1	5	205	37	104	2e-08	ath	general function prediction only;
c7840_g1_i1	436	At5g40590	234	NA	NA	15237453	52.63	95	65.37	40.6	40	1	27	311	80	169	1e-29	NA	NA
c7846_g1_i1	339	YAR035w	687	KOG3719	Carnitine O-acyltransferase CPT2/YAT1	6319337	48.11	106	93.81	15.43	52	1	4	321	566	668	2e-24	sce	lipid transport and metabolism;
c7847_g1_i1	590	At2g17550	765	NA	NA	15227860	30.81	172	87.46	22.48	89	7	2	511	76	219	5e-11	NA	NA
c7857_g1_i1	445	At1g47910	1142	KOG1075	FOG: Reverse transcriptase	15221014	31.37	102	68.76	8.93	70	0	13	318	688	789	8e-12	ath	general function prediction only;
c7857_g2_i1	631	At2g15540	1225	KOG1075	FOG: Reverse transcriptase	15226555	45.59	68	32.33	5.55	37	0	140	343	487	554	4e-23	ath	general function prediction only;
c7874_g1_i1	1096	At3g10420	547	NA	NA	12322790	52.51	219	59.95	40.04	92	3	657	4	5	212	5e-49	NA	NA
c7895_g1_i1	517	At1g01280	510	KOG0156	Cytochrome P450 CYP2 subfamily	15223365	76.81	69	40.04	13.53	11	1	516	310	446	509	1e-26	ath	secondary metabolites biosynthesis, transport and catabolism;
c7911_g1_i1	351	At5g26040	316	KOG1344	Predicted histone deacetylase	5107816	80.65	31	26.5	9.81	6	0	335	243	230	260	3e-09	ath	chromatin structure and dynamics;
c7924_g1_i1	393	SPAC644.11c	425	KOG0787	Dehydrogenase kinase	19114791	50.77	65	49.62	15.29	32	0	198	392	8	72	3e-14	spo	signal transduction mechanisms;
c7948_g1_i1	395	At5g04870	610	KOG0032	Ca2ﷆꖚ蝮阩�dependent protein kinase, EF-Hand protein superfamily	15238353	44.58	166	100	27.21	53	5	9	395	9	172	1e-29	ath	signal transduction mechanisms;
c7966_g1_i1	515	At5g21170	283	KOG1616	Protein involved in Snf1 protein kinase complex assembly	15242175	66.04	106	61.75	37.46	36	0	329	12	125	230	7e-47	ath	carbohydrate transport and metabolism;
c7985_g1_i1	360	At3g49600_1	637	KOG1869	Splicing coactivator SRm160/300, subunit SRm300	NA	55.32	94	78.33	14.76	41	1	3	284	4	96	3e-29	ath	rna processing and modification;
c7993_g1_i1	537	At4g03810	964	KOG0017	FOG: Transposon-encoded proteins with TYA, reverse transcriptase, integrase domains in various combinations	15237089	66.67	102	56.98	10.58	34	0	227	532	809	910	4e-59	ath	general function prediction only;
c8002_g1_i1	541	At1g25430	1213	KOG1075	FOG: Reverse transcriptase	15222587	43.94	66	36.6	5.44	32	1	343	540	603	663	5e-11	ath	general function prediction only;
c8005_g1_i1	470	SPBC4F6.09	612	KOG0254	Predicted transporter (major facilitator superfamily)	19112901	31.51	146	93.19	23.86	100	0	28	465	131	276	8e-17	spo	general function prediction only;
c8007_g1_i1	330	At3g22560	175	NA	NA	15228792	49.43	87	79.09	49.71	44	0	3	263	89	175	5e-29	NA	NA
c8016_g1_i1	326	At5g59640	986	NA	NA	15238487	49.07	108	99.39	10.95	55	0	2	325	189	296	7e-27	NA	NA
c8035_g1_i1	429	At1g23880	370	NA	NA	15221609	73.97	73	51.05	19.73	19	0	309	91	59	131	2e-29	NA	NA
c8040_g1_i1	652	At2g19100	1447	KOG1075	FOG: Reverse transcriptase	15224716	42.11	38	17.48	2.63	22	0	255	368	1152	1189	2e-09	ath	general function prediction only;
c8040_g2_i1	557	At4g04650	332	KOG1075	FOG: Reverse transcriptase	18412636	32.74	113	60.86	34.04	73	3	13	348	154	264	4e-11	ath	general function prediction only;
c8047_g1_i1	560	SPAC4A8.15c	127	KOG1755	Profilin	19114739	55.3	132	70.71	100	54	1	1	396	1	127	2e-41	spo	cytoskeleton;
c8053_g1_i2	581	At2g20875	104	NA	NA	15226414	58.95	95	49.05	91.35	29	1	171	455	20	104	4e-31	NA	NA
c8069_g1_i1	499	At1g47910	1142	KOG1075	FOG: Reverse transcriptase	15221014	35.76	165	99.2	14.45	104	1	2	490	464	628	5e-28	ath	general function prediction only;
c8075_g2_i1	560	At2g25550	1750	KOG1075	FOG: Reverse transcriptase	15224748	34.48	145	77.68	8.29	89	1	5	439	760	898	2e-27	ath	general function prediction only;
c8088_g1_i1	305	At2g46060	787	NA	NA	15225923	45.63	103	100	13.09	54	2	1	303	330	432	1e-23	NA	NA
c8090_g1_i1	496	At1g24640	1133	KOG1075	FOG: Reverse transcriptase	15221799	49.61	129	78.02	11.39	65	0	431	45	752	880	9e-39	ath	general function prediction only;
c8113_g1_i1	420	At3g13250	1419	KOG0987	DNA helicase PIF1/RRM3	15231181	31.87	91	65	6.41	50	1	139	375	83	173	2e-06	ath	cell cycle control, cell division, chromosome partitioning;
c8119_g1_i1	544	At1g02970	500	KOG0601	Cyclin-dependent kinase WEE1	15218666	35.82	134	73.9	26.8	66	7	141	494	12	141	6e-10	ath	cell cycle control, cell division, chromosome partitioning;
c8137_g1_i1	557	SPAC637.07	567	KOG2479	Translation initiation factor 3, subunit d (eIF-3d)	19115537	62.86	105	56.55	18.52	39	0	2	316	451	555	2e-41	spo	translation, ribosomal structure and biogenesis;
c8138_g1_i1	434	At3g10360	1031	KOG1488	Translational repressor Pumilio/PUF3 and related RNA-binding proteins (Puf superfamily)	15228271	39.56	91	62.9	8.83	37	3	179	433	611	689	2e-08	ath	translation, ribosomal structure and biogenesis;
c8171_g1_i1	603	At5g13200	272	NA	NA	15240044	41.74	115	57.21	42.28	62	2	347	3	40	149	2e-20	NA	NA
c8185_g1_i1	325	At4g17350	383	NA	NA	15236045	60.71	84	77.54	21.93	32	1	2	250	282	365	9e-26	NA	NA
c8187_g1_i1	615	SPAC1F5.10	394	KOG0328	Predicted ATP-dependent RNA helicase FAL1, involved in rRNA maturation, DEAD-box superfamily	19113775	87.37	95	46.34	24.11	12	0	1	285	300	394	3e-53	spo	translation, ribosomal structure and biogenesis;
c8189_g1_i1	485	At2g45230	1374	KOG1075	FOG: Reverse transcriptase	15225436	30.88	68	42.06	4.95	47	0	14	217	332	399	2e-12	ath	general function prediction only;
c8210_g1_i1	336	YHR107c	407	KOG2655	Septin family protein (P-loop GTPase)	6321899	58.33	120	100	29.48	39	1	7	333	141	260	1e-41	sce	cell cycle control, cell division, chromosome partitioning; cytoskeleton; intracellular trafficking, secretion, and vesicular transport;
c8214_g1_i1	375	At1g28220	351	NA	NA	15217872	45.16	62	49.6	17.66	32	1	183	4	39	100	1e-09	NA	NA
c8226_g1_i1	438	At1g72700	1228	KOG0206	P-type ATPase	15218567	56.57	99	67.81	8.06	40	2	145	435	1	98	1e-29	ath	general function prediction only;
c8227_g1_i1	386	At1g14510	252	KOG1632	Uncharacterized PHD Zn-finger protein	15223786	68.04	97	75.39	38.49	31	0	95	385	44	140	9e-34	ath	general function prediction only;
c8234_g1_i1	443	YPL147w	870	KOG0064	Peroxisomal long-chain acyl-CoA transporter, ABC superfamily	6325110	38.21	123	83.3	14.14	73	1	1	369	353	472	8e-24	sce	lipid transport and metabolism;
c8239_g1_i1	533	At1g51130	403	KOG2866	Uncharacterized conserved protein	15223745	49.3	71	39.96	17.62	36	0	264	476	77	147	7e-08	ath	function unknown
c8248_g1_i1	382	At2g47480	110	NA	NA	15226612	52.69	93	73.04	84.55	37	3	67	327	17	108	4e-10	NA	NA
c8250_g1_i1	388	At4g27560	455	KOG1192	UDP-glucuronosyl and UDP-glucosyl transferase	15234195	38.54	96	74.23	21.1	57	2	3	290	354	447	2e-16	ath	carbohydrate transport and metabolism; energy production and conversion;
c8258_g1_i1	1281	At2g25550	1750	KOG1075	FOG: Reverse transcriptase	15224748	38.14	236	55.27	13.49	139	4	257	958	741	971	2e-53	ath	general function prediction only;
c8261_g1_i1	444	At4g23900	237	KOG0888	Nucleoside diphosphate kinase	18416233	62.67	75	50.68	31.65	27	1	223	444	28	102	8e-22	ath	nucleotide transport and metabolism;
c8264_g1_i1	1055	At5g51160	442	KOG0504	FOG: Ankyrin repeat	15241393	30.51	272	77.35	61.54	164	6	263	1012	33	301	4e-24	ath	general function prediction only;
c8270_g1_i1	302	SPCC548.07c	557	KOG0254	Predicted transporter (major facilitator superfamily)	19075247	37.78	90	89.4	16.16	55	1	2	268	88	177	2e-13	spo	general function prediction only;
c8271_g1_i1	414	At3g55870	526	KOG1223	Isochorismate synthase	11268468	69.57	138	100	26.24	42	0	1	414	27	164	1e-65	ath	amino acid transport and metabolism;
c8276_g1_i1	736	HsMi004	227	NA	NA	17981856	64.55	220	89.67	96.92	77	1	71	727	1	220	2e-76	NA	NA
c8277_g1_i1	409	At3g18190	536	KOG0358	Chaperonin complex component, TCP-1 delta subunit (CCT4)	15229595	73.08	26	19.07	4.85	7	0	297	220	51	76	9e-08	ath	posttranslational modification, protein turnover, chaperones;
c8278_g1_i1	382	At4g14320	105	KOG3464	60S ribosomal protein L44	15236469	93.02	43	33.77	40.95	3	0	380	252	63	105	7e-20	ath	translation, ribosomal structure and biogenesis;
c8280_g1_i1	499	At1g32590	1334	KOG0017	FOG: Transposon-encoded proteins with TYA, reverse transcriptase, integrase domains in various combinations	15223249	45.36	97	58.32	7.27	39	3	234	497	788	879	3e-16	ath	general function prediction only;
c8282_g1_i1	353	At2g39730	446	KOG0651	26S proteasome regulatory complex, ATPase RPT4	7438144	90.52	116	98.58	26.01	11	0	2	349	326	441	9e-69	ath	posttranslational modification, protein turnover, chaperones;
c8287_g1_i1	666	At1g13750	613	KOG1378	Purple acid phosphatase	15222942	33.04	230	100	37.52	111	8	7	663	162	359	2e-28	ath	carbohydrate transport and metabolism;
c8294_g1_i1	374	At1g57640	1468	KOG0017	FOG: Transposon-encoded proteins with TYA, reverse transcriptase, integrase domains in various combinations	15223634	40	55	44.12	3.75	33	0	94	258	143	197	3e-12	ath	general function prediction only;
c8296_g1_i1	392	At3g55150	633	KOG2344	Exocyst component protein and related proteins	15233194	46.58	73	55.87	11.53	39	0	173	391	38	110	1e-17	ath	intracellular trafficking, secretion, and vesicular transport;
c8297_g1_i1	438	YLR342w	1876	KOG0916	1,3-beta-glucan synthase/callose synthase catalytic subunit	6323374	87.67	146	100	7.78	18	0	1	438	694	839	4e-83	sce	cell wall/membrane/envelope biogenesis;
c8307_g1_i1	345	SPBC3B8.03	450	KOG0172	Lysine-ketoglutarate reductase/saccharopine dehydrogenase	19113203	52.73	110	95.65	24.44	51	1	2	331	278	386	6e-34	spo	amino acid transport and metabolism;
c8328_g1_i1	645	SPCC338.10c	174	KOG4075	Cytochrome c oxidase, subunit IV/COX5b	19075658	41.56	154	71.63	88.51	88	2	137	595	9	161	5e-28	spo	energy production and conversion;
c8329_g1_i1	303	At3g42640	948	KOG0205	Plasma membrane H+transporting ATPase	15229126	73.17	41	40.59	4.32	11	0	3	125	908	948	5e-14	ath	inorganic ion transport and metabolism;
c8340_g1_i1	479	At5g27250	348	KOG4585	Predicted transposase	15240466	36.67	120	75.16	34.48	67	3	3	344	224	340	6e-15	ath	replication, recombination and repair;
c8341_g1_i1	518	YFL054c	646	KOG0224	Aquaporin (major intrinsic protein family)	14318465	56.84	95	55.02	14.71	40	1	235	516	340	434	6e-32	sce	carbohydrate transport and metabolism;
c8346_g1_i1	346	At5g02820	427	KOG2795	Catalytic subunit of the meiotic double strand break transesterase	15241959	40.58	69	59.83	16.16	40	1	303	97	360	427	5e-12	ath	replication, recombination and repair;
c8352_g1_i1	374	SPAC1556.02c	641	KOG2403	Succinate dehydrogenase, flavoprotein subunit	19115231	88.71	124	99.47	19.34	14	0	3	374	261	384	6e-73	spo	energy production and conversion;
c8359_g1_i1	431	At3g02840	379	NA	NA	18396341	54.12	85	59.16	22.43	33	3	2	238	295	379	8e-16	NA	NA
c8365_g1_i1	353	SPAC10F6.16	139	KOG4076	Regulator of ATP-sensitive K channels Alpha-endosulfine/ARPP-19 and related cAMP-regulated phosphoproteins	19114179	64.58	48	40.79	34.53	16	1	3	143	48	95	1e-13	spo	signal transduction mechanisms; intracellular trafficking, secretion, and vesicular transport;
c8368_g1_i1	423	SPAC4G8.02c	70	KOG3498	Preprotein translocase, gamma subunit	19113973	57.35	68	48.23	97.14	29	0	69	272	3	70	1e-25	spo	intracellular trafficking, secretion, and vesicular transport;
c8372_g1_i2	874	At1g80930	900	KOG2140	Uncharacterized conserved protein	15220892	45.04	242	83.07	26.89	129	3	844	119	349	586	4e-50	ath	general function prediction only;
c8374_g1_i1	504	SPCC417.10	508	KOG2533	Permease of the major facilitator superfamily	19075787	32.74	168	100	33.07	112	1	3	503	151	318	4e-31	spo	carbohydrate transport and metabolism;
c8380_g1_i1	389	Hs13435386	503	KOG0158	Cytochrome P450 CYP3/CYP5/CYP6/CYP9 subfamilies	13435386	57.48	127	97.94	25.25	54	0	7	387	1	127	1e-42	hsa	secondary metabolites biosynthesis, transport and catabolism;
c8388_g1_i1	608	At5g05480	608	NA	NA	18414901	40.91	198	97.7	32.57	94	3	15	608	95	269	4e-46	NA	NA
c8390_g1_i1	443	At1g08760	748	NA	NA	15223907	51.02	49	33.18	6.55	20	1	3	149	86	130	2e-07	NA	NA
c8399_g1_i1	379	At2g40660	440	KOG2241	tRNA-binding protein	4895232	73.47	49	38.79	11.14	13	0	378	232	392	440	1e-16	ath	translation, ribosomal structure and biogenesis;
c8402_g1_i1	598	YFL018c	499	KOG1335	Dihydrolipoamide dehydrogenase	14318501	73.03	89	44.65	17.84	24	0	1	267	410	498	1e-39	sce	energy production and conversion;
c8412_g1_i1	302	At4g28750	143	NA	NA	18203441	82.46	57	56.62	39.86	10	0	274	104	85	141	5e-28	NA	NA
c8414_g1_i1	529	At1g47360	1182	KOG0017	FOG: Transposon-encoded proteins with TYA, reverse transcriptase, integrase domains in various combinations	15220180	32.93	164	93.01	13.87	107	1	527	45	289	452	9e-21	ath	general function prediction only;
c8415_g1_i1	482	At4g22540	732	KOG1737	Oxysterol-binding protein	7486604	56.97	165	100	22.54	62	3	481	2	69	229	2e-39	ath	lipid transport and metabolism;
c8416_g1_i1	504	At4g17600	350	NA	NA	7485188	63.38	142	84.52	40.57	52	0	79	504	101	242	2e-54	NA	NA
c8420_g1_i1	500	At1g78990	455	NA	NA	15219263	44.91	167	100	36.7	70	5	9	497	209	357	5e-35	NA	NA
c8430_g1_i1	481	At1g21270	732	NA	NA	15218959	30.86	162	100	22.13	101	7	3	479	30	183	2e-17	NA	NA
c8433_g1_i1	306	At3g14880	237	NA	NA	15231945	31.25	96	94.12	40.51	62	2	282	1	15	108	4e-13	NA	NA
c8442_g1_i1	741	At1g13280	254	NA	NA	15222241	71.19	177	71.66	69.69	48	3	182	706	79	254	3e-77	NA	NA
c8447_g1_i1	353	Hs6912536	1086	NA	NA	6912536	49.11	112	95.18	10.31	57	0	5	340	618	729	2e-16	NA	NA
c8449_g1_i1	359	At4g10770	766	KOG2262	Sexual differentiation process protein ISP4	15236912	73.08	52	43.45	6.79	14	0	2	157	714	765	2e-20	ath	signal transduction mechanisms;
c8456_g1_i1	509	7301993	535	KOG0157	Cytochrome P450 CYP4/CYP19/CYP26 subfamilies	17864130	33.64	107	63.06	20	68	2	5	322	401	505	1e-15	dme	secondary metabolites biosynthesis, transport and catabolism; lipid transport and metabolism;
c8457_g1_i1	1127	YLR359w	482	KOG2700	Adenylosuccinate lyase	6323391	63.82	304	80.92	63.07	107	2	218	1126	5	306	7e-131	sce	nucleotide transport and metabolism;
c8457_g1_i2	1197	YLR359w	482	KOG2700	Adenylosuccinate lyase	6323391	63.82	304	76.19	63.07	107	2	288	1196	5	306	1e-130	sce	nucleotide transport and metabolism;
c8460_g1_i1	531	At4g34110	629	KOG0123	Polyadenylate-binding protein (RRM superfamily)	15235241	63.5	137	77.4	21.78	50	0	121	531	99	235	6e-61	ath	rna processing and modification; translation, ribosomal structure and biogenesis;
c8462_g1_i1	1209	Hs5174447	317	KOG0279	G protein beta subunit-like protein	5174447	72.12	312	77.42	98.42	87	0	36	971	1	312	3e-170	hsa	signal transduction mechanisms;
c8466_g1_i1	672	At3g19970	431	KOG2521	Uncharacterized conserved protein	15231005	36.14	166	74.11	38.52	98	3	175	666	1	160	2e-14	ath	function unknown
c8481_g1_i1	1219	At4g29090	575	KOG1075	FOG: Reverse transcriptase	15233451	40.32	62	15.26	10.78	37	0	290	475	63	124	7e-24	ath	general function prediction only;
c8481_g1_i2	1199	At2g16680	1319	KOG1075	FOG: Reverse transcriptase	15227278	41.94	62	15.51	4.7	36	0	273	458	813	874	3e-23	ath	general function prediction only;
c8492_g1_i1	498	At1g48410	1048	KOG1041	Translation initiation factor 2C (eIF-2C) and related proteins	15221177	34.39	157	94.58	14.98	95	5	40	495	674	827	4e-17	ath	translation, ribosomal structure and biogenesis;
c8500_g1_i1	350	YKL127w	570	KOG0625	Phosphoglucomutase	6322722	52.5	120	100	21.05	51	3	2	349	382	499	1e-33	sce	carbohydrate transport and metabolism;
c8508_g1_i1	303	Hs13236542	181	KOG1205	Predicted dehydrogenase	13236542	35.71	70	69.31	38.67	45	0	2	211	110	179	3e-07	hsa	secondary metabolites biosynthesis, transport and catabolism;
c8509_g1_i1	535	At3g06060	327	KOG1210	Predicted 3-ketosphinganine reductase	15230620	76.81	69	38.69	21.1	16	0	329	535	32	100	8e-16	ath	secondary metabolites biosynthesis, transport and catabolism;
c8542_g1_i1	494	At2g35380	336	NA	NA	15226975	61.21	165	100	49.11	62	2	3	494	123	286	8e-67	NA	NA
c8565_g1_i1	478	SPAC328.02	504	KOG1815	Predicted E3 ubiquitin ligase	19115116	34.65	127	79.71	25.2	80	2	89	469	43	166	1e-21	spo	posttranslational modification, protein turnover, chaperones;
c8567_g1_i1	360	At4g35830	898	KOG0452	RNA-binding translational regulator IRP (aconitase superfamily)	15233349	80.95	21	17.5	2.34	4	0	299	237	489	509	7e-07	ath	rna processing and modification; translation, ribosomal structure and biogenesis;
c8576_g1_i1	624	SPBC1683.04	832	NA	NA	19111852	35.34	116	55.77	13.94	61	4	294	623	8	115	1e-12	NA	NA
c8576_g1_i2	675	SPBC1683.04	832	NA	NA	19111852	35.34	116	51.56	13.94	61	4	345	674	8	115	1e-12	NA	NA
c8579_g1_i1	647	At1g63840	166	KOG0800	FOG: Predicted E3 ubiquitin ligase	15222553	65.79	38	17.62	22.89	11	2	376	483	97	134	6e-10	ath	posttranslational modification, protein turnover, chaperones;
c8581_g1_i1	353	YDR293c	1250	KOG2102	Exosomal 3'-5' exoribonuclease complex, subunit Rrp44/Dis3	6320499	37.74	106	90.08	8.48	66	0	31	348	849	954	2e-16	sce	translation, ribosomal structure and biogenesis;
c8584_g1_i1	698	Hs5802966	165	KOG1735	Actin depolymerizing factor	5802966	95.15	165	70.92	100	8	0	50	544	1	165	3e-112	hsa	cytoskeleton;
c8586_g1_i1	1136	At5g14040	375	KOG0767	Mitochondrial phosphate carrier protein	15241291	61.35	282	74.47	75.2	100	4	294	1133	70	344	6e-112	ath	energy production and conversion;
c8593_g1_i1	408	SPAC9E9.04	188	KOG1962	B-cell receptor-associated protein and related proteins	19115489	45.07	71	52.21	37.77	39	0	196	408	1	71	2e-13	spo	defense mechanisms;
c8594_g1_i1	371	At5g07800	460	KOG1399	Flavin-containing monooxygenase	15240866	69.11	123	99.46	26.74	34	1	2	370	110	228	3e-52	ath	secondary metabolites biosynthesis, transport and catabolism;
c8602_g1_i1	373	At5g18150	76	NA	NA	15238748	59.76	82	65.95	100	24	2	110	355	1	73	5e-27	NA	NA
c8611_g1_i1	779	At3g23240	218	NA	NA	15229405	58.1	179	68.93	82.11	65	4	612	76	44	212	2e-53	NA	NA
c8614_g1_i1	961	At5g05970	787	KOG4378	Nuclear protein COP1	15239295	68.72	211	65.87	26.81	59	2	122	736	12	221	3e-103	ath	signal transduction mechanisms;
c8636_g1_i1	1282	At2g11140	411	KOG0017	FOG: Transposon-encoded proteins with TYA, reverse transcriptase, integrase domains in various combinations	15227405	43.48	46	10.76	11.19	25	1	273	410	64	108	6e-06	ath	general function prediction only;
c8645_g1_i1	304	At1g28960	321	KOG3069	Peroxisomal NUDIX hydrolase	15218783	58.7	46	45.39	14.33	18	1	178	41	19	63	9e-07	ath	replication, recombination and repair;
c8655_g1_i1	609	At2g05960	1200	KOG0017	FOG: Transposon-encoded proteins with TYA, reverse transcriptase, integrase domains in various combinations	15225024	42.39	184	90.64	15.33	104	2	60	608	385	567	1e-42	ath	general function prediction only;
c8656_g1_i1	475	At3g61880	534	KOG0156	Cytochrome P450 CYP2 subfamily	15228624	64.55	110	69.47	20.6	37	2	8	334	423	531	1e-41	ath	secondary metabolites biosynthesis, transport and catabolism;
c8671_g1_i1	1021	At1g47910	1142	KOG1075	FOG: Reverse transcriptase	15221014	34.95	103	30.26	9.02	67	0	1017	709	604	706	2e-23	ath	general function prediction only;
c8672_g1_i1	847	At2g21910	510	KOG0157	Cytochrome P450 CYP4/CYP19/CYP26 subfamilies	15227116	46.59	176	62.34	34.51	94	0	320	847	25	200	1e-51	ath	secondary metabolites biosynthesis, transport and catabolism; lipid transport and metabolism;
c8689_g1_i1	476	At2g34070	303	NA	NA	15226208	63.33	90	56.72	29.7	32	1	273	4	213	301	1e-32	NA	NA
c8692_g1_i1	308	At1g23990	657	KOG1075	FOG: Reverse transcriptase	15221640	46	50	48.7	7.61	27	0	2	151	113	162	8e-12	ath	general function prediction only;
c8712_g1_i1	433	SPBC32F12.11	336	KOG0657	Glyceraldehyde 3-phosphate dehydrogenase	19112946	62.96	81	56.12	24.11	30	0	3	245	255	335	6e-28	spo	carbohydrate transport and metabolism;
c8717_g1_i1	1259	At3g10740	678	NA	NA	15228368	32.57	393	93.65	57.96	214	13	84	1241	192	540	3e-44	NA	NA
c8732_g1_i1	312	At4g19010	566	KOG1176	Acyl-CoA synthetase	15234087	55.84	77	74.04	13.6	33	1	84	311	22	98	5e-21	ath	lipid transport and metabolism;
c8769_g1_i1	336	AtCh015	1072	KOG0214	RNA polymerase II, second largest subunit	7525025	94.64	112	100	10.45	6	0	1	336	484	595	8e-68	ath	transcription;
c8770_g1_i1	977	At2g33760	583	KOG4197	FOG: PPR repeat	15226158	54.61	152	46.67	26.07	69	0	48	503	432	583	2e-43	ath	general function prediction only;
c8779_g1_i1	788	At3g56120	447	NA	NA	11357541	46.39	263	100	58.84	90	4	3	788	225	437	8e-63	NA	NA
c8779_g1_i2	592	At3g56120	447	NA	NA	11357541	60	130	65.88	29.08	46	1	221	592	308	437	7e-54	NA	NA
c8783_g1_i1	425	At1g23280	303	KOG3064	RNA-binding nuclear protein (MAK16) containing a distinct C4 Zn-finger	15220695	47.25	91	64.24	30.03	9	1	41	313	9	60	1e-18	ath	rna processing and modification;
c8807_g1_i1	469	At4g32650	662	KOG0498	K+channel ERG and related proteins, contain PAS/PAC sensor domain	15233870	40.82	98	62.69	14.8	27	3	467	186	591	661	2e-10	ath	inorganic ion transport and metabolism; signal transduction mechanisms;
c8809_g1_i1	448	At2g04670	1411	KOG0017	FOG: Transposon-encoded proteins with TYA, reverse transcriptase, integrase domains in various combinations	15224043	42.48	153	100	10.84	82	2	3	446	882	1033	3e-25	ath	general function prediction only;
c8818_g1_i1	435	SPBC887.17	625	NA	NA	19113283	34.25	73	50.34	11.68	45	1	7	216	507	579	1e-07	NA	NA
c8828_g1_i1	365	At1g73810	418	NA	NA	15219555	64.71	119	97.81	28.47	40	1	7	363	234	350	1e-48	NA	NA
c8834_g1_i1	410	At2g18480	508	KOG0254	Predicted transporter (major facilitator superfamily)	15224183	33.81	139	100	27.36	83	3	2	409	298	430	9e-13	ath	general function prediction only;
c8841_g1_i1	434	SPAC4F8.14c	447	KOG1393	Hydroxymethylglutaryl-CoA synthase	19114771	52.46	122	84.33	27.29	58	0	5	370	325	446	2e-39	spo	lipid transport and metabolism;
c8842_g1_i1	403	SPCC1753.04	353	KOG1528	Salt-sensitive 3'-phosphoadenosine-5'-phosphatase HAL2/SAL1	19075730	41.54	130	96.77	36.83	65	2	14	403	164	282	5e-26	spo	nucleotide transport and metabolism; inorganic ion transport and metabolism;
c8850_g1_i1	472	Hs4503681	5405	KOG1216	von Willebrand factor and related coagulation proteins	4503681	44	150	95.34	2.78	80	4	5	445	687	835	4e-31	hsa	extracellular structures; defense mechanisms;
c8855_g1_i1	332	At2g45180	134	NA	NA	18406723	72.41	87	78.61	64.93	23	1	275	15	49	134	8e-20	NA	NA
c8866_g1_i1	885	YDR109c	715	KOG2517	Ribulose kinase and related carbohydrate kinases	6320314	51.38	253	85.76	35.38	121	2	1	756	308	559	6e-81	sce	carbohydrate transport and metabolism;
c8867_g1_i1	441	At3g32110	1911	KOG1075	FOG: Reverse transcriptase	15232033	40.58	69	46.94	3.61	41	0	314	108	1360	1428	1e-09	ath	general function prediction only;
c8869_g1_i1	506	At3g47110	1025	NA	NA	15232728	40.35	114	67.59	11.12	68	0	405	64	908	1021	1e-18	NA	NA
c8878_g1_i1	314	At2g27690	495	KOG0157	Cytochrome P450 CYP4/CYP19/CYP26 subfamilies	15226228	67.33	101	96.5	20.4	33	0	12	314	31	131	5e-46	ath	secondary metabolites biosynthesis, transport and catabolism; lipid transport and metabolism;
c8883_g1_i1	538	At1g12990	388	NA	NA	15222142	72	50	27.88	12.89	14	0	3	152	339	388	1e-17	NA	NA
c8894_g1_i1	480	At3g53880	315	KOG1577	Aldo/keto reductase family proteins	15232354	59.09	44	27.5	13.97	18	0	2	133	272	315	1e-10	ath	general function prediction only;
c8900_g1_i2	344	At3g48460	381	NA	NA	15228381	51.47	136	100	35.7	43	2	343	2	226	360	1e-39	NA	NA
c8902_g1_i1	344	At5g12970	769	NA	NA	15239959	56.57	99	86.34	12.87	43	0	39	335	220	318	6e-34	NA	NA
c8903_g1_i1	448	SPAC19D5.07	474	KOG1405	4-aminobutyrate aminotransferase	19115817	59.06	149	99.78	31.43	58	2	4	447	126	272	9e-55	spo	amino acid transport and metabolism;
c8907_g1_i1	613	At4g32870	157	NA	NA	15233966	32.08	159	77.81	100	100	3	71	538	1	154	2e-19	NA	NA
c8922_g1_i1	348	SPAC22A12.17c	261	KOG0725	Reductases with broad range of substrate specificities	19114159	35	100	86.21	38.31	51	4	18	305	169	258	2e-10	spo	general function prediction only;
c8932_g1_i1	773	SPBC12C2.11	696	KOG1268	Glucosamine 6-phosphate synthetases, contain amidotransferase and phosphosugar isomerase domains	19112803	62.2	127	49.29	18.25	43	1	392	772	87	208	2e-71	spo	cell wall/membrane/envelope biogenesis;
c8938_g1_i1	420	YAL061w	417	KOG0024	Sorbitol dehydrogenase	6319257	42.99	107	76.43	25.66	53	5	81	389	1	103	1e-17	sce	secondary metabolites biosynthesis, transport and catabolism;
c8947_g1_i1	498	At1g60940	361	KOG0583	Serine/threonine protein kinase	15219836	52.75	91	54.82	25.21	40	2	2	268	227	316	5e-22	ath	signal transduction mechanisms;
c8957_g1_i1	382	At1g34110	1049	NA	NA	15218505	69.84	126	98.95	12.01	37	1	3	380	36	160	8e-19	NA	NA
c8996_g1_i1	376	At4g16270	355	NA	NA	15234882	61.64	146	100	41.13	35	1	2	376	48	193	2e-56	NA	NA
c8999_g1_i1	334	YJR077c	311	KOG0767	Mitochondrial phosphate carrier protein	6322537	63.1	84	75.45	27.01	31	0	83	334	14	97	3e-21	sce	energy production and conversion;
c9025_g1_i1	308	AtCh085	2294	NA	NA	NA	81.37	102	99.35	4.45	19	0	1	306	73	174	4e-48	NA	NA
c9026_g1_i1	374	At4g30420	373	NA	NA	15234742	46.4	125	100	33.51	63	3	2	370	105	227	3e-26	NA	NA
c9027_g1_i1	453	At4g03810	964	KOG0017	FOG: Transposon-encoded proteins with TYA, reverse transcriptase, integrase domains in various combinations	15237089	38.18	55	36.42	5.71	34	0	166	2	72	126	1e-13	ath	general function prediction only;
c9027_g2_i1	354	At4g03810	964	KOG0017	FOG: Transposon-encoded proteins with TYA, reverse transcriptase, integrase domains in various combinations	15237089	43.16	95	80.51	9.85	45	1	285	1	160	245	4e-16	ath	general function prediction only;
c9030_g1_i1	362	SPBC16C6.05	190	KOG3239	Density-regulated protein related to translation initiation factor 1 (eIF-1/SUI1)	19113595	44.83	58	48.07	30.53	31	1	28	198	126	183	4e-10	spo	general function prediction only;
c9042_g1_i1	370	At4g30620	180	NA	NA	15234797	81.36	118	95.68	65.56	22	0	361	8	59	176	2e-51	NA	NA
c9063_g1_i1	377	At5g54280	1111	KOG0160	Myosin class V heavy chain	9759501	41	100	79.58	9	59	0	2	301	757	856	2e-17	ath	cytoskeleton;
c9080_g1_i1	352	At5g19070	262	KOG3140	Predicted membrane protein	15239641	73.47	98	83.52	37.4	26	0	1	294	44	141	1e-36	ath	function unknown
c9081_g1_i1	1497	At1g47860_2	827	KOG1075	FOG: Reverse transcriptase	NA	31	271	54.31	32.77	174	4	127	900	312	582	1e-31	ath	general function prediction only;
c9087_g1_i1	317	At4g02330	573	NA	NA	18411914	48.94	94	88.96	16.4	47	1	3	284	479	571	3e-29	NA	NA
c9099_g1_i1	430	At2g23980	688	KOG0498	K+channel ERG and related proteins, contain PAS/PAC sensor domain	15224080	48.84	86	60	12.5	39	1	1	258	581	661	5e-15	ath	inorganic ion transport and metabolism; signal transduction mechanisms;
c9112_g1_i1	508	AtMi067	382	NA	NA	13449357	71.83	71	41.93	18.59	15	1	1	213	282	347	2e-22	NA	NA
c9123_g1_i2	588	At4g31100	656	NA	NA	15235817	41.12	107	54.59	16.31	59	1	2	310	496	602	3e-19	NA	NA
c9154_g1_i1	450	At1g74750	855	KOG4197	FOG: PPR repeat	15221377	81.73	104	69.33	12.16	19	0	442	131	752	855	7e-56	ath	general function prediction only;
c9167_g1_i1	480	At1g70560	391	NA	NA	15223183	52.89	121	75.62	30.95	54	2	119	478	8	126	1e-35	NA	NA
c9170_g1_i1	434	At1g18400	238	NA	NA	15221765	61.29	62	42.86	26.05	23	1	2	187	169	229	2e-16	NA	NA
c9178_g1_i1	619	At5g33320	408	KOG1441	Glucose-6-phosphate/phosphate and phosphoenolpyruvate/phosphate antiporter	15242801	42.19	64	31.02	15.69	37	0	371	180	67	130	2e-08	ath	carbohydrate transport and metabolism; amino acid transport and metabolism;
c9184_g1_i1	318	At3g21240	556	KOG1176	Acyl-CoA synthetase	15232507	54.76	42	39.62	7.55	18	1	128	3	54	94	2e-15	ath	lipid transport and metabolism;
c9186_g1_i1	336	At5g49170	185	NA	NA	15239812	55	40	35.71	21.62	17	1	8	124	1	40	9e-07	NA	NA
c9206_g1_i1	460	At3g01690	361	KOG1552	Predicted alpha/beta hydrolase	15232168	72	100	65.22	27.7	28	0	119	418	1	100	6e-47	ath	general function prediction only;
c9208_g1_i1	452	At3g48660	89	NA	NA	15228422	69.57	69	45.8	77.53	21	0	37	243	1	69	1e-27	NA	NA
c9217_g1_i1	470	At2g26990	433	KOG1464	COP9 signalosome, subunit CSN2	15225830	74.71	87	55.53	20.09	22	0	1	261	234	320	2e-40	ath	posttranslational modification, protein turnover, chaperones; signal transduction mechanisms;
c9226_g1_i1	362	At3g52450	435	NA	NA	15231222	57.5	120	99.45	27.59	51	0	3	362	290	409	4e-40	NA	NA
c9233_g1_i1	390	At5g41380	315	NA	NA	15238070	85.71	28	21.54	8.89	4	0	3	86	235	262	1e-09	NA	NA
c9235_g1_i1	337	At5g11720	902	KOG1065	Maltase glucoamylase and related hydrolases, glycosyl hydrolase family 31	15239154	63.89	108	96.14	11.97	39	0	330	7	137	244	2e-41	ath	carbohydrate transport and metabolism;
c9259_g1_i1	596	At5g47850	751	KOG1187	Serine/threonine protein kinase	15238823	42.08	202	100	26.9	95	6	2	574	130	320	3e-42	ath	signal transduction mechanisms;
c9280_g1_i1	353	At5g46330	1173	NA	NA	15237426	52.14	117	99.43	9.97	56	0	2	352	235	351	7e-23	NA	NA
c9302_g1_i1	594	At1g77210	504	KOG0254	Predicted transporter (major facilitator superfamily)	15223861	71.76	170	85.86	33.73	48	0	2	511	334	503	5e-65	ath	general function prediction only;
c9303_g1_i1	1079	At3g23270	1045	NA	NA	15229409	51.84	245	68.12	23.44	89	9	363	1079	1	222	1e-52	NA	NA
c9324_g1_i1	759	At2g32030	188	NA	NA	15225174	55.76	165	65.22	87.77	69	2	100	591	24	185	3e-62	NA	NA
c9326_g1_i1	452	7303837	244	KOG0429	Ubiquitin-conjugating enzyme-related protein Ft1, involved in programmed cell death	17933724	41.67	84	55.75	34.43	44	2	50	295	24	104	2e-13	dme	posttranslational modification, protein turnover, chaperones;
c9345_g1_i1	410	CE20923	485	NA	NA	17540962	41.67	72	52.68	14.85	42	0	4	219	401	472	9e-13	NA	NA
c9353_g1_i1	337	At2g14210	234	KOG0014	MADS box transcription factor	15225607	82.11	95	84.57	40.6	16	1	53	334	1	95	1e-50	ath	transcription;
c9389_g1_i1	716	SPBC216.04c	138	KOG0856	Predicted pilin-like transcription factor	19112148	53.44	131	54.89	94.93	61	0	213	605	1	131	8e-52	spo	posttranslational modification, protein turnover, chaperones;
c9398_g1_i1	321	At4g23740	638	NA	NA	15236593	68.67	83	77.57	13.01	25	1	76	321	286	368	3e-28	NA	NA
c9411_g1_i1	480	At2g33210	524	KOG0356	Mitochondrial chaperonin, Cpn60/Hsp60p	15225813	54.62	130	81.25	24.81	57	2	1	384	359	488	8e-26	ath	posttranslational modification, protein turnover, chaperones;
c9431_g1_i1	319	At4g25410	221	NA	NA	15235069	36.14	83	78.06	37.56	53	0	36	284	134	216	1e-10	NA	NA
c9445_g1_i1	501	YEL046c	387	KOG1368	Threonine aldolase	6320789	31.17	77	46.11	19.9	53	0	36	266	264	340	1e-08	sce	amino acid transport and metabolism;
c9459_g1_i1	310	At4g02570	676	KOG2166	Cullins	7484879	81.37	102	98.71	15.09	19	0	308	3	512	613	3e-42	ath	cell cycle control, cell division, chromosome partitioning;
c9463_g1_i1	567	At5g37810	283	KOG0223	Aquaporin (major intrinsic protein family)	15240347	63.8	163	86.24	57.6	52	1	2	490	121	276	4e-61	ath	carbohydrate transport and metabolism;
c9468_g1_i1	528	At4g16870	1474	KOG0017	FOG: Transposon-encoded proteins with TYA, reverse transcriptase, integrase domains in various combinations	15235901	50	76	43.18	5.16	37	1	181	405	1336	1411	2e-08	ath	general function prediction only;
c9468_g1_i2	790	AtMi065	240	KOG0017	FOG: Transposon-encoded proteins with TYA, reverse transcriptase, integrase domains in various combinations	13449355	46.24	186	70.63	77.5	88	4	47	571	41	225	2e-39	ath	general function prediction only;
c9471_g1_i1	464	CE23899	279	KOG0725	Reductases with broad range of substrate specificities	17562906	31.45	124	80.17	44.44	71	3	39	374	5	126	6e-10	cel	general function prediction only;
c9474_g1_i1	419	At2g15540	1225	KOG1075	FOG: Reverse transcriptase	15226555	45	100	71.6	8.16	55	0	120	419	363	462	1e-23	ath	general function prediction only;
c9487_g1_i1	348	At5g25190	181	NA	NA	15238727	94.34	53	45.69	29.28	3	0	2	160	42	94	2e-16	NA	NA
c9519_g1_i1	509	At1g80440	354	KOG1072	FOG: Kelch repeat	18412854	35	120	70.73	33.9	77	1	150	506	2	121	2e-18	ath	general function prediction only;
c9531_g1_i1	988	SPAC1687.15	387	KOG0658	Glycogen synthase kinase-3	19114046	69.07	291	88.36	75.19	84	3	1	870	102	387	6e-146	spo	carbohydrate transport and metabolism;
c9546_g1_i2	502	At3g26310	500	KOG0156	Cytochrome P450 CYP2 subfamily	15231539	58.1	105	62.75	21	44	0	315	1	296	400	3e-38	ath	secondary metabolites biosynthesis, transport and catabolism;
c9549_g1_i1	317	At5g56110	320	KOG0048	Transcription factor, Myb superfamily	15241132	84.62	26	24.61	8.12	4	0	316	239	63	88	5e-07	ath	transcription;
c9556_g1_i1	405	At2g20810_1	456	NA	NA	NA	85.93	135	100	29.61	19	0	1	405	229	363	2e-74	NA	NA
c9600_g1_i1	351	At1g66140	260	NA	NA	15218939	37.23	94	80.34	36.15	52	2	25	300	172	260	1e-10	NA	NA
c9602_g1_i1	358	At5g57620	333	KOG0048	Transcription factor, Myb superfamily	15242793	49.51	103	86.31	30.93	39	3	43	336	71	165	5e-21	ath	transcription;
c9603_g1_i1	399	SPCC584.11c	380	NA	NA	19075716	40.91	132	99.25	34.74	76	1	10	399	236	367	2e-28	NA	NA
c9605_g1_i1	330	At2g06950	1402	KOG0017	FOG: Transposon-encoded proteins with TYA, reverse transcriptase, integrase domains in various combinations	15225624	30.17	116	100	8.27	65	2	20	325	34	147	8e-11	ath	general function prediction only;
c9606_g1_i1	733	At2g17610	773	KOG1075	FOG: Reverse transcriptase	15227874	33.05	239	97.82	30.92	152	3	8	700	204	442	8e-32	ath	general function prediction only;
c9611_g1_i1	494	At2g41580	1094	KOG1075	FOG: Reverse transcriptase	15227392	43.9	41	24.9	3.75	23	0	5	127	801	841	4e-06	ath	general function prediction only;
c9613_g1_i1	407	At2g16250	925	NA	NA	15226721	58	50	36.86	5.41	21	0	250	399	714	763	5e-12	NA	NA
c9614_g1_i1	445	At3g06880	1115	NA	NA	15231323	59.22	103	69.44	9.24	37	1	445	152	493	595	3e-27	NA	NA
c9614_g1_i2	437	At3g06880	1115	NA	NA	15231323	66.07	56	38.44	5.02	19	0	319	152	540	595	1e-15	NA	NA
c9620_g1_i2	334	At1g80930	900	KOG2140	Uncharacterized conserved protein	15220892	41.57	89	79.94	9.89	50	1	3	269	500	586	9e-16	ath	general function prediction only;
c9625_g1_i1	568	At3g48870	952	KOG1051	Chaperone HSP104 and related ATP-dependent Clp proteases	18408722	41.62	197	100	20.69	97	4	1	546	427	620	4e-40	ath	posttranslational modification, protein turnover, chaperones;
c9633_g1_i1	341	At3g23290	84	NA	NA	15229415	85.71	35	30.79	41.67	5	0	236	340	36	70	3e-15	NA	NA
c9643_g1_i1	939	SPBC30D10.13c	366	KOG0524	Pyruvate dehydrogenase E1, beta subunit	19113064	70.92	251	80.19	68.58	73	0	187	939	26	276	4e-121	spo	energy production and conversion;
c9648_g1_i1	427	Hs14725900	382	NA	NA	14725900	50	40	28.1	10.47	20	0	14	133	264	303	9e-07	NA	NA
c9657_g1_i1	350	SPAC9E9.03	758	KOG0454	3-isopropylmalate dehydratase (aconitase superfamily)	19115488	66.38	116	99.43	15.3	37	1	3	350	189	302	3e-40	spo	amino acid transport and metabolism;
c9661_g1_i1	502	At2g05980	1352	KOG1075	FOG: Reverse transcriptase	15225029	30.61	147	87.85	10.87	86	5	408	7	304	447	2e-13	ath	general function prediction only;
c9662_g1_i1	416	SPCC1795.02c	412	KOG1397	Ca2ﱿantiporter VCX1 and related proteins	19075542	55.15	136	98.08	33.01	61	0	1	408	70	205	2e-44	spo	inorganic ion transport and metabolism;
c9673_g1_i1	475	YOR267c	759	KOG0590	Checkpoint kinase and related serine/threonine protein kinases	6324841	48.48	66	41.68	8.7	34	0	17	214	681	746	1e-15	sce	cell cycle control, cell division, chromosome partitioning;
c9673_g1_i2	535	YOR267c	759	KOG0590	Checkpoint kinase and related serine/threonine protein kinases	6324841	48.48	66	37.01	8.7	34	0	17	214	681	746	2e-15	sce	cell cycle control, cell division, chromosome partitioning;
c9675_g1_i1	304	At5g67210	317	NA	NA	15240242	59.18	49	48.36	15.46	20	0	2	148	255	303	1e-15	NA	NA
c9683_g1_i1	308	At5g66860	249	NA	NA	15240108	54.37	103	100	41.37	34	3	273	4	21	123	5e-23	NA	NA
c9711_g1_i1	417	At5g39350	677	KOG4197	FOG: PPR repeat	15241714	39.13	138	99.28	20.38	78	3	415	5	17	149	7e-21	ath	general function prediction only;
c9714_g1_i1	432	YMR217w	525	KOG1622	GMP synthase	6323873	64.58	144	100	27.43	51	0	1	432	376	519	2e-51	sce	nucleotide transport and metabolism;
c9715_g1_i1	612	At1g74360	1079	NA	NA	12324800	57.14	203	99.51	18.81	87	0	2	610	129	331	7e-63	NA	NA
c9717_g1_i1	363	At4g11900	849	NA	NA	15234346	41.98	81	66.94	9.54	45	2	240	1	7	86	4e-12	NA	NA
c9726_g1_i1	372	At5g47230	329	NA	NA	8809606	59.83	117	94.35	35.56	37	4	364	14	147	253	5e-30	NA	NA
c9768_g1_i1	387	SPAC3A12.18	447	KOG0563	Glucose-6-phosphate 1-dehydrogenase	19114256	48.09	131	100	29.31	66	1	1	387	25	155	9e-32	spo	carbohydrate transport and metabolism;
c9784_g1_i1	447	At1g75540	331	NA	NA	15222289	71.23	73	48.99	22.05	19	1	235	447	1	73	9e-30	NA	NA
c9787_g1_i1	308	Hs22048969_2	606	KOG3659	Sodium-neurotransmitter symporter	NA	75	100	97.4	16.5	25	0	2	301	488	587	2e-42	hsa	signal transduction mechanisms;
c9810_g2_i1	551	At3g62950	103	KOG1752	Glutaredoxin and related proteins	15229355	74.76	103	56.08	100	25	1	511	206	1	103	5e-52	ath	posttranslational modification, protein turnover, chaperones;
c9811_g1_i1	439	At1g42660	123	NA	NA	15217494	36.36	66	45.1	53.66	41	1	370	173	50	114	5e-07	NA	NA
c9819_g1_i1	510	SPBC1685.14c	801	KOG2395	Protein involved in vacuole import and degradation	19112010	46.49	114	67.06	14.23	52	1	3	344	697	801	1e-28	spo	intracellular trafficking, secretion, and vesicular transport;
c9842_g1_i1	335	At1g45261	219	NA	NA	15220071	66.67	48	42.99	21.92	16	0	1	144	169	216	5e-16	NA	NA
c9848_g1_i1	427	At1g13960	514	NA	NA	15223004	38.51	148	100	28.79	76	5	2	427	102	240	2e-15	NA	NA
c9866_g1_i1	775	At4g37160	541	KOG1263	Multicopper oxidases	15235448	66.35	211	81.68	39	71	0	4	636	329	539	1e-101	ath	secondary metabolites biosynthesis, transport and catabolism;
c9874_g1_i1	332	At4g13810	741	KOG0619	FOG: Leucine rich repeat	15236353	45.3	117	100	15.79	52	6	3	332	279	390	1e-17	ath	general function prediction only;
c9886_g1_i1	312	At1g12640	447	KOG2704	Predicted membrane protein	15222032	74.55	110	100	24.61	22	1	1	312	307	416	2e-48	ath	function unknown
c9901_g1_i1	709	At3g16060	557	KOG0246	Kinesin-like protein	15233275	53.75	240	100	43.09	91	4	3	707	304	528	3e-72	ath	cytoskeleton;
c9903_g1_i1	565	SPCC1739.13	647	KOG0101	Molecular chaperones HSP70/HSC70, HSP70 superfamily	19075921	67.68	99	52.57	15.3	32	0	2	298	511	609	4e-28	spo	posttranslational modification, protein turnover, chaperones;
c9905_g1_i1	535	YJR156c	340	NA	NA	6322616	73.45	177	99.25	52.06	47	0	3	533	51	227	4e-94	NA	NA
c9909_g1_i1	455	HsMi007	347	KOG4668	NADH dehydrogenase subunits 2, 5, and related proteins	17981854	48.87	133	87.69	38.33	68	0	6	404	49	181	3e-16	hsa	energy production and conversion;
c9920_g1_i1	458	At2g36880	390	KOG1506	S-adenosylmethionine synthetase	15228048	90.77	65	42.58	16.67	6	0	197	3	1	65	5e-34	ath	coenzyme transport and metabolism;
c9928_g1_i1	1211	At5g46100	472	KOG4197	FOG: PPR repeat	15237375	59.25	400	99.09	84.75	162	1	2	1201	72	470	3e-179	ath	general function prediction only;
c9933_g1_i1	531	At5g18980	835	NA	NA	15239621	58.67	150	84.75	17.96	49	4	109	531	1	146	1e-46	NA	NA
c9937_g1_i1	308	At1g21945	1311	KOG0017	FOG: Transposon-encoded proteins with TYA, reverse transcriptase, integrase domains in various combinations	15219148	53.49	86	83.77	6.56	40	0	308	51	596	681	5e-24	ath	general function prediction only;
c9942_g1_i1	639	At2g15540	1225	KOG1075	FOG: Reverse transcriptase	15226555	31.25	64	30.05	5.22	44	0	193	384	887	950	4e-06	ath	general function prediction only;
c9947_g1_i1	593	At2g39050	326	NA	NA	15225012	56.8	125	63.24	38.34	54	0	1	375	190	314	2e-41	NA	NA
c9949_g1_i1	537	At4g04600	922	KOG0017	FOG: Transposon-encoded proteins with TYA, reverse transcriptase, integrase domains in various combinations	15233589	54.07	172	96.09	18.66	79	0	11	526	597	768	7e-57	ath	general function prediction only;
c9950_g1_i1	343	CE24731	515	KOG2323	Pyruvate kinase	17544584	36.75	117	100	22.72	71	1	2	343	334	450	1e-16	cel	carbohydrate transport and metabolism;
c9951_g1_i1	526	At3g07040	926	KOG4658	Apoptotic ATPase	15231371	35.25	122	69.58	13.17	78	1	505	140	759	879	5e-12	ath	signal transduction mechanisms;
c9955_g1_i1	434	At3g04670	330	NA	NA	18396971	96.55	29	20.05	8.79	1	0	434	348	254	282	9e-13	NA	NA
c9958_g1_i1	1722	At2g23880_2	842	KOG1075	FOG: Reverse transcriptase	NA	35.71	168	29.27	19.95	99	4	732	1220	70	233	5e-34	ath	general function prediction only;
c9965_g1_i1	413	At1g76670	347	KOG1441	Glucose-6-phosphate/phosphate and phosphoenolpyruvate/phosphate antiporter	18411172	72	100	72.64	28.82	28	0	1	300	247	346	8e-45	ath	carbohydrate transport and metabolism; amino acid transport and metabolism;
c9968_g1_i1	563	7303740	354	KOG0082	G-protein alpha subunit (small G protein superfamily)	71915	56.62	136	72.47	38.42	59	0	144	551	125	260	4e-50	dme	cell cycle control, cell division, chromosome partitioning; signal transduction mechanisms;
c9974_g1_i1	1457	At5g48930	433	NA	NA	15239747	32.29	446	91.83	100	275	11	26	1327	1	431	2e-56	NA	NA
c9990_g1_i1	467	7293009	621	NA	NA	7293009	37.5	104	66.81	16.75	62	1	98	400	128	231	3e-15	NA	NA
c9990_g1_i2	660	7293009	621	NA	NA	7293009	31.53	203	92.27	32.69	126	6	6	593	35	231	9e-14	NA	NA
c9991_g1_i1	472	At1g61350	573	KOG0167	FOG: Armadillo/beta-catenin-like repeats	18407140	31.82	88	55.93	15.36	53	2	2	250	462	547	4e-07	ath	function unknown
c9994_g1_i1	390	At1g12600	349	NA	NA	15222026	85.71	56	43.08	16.05	8	0	223	390	236	291	3e-17	NA	NA
c9997_g1_i1	795	YDR023w	462	KOG2509	Seryl-tRNA synthetase	6320226	73.81	210	79.25	45.45	51	2	2	625	242	449	1e-107	sce	translation, ribosomal structure and biogenesis;
c9999_g1_i2	557	At5g14650	435	NA	NA	15241460	63.27	49	26.39	11.26	18	0	412	266	112	160	1e-28	NA	NA
c10001_g1_i1	1412	SPBC725.02	295	KOG4747	Two-component phosphorelay intermediate involved in MAP kinase cascade regulation	19112274	44.62	130	27.62	44.07	71	1	630	1019	166	294	1e-22	spo	signal transduction mechanisms;
c10003_g1_i1	878	Hs18567986	245	KOG1541	Predicted protein carboxyl methylase	18567986	40.59	101	34.51	41.22	58	2	8	307	68	167	7e-12	hsa	general function prediction only;
c10010_g1_i1	308	At4g25090	863	KOG0039	Ferric reductase, NADH/NADPH oxidase and related proteins	15234909	84	75	73.05	8.69	12	0	307	83	314	388	2e-38	ath	inorganic ion transport and metabolism; secondary metabolites biosynthesis, transport and catabolism;
c10011_g1_i1	316	At3g23085	463	KOG1121	Tam3-transposase (Ac family)	15228949	33.33	57	54.11	12.31	38	0	143	313	209	265	2e-07	ath	replication, recombination and repair;
c10015_g1_i1	522	Hs4502095	967	KOG1046	Puromycin-sensitive aminopeptidase and related aminopeptidases	4502095	68.94	132	75.86	13.65	41	0	3	398	807	938	1e-47	hsa	amino acid transport and metabolism; posttranslational modification, protein turnover, chaperones;
c10016_g1_i1	832	At4g12080	365	NA	NA	15234410	42.13	178	64.18	48.77	48	3	830	321	234	364	2e-17	NA	NA
c10019_g1_i1	401	At5g53920	371	NA	NA	15238878	45.54	112	83.79	30.19	56	1	80	400	61	172	3e-28	NA	NA
c10022_g1_i1	312	At1g17930	478	NA	NA	18394553	42.55	47	45.19	9.83	27	0	22	162	189	235	8e-07	NA	NA
c10023_g1_i1	523	At1g74110	537	KOG0156	Cytochrome P450 CYP2 subfamily	15221132	61.54	52	29.83	9.68	17	1	2	157	489	537	1e-12	ath	secondary metabolites biosynthesis, transport and catabolism;
c10048_g1_i1	711	At1g62310	883	KOG1356	Putative transcription factor 5qNCA, contains JmjC domain	15220761	33.2	244	100	27.63	135	4	58	711	254	495	2e-34	ath	transcription;
c10066_g1_i1	602	At3g51770	958	NA	NA	15231033	73.37	199	99.17	20.77	53	0	3	599	292	490	2e-90	NA	NA
c10069_g1_i1	1084	At1g47910	1142	KOG1075	FOG: Reverse transcriptase	15221014	36.7	267	73.89	23.38	149	5	3	776	628	883	2e-46	ath	general function prediction only;
c10071_g1_i1	557	At1g44510	1459	KOG0017	FOG: Transposon-encoded proteins with TYA, reverse transcriptase, integrase domains in various combinations	15219414	59.4	133	71.63	9.12	54	0	152	550	1020	1152	3e-49	ath	general function prediction only;
c10086_g1_i1	451	YHL027w	625	KOG1721	FOG: Zn-finger	6321760	58.73	63	41.91	10.08	26	0	259	447	146	208	7e-19	sce	general function prediction only;
c10091_g1_i1	335	At3g62600	346	KOG0713	Molecular chaperone (DnaJ superfamily)	15228802	84.44	45	40.3	13.01	7	0	201	335	25	69	9e-20	ath	posttranslational modification, protein turnover, chaperones;
c10091_g1_i2	344	At3g62600	346	KOG0713	Molecular chaperone (DnaJ superfamily)	15228802	84.44	45	39.24	13.01	7	0	210	344	25	69	1e-19	ath	posttranslational modification, protein turnover, chaperones;
c10092_g1_i1	570	At1g52340	285	KOG0725	Reductases with broad range of substrate specificities	15218213	59.21	76	40	26.67	31	0	49	276	135	210	6e-25	ath	general function prediction only;
c10094_g1_i1	430	At1g05760	174	NA	NA	15221251	31.58	133	92.79	76.44	83	6	28	417	1	128	7e-09	NA	NA
c10097_g1_i1	343	At4g12560	408	NA	NA	15235407	36	125	100	30.64	61	4	1	333	96	215	5e-13	NA	NA
c10103_g1_i1	388	YJL001w	215	KOG0174	20S proteasome, regulatory subunit beta type PSMB6/PSMB9/PRE3	6322459	65.26	95	73.45	44.19	33	0	3	287	116	210	6e-30	sce	posttranslational modification, protein turnover, chaperones;
c10110_g1_i1	352	At5g08370	365	KOG2366	Alpha-D-galactosidase (melibiase)	10178279	34.55	110	93.75	30.14	54	4	23	349	128	220	8e-13	ath	carbohydrate transport and metabolism;
c10111_g1_i1	440	At2g23880_2	842	KOG1075	FOG: Reverse transcriptase	NA	45.83	144	98.18	17.1	78	0	8	439	122	265	5e-39	ath	general function prediction only;
c10114_g1_i1	1003	SPAC8E11.04c	224	KOG2112	Lysophospholipase	19115077	34.38	224	67	100	125	7	277	933	15	221	4e-31	spo	lipid transport and metabolism;
c10129_g1_i1	324	At1g07720	478	NA	NA	15222994	68	100	92.59	20.92	32	0	1	300	114	213	2e-40	NA	NA
c10131_g1_i1	361	At1g57640	1468	KOG0017	FOG: Transposon-encoded proteins with TYA, reverse transcriptase, integrase domains in various combinations	15223634	46.38	138	100	9.4	56	3	1	360	971	1108	7e-29	ath	general function prediction only;
c10135_g1_i1	327	At4g14780	364	KOG0192	Tyrosine kinase specific for activated (GTP-bound) p21cdc42Hs	15233574	69.89	93	85.32	25.55	27	1	2	280	273	364	1e-46	ath	signal transduction mechanisms;
c10140_g1_i1	493	At3g53880	315	KOG1577	Aldo/keto reductase family proteins	15232354	47.44	78	47.46	24.76	38	1	311	78	101	175	2e-18	ath	general function prediction only;
c10166_g1_i1	544	YNL239w	483	NA	NA	6324090	40.78	179	98.71	37.06	99	4	3	524	282	458	3e-37	NA	NA
c10167_g1_i1	306	At3g48590	234	KOG1657	CCAAT-binding factor, subunit C (HAP5)	15228405	55.56	81	79.41	34.62	33	2	42	284	47	124	9e-18	ath	transcription;
c10172_g1_i1	525	YER036c	610	KOG0927	Predicted transporter (ABC superfamily)	6320874	74.14	174	99.43	28.52	45	0	2	523	272	445	6e-89	sce	general function prediction only;
c10176_g1_i1	482	Hs4503585_2	326	KOG4178	Soluble epoxide hydrolase	NA	30.19	106	65.98	32.52	67	3	161	475	214	313	8e-07	hsa	lipid transport and metabolism;
c10177_g1_i1	800	At5g43130	689	KOG2341	TATA box binding protein (TBP)-associated factor, RNA polymerase II	15239190	50	170	63.75	24.67	50	6	7	513	552	687	2e-23	ath	transcription;
c10189_g1_i1	1043	At1g31100	1090	KOG1075	FOG: Reverse transcriptase	15221617	31.88	207	59.54	18.99	122	8	442	1038	882	1077	3e-33	ath	general function prediction only;
c10192_g1_i1	317	Hs10337605	260	KOG0725	Reductases with broad range of substrate specificities	10337605	35.29	102	96.53	39.23	65	1	1	306	147	247	2e-13	hsa	general function prediction only;
c10202_g1_i1	329	Hs21389519	419	KOG3857	Alcohol dehydrogenase, class IV	16552547	61.11	108	98.48	25.78	42	0	3	326	226	333	9e-40	hsa	energy production and conversion;
c10218_g1_i1	1006	At4g18050	1323	KOG0055	Multidrug/pheromone exporter, ABC superfamily	15236736	71.64	335	99.9	25.32	95	0	2	1006	116	450	4e-158	ath	secondary metabolites biosynthesis, transport and catabolism;
c10223_g1_i1	413	At5g66460	431	NA	NA	15239973	61.11	90	65.38	20.88	35	0	144	413	216	305	1e-33	NA	NA
c10230_g1_i1	370	At3g07040	926	KOG4658	Apoptotic ATPase	15231371	50.86	116	94.05	12.53	56	1	1	348	375	489	1e-33	ath	signal transduction mechanisms;
c10254_g1_i1	441	At1g31210	1415	KOG0017	FOG: Transposon-encoded proteins with TYA, reverse transcriptase, integrase domains in various combinations	15221647	54.73	148	100	10.46	65	1	2	439	583	730	5e-38	ath	general function prediction only;
c10264_g1_i1	1327	At2g23330	1496	KOG0017	FOG: Transposon-encoded proteins with TYA, reverse transcriptase, integrase domains in various combinations	15227813	44.63	428	96.76	28.61	220	4	46	1323	934	1346	4e-119	ath	general function prediction only;
c10275_g1_i1	568	At1g80340	347	KOG0143	Iron/ascorbate family oxidoreductases	15220117	49.61	129	68.13	37.18	64	1	3	386	218	346	5e-36	ath	secondary metabolites biosynthesis, transport and catabolism; general function prediction only;
c10277_g1_i1	476	At5g48140	395	NA	NA	15238902	53.64	110	69.33	27.85	49	1	3	332	281	388	3e-34	NA	NA
c10277_g2_i1	378	At3g07850	444	NA	NA	15231880	56	125	99.21	28.15	55	0	3	377	212	336	5e-44	NA	NA
c10278_g1_i1	720	At2g17910	1344	KOG1075	FOG: Reverse transcriptase	15227922	42.77	159	66.25	11.83	91	0	694	218	726	884	2e-43	ath	general function prediction only;
c10278_g1_i2	696	At2g17910	1344	KOG1075	FOG: Reverse transcriptase	15227922	42.77	159	68.53	11.83	91	0	670	194	726	884	2e-43	ath	general function prediction only;
c10279_g1_i1	562	At1g77700	356	NA	NA	15217445	74.36	156	83.27	43.82	40	0	94	561	83	238	2e-83	NA	NA
c10289_g1_i1	426	At2g23770	612	NA	NA	15224061	47.14	70	49.3	11.44	37	0	217	426	76	145	3e-20	NA	NA
c10306_g1_i1	476	At1g29650	1557	KOG1075	FOG: Reverse transcriptase	15220510	47.83	46	28.99	2.95	24	0	404	267	1169	1214	2e-12	ath	general function prediction only;
c10313_g1_i1	555	At5g16530	351	NA	NA	15237364	57.41	54	29.19	15.38	22	1	127	285	280	333	6e-10	NA	NA
c10327_g1_i1	677	At4g23180	633	NA	NA	7488195	73.68	171	75.78	27.01	45	0	165	677	288	458	3e-87	NA	NA
c10362_g1_i1	355	At1g36105	566	NA	NA	15220316	33.93	112	94.65	19.79	54	2	351	76	190	301	7e-12	NA	NA
c10362_g1_i2	351	At1g36105	566	NA	NA	15220316	44.64	112	95.73	19.79	57	1	347	27	190	301	2e-23	NA	NA
c10379_g1_i1	411	CE12214	351	KOG0023	Alcohol dehydrogenase, class V	17562584	36.61	112	81.75	31.91	64	5	78	410	26	131	9e-11	cel	secondary metabolites biosynthesis, transport and catabolism;
c10394_g1_i1	473	At2g05640	1308	KOG0987	DNA helicase PIF1/RRM3	15224578	47.02	151	95.77	11.54	78	1	2	448	851	1001	1e-36	ath	cell cycle control, cell division, chromosome partitioning;
c10400_g1_i1	311	At1g23800	508	KOG2450	Aldehyde dehydrogenase	15220881	75.73	103	99.36	20.28	25	0	3	311	348	450	5e-49	ath	energy production and conversion;
c10405_g1_i1	313	At2g21060	201	KOG3070	Predicted RNA-binding protein containing PIN domain and invovled in translation or RNA processing	15226451	52.38	63	60.38	31.34	28	2	95	277	17	79	1e-12	ath	translation, ribosomal structure and biogenesis;
c10418_g1_i1	580	At2g04490	1015	KOG0017	FOG: Transposon-encoded proteins with TYA, reverse transcriptase, integrase domains in various combinations	15228150	47.96	196	100	19.31	91	3	17	574	571	765	2e-55	ath	general function prediction only;
c10423_g1_i1	316	At3g46290	830	KOG1187	Serine/threonine protein kinase	15231393	46.51	86	81.65	10.36	40	3	260	3	18	97	4e-16	ath	signal transduction mechanisms;
c10424_g1_i1	586	At2g36320	161	KOG3173	Predicted Zn-finger protein	18404102	50.31	161	82.42	100	60	4	3	482	20	161	1e-44	ath	general function prediction only;
c10436_g1_i1	525	At2g18820	1412	KOG1075	FOG: Reverse transcriptase	15224234	37.79	172	98.29	12.18	107	0	8	523	720	891	8e-37	ath	general function prediction only;
c10436_g2_i1	333	At1g51750	629	KOG1075	FOG: Reverse transcriptase	15218025	47.89	71	63.96	11.29	37	0	10	222	43	113	1e-16	ath	general function prediction only;
c10437_g1_i1	492	At5g52420	242	NA	NA	18423389	45.16	62	37.8	25.62	31	2	308	490	1	60	6e-08	NA	NA
c10454_g1_i1	533	At1g52960	996	KOG0987	DNA helicase PIF1/RRM3	15219133	67.21	61	34.33	6.12	20	0	160	342	936	996	1e-28	ath	cell cycle control, cell division, chromosome partitioning;
c10459_g1_i1	391	At1g22030	333	NA	NA	18395063	36.88	141	100	42.34	77	2	1	390	177	316	7e-19	NA	NA
c10466_g1_i1	490	At1g30700	527	NA	NA	15221473	55.83	163	99.8	30.93	69	2	490	2	352	511	5e-57	NA	NA
c10473_g1_i1	378	SPAC22A12.11	580	KOG2426	Dihydroxyacetone kinase/glycerone kinase	19114153	40.91	132	100	22.76	67	2	1	369	451	580	4e-22	spo	carbohydrate transport and metabolism;
c10475_g1_i1	339	7295695	3680	KOG1217	Fibrillins and related proteins containing Ca2+binding EGF-like domains	17864438	45.65	46	40.71	1.25	24	1	152	18	1	46	5e-06	dme	signal transduction mechanisms;
c10492_g1_i1	316	At1g61410	231	NA	NA	15219920	62.5	40	37.97	17.32	8	1	297	178	78	110	1e-08	NA	NA
c10497_g1_i1	451	At5g19160	464	NA	NA	15239660	38.68	106	70.51	22.84	34	1	343	26	283	357	4e-21	NA	NA
c10516_g1_i1	515	Hs18641375	266	NA	NA	18641375	54.88	164	95.53	61.65	74	0	20	511	69	232	6e-58	NA	NA
c10526_g1_i1	405	Hs14756299	1013	KOG0203	NaﲯATPase, alpha subunit	14756299	94.62	93	68.89	9.18	5	0	2	280	921	1013	4e-62	hsa	inorganic ion transport and metabolism;
c10535_g1_i1	430	YBL026w	95	KOG3448	Predicted snRNP core protein	6319445	73.03	89	62.09	93.68	24	0	33	299	1	89	2e-42	sce	rna processing and modification;
c10536_g1_i1	336	At3g09840	809	KOG0730	AAA+type ATPase	15232776	85.44	103	91.96	12.73	15	0	313	5	634	736	6e-50	ath	posttranslational modification, protein turnover, chaperones;
c10546_g1_i1	351	At1g54790	383	NA	NA	3776573	82.5	40	34.19	10.44	7	0	2	121	343	382	1e-16	NA	NA
c10556_g1_i1	344	At3g55060	896	NA	NA	15233168	61.9	42	36.63	4.69	16	0	229	104	756	797	6e-11	NA	NA
c10558_g1_i1	520	SPCC970.06	302	KOG3998	Putative cargo transport protein ERV29	19075349	63.83	47	27.12	15.56	17	0	2	142	256	302	2e-06	spo	intracellular trafficking, secretion, and vesicular transport;
c10576_g1_i1	334	At1g67700	998	NA	NA	11072026	52.83	53	47.6	5.31	25	0	314	156	67	119	2e-10	NA	NA
c10582_g1_i1	326	At3g31980	1099	KOG0987	DNA helicase PIF1/RRM3	15231996	35.45	110	100	10.01	62	3	18	326	843	950	2e-10	ath	cell cycle control, cell division, chromosome partitioning;
c10584_g1_i1	320	At1g05310	393	NA	NA	15220471	73.58	106	99.38	26.97	28	0	2	319	223	328	6e-53	NA	NA
c10585_g2_i1	557	At5g58940	466	KOG1187	Serine/threonine protein kinase	15237782	30	130	70.02	27.9	65	5	60	413	183	298	4e-09	ath	signal transduction mechanisms;
c10587_g1_i1	479	At4g13560	109	KOG4744	Uncharacterized conserved protein	15236313	39.45	109	68.27	100	40	2	58	309	2	109	4e-12	ath	function unknown
c10588_g1_i2	1380	At2g05920	754	NA	NA	18396193	44.57	350	76.09	46.42	180	9	1374	355	403	748	2e-85	NA	NA
c10589_g1_i1	303	Hs21361497	621	KOG0137	Very-long-chain acyl-CoA dehydrogenase	10436258	79.17	24	23.76	3.86	5	0	1	72	597	620	1e-06	hsa	lipid transport and metabolism;
c10594_g1_i1	388	At5g11550_2	174	NA	NA	NA	55.81	43	33.25	24.71	16	1	147	28	2	44	2e-06	NA	NA
c10598_g1_i1	353	At1g52910	175	NA	NA	18404242	67.39	46	39.09	26.29	14	1	190	56	94	139	2e-13	NA	NA
c10599_g1_i1	390	At5g60900	748	NA	NA	15239468	39.85	133	100	17.78	73	3	2	385	122	252	4e-19	NA	NA
c10609_g1_i1	478	At2g46600	156	KOG0028	Ca2+binding protein (centrin/caltractin), EF-Hand superfamily protein	15226018	72.73	110	69.04	70.51	30	0	462	133	41	150	5e-52	ath	cytoskeleton; cell cycle control, cell division, chromosome partitioning;
c10618_g1_i1	340	At2g34600	148	NA	NA	15226783	38.75	80	70.59	54.05	39	3	50	259	15	94	3e-06	NA	NA
c10619_g1_i1	860	At3g14460	1424	KOG4658	Apoptotic ATPase	15231860	45.45	209	72.91	14.68	103	6	2	613	437	639	3e-40	ath	signal transduction mechanisms;
c10635_g1_i1	521	At5g40170	792	KOG0619	FOG: Leucine rich repeat	15242599	39.35	155	89.25	19.57	92	1	1	459	635	789	1e-25	ath	general function prediction only;
c10637_g1_i1	335	At3g09920	815	KOG0229	Phosphatidylinositol-4-phosphate 5-kinase	15232786	60.18	113	100	13.87	15	2	335	3	710	794	1e-33	ath	signal transduction mechanisms;
c10643_g1_i1	361	At5g46100	472	KOG4197	FOG: PPR repeat	15237375	52.46	61	50.69	12.92	27	1	184	360	1	61	3e-14	ath	general function prediction only;
c10668_g1_i1	931	7301081	243	KOG3274	Uncharacterized conserved protein, AMMECR1	7301081	51.33	113	36.41	46.5	49	3	584	919	77	184	8e-24	dme	function unknown
c10674_g1_i1	308	At5g35160	627	KOG1278	Endosomal membrane proteins, EMP70	15238407	70.83	96	93.51	15.31	28	0	307	20	296	391	9e-38	ath	intracellular trafficking, secretion, and vesicular transport;
c10675_g1_i1	1362	At1g60360	327	KOG0800	FOG: Predicted E3 ubiquitin ligase	15219060	32.83	265	58.37	81.04	133	4	64	726	19	282	2e-35	ath	posttranslational modification, protein turnover, chaperones;
c10680_g1_i1	384	At1g32170	343	NA	NA	15222593	57.27	110	85.94	32.07	44	2	55	381	12	119	8e-35	NA	NA
c10684_g1_i1	532	At3g25690	939	NA	NA	15230867	54.84	186	100	19.81	70	3	2	532	263	443	3e-42	NA	NA
c10685_g1_i1	451	At5g60940	429	KOG0640	mRNA cleavage stimulating factor complex; subunit 1	15239477	38.66	119	79.16	27.74	29	1	51	407	235	309	1e-19	ath	rna processing and modification;
c10692_g1_i1	304	At1g66980_2	345	KOG1187	Serine/threonine protein kinase	NA	69.7	99	97.7	28.7	30	0	8	304	129	227	3e-45	ath	signal transduction mechanisms;
c10705_g1_i1	393	At5g48500	151	NA	NA	8777380	54.05	74	56.49	49.01	28	4	227	12	10	79	6e-17	NA	NA
c10726_g1_i1	319	At1g18370	954	KOG0242	Kinesin-like protein	15221062	74.53	106	99.69	11.11	27	0	2	319	843	948	4e-50	ath	cytoskeleton;
c10729_g1_i1	301	At5g18480_1	569	KOG1950	Glycosyl transferase, family 8 - glycogenin	NA	67.35	49	48.84	8.61	16	0	80	226	261	309	3e-20	ath	carbohydrate transport and metabolism;
c10732_g1_i1	1874	At3g22760	609	NA	NA	18403510	32.37	173	27.69	28.41	94	4	492	1007	341	491	7e-17	NA	NA
c10732_g1_i2	1939	At3g22760	609	NA	NA	18403510	32.37	173	26.77	28.41	94	4	492	1007	341	491	7e-17	NA	NA
c10745_g1_i1	350	AtCh085	2294	NA	NA	NA	71.43	35	30	1.53	10	0	107	3	284	318	7e-06	NA	NA
c10748_g1_i1	533	At2g26990	433	KOG1464	COP9 signalosome, subunit CSN2	15225830	65.75	73	41.09	16.86	21	1	325	531	161	233	4e-22	ath	posttranslational modification, protein turnover, chaperones; signal transduction mechanisms;
c10748_g1_i2	379	At2g26990	433	KOG1464	COP9 signalosome, subunit CSN2	15225830	69.09	55	43.54	12.7	17	0	213	377	179	233	7e-29	ath	posttranslational modification, protein turnover, chaperones; signal transduction mechanisms;
c10762_g1_i1	304	SPCC4B3.09c	206	KOG1715	Mitochondrial/chloroplast ribosomal protein L12	19075581	70.37	54	53.29	26.21	16	0	138	299	137	190	9e-19	spo	translation, ribosomal structure and biogenesis;
c10770_g1_i1	344	At3g26040	442	NA	NA	15230978	50.52	97	84.59	21.95	44	2	58	342	3	97	2e-19	NA	NA
c10781_g1_i1	367	At5g47500	362	NA	NA	15238111	79.34	121	98.91	33.43	25	0	3	365	236	356	8e-67	NA	NA
c10795_g1_i1	384	At3g46430	55	NA	NA	15231430	52.94	51	39.84	92.73	21	1	239	382	1	51	4e-08	NA	NA
c10803_g1_i1	496	SPBC14F5.04c	414	KOG1367	3-phosphoglycerate kinase	19113522	66.67	159	96.17	38.41	48	3	18	494	1	154	1e-61	spo	carbohydrate transport and metabolism;
c10804_g1_i1	864	Hs4504917	400	NA	NA	4504917	63.01	219	76.04	54.75	81	0	1	657	156	374	1e-86	NA	NA
c10806_g1_i1	600	At2g42220	234	NA	NA	18405912	86.11	36	18	15.38	5	0	488	381	179	214	4e-13	NA	NA
c10808_g1_i1	540	At3g57030	372	NA	NA	15230201	59.66	176	97.78	47.31	71	0	12	539	108	283	1e-74	NA	NA
c10810_g1_i1	328	At4g03810	964	KOG0017	FOG: Transposon-encoded proteins with TYA, reverse transcriptase, integrase domains in various combinations	15237089	70.59	102	93.29	10.58	28	1	324	25	774	875	7e-33	ath	general function prediction only;
c10821_g1_i1	329	At3g25450	1343	KOG0017	FOG: Transposon-encoded proteins with TYA, reverse transcriptase, integrase domains in various combinations	15230839	45.16	93	84.8	6.92	51	0	1	279	568	660	1e-24	ath	general function prediction only;
c10825_g1_i1	366	At2g02820	446	KOG0048	Transcription factor, Myb superfamily	7446165	60	50	40.98	11.21	20	0	251	102	227	276	1e-11	ath	transcription;
c10837_g1_i1	517	At2g19100	1447	KOG1075	FOG: Reverse transcriptase	15224716	33.93	56	32.5	3.87	32	1	358	206	1244	1299	3e-07	ath	general function prediction only;
c10853_g1_i1	383	7291436	148	KOG1753	40S ribosomal protein S16	19922746	75.76	66	51.7	44.59	16	0	1	198	83	148	4e-29	dme	translation, ribosomal structure and biogenesis;
c10855_g2_i1	432	At3g07040	926	KOG4658	Apoptotic ATPase	15231371	37.5	144	100	15.55	87	3	5	430	331	473	7e-23	ath	signal transduction mechanisms;
c10867_g1_i1	933	At5g16910	1145	NA	NA	15237873	83.55	310	99.68	27.07	47	2	2	931	539	844	0	NA	NA
c10885_g1_i1	449	At2g15540	1225	KOG1075	FOG: Reverse transcriptase	15226555	48	100	66.82	8.16	52	0	59	358	376	475	6e-30	ath	general function prediction only;
c10895_g1_i1	534	At4g21500	215	NA	NA	15234492	51.56	128	71.91	59.53	45	5	3	338	89	215	1e-20	NA	NA
c10896_g1_i1	351	SPBC16H5.02	942	KOG2440	Pyrophosphate-dependent phosphofructo-1-kinase	19112738	44.95	109	93.16	11.57	58	1	30	350	195	303	9e-17	spo	carbohydrate transport and metabolism;
c10904_g1_i1	404	YFL056c	212	KOG1575	Voltage-gated shaker-like K channel, subunit beta/KCNAB	14318463	68.42	133	98.76	62.74	41	1	4	402	13	144	3e-58	sce	energy production and conversion;
c10906_g1_i1	533	At2g16940	600	KOG0147	Transcriptional coactivator CAPER (RRM superfamily)	15227322	82	50	28.14	8.33	9	0	225	76	536	585	3e-31	ath	transcription;
c10906_g1_i2	458	At2g16940	600	KOG0147	Transcriptional coactivator CAPER (RRM superfamily)	15227322	82	50	32.75	8.33	9	0	225	76	536	585	5e-35	ath	transcription;
c10923_g1_i1	642	SPAC13G6.06c	1017	KOG2040	Glycine dehydrogenase (decarboxylating)	19113744	68.82	170	79.44	16.72	53	0	9	518	846	1015	6e-81	spo	amino acid transport and metabolism;
c10928_g1_i1	478	At3g23770	476	NA	NA	15229514	58.02	162	100	34.03	64	2	4	477	74	235	4e-57	NA	NA
c10945_g1_i1	377	YER019c-a	88	KOG3457	Sec61 protein translocation complex, beta subunit	6320857	53.42	73	58.09	82.95	34	0	158	376	2	74	1e-08	sce	posttranslational modification, protein turnover, chaperones;
c10960_g1_i1	2841	At1g47910	1142	KOG1075	FOG: Reverse transcriptase	15221014	33.05	475	50.16	41.59	302	8	941	2338	500	967	3e-132	ath	general function prediction only;
c10960_g1_i2	2742	At2g17910	1344	KOG1075	FOG: Reverse transcriptase	15227922	32.74	452	49.45	33.63	285	7	848	2164	696	1141	4e-121	ath	general function prediction only;
c10964_g1_i1	573	At4g12180	662	KOG1075	FOG: Reverse transcriptase	15234452	33.04	115	60.21	17.37	77	0	26	370	377	491	2e-12	ath	general function prediction only;
c10976_g1_i1	501	At3g49970	526	NA	NA	15229647	49.1	167	100	31.75	71	1	1	501	37	189	9e-49	NA	NA
c10982_g1_i1	598	At1g72550	598	KOG2472	Phenylalanyl-tRNA synthetase beta subunit	15218527	71.15	52	26.09	8.7	15	0	6	161	547	598	9e-19	ath	translation, ribosomal structure and biogenesis;
c10985_g1_i1	642	At1g60590	540	NA	NA	2462753	66.91	136	63.55	25.19	45	0	1	408	404	539	1e-60	NA	NA
c10993_g1_i1	517	At3g51490	729	KOG0254	Predicted transporter (major facilitator superfamily)	15230501	77.08	144	83.56	19.75	33	0	85	516	1	144	6e-71	ath	general function prediction only;
c11005_g1_i1	693	At5g62890	532	KOG1292	Xanthine/uracil transporters	15241994	59.74	231	100	43.42	93	0	1	693	30	260	8e-79	ath	nucleotide transport and metabolism;
c11011_g1_i1	585	Hs8922762	179	KOG2107	Uncharacterized conserved protein, contains double-stranded beta-helix domain	8922762	52.02	173	88.72	96.65	74	3	30	530	4	173	2e-50	hsa	function unknown
c11026_g1_i1	803	At5g46330	1173	NA	NA	15237426	56.2	242	90.41	20.63	102	3	2	721	918	1157	5e-83	NA	NA
c11033_g1_i1	318	At1g63780	294	KOG2781	U3 small nucleolar ribonucleoprotein (snoRNP) component	15222534	66.67	36	33.96	12.24	12	0	210	317	122	157	1e-10	ath	rna processing and modification;
c11037_g1_i1	336	YHL033c	256	KOG3166	60S ribosomal protein L7A	6321754	78.38	111	99.11	43.36	24	0	2	334	61	171	3e-54	sce	translation, ribosomal structure and biogenesis;
c11049_g1_i1	309	At5g13550	685	KOG0236	Sulfate/bicarbonate/oxalate exchanger SAT-1 and related transporters (SLC26 family)	15240652	67.96	103	100	15.04	33	0	1	309	245	347	2e-41	ath	inorganic ion transport and metabolism;
c11057_g1_i1	550	At4g36360	853	KOG0496	Beta-galactosidase	4006924	65.38	182	99.27	21.34	63	0	2	547	349	530	2e-79	ath	carbohydrate transport and metabolism;
c11058_g1_i1	307	At5g57870	780	KOG0401	Translation initiation factor 4F, ribosome/mRNA-bridging subunit (eIF-4G)	15242889	60.61	99	96.74	12.69	39	0	1	297	289	387	9e-24	ath	translation, ribosomal structure and biogenesis;
c11071_g1_i1	327	At5g57800	566	NA	NA	15242878	53.27	107	98.17	18.9	50	0	3	323	114	220	8e-35	NA	NA
c11076_g1_i1	432	At4g16630	683	KOG0338	ATP-dependent RNA helicase	15235818	61.11	36	25	5.27	14	0	156	49	66	101	4e-06	ath	rna processing and modification;
c11077_g1_i1	463	At5g16860	850	KOG4197	FOG: PPR repeat	15237421	71.43	154	99.78	18.12	44	0	2	463	680	833	8e-74	ath	general function prediction only;
c11081_g1_i1	314	YIL129c	2376	KOG1825	Fry-like conserved proteins	6322062	34.44	90	85.99	3.79	57	2	40	306	993	1081	3e-07	sce	general function prediction only;
c11082_g1_i1	621	At5g49160	1534	NA	NA	15239810	67.37	95	45.89	6.19	31	0	333	617	1266	1360	1e-67	NA	NA
c11087_g1_i1	341	At2g10010	619	NA	NA	15226691	46.67	90	79.18	14.54	48	0	71	340	471	560	9e-21	NA	NA
c11088_g1_i1	448	Hs4506789	171	KOG3216	Diamine acetyltransferase	4506789	90.27	113	75.67	66.08	11	0	2	340	59	171	6e-73	hsa	amino acid transport and metabolism;
c11088_g1_i2	447	Hs4506789	171	KOG3216	Diamine acetyltransferase	4506789	84.27	89	59.73	52.05	14	0	73	339	83	171	4e-49	hsa	amino acid transport and metabolism;
c11093_g1_i1	1212	At2g45550	511	KOG0156	Cytochrome P450 CYP2 subfamily	15225510	40.17	356	88.12	69.67	200	7	1039	2	9	361	1e-75	ath	secondary metabolites biosynthesis, transport and catabolism;
c11098_g1_i1	531	YLR043c	103	KOG0907	Thioredoxin	6323072	39.58	96	54.24	93.2	58	0	36	323	4	99	3e-19	sce	posttranslational modification, protein turnover, chaperones;
c11108_g1_i1	322	At3g42660	951	KOG1274	WD40 repeat protein	15229130	50	80	74.53	8.41	37	2	84	320	1	78	9e-09	ath	general function prediction only;
c11110_g1_i1	358	At2g37580_2	328	KOG0799	Branching enzyme	NA	62.96	54	45.25	16.46	20	0	193	32	1	54	8e-17	ath	carbohydrate transport and metabolism;
c11135_g1_i1	721	At2g23880_2	842	KOG1075	FOG: Reverse transcriptase	NA	38.46	195	81.14	23.16	120	0	588	4	148	342	2e-45	ath	general function prediction only;
c11155_g1_i1	611	At5g10520	464	KOG1187	Serine/threonine protein kinase	11358733	48.48	99	48.61	21.34	51	0	314	610	71	169	3e-27	ath	signal transduction mechanisms;
c11158_g1_i1	431	At3g49930	215	KOG1721	FOG: Zn-finger	15229643	50.41	123	85.61	57.21	47	4	88	426	31	149	3e-18	ath	general function prediction only;
c11162_g1_i1	433	At4g15600	655	KOG1075	FOG: Reverse transcriptase	15234650	31.45	124	85.91	18.93	83	1	389	18	507	628	3e-14	ath	general function prediction only;
c11187_g1_i1	861	At3g18930	411	KOG0800	FOG: Predicted E3 ubiquitin ligase	15230241	43.78	217	75.61	52.8	89	5	77	634	99	313	2e-38	ath	posttranslational modification, protein turnover, chaperones;
c11188_g1_i1	388	At3g21180	1090	KOG0204	Calcium transporting ATPase	15232487	75	112	86.6	10.28	28	0	51	386	273	384	5e-53	ath	inorganic ion transport and metabolism;
c11188_g1_i2	425	At3g21180	1090	KOG0204	Calcium transporting ATPase	15232487	78.72	141	99.53	12.94	30	0	1	423	244	384	2e-72	ath	inorganic ion transport and metabolism;
c11191_g1_i1	540	At5g23090	159	KOG0871	Class 2 transcription repressor NC2, beta subunit (Dr1)	15237218	78.79	33	18.33	20.75	7	0	501	403	16	48	8e-11	ath	transcription;
c11204_g1_i1	349	At2g42200	375	NA	NA	15227896	82.61	46	39.54	12.27	8	0	212	349	72	117	6e-21	NA	NA
c11205_g1_i1	501	At3g59140	1389	KOG0054	Multidrug resistance-associated protein/mitoxantrone resistance protein, ABC superfamily	15231640	75.41	61	36.53	4.39	15	0	219	37	1077	1137	3e-24	ath	secondary metabolites biosynthesis, transport and catabolism;
c11209_g1_i1	312	Hs4502303	213	KOG1662	Mitochondrial F1F0-ATP synthase, subunit OSCP/ATP5	4502303	64.42	104	100	48.83	37	0	1	312	87	190	9e-43	hsa	energy production and conversion;
c11218_g1_i1	327	At4g18700	489	KOG0583	Serine/threonine protein kinase	15233981	85.98	107	98.17	21.88	15	0	2	322	156	262	4e-64	ath	signal transduction mechanisms;
c11241_g1_i1	412	7295442	181	KOG3070	Predicted RNA-binding protein containing PIN domain and invovled in translation or RNA processing	7295442	45.31	64	46.6	35.36	34	1	115	303	24	87	1e-11	dme	translation, ribosomal structure and biogenesis;
c11243_g1_i1	400	At1g62040	119	KOG1654	Microtubule-associated anchor protein involved in autophagy and membrane trafficking	15220686	93.75	32	24	26.89	2	0	366	271	88	119	3e-14	ath	cytoskeleton;
c11245_g1_i1	1244	At1g05000	215	KOG1572	Predicted protein tyrosine phosphatase	15220383	49.15	59	14.23	27.44	29	1	818	994	157	214	2e-07	ath	defense mechanisms;
c11246_g1_i1	1150	At3g31023	1098	KOG0017	FOG: Transposon-encoded proteins with TYA, reverse transcriptase, integrase domains in various combinations	15231509	34.24	403	100	36.7	206	10	1148	6	54	419	2e-57	ath	general function prediction only;
c11247_g1_i1	385	At1g31720	205	NA	NA	15222426	48.78	41	31.95	20	21	0	207	85	52	92	2e-07	NA	NA
c11272_g1_i1	430	At5g35200	544	KOG0251	Clathrin assembly protein AP180 and related proteins, contain ENTH domain	15238435	32.17	143	99.77	26.29	71	7	1	384	280	411	3e-06	ath	signal transduction mechanisms; intracellular trafficking, secretion, and vesicular transport;
c11295_g1_i1	354	At5g11720	902	KOG1065	Maltase glucoamylase and related hydrolases, glycosyl hydrolase family 31	15239154	58.43	89	75.42	9.87	37	0	268	2	409	497	1e-28	ath	carbohydrate transport and metabolism;
c11310_g1_i1	380	SPCC965.06	344	KOG1575	Voltage-gated shaker-like K channel, subunit beta/KCNAB	19076016	60	125	98.68	36.34	49	1	1	375	95	218	9e-48	spo	energy production and conversion;
c11327_g1_i1	324	At4g37970	363	KOG0023	Alcohol dehydrogenase, class V	15235757	82.76	29	26.85	7.99	5	0	2	88	332	360	4e-09	ath	secondary metabolites biosynthesis, transport and catabolism;
c11338_g1_i1	534	Hs4503521	445	KOG2758	Translation initiation factor 3, subunit e (eIF-3e)	4503521	46.48	71	39.89	15.96	38	0	3	215	371	441	4e-11	hsa	translation, ribosomal structure and biogenesis;
c11348_g1_i1	645	YBR019c_1	363	KOG1371	UDP-glucose 4-epimerase/UDP-sulfoquinovose synthase	NA	54.17	168	78.14	46.28	76	1	104	607	22	188	3e-58	sce	cell wall/membrane/envelope biogenesis;
c11349_g1_i1	2418	At1g25430	1213	KOG1075	FOG: Reverse transcriptase	15222587	37.54	341	42.31	28.11	209	2	1405	2418	548	887	2e-86	ath	general function prediction only;
c11354_g1_i1	329	At5g07130	569	KOG1263	Multicopper oxidases	15240701	60.38	53	48.33	9.31	21	0	90	248	164	216	2e-18	ath	secondary metabolites biosynthesis, transport and catabolism;
c11357_g1_i1	626	At1g58140	1320	KOG0017	FOG: Transposon-encoded proteins with TYA, reverse transcriptase, integrase domains in various combinations	15217880	32.37	139	66.61	10.53	89	4	149	556	277	413	3e-15	ath	general function prediction only;
c11358_g1_i1	443	At3g14360	507	KOG4569	Predicted lipase	9279583	46.91	81	54.85	15.98	28	2	179	421	184	249	6e-16	ath	lipid transport and metabolism;
c11368_g1_i1	388	At4g11560	652	KOG1886	BAH domain proteins	15234234	37.31	134	100	20.55	70	5	6	386	311	437	2e-08	ath	transcription;
c11381_g1_i1	438	At1g67480	376	KOG1072	FOG: Kelch repeat	15220452	53.92	102	69.86	27.13	47	0	6	311	275	376	1e-32	ath	general function prediction only;
c11384_g1_i1	495	At1g75620	547	NA	NA	15222300	69.09	165	100	30.16	44	2	1	495	185	342	2e-73	NA	NA
c11386_g1_i1	321	Hs22046793	243	NA	NA	NA	94.34	106	99.07	43.62	6	0	2	319	62	167	1e-66	NA	NA
c11431_g1_i1	624	At5g15130	548	NA	NA	15242221	44.12	68	32.69	12.41	36	1	206	409	35	100	6e-09	NA	NA
c11439_g1_i1	812	YBR018c	366	KOG2958	Galactose-1-phosphate uridylyltransferase	6319492	58.52	135	49.88	36.89	56	0	8	412	227	361	1e-52	sce	energy production and conversion;
c11444_g1_i1	312	At1g08650	284	KOG0032	Ca2ﷆꖚ蝮阩�dependent protein kinase, EF-Hand protein superfamily	15223870	72.09	86	82.69	30.28	24	0	259	2	183	268	4e-38	ath	signal transduction mechanisms;
c11478_g1_i1	413	At4g35730	430	KOG2027	Spindle pole body protein	15237108	80.77	26	18.89	6.05	5	0	283	360	75	100	8e-11	ath	cytoskeleton;
c11500_g1_i1	834	At5g56110	320	KOG0048	Transcription factor, Myb superfamily	15241132	58.46	65	23.38	20.31	24	1	726	532	77	138	7e-19	ath	transcription;
c11510_g1_i1	384	At3g07250_1	280	NA	NA	NA	57.33	75	58.59	26.79	32	0	158	382	203	277	2e-25	NA	NA
c11525_g1_i1	479	At4g34370	594	KOG1815	Predicted E3 ubiquitin ligase	7485315	69.18	159	99.58	26.77	49	0	2	478	200	358	1e-81	ath	posttranslational modification, protein turnover, chaperones;
c11548_g1_i1	380	At2g17910	1344	KOG1075	FOG: Reverse transcriptase	15227922	53.17	126	99.47	9.38	59	0	1	378	549	674	1e-35	ath	general function prediction only;
c11552_g1_i1	702	At2g11140	411	KOG0017	FOG: Transposon-encoded proteins with TYA, reverse transcriptase, integrase domains in various combinations	15227405	40	105	44.87	25.55	63	0	330	644	68	172	8e-20	ath	general function prediction only;
c11553_g1_i1	336	At1g22620	925	NA	NA	15219918	60.53	38	33.93	4.11	13	2	223	336	17	52	4e-06	NA	NA
c11558_g1_i1	423	At3g12110	377	KOG0676	Actin and related proteins	15229955	92.91	141	100	37.4	10	0	1	423	147	287	3e-92	ath	cytoskeleton;
c11564_g1_i1	619	At3g47770	722	KOG0059	Lipid exporter ABCA1 and related proteins, ABC superfamily	15228258	44.12	102	49.43	14.13	18	1	617	312	568	630	4e-19	ath	lipid transport and metabolism; general function prediction only;
c11571_g1_i1	385	At2g14400	1466	KOG0017	FOG: Transposon-encoded proteins with TYA, reverse transcriptase, integrase domains in various combinations	15225653	57.81	128	99.74	8.73	54	0	384	1	535	662	1e-46	ath	general function prediction only;
c11578_g1_i1	316	At5g40830	414	NA	NA	15237501	45.71	70	66.46	16.91	32	2	105	311	347	411	5e-15	NA	NA
c11583_g1_i1	359	SPAC18G6.05c	2670	KOG1242	Protein containing adaptin N-terminal region	19114581	54.13	109	91.09	4.08	49	1	2	328	2342	2449	5e-27	spo	translation, ribosomal structure and biogenesis;
c11616_g1_i1	662	At3g60170	1339	KOG0017	FOG: Transposon-encoded proteins with TYA, reverse transcriptase, integrase domains in various combinations	15232265	31.65	237	100	17.7	135	6	2	661	649	875	8e-23	ath	general function prediction only;
c11618_g1_i1	400	At3g55260	557	KOG2499	Beta-N-acetylhexosaminidase	11264425	42.42	132	99	23.7	68	3	26	400	120	250	1e-22	ath	carbohydrate transport and metabolism;
c11635_g1_i1	468	At3g14470	1054	KOG4658	Apoptotic ATPase	15231862	35.14	148	94.87	14.04	79	4	409	2	33	175	2e-16	ath	signal transduction mechanisms;
c11641_g1_i1	346	At2g05640	1308	KOG0987	DNA helicase PIF1/RRM3	15224578	37.74	106	91.91	8.1	57	2	49	345	1064	1167	7e-14	ath	cell cycle control, cell division, chromosome partitioning;
c11642_g1_i1	740	At2g07010	1413	KOG0017	FOG: Transposon-encoded proteins with TYA, reverse transcriptase, integrase domains in various combinations	15225640	32.89	76	30.81	5.38	51	0	564	337	33	108	2e-07	ath	general function prediction only;
c11666_g1_i1	966	At5g56320	255	NA	NA	15241183	76.3	135	41.93	52.94	31	1	565	966	13	147	4e-68	NA	NA
c11688_g1_i1	461	At4g36360	853	KOG0496	Beta-galactosidase	4006924	70.59	34	22.13	3.99	10	0	301	200	809	842	2e-15	ath	carbohydrate transport and metabolism;
c11688_g1_i2	456	At4g36360	853	KOG0496	Beta-galactosidase	4006924	70.59	34	22.37	3.99	10	0	296	195	809	842	2e-15	ath	carbohydrate transport and metabolism;
c11719_g1_i1	536	At2g02000	500	NA	NA	15226852	43.75	64	35.82	12.8	35	1	345	536	16	78	1e-11	NA	NA
c11733_g1_i1	473	At1g27070	532	KOG1616	Protein involved in Snf1 protein kinase complex assembly	15223424	57.69	52	32.98	9.77	21	1	321	473	92	143	4e-10	ath	carbohydrate transport and metabolism;
c11750_g1_i1	379	At3g07350	298	NA	NA	18397919	43.18	132	100	44.3	69	2	2	379	93	224	2e-31	NA	NA
c11765_g1_i1	382	At1g21230	733	NA	NA	15218170	70.63	126	98.95	17.19	36	1	3	380	445	569	2e-56	NA	NA
c11788_g1_i1	870	At4g03530	374	KOG0017	FOG: Transposon-encoded proteins with TYA, reverse transcriptase, integrase domains in various combinations	15236328	34.2	193	66.55	51.6	118	3	843	271	86	271	3e-33	ath	general function prediction only;
c11790_g1_i1	615	At4g23620	264	NA	NA	15236554	76	50	24.39	18.94	12	0	217	68	143	192	4e-17	NA	NA
c11792_g1_i1	380	At1g60160	826	NA	NA	15219006	58.24	91	71.84	11.02	38	0	379	107	395	485	2e-32	NA	NA
c11794_g1_i1	450	At2g21310	838	KOG0017	FOG: Transposon-encoded proteins with TYA, reverse transcriptase, integrase domains in various combinations	15226514	32.88	73	48.67	8.71	48	1	222	440	305	376	5e-10	ath	general function prediction only;
c11795_g1_i1	474	At1g58140	1320	KOG0017	FOG: Transposon-encoded proteins with TYA, reverse transcriptase, integrase domains in various combinations	15217880	60.29	136	86.08	10.3	50	1	1	396	515	650	4e-48	ath	general function prediction only;
c11801_g1_i1	355	YFR047c	295	NA	NA	19705600	62.39	117	98.87	39.66	41	2	4	354	152	265	5e-35	NA	NA
c11815_g1_i1	623	At5g44190	386	NA	NA	15241429	36.14	83	39.97	21.5	45	1	7	255	145	219	3e-12	NA	NA
c11816_g1_i1	563	At5g42340	656	KOG0167	FOG: Armadillo/beta-catenin-like repeats	15238931	63.1	84	44.76	12.8	31	0	67	318	571	654	1e-23	ath	function unknown
c11826_g1_i1	376	At1g64710	380	KOG0022	Alcohol dehydrogenase, class III	15217715	61.76	34	27.13	8.95	13	0	180	79	256	289	7e-08	ath	secondary metabolites biosynthesis, transport and catabolism;
c11834_g1_i1	410	At1g31320	172	NA	NA	15221679	82.14	28	20.49	16.28	4	1	326	409	4	30	7e-07	NA	NA
c11835_g1_i1	548	At1g31100	1090	KOG1075	FOG: Reverse transcriptase	15221617	33.13	163	89.23	14.95	91	8	5	469	936	1088	1e-14	ath	general function prediction only;
c11869_g1_i1	569	At1g47910	1142	KOG1075	FOG: Reverse transcriptase	15221014	35.17	145	76.45	12.7	92	1	103	537	741	883	2e-20	ath	general function prediction only;
c11872_g1_i1	433	At1g31100	1090	KOG1075	FOG: Reverse transcriptase	15221617	48.28	29	20.09	2.66	15	0	312	398	937	965	1e-05	ath	general function prediction only;
c11878_g1_i1	1017	Hs5031857	332	KOG1495	Lactate dehydrogenase	5031857	85.15	330	97.35	99.4	48	1	1	990	4	332	0	hsa	energy production and conversion;
c11886_g1_i1	604	At5g61730	940	KOG0059	Lipid exporter ABCA1 and related proteins, ABC superfamily	15240334	62.23	188	93.38	20	62	4	2	559	661	841	2e-65	ath	lipid transport and metabolism; general function prediction only;
c11889_g1_i1	647	At1g24130	415	KOG4155	FOG: WD40 repeat	15221675	57.45	47	21.79	11.33	19	1	503	366	57	103	2e-07	ath	general function prediction only;
c11892_g1_i2	751	At5g56440	430	NA	NA	15241216	36.27	193	77.1	44.88	109	4	169	723	1	187	6e-26	NA	NA
c11895_g1_i1	443	At3g12740	350	KOG2952	Cell cycle control protein	18399730	64.18	67	45.37	19.14	24	0	2	202	282	348	7e-26	ath	cell cycle control, cell division, chromosome partitioning; transcription; signal transduction mechanisms;
c11900_g1_i1	472	At1g73870	392	KOG1601	GATA-4/5/6 transcription factors	15219574	51	100	63.56	25.51	37	2	2	265	287	386	1e-22	ath	transcription;
c11913_g1_i1	342	At3g06520	466	NA	NA	15230734	30.23	86	75.44	18.45	48	2	58	315	1	74	2e-06	NA	NA
c11917_g1_i1	521	At4g02020	898	KOG1079	Transcriptional repressor EZH1	7486845	65.29	170	97.89	18.93	59	0	8	517	708	877	5e-76	ath	transcription;
c11919_g1_i1	487	At1g70140	760	KOG1922	Rho GTPase effector BNI1 and related formins	15223064	59.01	161	99.18	21.18	66	0	3	485	431	591	9e-54	ath	signal transduction mechanisms; cytoskeleton;
c11922_g1_i1	777	At2g37440	401	KOG0565	Inositol polyphosphate 5-phosphatase and related proteins	15228135	52.99	234	90.35	58.35	62	5	74	775	51	236	1e-68	ath	intracellular trafficking, secretion, and vesicular transport;
c11924_g1_i1	744	At1g19020	503	KOG1361	Predicted hydrolase involved in interstrand cross-link repair	15221924	49.36	235	94.76	46.72	108	5	1	675	163	396	1e-68	ath	replication, recombination and repair;
c11930_g1_i1	856	At5g43330	332	NA	NA	15239843	73.76	221	77.45	66.57	58	0	192	854	14	234	2e-114	NA	NA
c11948_g1_i1	403	Hs4503131	781	KOG4203	Armadillo/beta-Catenin/plakoglobin	4503131	100	68	50.62	8.71	0	0	1	204	714	781	3e-41	hsa	signal transduction mechanisms; cytoskeleton;
c11960_g1_i1	838	At4g18770	427	KOG0048	Transcription factor, Myb superfamily	15234013	65.79	38	13.6	8.9	11	1	1	114	307	342	2e-07	ath	transcription;
c11961_g1_i2	839	At4g19130	785	KOG0851	Single-stranded DNA-binding replication protein A (RPA), large (70 kD) subunit and related ssDNA-binding proteins	15234149	68.02	172	61.5	21.91	54	1	513	1	378	549	5e-101	ath	replication, recombination and repair;
c11963_g1_i1	310	At3g12090	282	NA	NA	15229952	50	70	67.74	24.82	34	1	3	209	195	264	2e-09	NA	NA
c11971_g1_i1	670	At3g42170	696	KOG1121	Tam3-transposase (Ac family)	15228474	56.25	32	14.33	4.6	14	0	182	277	600	631	5e-11	ath	replication, recombination and repair;
c11972_g1_i1	318	AtCh036	320	NA	NA	7525046	90.48	105	99.06	32.81	10	0	2	316	94	198	6e-64	NA	NA
c11976_g1_i1	322	At2g36830	251	KOG0223	Aquaporin (major intrinsic protein family)	15228041	76.19	42	39.13	16.73	10	0	322	197	91	132	6e-15	ath	carbohydrate transport and metabolism;
c11977_g1_i1	363	At5g14920	275	NA	NA	15242165	69.84	63	52.07	22.91	19	0	165	353	213	275	6e-23	NA	NA
c11979_g1_i1	310	SPAC9E9.03	758	KOG0454	3-isopropylmalate dehydratase (aconitase superfamily)	19115488	48.28	58	56.13	7.65	28	1	10	183	692	747	4e-12	spo	amino acid transport and metabolism;
c11984_g1_i1	380	YHR028c	818	KOG2100	Dipeptidyl aminopeptidase	6321817	39.62	106	83.68	12.96	60	2	62	379	286	387	4e-17	sce	posttranslational modification, protein turnover, chaperones;
c11992_g1_i1	647	SPBC543.01c	322	KOG2655	Septin family protein (P-loop GTPase)	19113581	67.8	59	27.36	18.32	19	0	6	182	264	322	3e-21	spo	cell cycle control, cell division, chromosome partitioning; cytoskeleton; intracellular trafficking, secretion, and vesicular transport;
c12004_g1_i1	436	At4g12680	590	NA	NA	15235450	71.43	63	43.35	10.68	18	0	436	248	505	567	1e-22	NA	NA
c12015_g1_i1	1012	At2g19070	451	NA	NA	15224709	45.61	285	84.49	63.19	149	3	67	912	4	285	6e-87	NA	NA
c12025_g1_i1	1136	At2g17610	773	KOG1075	FOG: Reverse transcriptase	15227874	31.8	283	74.74	36.61	171	6	2	793	291	570	2e-27	ath	general function prediction only;
c12029_g1_i1	468	At1g63050	465	KOG2704	Predicted membrane protein	15221667	65.49	113	72.44	24.3	38	1	130	468	1	112	1e-41	ath	function unknown
c12033_g1_i1	555	SPCC1281.07c	313	KOG2903	Predicted glutathione S-transferase	19075671	59.51	163	88.11	52.08	65	1	2	487	148	310	2e-64	spo	posttranslational modification, protein turnover, chaperones;
c12038_g1_i1	527	At1g47510	331	KOG0565	Inositol polyphosphate 5-phosphatase and related proteins	15220242	51.16	172	97.91	51.96	79	2	9	524	93	259	3e-47	ath	intracellular trafficking, secretion, and vesicular transport;
c12041_g1_i1	967	At3g11980	616	KOG1221	Acyl-CoA reductase	15229920	46.46	127	39.4	20.62	57	2	603	965	67	188	2e-26	ath	lipid transport and metabolism;
c12049_g1_i1	514	Hs21264578	241	KOG3882	Tetraspanin family integral membrane protein	12643622	54.14	133	77.63	55.19	54	2	10	390	110	241	7e-29	hsa	general function prediction only;
c12051_g1_i1	1038	At1g43780	479	KOG1282	Serine carboxypeptidases (lysosomal cathepsin A)	15218514	71.11	180	52.02	37.58	46	1	499	1038	16	189	2e-74	ath	posttranslational modification, protein turnover, chaperones; amino acid transport and metabolism;
c12064_g1_i1	328	At4g24690_2	376	KOG4351	Uncharacterized conserved protein	NA	47.22	72	65.85	19.15	34	2	54	257	291	362	4e-13	ath	function unknown
c12065_g1_i1	457	At1g75520	346	NA	NA	15222285	86.36	44	28.88	12.72	6	0	215	346	124	167	8e-23	NA	NA
c12072_g1_i1	331	YJL080c	1222	KOG2208	Vigilin	6322381	30.95	84	76.13	6.87	56	1	1	246	757	840	1e-07	sce	lipid transport and metabolism;
c12073_g1_i1	608	At3g24060	147	NA	NA	15229572	32.74	113	55.76	76.87	74	2	167	499	34	146	9e-15	NA	NA
c12076_g1_i1	611	At2g15650	1347	KOG0017	FOG: Transposon-encoded proteins with TYA, reverse transcriptase, integrase domains in various combinations	15226587	50	58	28.48	4.31	29	0	79	252	1285	1342	5e-15	ath	general function prediction only;
c12076_g1_i2	535	At2g15650	1347	KOG0017	FOG: Transposon-encoded proteins with TYA, reverse transcriptase, integrase domains in various combinations	15226587	50	56	31.4	4.16	28	0	79	246	1285	1340	3e-14	ath	general function prediction only;
c12087_g1_i1	714	At3g30420	837	KOG0987	DNA helicase PIF1/RRM3	15230775	47.92	144	60.5	17.2	69	3	8	436	688	826	2e-34	ath	cell cycle control, cell division, chromosome partitioning;
c12093_g1_i1	453	7292407	320	KOG1577	Aldo/keto reductase family proteins	7292407	43.15	146	96.69	45.62	80	2	3	440	53	195	1e-32	dme	general function prediction only;
c12099_g1_i1	1275	SPBC1683.04	832	NA	NA	19111852	48.29	321	75.53	38.58	162	2	1	963	516	832	3e-99	NA	NA
c12108_g1_i1	351	SPAC22E12.17c	486	KOG0706	Predicted GTPase-activating protein	19115755	58.93	112	95.73	23.05	43	1	10	336	11	122	3e-41	spo	signal transduction mechanisms;
c12117_g1_i1	475	At2g45230	1374	KOG1075	FOG: Reverse transcriptase	15225436	53.85	52	32.84	3.78	23	1	3	155	606	657	9e-07	ath	general function prediction only;
c12118_g1_i1	391	At1g30580	394	KOG1491	Predicted GTP-binding protein (ODN superfamily)	15221444	70	30	23.02	7.61	9	0	1	90	57	86	1e-08	ath	general function prediction only;
c12120_g1_i1	1286	At2g20760	338	NA	NA	18399468	67.54	191	44.56	56.51	62	0	283	855	90	280	1e-61	NA	NA
c12121_g1_i1	1599	AtMi046	495	KOG4845	NADH dehydrogenase, subunit 4	13449336	40.48	462	86.68	93.33	270	4	215	1591	32	491	1e-52	ath	energy production and conversion;
c12124_g1_i1	490	SPBC18H10.02	676	KOG1180	Acyl-CoA synthetase	19112518	42.86	161	98.57	23.82	82	2	4	486	73	223	2e-35	spo	lipid transport and metabolism;
c12125_g1_i1	873	At3g31430	336	KOG1075	FOG: Reverse transcriptase	15231551	36.14	83	28.52	24.7	49	1	690	442	170	248	6e-09	ath	general function prediction only;
c12127_g1_i1	424	At4g21710	1188	KOG0214	RNA polymerase II, second largest subunit	15234572	90	140	99.06	11.78	14	0	3	422	895	1034	6e-85	ath	transcription;
c12132_g1_i1	662	At2g41580	1094	KOG1075	FOG: Reverse transcriptase	15227392	48.64	220	99.7	20.11	111	2	1	657	246	464	7e-62	ath	general function prediction only;
c12136_g1_i1	1387	At2g15510	1138	KOG1075	FOG: Reverse transcriptase	15226541	41.67	216	46.72	18.98	118	4	1367	732	565	776	6e-62	ath	general function prediction only;
c12143_g1_i1	379	SPAC20H4.10	1010	KOG2042	Ubiquitin fusion degradation protein-2	19114542	38.28	128	100	12.67	76	2	2	379	550	676	2e-19	spo	posttranslational modification, protein turnover, chaperones;
c12152_g1_i1	588	At1g72790	561	NA	NA	15218597	49.02	102	52.04	18.18	32	4	33	329	461	545	3e-11	NA	NA
c12154_g1_i1	672	SPAC27E2.03c	392	KOG1491	Predicted GTP-binding protein (ODN superfamily)	19115315	67.11	225	100	57.4	72	2	1	672	83	306	3e-101	spo	general function prediction only;
c12156_g1_i1	417	At2g45550	511	KOG0156	Cytochrome P450 CYP2 subfamily	15225510	51.59	126	90.65	24.66	60	1	40	417	326	450	5e-33	ath	secondary metabolites biosynthesis, transport and catabolism;
c12158_g1_i1	309	At1g10160	1118	KOG1075	FOG: Reverse transcriptase	15218446	34.12	85	82.52	7.6	52	1	45	287	67	151	8e-10	ath	general function prediction only;
c12171_g1_i1	827	At5g43100	586	KOG1339	Aspartyl protease	15239176	71.04	183	66.38	31.23	53	0	71	619	75	257	3e-96	ath	posttranslational modification, protein turnover, chaperones;
c12171_g1_i2	715	At5g43100	586	KOG1339	Aspartyl protease	15239176	70.88	182	76.36	31.06	53	0	71	616	75	256	3e-91	ath	posttranslational modification, protein turnover, chaperones;
c12175_g1_i1	400	SPAC1B3.03c	356	KOG0546	HSP90 co-chaperone CPR7/Cyclophilin	19115699	32	100	75	28.09	64	1	4	303	260	355	3e-06	spo	posttranslational modification, protein turnover, chaperones;
c12178_g1_i1	1741	At1g47860_2	827	KOG1075	FOG: Reverse transcriptase	NA	36.3	551	94.95	66.63	341	6	2	1630	186	734	3e-118	ath	general function prediction only;
c12179_g1_i1	306	At2g47030	588	NA	NA	15226482	56.32	87	85.29	14.8	38	0	43	303	345	431	3e-30	NA	NA
c12185_g1_i1	421	At5g61330	431	KOG2773	Apoptosis antagonizing transcription factor/protein transport protein	15240224	58.57	140	99.76	32.48	47	2	420	7	154	284	1e-44	ath	transcription; intracellular trafficking, secretion, and vesicular transport;
c12192_g1_i1	556	SPCC23B6.01c	489	KOG2210	Oxysterol-binding protein	19075624	53.26	184	99.28	37.63	86	0	3	554	155	338	2e-68	spo	signal transduction mechanisms;
c12206_g1_i1	1337	At2g17910	1344	KOG1075	FOG: Reverse transcriptase	15227922	34.8	408	91.55	30.36	251	9	1316	126	759	1162	6e-67	ath	general function prediction only;
c12206_g1_i2	1257	At2g17910	1344	KOG1075	FOG: Reverse transcriptase	15227922	46.38	138	32.94	10.27	74	0	1236	823	759	896	8e-53	ath	general function prediction only;
c12207_g1_i1	626	At1g36035	1418	KOG0017	FOG: Transposon-encoded proteins with TYA, reverse transcriptase, integrase domains in various combinations	18399993	63.74	171	81.95	12.06	59	1	112	624	949	1116	1e-53	ath	general function prediction only;
c12222_g1_i1	331	At1g26330	1196	NA	NA	15222686	35.45	110	99.7	9.2	67	2	5	331	1031	1137	6e-13	NA	NA
c12223_g1_i1	930	At4g02900	785	KOG1134	Uncharacterized conserved protein	15236212	68.47	222	71.61	28.28	69	1	1	663	519	740	1e-97	ath	general function prediction only;
c12234_g1_i1	404	At1g66350	511	NA	NA	15219630	34.33	134	99.5	26.22	85	3	1	399	251	382	2e-15	NA	NA
c12236_g1_i1	544	At1g47910	1142	KOG1075	FOG: Reverse transcriptase	15221014	40.56	180	99.26	15.76	103	3	11	538	299	478	3e-36	ath	general function prediction only;
c12245_g1_i1	406	At1g47860_2	827	KOG1075	FOG: Reverse transcriptase	NA	46.59	88	65.02	10.64	47	0	141	404	162	249	2e-18	ath	general function prediction only;
c12249_g1_i1	516	7300661	120	KOG0900	40S ribosomal protein S20	17738077	68.14	113	65.7	94.17	35	1	56	391	7	119	6e-50	dme	translation, ribosomal structure and biogenesis;
c12253_g1_i1	472	At1g80200	234	NA	NA	15220078	38.71	155	98.52	66.24	89	2	24	470	64	218	1e-27	NA	NA
c12255_g1_i1	431	At1g18560	676	KOG1121	Tam3-transposase (Ac family)	15221801	52.55	137	95.36	20.27	63	1	25	429	279	415	4e-45	ath	replication, recombination and repair;
c12261_g1_i1	1075	At2g31520	1524	KOG1075	FOG: Reverse transcriptase	15225094	32.5	120	33.49	7.87	74	2	321	659	787	906	2e-24	ath	general function prediction only;
c12274_g1_i1	615	At5g42340	656	KOG0167	FOG: Armadillo/beta-catenin-like repeats	15238931	62.38	202	98.54	30.79	74	1	2	607	312	511	8e-78	ath	function unknown
c12277_g1_i1	502	At2g27680	384	KOG1575	Voltage-gated shaker-like K channel, subunit beta/KCNAB	18401495	68.12	69	41.24	17.97	21	1	214	11	314	382	5e-25	ath	energy production and conversion;
c12292_g1_i1	367	At2g41580	1094	KOG1075	FOG: Reverse transcriptase	15227392	36.36	121	98.91	11.06	76	1	1	360	363	483	7e-16	ath	general function prediction only;
c12299_g1_i1	531	At3g49400	719	NA	NA	15229133	39.68	126	71.19	17.52	65	3	350	3	573	697	5e-18	NA	NA
c12301_g1_i1	323	YDL029w	391	KOG0677	Actin-related protein Arp2/3 complex, subunit Arp2	6320175	83.02	106	98.45	27.11	18	0	6	323	256	361	4e-59	sce	cytoskeleton;
c12306_g1_i1	1100	At2g15510	1138	KOG1075	FOG: Reverse transcriptase	15226541	33.33	87	23.73	7.64	52	2	46	306	812	892	2e-09	ath	general function prediction only;
c12306_g1_i2	1262	At2g15510	1138	KOG1075	FOG: Reverse transcriptase	15226541	33.33	87	20.68	7.64	52	2	46	306	812	892	2e-09	ath	general function prediction only;
c12308_g1_i1	584	At1g10160	1118	KOG1075	FOG: Reverse transcriptase	15218446	31.98	197	100	17.62	126	5	1	576	60	253	8e-19	ath	general function prediction only;
c12308_g2_i1	404	At1g10160	1118	KOG1075	FOG: Reverse transcriptase	15218446	32.58	132	98.02	11.81	87	2	3	395	257	387	1e-13	ath	general function prediction only;
c12313_g1_i1	825	At4g10580	1240	KOG0017	FOG: Transposon-encoded proteins with TYA, reverse transcriptase, integrase domains in various combinations	15235173	40.68	177	64.36	14.27	100	2	296	823	478	650	1e-35	ath	general function prediction only;
c12317_g1_i1	982	At2g11940	1212	KOG0017	FOG: Transposon-encoded proteins with TYA, reverse transcriptase, integrase domains in various combinations	15224311	38.54	96	29.33	7.92	56	2	465	187	567	662	4e-13	ath	general function prediction only;
c12318_g1_i1	693	7297897	462	KOG1549	Cysteine desulfurase NFS1	20129463	72.88	118	51.08	25.54	30	1	339	692	62	177	2e-58	dme	amino acid transport and metabolism;
c12327_g1_i1	487	SPAC222.12c	525	KOG1350	F0F1-type ATP synthase, beta subunit	19114063	64.96	117	72.07	22.29	37	3	143	481	43	159	8e-41	spo	energy production and conversion;
c12331_g1_i1	1077	At3g50390	466	KOG4155	FOG: WD40 repeat	15229740	41.52	342	95.26	73.39	168	10	5	964	93	424	5e-73	ath	general function prediction only;
c12333_g1_i1	1230	SPAC1F7.12	340	KOG1575	Voltage-gated shaker-like K channel, subunit beta/KCNAB	19115410	50.88	340	82.93	100	160	5	100	1110	3	338	1e-106	spo	energy production and conversion;
c12343_g1_i1	671	Hs11095441	535	KOG2449	Methylmalonate semialdehyde dehydrogenase	11095441	62.71	177	79.14	33.08	64	1	1	531	358	532	3e-70	hsa	amino acid transport and metabolism; carbohydrate transport and metabolism;
c12344_g1_i1	1419	At2g23880_2	842	KOG1075	FOG: Reverse transcriptase	NA	39.17	120	25.37	14.25	72	1	295	651	391	510	3e-28	ath	general function prediction only;
c12353_g1_i1	313	At1g12210	885	KOG4658	Apoptotic ATPase	15221250	32.32	99	94.89	11.19	59	3	24	311	109	202	2e-08	ath	signal transduction mechanisms;
c12357_g1_i1	1213	7303744	409	KOG0159	Cytochrome P450 CYP11/CYP12/CYP24/CYP27 subfamilies	7303744	32.08	159	39.32	38.88	89	6	558	1001	223	373	2e-12	dme	secondary metabolites biosynthesis, transport and catabolism;
c12360_g1_i1	306	At2g14400	1466	KOG0017	FOG: Transposon-encoded proteins with TYA, reverse transcriptase, integrase domains in various combinations	15225653	53.85	91	89.22	6.21	40	1	273	1	677	765	2e-25	ath	general function prediction only;
c12363_g1_i1	383	At1g48910	383	KOG1399	Flavin-containing monooxygenase	15221995	51.79	112	87.73	29.24	54	0	47	382	110	221	6e-37	ath	secondary metabolites biosynthesis, transport and catabolism;
c12365_g1_i1	1031	At1g35370_2	923	KOG0017	FOG: Transposon-encoded proteins with TYA, reverse transcriptase, integrase domains in various combinations	NA	46.28	121	35.21	13.11	64	1	590	949	530	650	3e-32	ath	general function prediction only;
c12377_g1_i1	385	At4g25240	561	KOG1263	Multicopper oxidases	15234978	51.09	92	71.69	16.4	20	1	383	108	426	492	3e-20	ath	secondary metabolites biosynthesis, transport and catabolism;
c12377_g1_i2	310	At4g25240	561	KOG1263	Multicopper oxidases	15234978	70.15	67	64.84	11.94	20	0	308	108	426	492	3e-25	ath	secondary metabolites biosynthesis, transport and catabolism;
c12383_g1_i2	735	SPBC530.14c	544	KOG1290	Serine/threonine protein kinase	19112119	50.43	115	46.94	21.14	54	1	10	354	433	544	4e-30	spo	signal transduction mechanisms;
c12386_g1_i1	965	At3g30560	1473	KOG0987	DNA helicase PIF1/RRM3	15230800	32.73	330	100	22.4	154	10	3	965	258	528	1e-36	ath	cell cycle control, cell division, chromosome partitioning;
c12392_g1_i1	536	At2g04240	162	KOG0800	FOG: Predicted E3 ubiquitin ligase	15228108	30.25	162	90.67	100	84	3	463	2	1	141	5e-13	ath	posttranslational modification, protein turnover, chaperones;
c12395_g1_i1	309	At5g02260	258	NA	NA	15241741	78.26	46	44.66	17.83	10	0	1	138	207	252	2e-18	NA	NA
c12400_g1_i1	464	At5g62660	379	NA	NA	15241905	48.98	49	31.68	12.93	25	0	327	181	40	88	1e-06	NA	NA
c12401_g1_i1	419	At2g36530	444	KOG2670	Enolase	15227987	58.26	115	82.34	25.9	48	0	1	345	322	436	7e-41	ath	carbohydrate transport and metabolism;
c12404_g1_i1	326	At1g59780	906	KOG4658	Apoptotic ATPase	15218909	38.66	119	100	13.13	60	6	2	325	488	604	9e-09	ath	signal transduction mechanisms;
c12420_g1_i1	839	SPAC16E8.16	340	KOG1597	Transcription initiation factor TFIIB	19115141	44.53	256	91.54	75.29	130	4	52	819	14	257	4e-67	spo	transcription;
c12425_g1_i1	338	At1g47910	1142	KOG1075	FOG: Reverse transcriptase	15221014	42.34	111	98.52	9.72	64	0	334	2	344	454	6e-22	ath	general function prediction only;
c12425_g2_i1	301	At3g26614	893	KOG1075	FOG: Reverse transcriptase	15231580	41.79	67	66.78	7.5	39	0	291	91	441	507	6e-12	ath	general function prediction only;
c12429_g1_i1	392	At5g22890	235	KOG1721	FOG: Zn-finger	15237161	80	40	30.61	17.02	8	0	271	390	60	99	2e-16	ath	general function prediction only;
c12441_g1_i1	517	At2g18820	1412	KOG1075	FOG: Reverse transcriptase	15224234	35.29	153	88.78	10.84	89	4	516	76	670	818	1e-19	ath	general function prediction only;
c12443_g1_i1	666	At2g01320	725	KOG0061	Transporter, ABC superfamily (Breast cancer resistance protein)	15226227	73.33	45	20.27	6.21	12	0	140	6	621	665	4e-15	ath	secondary metabolites biosynthesis, transport and catabolism;
c12447_g1_i1	379	At1g29420	132	NA	NA	15218923	42.86	35	27.7	26.52	18	1	78	182	85	117	4e-06	NA	NA
c12452_g1_i1	306	At3g26618	435	KOG0688	Peptide chain release factor 1 (eRF1)	15230028	59.13	115	100	26.44	33	1	2	304	92	206	1e-35	ath	translation, ribosomal structure and biogenesis;
c12453_g1_i1	557	At1g63700	883	KOG0198	MEKK and related serine/threonine protein kinases	15222512	60.49	81	43.63	9.17	32	0	360	118	604	684	1e-33	ath	signal transduction mechanisms;
c12458_g1_i1	1003	Hs21389617	605	KOG1336	Monodehydroascorbate/ferredoxin reductase	18593768	35.22	335	100	55.37	198	10	1	996	223	541	1e-53	hsa	general function prediction only;
c12462_g1_i1	306	At1g10260	194	KOG0017	FOG: Transposon-encoded proteins with TYA, reverse transcriptase, integrase domains in various combinations	15218483	51.49	101	99.02	52.06	49	0	304	2	64	164	1e-30	ath	general function prediction only;
c12467_g1_i1	1684	At2g05200	1229	KOG1075	FOG: Reverse transcriptase	15224487	34.84	353	62.89	28.72	219	3	641	1678	312	660	1e-57	ath	general function prediction only;
c12471_g1_i1	577	At1g12050	477	NA	NA	15221180	41.94	155	80.59	32.49	86	4	1	462	324	475	7e-30	NA	NA
c12473_g1_i1	340	At1g77110	570	NA	NA	15223837	74.26	101	89.12	17.72	24	1	44	340	1	101	1e-38	NA	NA
c12476_g1_i1	539	At2g46600	156	KOG0028	Ca2+binding protein (centrin/caltractin), EF-Hand superfamily protein	15226018	65.35	127	70.69	81.41	42	1	138	518	25	149	1e-51	ath	cytoskeleton; cell cycle control, cell division, chromosome partitioning;
c12477_g1_i1	592	At1g51750	629	KOG1075	FOG: Reverse transcriptase	15218025	38.89	90	45.61	14.31	55	0	4	273	57	146	7e-27	ath	general function prediction only;
c12482_g1_i1	879	At3g26040	442	NA	NA	15230978	37.71	236	80.55	53.39	140	5	138	830	196	429	9e-40	NA	NA
c12490_g1_i1	599	At4g39790	631	NA	NA	15236022	64.29	42	21.04	6.66	15	0	538	413	589	630	3e-08	NA	NA
c12493_g1_i1	440	At2g47820	797	NA	NA	15227135	48.98	98	66.82	12.3	50	0	146	439	111	208	8e-24	NA	NA
c12508_g1_i1	400	Hs9845511	192	KOG0393	Ras-related small GTPase, Rho type	9845511	78.2	133	99.75	69.27	29	0	2	400	16	148	2e-77	hsa	general function prediction only;
c12516_g1_i1	807	SPCC417.10	508	KOG2533	Permease of the major facilitator superfamily	19075787	31.62	234	86.99	46.06	152	4	104	793	43	272	6e-38	spo	carbohydrate transport and metabolism;
c12519_g1_i1	305	At4g22320	237	NA	NA	15235606	82.86	35	34.43	14.77	6	0	163	267	1	35	1e-15	NA	NA
c12520_g1_i1	462	YLR120c	569	KOG1339	Aspartyl protease	6323149	33.54	164	100	28.82	77	5	2	460	238	380	1e-13	sce	posttranslational modification, protein turnover, chaperones;
c12522_g1_i1	416	At3g24330	500	NA	NA	15230097	65.96	47	33.89	9.4	16	0	170	310	45	91	4e-16	NA	NA
c12540_g1_i1	307	At5g56500	596	KOG0356	Mitochondrial chaperonin, Cpn60/Hsp60p	15241234	61.33	75	73.29	12.58	4	1	273	49	404	453	2e-18	ath	posttranslational modification, protein turnover, chaperones;
c12540_g2_i1	383	At1g55490	600	KOG0356	Mitochondrial chaperonin, Cpn60/Hsp60p	15222729	76.32	38	29.77	6.33	9	0	133	20	493	530	5e-16	ath	posttranslational modification, protein turnover, chaperones;
c12556_g1_i1	387	At1g02080	2226	KOG1831	Negative regulator of transcription	15217614	36.84	38	29.46	1.71	24	0	253	366	1013	1050	2e-06	ath	transcription;
c12558_g1_i1	343	At1g59453	1729	NA	NA	15218016	60.47	43	37.61	2.49	14	1	2	130	858	897	1e-07	NA	NA
c12566_g1_i1	364	At1g79000	1691	KOG1778	CREB binding protein/P300 and related TAZ Zn-finger proteins	15219264	30.58	121	99.73	7.16	81	2	1	363	1502	1619	2e-09	ath	transcription;
c12587_g1_i1	343	SPAC1002.19	439	KOG1284	Bifunctional GTP cyclohydrolase II/3,4-dihydroxy-2butanone-4-phosphate synthase	19114420	52.5	40	34.99	9.11	18	1	2	121	401	439	3e-06	spo	coenzyme transport and metabolism;
c12587_g2_i1	304	SPAC1002.19	439	KOG1284	Bifunctional GTP cyclohydrolase II/3,4-dihydroxy-2butanone-4-phosphate synthase	19114420	77	100	98.68	22.78	23	0	3	302	307	406	2e-48	spo	coenzyme transport and metabolism;
c12594_g1_i1	440	At2g26990	433	KOG1464	COP9 signalosome, subunit CSN2	15225830	44.27	131	89.32	30.25	16	2	440	48	330	403	3e-21	ath	posttranslational modification, protein turnover, chaperones; signal transduction mechanisms;
c12597_g1_i1	552	At3g32110	1911	KOG1075	FOG: Reverse transcriptase	15232033	31.85	135	73.37	7.06	84	3	29	412	696	829	1e-11	ath	general function prediction only;
c12598_g1_i1	355	At5g43900	1505	KOG0160	Myosin class V heavy chain	15240028	73.33	75	63.38	4.98	20	0	131	355	1	75	1e-31	ath	cytoskeleton;
c12599_g1_i1	1443	Hs4502153	4563	KOG4338	Predicted lipoprotein	4502153	60.71	481	100	10.54	189	0	1	1443	487	967	0	hsa	lipid transport and metabolism;
c12600_g1_i1	473	SPAC6B12.17c	310	KOG2768	Translation initiation factor 2, beta subunit (eIF-2beta)	19114684	75.81	124	78.65	40	28	2	5	376	188	309	6e-61	spo	translation, ribosomal structure and biogenesis;
c12603_g1_i1	824	YKL212w	623	KOG1889	Putative phosphoinositide phosphatase	6322637	39.56	273	99.39	43.82	105	6	2	820	130	342	4e-57	sce	lipid transport and metabolism;
c12613_g1_i1	322	At5g20630	211	NA	NA	15242028	76.92	39	36.34	18.48	9	0	320	204	173	211	8e-12	NA	NA
c12615_g1_i2	964	YDL084w	446	KOG0329	ATP-dependent RNA helicase	6320119	69.03	268	83.4	60.09	83	0	18	821	177	444	7e-135	sce	rna processing and modification;
c12621_g1_i1	570	YFL057c	152	KOG1575	Voltage-gated shaker-like K channel, subunit beta/KCNAB	14318462	54.76	126	66.32	82.89	57	0	10	387	26	151	2e-43	sce	energy production and conversion;
c12626_g1_i1	614	At1g59265	1466	KOG0017	FOG: Transposon-encoded proteins with TYA, reverse transcriptase, integrase domains in various combinations	15218006	47.22	144	70.36	9.82	67	3	195	614	926	1064	2e-31	ath	general function prediction only;
c12627_g1_i1	357	At4g33090	873	KOG1046	Puromycin-sensitive aminopeptidase and related aminopeptidases	15234067	74.24	66	55.46	7.56	17	0	355	158	662	727	2e-26	ath	amino acid transport and metabolism; posttranslational modification, protein turnover, chaperones;
c12637_g1_i1	438	At3g07990	459	KOG1282	Serine carboxypeptidases (lysosomal cathepsin A)	15231911	71.79	39	26.71	8.5	11	0	413	297	377	415	2e-11	ath	posttranslational modification, protein turnover, chaperones; amino acid transport and metabolism;
c12640_g1_i1	332	At4g37360	499	KOG0156	Cytochrome P450 CYP2 subfamily	15235535	60.26	78	70.48	15.63	28	2	14	241	419	495	2e-25	ath	secondary metabolites biosynthesis, transport and catabolism;
c12644_g1_i1	324	At5g39390	502	NA	NA	15241735	46.43	84	77.78	16.73	42	2	73	321	28	109	1e-15	NA	NA
c12651_g1_i1	496	At4g09480	290	NA	NA	15233899	32.38	105	63.51	36.21	70	1	6	317	43	147	5e-17	NA	NA
c12662_g1_i1	955	SPCC965.06	344	KOG1575	Voltage-gated shaker-like K channel, subunit beta/KCNAB	19076016	57.24	283	88.9	82.27	117	2	1	849	59	337	4e-115	spo	energy production and conversion;
c12664_g1_i1	1613	At1g47910	1142	KOG1075	FOG: Reverse transcriptase	15221014	33.59	390	72.54	34.15	244	7	2	1147	575	957	8e-64	ath	general function prediction only;
c12671_g1_i1	329	At5g56630	488	KOG2440	Pyrophosphate-dependent phosphofructo-1-kinase	10176767	71.19	59	53.8	12.09	17	0	98	274	139	197	6e-21	ath	carbohydrate transport and metabolism;
c12673_g1_i1	692	At4g15600	655	KOG1075	FOG: Reverse transcriptase	15234650	38.78	49	21.24	7.48	30	0	287	433	606	654	1e-06	ath	general function prediction only;
c12674_g1_i1	1002	At3g29765	536	NA	NA	15230070	42.86	329	98.5	61.38	184	2	1	978	209	536	3e-85	NA	NA
c12680_g1_i1	313	At1g66160	431	NA	NA	18408447	53.42	73	69.97	16.94	33	1	89	307	10	81	8e-19	NA	NA
c12683_g1_i1	659	At4g36670	493	KOG0254	Predicted transporter (major facilitator superfamily)	15234491	34.87	152	69.2	30.83	93	3	1	444	341	490	2e-16	ath	general function prediction only;
c12683_g1_i2	646	At3g18830	539	KOG0254	Predicted transporter (major facilitator superfamily)	15230212	37.89	95	44.12	17.63	59	0	130	414	405	499	2e-16	ath	general function prediction only;
c12690_g1_i1	567	Hs22064430	152	KOG3320	40S ribosomal protein S7	NA	97.32	112	59.26	73.68	3	0	1	336	2	113	1e-72	hsa	translation, ribosomal structure and biogenesis;
c12700_g1_i1	479	CE01809	185	KOG2317	Putative translation initiation inhibitor UK114/IBM1	17552260	33.33	111	69.52	60	70	3	145	477	70	176	8e-07	cel	translation, ribosomal structure and biogenesis;
c12704_g1_i1	336	SPAC23H3.07c	105	KOG1741	Mitochondrial/chloroplast ribosomal protein S14/S29	19114709	69.7	33	29.46	31.43	10	0	3	101	73	105	3e-08	spo	translation, ribosomal structure and biogenesis;
c12708_g1_i1	688	At5g60700	932	NA	NA	15239412	76.32	228	99.42	24.46	54	0	1	684	398	625	1e-116	NA	NA
c12709_g1_i1	551	At3g26940	432	KOG1187	Serine/threonine protein kinase	15231654	54.79	146	79.49	33.8	57	4	122	550	1	140	3e-40	ath	signal transduction mechanisms;
c12711_g1_i1	301	SPBC577.02	74	KOG3499	60S ribosomal protein L38	19112092	64.86	74	73.75	100	25	1	4	225	1	73	7e-28	spo	translation, ribosomal structure and biogenesis;
c12712_g1_i1	491	At2g01840	1715	KOG1075	FOG: Reverse transcriptase	15226363	30.63	111	67.82	6.47	73	2	102	425	1242	1351	3e-09	ath	general function prediction only;
c12715_g1_i1	565	At5g38200	431	NA	NA	15240859	64.29	98	52.04	22.74	35	0	564	271	147	244	1e-58	NA	NA
c12717_g1_i1	662	At3g46640	323	NA	NA	15232597	68.42	57	25.83	17.65	18	0	397	227	167	223	2e-20	NA	NA
c12719_g1_i1	934	At1g14730	152	NA	NA	15223880	54.67	150	48.18	98.68	68	0	249	698	1	150	3e-48	NA	NA
c12721_g1_i1	317	At5g46910	707	KOG1246	DNA-binding protein jumonji/RBP2/SMCY, contains JmjC domain	15237976	64.79	71	67.19	10.04	25	0	105	317	1	71	1e-17	ath	general function prediction only;
c12724_g1_i1	441	YBR249c	370	NA	NA	6319726	65.49	113	76.87	30.54	33	2	1	333	258	366	2e-38	NA	NA
c12735_g1_i1	404	At3g07960	715	KOG0229	Phosphatidylinositol-4-phosphate 5-kinase	15231902	56.58	152	100	21.26	42	5	3	404	535	680	2e-44	ath	signal transduction mechanisms;
c12737_g1_i1	324	At4g03510	249	KOG0823	Predicted E3 ubiquitin ligase	15236326	44.9	49	45.37	19.68	24	1	271	125	188	233	5e-06	ath	posttranslational modification, protein turnover, chaperones;
c12738_g1_i1	654	At4g17450	1433	KOG0017	FOG: Transposon-encoded proteins with TYA, reverse transcriptase, integrase domains in various combinations	15236074	36.36	77	35.32	5.37	48	1	168	398	1326	1401	9e-18	ath	general function prediction only;
c12741_g1_i1	783	At3g03520	523	NA	NA	15228577	72.2	223	85.44	42.64	62	0	1	669	186	408	1e-120	NA	NA
c12742_g2_i1	424	At1g71820	725	KOG2286	Exocyst complex subunit SEC6	15217582	91.23	57	40.33	7.86	5	0	254	424	1	57	5e-15	ath	intracellular trafficking, secretion, and vesicular transport;
c12743_g1_i1	772	At4g27200	819	KOG0017	FOG: Transposon-encoded proteins with TYA, reverse transcriptase, integrase domains in various combinations	15237019	52.11	261	100	31.87	116	2	771	1	447	702	4e-86	ath	general function prediction only;
c12746_g1_i1	342	At1g28200	259	NA	NA	15217869	62.28	114	100	44.02	43	0	1	342	117	230	3e-46	NA	NA
c12748_g1_i1	359	At4g25410	221	NA	NA	15235069	31.58	114	95.26	51.58	60	3	3	290	90	203	8e-11	NA	NA
c12754_g1_i1	593	At4g39790	631	NA	NA	15236022	53.57	140	70.83	22.19	64	1	541	125	442	581	2e-40	NA	NA
c12755_g1_i1	497	Hs20539489	262	KOG0052	Translation elongation factor EF-1 alpha/Tu	20539489	98	50	30.18	19.08	1	0	3	152	183	232	6e-28	hsa	translation, ribosomal structure and biogenesis;
c12772_g1_i1	417	At3g57450	96	NA	NA	15230306	76.19	42	30.22	43.75	8	1	84	209	1	40	1e-15	NA	NA
c12779_g1_i1	1245	At2g04820	387	KOG0017	FOG: Transposon-encoded proteins with TYA, reverse transcriptase, integrase domains in various combinations	15224407	51.65	273	65.78	70.54	129	2	1243	431	102	373	7e-82	ath	general function prediction only;
c12786_g1_i1	472	At1g52960	996	KOG0987	DNA helicase PIF1/RRM3	15219133	37.74	159	100	15.96	90	3	15	470	741	897	4e-26	ath	cell cycle control, cell division, chromosome partitioning;
c12792_g1_i1	753	At1g80630	578	KOG1947	Leucine rich repeat proteins, some proteins contain F-box	18412879	31.65	237	94.42	41	129	7	38	745	2	206	3e-17	ath	general function prediction only;
c12794_g1_i1	616	At3g20530	386	KOG1187	Serine/threonine protein kinase	15232294	73.95	119	57.95	30.83	31	0	2	358	250	368	3e-59	ath	signal transduction mechanisms;
c12794_g1_i2	813	At3g20530	386	KOG1187	Serine/threonine protein kinase	15232294	67.14	70	25.83	18.13	23	0	346	555	299	368	5e-25	ath	signal transduction mechanisms;
c12799_g1_i1	432	At1g12480	556	NA	NA	18391400	60.56	142	98.61	25.54	53	1	7	432	80	218	1e-48	NA	NA
c12804_g1_i1	373	At5g55540	1380	KOG4308	LRR-containing protein	15240531	51.2	125	100	9.06	59	1	5	373	47	171	7e-27	ath	function unknown
c12807_g1_i1	380	SPCC1919.09	244	KOG3185	Translation initiation factor 6 (eIF-6)	19075991	80.49	82	64.74	33.61	16	0	135	380	1	82	3e-42	spo	translation, ribosomal structure and biogenesis;
c12823_g1_i1	719	SPAC3F10.03	652	KOG2298	Glycyl-tRNA synthetase and related class II tRNA synthetase	19114847	51.46	171	71.35	26.23	83	0	132	644	477	647	1e-54	spo	translation, ribosomal structure and biogenesis;
c12830_g1_i1	329	Hs20472546	134	NA	NA	20472546	82.93	82	74.77	61.19	14	0	312	67	1	82	1e-42	NA	NA
c12831_g1_i1	1434	At5g63330	477	KOG1474	Transcription initiation factor TFIID, subunit BDF1 and related bromodomain proteins	15242727	34.8	273	57.11	57.23	149	7	246	983	165	435	7e-36	ath	transcription;
c12841_g1_i1	364	AtCh022	734	NA	NA	7525032	99.17	121	99.73	16.49	1	0	2	364	393	513	4e-77	NA	NA
c12851_g1_i1	1730	At1g69270	540	NA	NA	15222260	54.97	302	52.37	55.93	136	0	664	1569	237	538	4e-112	NA	NA
c12862_g1_i1	397	At2g01810	697	KOG1844	PHD Zn-finger proteins	15226359	35	80	60.45	11.48	52	0	157	396	42	121	1e-13	ath	general function prediction only;
c12864_g1_i1	517	At4g33160	518	NA	NA	7486453	56.18	89	51.64	17.18	32	2	251	517	122	203	2e-26	NA	NA
c12867_g1_i1	847	At4g09710	1245	KOG1075	FOG: Reverse transcriptase	15234025	46.52	187	66.23	15.02	100	0	55	615	365	551	1e-65	ath	general function prediction only;
c12869_g1_i1	524	SPBC31F10.18c	600	KOG1809	Vacuolar protein sorting-associated protein	19113372	54.02	174	99.62	29	80	0	3	524	330	503	9e-49	spo	intracellular trafficking, secretion, and vesicular transport;
c12889_g1_i1	961	At2g46660	530	KOG0156	Cytochrome P450 CYP2 subfamily	15226422	58.87	231	72.11	43.58	90	3	269	961	173	398	5e-110	ath	secondary metabolites biosynthesis, transport and catabolism;
c12900_g1_i1	493	At1g47910	1142	KOG1075	FOG: Reverse transcriptase	15221014	35.57	149	90.67	13.05	95	1	1	444	470	618	6e-29	ath	general function prediction only;
c12905_g1_i1	518	Hs21361822	227	KOG3300	NADH:ubiquinone oxidoreductase, B16.6 subunit/cell death-regulatory protein	12005918	42.35	85	49.23	37.44	47	2	60	311	81	164	4e-14	hsa	energy production and conversion; cell cycle control, cell division, chromosome partitioning;
c12906_g1_i1	447	At5g60020	577	KOG1263	Multicopper oxidases	15238592	72.48	149	100	25.82	39	2	3	446	387	534	5e-47	ath	secondary metabolites biosynthesis, transport and catabolism;
c12925_g1_i1	654	YDL229w	613	KOG0101	Molecular chaperones HSP70/HSC70, HSP70 superfamily	6319972	64.96	137	62.84	22.35	48	0	5	415	477	613	1e-47	sce	posttranslational modification, protein turnover, chaperones;
c12926_g1_i1	350	At3g12120	383	NA	NA	15229956	37.14	105	90	27.42	63	1	36	350	29	130	1e-16	NA	NA
c12928_g1_i1	1542	YJL158c	227	NA	NA	6322303	58.59	99	19.26	43.61	40	1	413	706	124	222	1e-32	NA	NA
c12959_g1_i1	893	At3g60170	1339	KOG0017	FOG: Transposon-encoded proteins with TYA, reverse transcriptase, integrase domains in various combinations	15232265	58.62	29	9.74	2.17	12	0	649	735	246	274	2e-06	ath	general function prediction only;
c12972_g1_i1	375	At1g32950	763	NA	NA	18398657	36.14	83	66.4	10.88	51	2	69	311	9	91	3e-07	NA	NA
c12977_g1_i1	553	Hs15082234	381	KOG1495	Lactate dehydrogenase	15082234	36.97	165	89.51	43.31	94	2	1	465	214	378	6e-17	hsa	energy production and conversion;
c13010_g1_i1	694	At2g02870	467	KOG1072	FOG: Kelch repeat	15227057	57.14	203	87.75	43.47	67	4	139	693	42	242	1e-62	ath	general function prediction only;
c13030_g1_i1	428	At2g46210	449	KOG4232	Delta 6-fatty acid desaturase/delta-8 sphingolipid desaturase	15225939	77.14	70	49.07	15.59	14	1	427	218	319	386	1e-37	ath	lipid transport and metabolism;
c13050_g1_i1	463	SPAC22A12.11	580	KOG2426	Dihydroxyacetone kinase/glycerone kinase	19114153	43.28	134	86.83	23.1	68	2	55	456	4	129	9e-28	spo	carbohydrate transport and metabolism;
c13056_g1_i1	410	At5g10140	196	KOG0014	MADS box transcription factor	15238067	47.62	147	100	75	61	3	407	3	1	143	5e-31	ath	transcription;
c13064_g1_i1	343	At5g51570	292	KOG2620	Prohibitins and stomatins of the PID superfamily	15242123	76.04	96	83.97	32.88	23	0	288	1	1	96	1e-50	ath	energy production and conversion;
c13071_g1_i1	425	At4g27540	208	NA	NA	7487515	68.75	32	22.59	15.38	10	0	329	424	1	32	2e-08	NA	NA
c13076_g1_i1	387	At5g13690	806	NA	NA	15240689	54.26	94	72.87	11.66	12	2	385	194	175	267	5e-21	NA	NA
c13079_g1_i1	922	SPAC19D5.07	474	KOG1405	4-aminobutyrate aminotransferase	19115817	62.27	220	71.58	46.41	79	3	1	651	247	465	2e-89	spo	amino acid transport and metabolism;
c13087_g1_i1	482	YBR132c	596	KOG1286	Amino acid transporters	6319608	48.19	166	100	27.85	78	3	2	481	249	412	8e-43	sce	amino acid transport and metabolism;
c13090_g1_i1	426	At4g21710	1188	KOG0214	RNA polymerase II, second largest subunit	15234572	75.86	29	20.42	2.44	7	0	3	89	57	85	2e-06	ath	transcription;
c13111_g1_i1	532	At5g51460	385	KOG1050	Trehalose-6-phosphate synthase component TPS1 and related subunits	15242090	72.22	108	60.9	28.05	29	1	27	347	264	371	2e-40	ath	carbohydrate transport and metabolism;
c13140_g1_i1	334	At5g50920	929	KOG1051	Chaperone HSP104 and related ATP-dependent Clp proteases	18423214	100	111	99.7	11.95	0	0	333	1	690	800	2e-71	ath	posttranslational modification, protein turnover, chaperones;
c13145_g1_i1	407	SPBP8B7.06	110	KOG3449	60S acidic ribosomal protein P2	19113305	67.16	67	49.39	60.91	22	0	96	296	1	67	9e-20	spo	translation, ribosomal structure and biogenesis;
c13168_g1_i1	378	At1g14350	448	KOG0048	Transcription factor, Myb superfamily	7262677	84.13	63	50	14.06	10	0	190	378	19	81	8e-32	ath	transcription;
c13169_g1_i1	681	At2g48140	171	NA	NA	15227230	56.76	74	32.6	43.27	30	2	2	220	26	98	6e-17	NA	NA
c13185_g1_i2	463	At4g29080	305	NA	NA	15235556	46.21	132	85.53	43.28	38	2	462	166	142	273	1e-32	NA	NA
c13193_g1_i1	733	At4g03600	162	NA	NA	18412310	41.89	148	60.57	91.36	72	1	99	500	11	158	1e-14	NA	NA
c13202_g1_i1	301	At4g29720	533	NA	NA	15233671	86.96	23	22.92	4.32	3	0	2	70	509	531	8e-08	NA	NA
c13228_g1_i1	810	At1g47910	1142	KOG1075	FOG: Reverse transcriptase	15221014	33.78	148	54.81	12.96	98	0	806	363	435	582	2e-26	ath	general function prediction only;
c13228_g3_i1	498	At2g15540	1225	KOG1075	FOG: Reverse transcriptase	15226555	44.3	149	89.76	12.16	81	1	497	57	435	583	3e-35	ath	general function prediction only;
c13256_g1_i1	648	SPAC15E1.05c	365	KOG2803	Choline phosphate cytidylyltransferase/Predicted CDP-ethanolamine synthase	19115218	57.58	99	45.83	27.12	42	0	1	297	42	140	6e-34	spo	lipid transport and metabolism;
c13270_g1_i1	515	At1g80240	370	NA	NA	15220093	61	100	58.25	27.03	39	0	1	300	266	365	5e-37	NA	NA
c13302_g1_i1	325	At2g42850	485	KOG0157	Cytochrome P450 CYP4/CYP19/CYP26 subfamilies	15228011	66.33	98	90.46	20.21	33	0	18	311	387	484	1e-47	ath	secondary metabolites biosynthesis, transport and catabolism; lipid transport and metabolism;
c13304_g1_i1	372	SPCC970.03	301	KOG0534	NADH-cytochrome b-5 reductase	19075352	56.86	102	82.26	33.89	44	0	3	308	200	301	3e-31	spo	coenzyme transport and metabolism; energy production and conversion;
c13306_g1_i2	533	At1g74470	467	NA	NA	15221261	75.27	93	52.35	19.91	21	1	516	244	28	120	5e-25	NA	NA
c13326_g1_i1	305	At3g15990	653	KOG0236	Sulfate/bicarbonate/oxalate exchanger SAT-1 and related transporters (SLC26 family)	15233255	48.61	72	70.82	11.03	37	0	89	304	15	86	6e-20	ath	inorganic ion transport and metabolism;
c13329_g1_i1	587	SPAC12B10.16c	509	NA	NA	19115560	47.45	196	100	38.51	99	2	1	585	286	478	1e-53	NA	NA
c13343_g1_i1	427	At5g42560	326	KOG1726	HVA22/DP1 gene product-related proteins	9759014	70.48	105	73.77	32.21	31	0	112	426	42	146	3e-51	ath	defense mechanisms;
c13356_g1_i1	816	At5g38780	361	NA	NA	15241002	39.83	236	86.76	65.37	134	3	3	710	134	361	1e-49	NA	NA
c13359_g1_i1	359	At1g71010	1609	KOG0230	Phosphatidylinositol-4-phosphate 5-kinase and related FYVE finger-containing proteins	15223312	88.3	94	78.55	5.84	11	0	358	77	1515	1608	2e-53	ath	signal transduction mechanisms;
c13371_g1_i1	750	Hs4557367	455	NA	NA	4557367	46.41	153	61.2	33.63	75	2	296	748	8	155	1e-38	NA	NA
c13376_g1_i1	398	At3g62720	460	KOG4748	Subunit of Golgi mannosyltransferase complex	15228843	70.97	31	23.37	6.74	9	0	304	396	36	66	8e-08	ath	carbohydrate transport and metabolism; cell wall/membrane/envelope biogenesis;
c13376_g2_i1	340	At3g62720	460	KOG4748	Subunit of Golgi mannosyltransferase complex	15228843	55.65	115	100	25	47	2	4	339	62	175	5e-36	ath	carbohydrate transport and metabolism; cell wall/membrane/envelope biogenesis;
c13378_g1_i1	341	At4g28900	1415	KOG0017	FOG: Transposon-encoded proteins with TYA, reverse transcriptase, integrase domains in various combinations	15235485	44.93	69	60.7	4.88	38	0	133	339	250	318	2e-14	ath	general function prediction only;
c13378_g1_i2	365	At4g28900	1415	KOG0017	FOG: Transposon-encoded proteins with TYA, reverse transcriptase, integrase domains in various combinations	15235485	43.28	67	55.07	4.73	33	1	133	333	250	311	2e-12	ath	general function prediction only;
c13385_g1_i1	452	At1g68260	178	NA	NA	12325318	57.02	121	80.31	67.98	51	1	2	361	52	172	4e-45	NA	NA
c13386_g1_i1	1118	YIL101c	647	NA	NA	6322090	46.67	45	12.08	6.96	24	0	122	256	348	392	9e-09	NA	NA
c13388_g1_i1	888	CE09182	323	KOG2650	Zinc carboxypeptidase	17559278	31.51	219	73.99	67.8	96	9	38	682	83	251	7e-16	cel	function unknown
c13397_g1_i1	703	At2g27370	221	NA	NA	15225873	51.09	137	58.46	61.99	66	1	206	616	85	220	3e-31	NA	NA
c13402_g1_i1	360	At5g60900	748	NA	NA	15239468	43.75	96	80	12.83	48	2	2	289	640	729	3e-21	NA	NA
c13403_g1_i1	418	At3g05890	54	KOG1773	Stress responsive protein	15230063	72.22	36	25.84	66.67	10	0	126	233	19	54	4e-13	ath	general function prediction only;
c13409_g1_i1	351	At3g58560	597	KOG0620	Glucose-repressible alcohol dehydrogenase transcriptional effector CCR4 and related proteins	15231072	42.65	136	100	22.78	45	3	22	351	55	183	3e-25	ath	transcription;
c13409_g1_i2	317	At3g58560	597	KOG0620	Glucose-repressible alcohol dehydrogenase transcriptional effector CCR4 and related proteins	15231072	46.72	137	100	22.95	41	3	3	317	47	183	5e-30	ath	transcription;
c13419_g1_i1	457	At1g05020	653	KOG0251	Clathrin assembly protein AP180 and related proteins, contain ENTH domain	18390470	65.56	151	99.12	23.12	49	2	445	2	193	343	4e-65	ath	signal transduction mechanisms; intracellular trafficking, secretion, and vesicular transport;
c13431_g1_i1	401	At1g30220	580	KOG0254	Predicted transporter (major facilitator superfamily)	15220697	80.81	99	74.06	17.07	19	0	345	49	90	188	3e-47	ath	general function prediction only;
c13435_g1_i1	567	SPAC18G6.15	308	KOG3000	Microtubule-binding protein involved in cell cycle control	19114590	42.67	150	79.37	48.7	66	3	3	401	102	248	5e-21	spo	cell cycle control, cell division, chromosome partitioning; cytoskeleton;
c13439_g1_i1	1365	At1g57640	1468	KOG0017	FOG: Transposon-encoded proteins with TYA, reverse transcriptase, integrase domains in various combinations	15223634	41.82	55	12.09	3.75	32	0	2	166	161	215	1e-14	ath	general function prediction only;
c13455_g1_i1	338	At5g06800	374	NA	NA	15240148	59.76	82	72.78	21.93	31	1	99	338	157	238	1e-22	NA	NA
c13466_g1_i1	403	At5g16120	340	KOG1455	Lysophospholipase	11358489	55.83	120	89.33	35.29	53	0	42	401	182	301	2e-41	ath	lipid transport and metabolism;
c13469_g1_i1	465	Hs5729879	814	KOG0103	Molecular chaperones HSP105/HSP110/SSE1, HSP70 superfamily	5729879	47.74	155	100	19.04	80	1	2	463	70	224	1e-44	hsa	posttranslational modification, protein turnover, chaperones;
c13473_g1_i1	342	At5g65790	374	KOG0048	Transcription factor, Myb superfamily	15239158	88.89	63	55.26	16.84	7	0	154	342	1	63	4e-36	ath	transcription;
c13488_g1_i1	597	At5g18280	472	KOG1385	Nucleoside phosphatase	15238784	54.43	79	39.7	16.74	32	1	490	254	362	436	1e-25	ath	nucleotide transport and metabolism;
c13501_g1_i1	338	At2g17910	1344	KOG1075	FOG: Reverse transcriptase	15227922	47.06	85	75.44	6.32	45	0	37	291	569	653	4e-17	ath	general function prediction only;
c13501_g2_i1	1014	At1g47910	1142	KOG1075	FOG: Reverse transcriptase	15221014	35.6	191	56.51	16.73	123	0	24	596	516	706	5e-45	ath	general function prediction only;
c13502_g1_i1	573	At4g31570	2712	NA	NA	15235996	39.2	176	92.15	6.49	91	6	4	507	2483	2650	1e-19	NA	NA
c13510_g1_i1	403	At5g64630	487	KOG1009	Chromatin assembly complex 1 subunit B/CAC2 (contains WD40 repeats)	4884488	43.7	119	88.59	24.44	23	2	401	48	310	385	7e-20	ath	chromatin structure and dynamics; replication, recombination and repair;
c13529_g1_i1	557	At5g25250	470	NA	NA	15238749	64.67	150	80.79	31.91	53	0	556	107	161	310	2e-49	NA	NA
c13534_g1_i1	343	At4g04630	202	NA	NA	4773907	72.92	48	41.98	23.76	12	1	1	141	121	168	1e-16	NA	NA
c13547_g1_i1	365	At4g22350	477	KOG2026	Spindle pole body protein - Sad1p	15235614	60.58	104	85.48	21.8	38	2	16	321	100	202	4e-37	ath	cytoskeleton;
c13559_g1_i1	802	SPAC1687.06c	134	KOG3412	60S ribosomal protein L28	19114036	43.61	133	49.75	99.25	73	2	67	462	3	134	5e-22	spo	translation, ribosomal structure and biogenesis;
c13575_g1_i1	425	At3g11170	446	NA	NA	15229692	55.13	78	55.06	17.49	35	0	190	423	74	151	8e-23	NA	NA
c13583_g1_i1	315	At5g24600	248	NA	NA	15238582	72.22	72	68.57	29.03	20	0	100	315	1	72	4e-32	NA	NA
c13588_g1_i1	470	At1g54430	1639	KOG0987	DNA helicase PIF1/RRM3	15221815	37.97	158	100	9.64	89	2	14	466	867	1022	7e-25	ath	cell cycle control, cell division, chromosome partitioning;
c13588_g2_i1	371	At1g54430	1639	KOG0987	DNA helicase PIF1/RRM3	15221815	35.07	134	100	8.18	74	3	1	369	846	977	1e-14	ath	cell cycle control, cell division, chromosome partitioning;
c13590_g1_i1	450	At5g35160	627	KOG1278	Endosomal membrane proteins, EMP70	15238407	62.65	83	55.33	13.24	30	1	413	168	355	437	4e-35	ath	intracellular trafficking, secretion, and vesicular transport;
c13592_g1_i1	344	At1g79360	527	KOG0255	Synaptic vesicle transporter SVOP and related transporters (major facilitator superfamily)	15219351	45.28	106	92.44	20.11	47	5	34	342	5	102	3e-18	ath	general function prediction only;
c13597_g1_i1	409	SPBC16H5.06	228	KOG1671	Ubiquinol cytochrome c reductase, subunit RIP1	19112733	53.77	106	77.75	46.49	48	1	74	388	46	151	5e-33	spo	energy production and conversion;
c13600_g1_i1	578	YMR307w	559	NA	NA	6323967	53.06	147	76.3	26.3	63	1	138	578	24	164	1e-47	NA	NA
c13620_g1_i1	460	At3g57670	383	KOG1721	FOG: Zn-finger	15230370	86.46	96	62.61	25.07	13	0	172	459	198	293	4e-58	ath	general function prediction only;
c13623_g1_i1	1311	At2g25550	1750	KOG1075	FOG: Reverse transcriptase	15224748	33.9	118	27	6.74	72	3	775	425	106	218	1e-08	ath	general function prediction only;
c13627_g1_i1	426	At4g17640	282	KOG3092	Casein kinase II, beta subunit	15236597	87.8	41	28.87	14.54	5	0	302	424	99	139	1e-18	ath	signal transduction mechanisms; cell cycle control, cell division, chromosome partitioning; transcription;
c13628_g1_i1	316	At5g45820	439	KOG0583	Serine/threonine protein kinase	15242509	58.89	90	85.44	20.5	36	1	2	271	197	285	2e-30	ath	signal transduction mechanisms;
c13632_g1_i1	315	At5g58490	324	KOG1502	Flavonol reductase/cinnamoyl-CoA reductase	15237678	48.08	104	99.05	32.1	22	1	315	4	5	76	3e-21	ath	defense mechanisms;
c13676_g1_i1	313	At4g19120	478	NA	NA	15234147	96.15	104	99.68	21.76	4	0	2	313	90	193	6e-72	NA	NA
c13678_g1_i1	336	At4g27130	113	KOG1770	Translation initiation factor 1 (eIF-1/SUI1)	15236989	83.02	53	47.32	46.9	9	0	1	159	61	113	9e-25	ath	translation, ribosomal structure and biogenesis;
c13694_g1_i1	796	At4g04000	1077	KOG1075	FOG: Reverse transcriptase	15233353	36.59	82	30.9	7.61	51	1	375	133	709	790	3e-09	ath	general function prediction only;
c13698_g1_i1	317	SPAC5D6.06c	210	KOG3339	Predicted glycosyltransferase	19114275	39.08	87	82.33	41.43	43	2	38	298	133	209	1e-12	spo	general function prediction only;
c13699_g1_i1	857	At5g64790	485	NA	NA	15238256	42.86	112	39.21	23.09	61	2	500	174	243	354	2e-21	NA	NA
c13700_g1_i1	350	At1g21230	733	NA	NA	15218170	67.5	120	100	16.37	32	2	3	350	478	594	2e-48	NA	NA
c13708_g1_i1	302	YMR054w	890	KOG2189	Vacuolar H+ATPase V0 sector, subunit a	6323699	64.29	98	97.35	11.01	35	0	2	295	571	668	7e-37	sce	energy production and conversion;
c13720_g1_i1	400	SPBC1105.14	637	NA	NA	19113262	53.97	63	47.25	9.89	29	0	4	192	573	635	4e-13	NA	NA
c13730_g1_i1	364	At2g40890	508	KOG0156	Cytochrome P450 CYP2 subfamily	5915859	72.97	74	60.99	14.57	19	1	2	223	436	508	1e-30	ath	secondary metabolites biosynthesis, transport and catabolism;
c13748_g1_i1	416	At3g23810	485	KOG1370	S-adenosylhomocysteine hydrolase	15229522	85.71	84	60.58	17.32	12	0	2	253	402	485	2e-48	ath	coenzyme transport and metabolism;
c13752_g1_i1	353	At5g11100	574	KOG1012	Ca2+dependent lipid-binding protein CLB1/vesicle protein vp115/Granuphilin A, contains C2 domain	15238948	55	40	33.99	6.97	18	0	2	121	533	572	6e-06	ath	general function prediction only;
c13754_g1_i1	396	At2g03080	137	NA	NA	15227529	63.16	57	43.18	41.61	21	0	394	224	17	73	3e-30	NA	NA
c13757_g1_i1	390	At1g05670_2	687	KOG4197	FOG: PPR repeat	NA	42.31	130	100	18.92	75	0	1	390	281	410	1e-27	ath	general function prediction only;
c13777_g1_i1	508	At5g53670	244	NA	NA	15238802	44.6	139	82.09	56.97	67	2	28	444	26	154	7e-25	NA	NA
c13787_g1_i1	309	At1g79250	517	KOG0610	Putative serine/threonine protein kinase	15219322	78.64	103	100	19.92	21	1	308	3	299	401	7e-50	ath	general function prediction only;
c13792_g1_i1	336	At2g33510	184	NA	NA	15226122	68.18	44	39.29	23.91	14	0	42	173	42	85	1e-16	NA	NA
c13808_g1_i1	777	At3g22220	759	NA	NA	15233316	36.28	226	87.26	29.78	137	4	101	775	385	604	1e-37	NA	NA
c13808_g2_i1	488	At3g22220	759	NA	NA	15233316	42.27	97	59.63	12.78	51	4	101	382	600	694	3e-11	NA	NA
c13817_g1_i1	446	SPBC359.06	257	KOG3699	Cytoskeletal protein Adducin	19111848	39.39	132	88.79	51.36	79	1	6	401	79	209	4e-32	spo	signal transduction mechanisms; cytoskeleton;
c13820_g1_i1	353	At2g44380	247	NA	NA	15224871	33.64	107	90.93	43.32	67	2	39	353	73	177	3e-16	NA	NA
c13828_g1_i1	334	At1g06410	851	KOG1050	Trehalose-6-phosphate synthase component TPS1 and related subunits	15221478	74.77	111	99.7	13.04	28	0	334	2	279	389	5e-55	ath	carbohydrate transport and metabolism;
c13841_g1_i1	508	At5g47550	122	NA	NA	15238128	54.44	90	53.15	73.77	40	1	306	40	25	114	2e-26	NA	NA
c13847_g1_i1	396	At5g55540	1380	KOG4308	LRR-containing protein	15240531	66.41	131	99.24	9.49	44	0	2	394	341	471	7e-56	ath	function unknown
c13851_g1_i1	480	At1g61110	320	NA	NA	15219866	57.69	52	32.5	16.25	22	0	239	84	12	63	2e-15	NA	NA
c13853_g1_i1	575	Hs4502095	967	KOG1046	Puromycin-sensitive aminopeptidase and related aminopeptidases	4502095	62.65	166	86.61	17.17	62	0	76	573	637	802	7e-63	hsa	amino acid transport and metabolism; posttranslational modification, protein turnover, chaperones;
c13878_g1_i1	330	At1g47480	314	KOG1515	Arylacetamide deacetylase	18401743	40.91	88	80	28.03	52	0	29	292	222	309	3e-15	ath	defense mechanisms;
c13889_g1_i1	368	At2g19130	828	NA	NA	15224721	56.94	72	58.7	8.7	21	2	1	204	627	692	2e-19	NA	NA
c13896_g1_i1	395	At3g61250	299	KOG0048	Transcription factor, Myb superfamily	15233066	48.75	80	60.76	26.76	37	2	67	294	141	220	1e-14	ath	transcription;
c13914_g1_i1	669	At3g25480	1190	KOG1075	FOG: Reverse transcriptase	15230843	40	105	47.09	8.82	60	2	12	320	509	612	7e-23	ath	general function prediction only;
c13957_g1_i1	322	At1g02810_1	597	NA	NA	NA	66.98	106	98.76	17.76	29	2	2	319	403	502	6e-45	NA	NA
c13961_g1_i1	324	At5g67480	372	KOG1778	CREB binding protein/P300 and related TAZ Zn-finger proteins	15240763	59.81	107	99.07	28.76	42	1	4	324	204	309	8e-38	ath	transcription;
c13965_g1_i1	530	YFL014w	109	NA	NA	14318506	45.65	92	52.08	84.4	50	0	61	336	1	92	3e-15	NA	NA
c13969_g1_i1	457	YNR007c	310	KOG2981	Protein involved in autophagocytosis during starvation	6324334	35.29	119	78.12	38.39	45	2	8	364	221	307	2e-16	sce	general function prediction only;
c13973_g1_i1	350	At1g52540	347	KOG1187	Serine/threonine protein kinase	5903051	50.93	108	92.57	31.12	53	0	13	336	200	307	8e-32	ath	signal transduction mechanisms;
c13987_g1_i1	316	At3g29030	255	NA	NA	15228564	87.88	33	31.33	12.94	4	0	2	100	222	254	8e-12	NA	NA
c14003_g1_i1	399	YDR293c	1250	KOG2102	Exosomal 3'-5' exoribonuclease complex, subunit Rrp44/Dis3	6320499	47.73	132	99.25	10.56	66	2	2	397	954	1082	3e-34	sce	translation, ribosomal structure and biogenesis;
c14005_g1_i1	485	At5g12960	860	NA	NA	15239956	77.55	49	30.31	5.7	11	0	339	485	406	454	2e-18	NA	NA
c14018_g1_i1	322	At3g19830	666	KOG1012	Ca2+dependent lipid-binding protein CLB1/vesicle protein vp115/Granuphilin A, contains C2 domain	15230957	84.31	51	47.52	7.66	8	0	170	322	274	324	1e-23	ath	general function prediction only;
c14022_g1_i2	595	At3g01590	306	NA	NA	18395868	47.37	57	28.74	18.63	30	0	404	234	222	278	7e-11	NA	NA
c14023_g1_i1	1011	At3g45550	851	KOG1075	FOG: Reverse transcriptase	15230721	32	325	96.44	38.19	208	7	1	954	405	723	4e-34	ath	general function prediction only;
c14024_g1_i1	677	At4g15470_2	381	KOG1947	Leucine rich repeat proteins, some proteins contain F-box	NA	60.81	74	32.79	19.42	29	0	456	677	1	74	3e-21	ath	general function prediction only;
c14024_g1_i3	655	At4g15470_2	381	KOG1947	Leucine rich repeat proteins, some proteins contain F-box	NA	60.81	74	33.89	19.42	29	0	434	655	1	74	1e-21	ath	general function prediction only;
c14026_g1_i1	338	At4g39810	236	NA	NA	15236050	71.17	111	98.52	47.03	32	0	6	338	24	134	2e-47	NA	NA
c14034_g1_i1	315	At2g22410	681	KOG4197	FOG: PPR repeat	15227199	38.04	92	87.62	13.51	57	0	40	315	51	142	2e-15	ath	general function prediction only;
c14036_g1_i1	804	At5g54380	855	KOG1187	Serine/threonine protein kinase	15239630	31.56	263	98.13	30.76	148	8	91	801	498	754	2e-25	ath	signal transduction mechanisms;
c14043_g1_i1	335	At5g43130	689	KOG2341	TATA box binding protein (TBP)-associated factor, RNA polymerase II	15239190	53.06	98	87.76	14.22	18	1	332	39	494	563	2e-24	ath	transcription;
c14047_g1_i1	364	At1g03050	599	KOG0251	Clathrin assembly protein AP180 and related proteins, contain ENTH domain	15218697	50	112	92.31	18.7	48	5	325	5	438	546	1e-19	ath	signal transduction mechanisms; intracellular trafficking, secretion, and vesicular transport;
c14082_g1_i1	941	At1g52200	190	NA	NA	18403892	56.94	72	22.95	37.89	31	0	484	269	91	162	2e-14	NA	NA
c14090_g1_i1	827	At4g12180	662	KOG1075	FOG: Reverse transcriptase	15234452	30.84	227	82.35	34.29	145	3	128	787	328	549	1e-29	ath	general function prediction only;
c14103_g1_i1	544	At5g23100	277	NA	NA	15237221	62	100	55.15	36.1	36	1	26	319	177	276	2e-36	NA	NA
c14111_g1_i1	359	At1g36620	1152	KOG0017	FOG: Transposon-encoded proteins with TYA, reverse transcriptase, integrase domains in various combinations	15221108	45.1	102	85.24	8.85	56	0	3	308	701	802	3e-27	ath	general function prediction only;
c14116_g1_i1	385	At1g18880	587	KOG1237	symporter	15221883	38.86	175	100	29.81	59	3	3	383	155	329	3e-30	ath	amino acid transport and metabolism;
c14121_g1_i1	351	At5g35810	347	KOG0504	FOG: Ankyrin repeat	15238614	40.87	115	98.29	33.14	65	3	1	339	42	155	3e-20	ath	general function prediction only;
c14123_g1_i1	470	At3g23670_2	726	NA	NA	NA	46.03	63	40.21	8.68	31	3	334	146	667	726	1e-06	NA	NA
c14132_g1_i1	586	At1g47910	1142	KOG1075	FOG: Reverse transcriptase	15221014	44.68	47	24.06	4.12	26	0	509	369	628	674	6e-12	ath	general function prediction only;
c14136_g1_i1	404	At1g64110	821	KOG0737	AAA+type ATPase	15222621	46.55	116	86.14	14.13	51	5	75	404	174	284	9e-18	ath	posttranslational modification, protein turnover, chaperones;
c14142_g1_i1	646	SPBC3H7.15	365	KOG1164	Casein kinase (serine/threonine/tyrosine protein kinase)	19112552	88.37	215	99.85	58.9	25	0	2	646	18	232	2e-144	spo	signal transduction mechanisms;
c14144_g1_i1	364	At4g35160	382	KOG3178	Hydroxyindole-O-methyltransferase and related SAM-dependent methyltransferases	15236282	52.56	78	64.29	20.42	34	1	1	225	258	335	7e-21	ath	general function prediction only;
c14144_g1_i2	407	At4g35160	382	KOG3178	Hydroxyindole-O-methyltransferase and related SAM-dependent methyltransferases	15236282	56.9	58	42.75	15.18	25	0	234	407	322	379	3e-14	ath	general function prediction only;
c14168_g1_i1	414	YLR130c	422	KOG1558	Fe2 regulated transporter	6323159	40	100	72.46	23.7	54	3	46	345	8	101	4e-09	sce	inorganic ion transport and metabolism;
c14180_g1_i1	893	At4g09670	362	KOG2741	Dimeric dihydrodiol dehydrogenase	15233990	53.54	297	99.78	82.04	137	1	3	890	12	308	1e-118	ath	carbohydrate transport and metabolism; secondary metabolites biosynthesis, transport and catabolism;
c14197_g1_i1	384	At1g29190_1	177	NA	NA	NA	74.19	62	48.44	35.03	16	0	182	367	1	62	4e-26	NA	NA
c14197_g1_i2	940	At1g29190_1	177	NA	NA	NA	66.67	99	31.6	55.93	28	2	545	832	1	97	3e-35	NA	NA
c14207_g1_i1	432	SPAP8A3.08	141	KOG0027	Calmodulin and related proteins (EF-Hand superfamily)	19115859	56.84	95	65.97	67.38	41	0	1	285	47	141	1e-32	spo	signal transduction mechanisms;
c14209_g1_i1	490	At5g43900	1505	KOG0160	Myosin class V heavy chain	15240028	56.56	122	74.69	8.11	53	0	1	366	1383	1504	3e-32	ath	cytoskeleton;
c14213_g1_i1	1092	At3g23890	1473	KOG0355	DNA topoisomerase type II	15229538	49.32	148	40.66	10.05	69	2	886	461	1024	1171	4e-35	ath	chromatin structure and dynamics;
c14215_g1_i1	519	At2g04820	387	KOG0017	FOG: Transposon-encoded proteins with TYA, reverse transcriptase, integrase domains in various combinations	15224407	41.03	39	22.54	10.08	23	0	200	316	159	197	3e-09	ath	general function prediction only;
c14220_g1_i1	705	At2g42850	485	KOG0157	Cytochrome P450 CYP4/CYP19/CYP26 subfamilies	15228011	54.74	232	98.72	47.84	100	1	3	698	107	333	8e-62	ath	secondary metabolites biosynthesis, transport and catabolism; lipid transport and metabolism;
c14222_g1_i1	406	At5g19760	298	KOG0759	Mitochondrial oxoglutarate/malate carrier proteins	15241167	77.45	102	75.37	34.23	23	0	101	406	1	102	9e-52	ath	energy production and conversion;
c14224_g1_i1	1044	At1g68200	308	KOG1677	CCCH-type Zn-finger protein	15221301	39.02	246	70.69	79.87	105	9	363	1034	41	263	3e-32	ath	general function prediction only;
c14233_g1_i1	1589	SPBC839.06	1037	KOG0202	Ca2 transporting ATPase	19112038	49.63	542	100	52.27	230	8	40	1578	300	827	5e-163	spo	inorganic ion transport and metabolism;
c14236_g1_i1	651	At1g06190	401	NA	NA	18390623	43.8	137	63.13	34.16	68	4	252	650	1	132	1e-21	NA	NA
c14237_g1_i1	588	At5g25250	470	NA	NA	15238749	54.29	140	71.43	29.79	51	2	587	189	326	459	6e-32	NA	NA
c14240_g1_i1	323	At4g25780	190	KOG3017	Defense-related protein containing SCP domain	15235992	75.41	61	56.66	32.11	15	0	3	185	130	190	2e-29	ath	function unknown
c14243_g1_i1	569	At3g21180	1090	KOG0204	Calcium transporting ATPase	15232487	56.61	189	99.65	17.34	80	2	1	564	493	680	9e-67	ath	inorganic ion transport and metabolism;
c14249_g1_i1	428	At4g30490	447	KOG2383	Predicted ATPase	7269950	38.46	65	45.56	14.54	14	1	252	136	113	177	7e-09	ath	general function prediction only;
c14253_g1_i1	648	At1g13280	254	NA	NA	15222241	46.47	170	78.7	66.93	54	6	639	217	93	254	1e-26	NA	NA
c14253_g1_i2	565	At3g25770	253	NA	NA	18404656	72.38	105	55.75	41.5	28	1	528	217	149	253	4e-35	NA	NA
c14256_g1_i1	520	At1g01660_2	70	NA	NA	NA	75	64	36.92	91.43	16	0	211	20	5	68	2e-30	NA	NA
c14259_g1_i1	466	At1g08510	412	NA	NA	15223236	52.98	151	97.21	36.65	64	3	8	460	244	387	8e-48	NA	NA
c14261_g1_i1	564	At3g13470	596	KOG0356	Mitochondrial chaperonin, Cpn60/Hsp60p	15231255	60.38	53	28.19	8.89	20	1	444	286	542	593	4e-13	ath	posttranslational modification, protein turnover, chaperones;
c14266_g1_i1	505	At4g21490	478	KOG2495	NADH-dehydrogenase (ubiquinone)	15234490	67.25	171	100	35.77	47	4	2	505	21	185	6e-71	ath	energy production and conversion;
c14266_g1_i2	423	At4g21490	478	KOG2495	NADH-dehydrogenase (ubiquinone)	15234490	70.65	92	65.25	19.25	20	2	2	271	21	107	1e-36	ath	energy production and conversion;
c14286_g1_i1	398	At3g55020	814	KOG2058	Ypt/Rab GTPase activating protein	11358030	37.8	127	95.73	15.6	72	4	24	398	29	150	3e-10	ath	intracellular trafficking, secretion, and vesicular transport;
c14294_g1_i1	304	At3g08850	1384	KOG1517	Guanine nucleotide binding protein MIP1	6403497	79.21	101	99.67	7.3	21	0	2	304	1259	1359	2e-50	ath	cell cycle control, cell division, chromosome partitioning;
c14305_g1_i1	422	At4g35020	198	KOG0393	Ras-related small GTPase, Rho type	15236247	78.74	127	90.28	64.14	27	0	2	382	55	181	1e-73	ath	general function prediction only;
c14307_g1_i1	335	At5g07900	405	KOG1267	Mitochondrial transcription termination factor, mTERF	18415647	36.36	77	68.96	19.01	38	2	137	334	38	114	1e-07	ath	transcription; general function prediction only;
c14311_g1_i1	577	YBR089c-a	99	KOG0381	HMG box-containing protein	6319565	33.78	74	38.47	74.75	47	1	28	243	18	91	1e-08	sce	general function prediction only;
c14320_g1_i1	429	At5g20480	1031	NA	NA	15241369	42.62	122	85.31	11.83	67	2	69	428	27	147	4e-21	NA	NA
c14322_g1_i1	322	At4g12180	662	KOG1075	FOG: Reverse transcriptase	15234452	34.62	104	96.89	15.71	68	0	9	320	364	467	3e-17	ath	general function prediction only;
c14332_g1_i1	346	At1g66180	430	KOG1339	Aspartyl protease	18408451	56.63	83	71.97	19.3	23	3	98	346	31	100	6e-21	ath	posttranslational modification, protein turnover, chaperones;
c14340_g1_i1	376	At2g42500	313	KOG0371	Serine/threonine protein phosphatase 2A, catalytic subunit	18405985	56.76	37	29.52	11.82	16	0	266	376	1	37	3e-06	ath	signal transduction mechanisms;
c14342_g1_i1	448	At1g18270_2	182	KOG4153	Fructose 1,6-bisphosphate aldolase	NA	36.3	135	90.4	74.18	74	2	6	401	51	176	6e-19	ath	carbohydrate transport and metabolism;
c14347_g1_i1	597	At5g22850	539	KOG1339	Aspartyl protease	15237145	46.51	129	64.82	23.93	62	2	5	373	341	468	1e-30	ath	posttranslational modification, protein turnover, chaperones;
c14348_g1_i1	340	At2g13940	1501	KOG0017	FOG: Transposon-encoded proteins with TYA, reverse transcriptase, integrase domains in various combinations	15225539	52.87	87	76.76	5.8	39	2	2	262	1401	1485	2e-23	ath	general function prediction only;
c14349_g1_i1	1569	At2g17740	248	NA	NA	15227887	34.31	102	19.5	41.13	64	2	1263	1562	9	109	3e-08	NA	NA
c14351_g1_i1	632	7291296	216	KOG0549	FKBP-type peptidyl-prolyl cis-trans isomerase	17352457	52.68	112	53.16	51.85	51	2	79	408	26	137	5e-34	dme	posttranslational modification, protein turnover, chaperones;
c14365_g1_i1	745	At3g03620	466	KOG1347	Uncharacterized membrane protein, predicted efflux pump	15228595	42.42	165	66.44	35.41	43	2	501	7	299	411	5e-21	ath	general function prediction only;
c14369_g1_i1	620	At1g25430	1213	KOG1075	FOG: Reverse transcriptase	15222587	31.82	110	53.23	9.07	75	0	95	424	864	973	2e-11	ath	general function prediction only;
c14369_g2_i1	463	At4g04650	332	KOG1075	FOG: Reverse transcriptase	18412636	30.43	115	74.51	34.64	72	4	36	365	130	241	4e-08	ath	general function prediction only;
c14397_g1_i1	336	At5g13610	402	KOG2861	Uncharacterized conserved protein	15240669	77.63	76	67.86	18.91	17	0	336	109	277	352	4e-33	ath	function unknown
c14397_g1_i2	301	At5g13610	402	KOG2861	Uncharacterized conserved protein	15240669	77.63	76	75.75	18.91	17	0	301	74	277	352	3e-33	ath	function unknown
c14403_g1_i1	1319	Hs4502153	4563	KOG4338	Predicted lipoprotein	4502153	53.99	439	99.85	9.62	202	0	2	1318	1572	2010	3e-136	hsa	lipid transport and metabolism;
c14404_g1_i1	351	At3g15730	810	KOG1329	Phospholipase D1	15232671	67.82	87	74.36	10.74	28	0	86	346	48	134	2e-34	ath	lipid transport and metabolism;
c14405_g1_i1	479	At3g54290	363	NA	NA	11281175	37.11	159	99.58	43.8	67	5	88	477	1	155	5e-25	NA	NA
c14407_g1_i1	749	At2g37900	575	KOG1237	symporter	15224397	64.66	249	99.73	43.3	87	1	2	748	63	310	3e-105	ath	amino acid transport and metabolism;
c14412_g1_i1	601	Hs8922650	394	KOG4720	Ethanolamine kinase	8922650	33.33	141	70.38	35.79	84	3	178	600	50	180	5e-20	hsa	lipid transport and metabolism;
c14430_g1_i1	1127	At5g11330	408	KOG2614	Kynurenine 3-monooxygenase and related flavoprotein monooxygenases	15239022	55.15	165	43.92	40.44	65	1	927	433	253	408	9e-57	ath	energy production and conversion; general function prediction only;
c14433_g1_i1	421	At1g58250	2599	KOG1910	Uncharacterized conserved protein	15217919	84.13	63	44.89	2.42	10	0	421	233	2060	2122	4e-26	ath	function unknown
c14436_g1_i1	661	SPBC1683.08	557	KOG0254	Predicted transporter (major facilitator superfamily)	19111856	40.37	109	49.47	19.57	61	2	3	323	364	470	6e-16	spo	general function prediction only;
c14442_g1_i1	573	At2g11140	411	KOG0017	FOG: Transposon-encoded proteins with TYA, reverse transcriptase, integrase domains in various combinations	15227405	44.07	59	30.89	14.36	33	0	464	288	64	122	1e-08	ath	general function prediction only;
c14450_g1_i1	343	At1g09560	219	NA	NA	15217561	68.06	72	62.97	32.88	21	1	211	2	38	109	3e-26	NA	NA
c14466_g1_i1	389	At2g31140	205	KOG1568	Mitochondrial inner membrane protease, subunit IMP2	15224617	34.11	129	99.49	62.93	61	1	1	387	18	122	1e-16	ath	posttranslational modification, protein turnover, chaperones; intracellular trafficking, secretion, and vesicular transport;
c14470_g1_i1	309	At1g80080	496	KOG0619	FOG: Leucine rich repeat	15220050	63.89	108	100	21.77	32	2	308	3	35	141	1e-42	ath	general function prediction only;
c14480_g1_i1	916	At4g20390	197	NA	NA	15237068	48.03	152	49.78	77.16	79	0	233	688	3	154	1e-43	NA	NA
c14480_g1_i2	445	At5g44550	197	NA	NA	15241524	59.52	42	28.31	21.32	17	0	92	217	113	154	2e-07	NA	NA
c14506_g1_i1	783	AtMi112	127	NA	NA	13449402	81.48	27	10.34	21.26	5	0	781	701	99	125	4e-06	NA	NA
c14518_g1_i1	657	At4g17970	560	KOG4711	Predicted membrane protein	15236718	41.62	197	89.95	35.18	74	5	1	483	357	548	1e-28	ath	general function prediction only;
c14522_g1_i1	408	At2g16670	1333	KOG0017	FOG: Transposon-encoded proteins with TYA, reverse transcriptase, integrase domains in various combinations	15227276	64.29	28	20.59	2.1	10	0	329	246	648	675	9e-12	ath	general function prediction only;
c14522_g2_i1	558	At1g56675	1486	KOG0017	FOG: Transposon-encoded proteins with TYA, reverse transcriptase, integrase domains in various combinations	15223588	51.65	182	97.85	12.25	78	1	547	2	918	1089	7e-54	ath	general function prediction only;
c14522_g2_i2	684	At1g56675	1486	KOG0017	FOG: Transposon-encoded proteins with TYA, reverse transcriptase, integrase domains in various combinations	15223588	55.94	143	62.72	9.62	63	0	430	2	947	1089	5e-52	ath	general function prediction only;
c14526_g1_i1	505	At5g16850	1123	KOG1005	Telomerase catalytic subunit/reverse transcriptase TERT	15237420	37.72	167	99.21	14.87	92	2	6	473	668	833	5e-23	ath	replication, recombination and repair; chromatin structure and dynamics;
c14528_g1_i1	1004	At3g09540	378	NA	NA	15232712	31.6	231	69.02	61.11	141	6	1	684	69	285	6e-22	NA	NA
c14532_g1_i1	581	At4g04890	738	NA	NA	7267248	38	200	100	27.1	114	2	5	574	440	639	7e-38	NA	NA
c14537_g1_i1	350	SPAC11G7.03	356	KOG0784	Isocitrate dehydrogenase, gamma subunit	19115309	71.93	114	97.71	32.02	32	0	2	343	177	290	6e-55	spo	amino acid transport and metabolism;
c14540_g1_i1	1072	At1g06070	423	NA	NA	15221391	55.37	177	49.53	41.84	68	4	548	1072	1	168	1e-38	NA	NA
c14540_g2_i1	401	At1g06070	423	NA	NA	15221391	75.19	133	99.5	31.44	33	0	1	399	163	295	2e-62	NA	NA
c14542_g1_i1	1172	At1g52960	996	KOG0987	DNA helicase PIF1/RRM3	15219133	43.77	409	100	41.06	207	7	3	1172	576	980	2e-96	ath	cell cycle control, cell division, chromosome partitioning;
c14551_g1_i1	312	At1g76040	534	KOG0032	Ca2ﷆꖚ蝮阩�dependent protein kinase, EF-Hand protein superfamily	15222931	75	96	92.31	17.98	24	0	1	288	435	530	4e-45	ath	signal transduction mechanisms;
c14552_g1_i1	347	At1g20720	986	KOG1132	Helicase of the DEAD superfamily	15218017	52.38	84	72.62	8.52	35	3	94	345	564	642	6e-19	ath	replication, recombination and repair;
c14569_g1_i1	527	At1g26610	455	KOG1721	FOG: Zn-finger	15222739	42.86	77	43.83	16.92	24	2	1	231	399	455	8e-10	ath	general function prediction only;
c14571_g1_i2	1776	At1g20390	1791	KOG0017	FOG: Transposon-encoded proteins with TYA, reverse transcriptase, integrase domains in various combinations	15217931	46.72	122	20.61	6.81	65	0	658	293	817	938	2e-62	ath	general function prediction only;
c14576_g1_i1	572	At1g69850	600	KOG1237	symporter	12325224	48.65	148	77.62	24.67	71	1	1	429	447	594	3e-34	ath	amino acid transport and metabolism;
c14596_g1_i1	372	At5g20830	808	KOG0853	Glycosyltransferase	15242073	45.56	90	72.58	11.14	45	1	372	115	718	807	9e-20	ath	cell wall/membrane/envelope biogenesis;
c14597_g1_i1	349	Hs20127408	763	KOG1683	Hydroxyacyl-CoA dehydrogenase/enoyl-CoA hydratase	20127408	50	116	99.71	15.2	58	0	1	348	434	549	1e-29	hsa	lipid transport and metabolism;
c14613_g1_i1	1476	YER136w	451	KOG1439	RAB proteins geranylgeranyltransferase component A (RAB escort protein)	6320983	56.83	461	93.7	100	174	9	6	1373	9	449	0	sce	posttranslational modification, protein turnover, chaperones;
c14638_g1_i1	425	At5g23660	285	NA	NA	15237803	75.71	70	49.41	24.56	17	0	216	425	14	83	6e-30	NA	NA
c14643_g1_i1	381	At2g27500	377	NA	NA	15225887	70.37	54	42.52	14.32	16	0	220	381	23	76	2e-19	NA	NA
c14646_g1_i1	465	SPBC4C3.07	302	KOG2975	Translation initiation factor 3, subunit f (eIF-3f)	19113090	44.52	146	94.19	48.34	80	1	11	448	154	298	3e-39	spo	translation, ribosomal structure and biogenesis;
c14650_g1_i1	404	At5g17910	1342	NA	NA	15238684	59.26	81	60.15	6.04	28	1	11	253	468	543	7e-15	NA	NA
c14668_g1_i1	926	At3g07870	417	NA	NA	18398079	37.35	83	26.89	19.9	46	2	465	713	260	336	3e-06	NA	NA
c14675_g1_i1	318	At5g58300	654	NA	NA	15237162	55.66	106	100	16.21	46	1	2	316	433	538	7e-34	NA	NA
c14680_g1_i1	310	SPAC9G1.11c	380	KOG2655	Septin family protein (P-loop GTPase)	19114478	73.27	101	97.74	26.58	27	0	3	305	255	355	1e-43	spo	cell cycle control, cell division, chromosome partitioning; cytoskeleton; intracellular trafficking, secretion, and vesicular transport;
c14698_g1_i1	667	At5g20110	209	KOG3430	Dynein light chain type 1	15241269	73.61	72	32.38	34.45	19	0	450	665	112	183	4e-33	ath	cytoskeleton;
c14704_g1_i1	380	At5g49700	276	NA	NA	15240535	59.26	108	85.26	39.13	43	1	50	373	48	154	5e-31	NA	NA
c14705_g1_i1	308	At4g39490	479	KOG0157	Cytochrome P450 CYP4/CYP19/CYP26 subfamilies	15235101	73.91	46	44.81	9.6	12	0	308	171	139	184	1e-17	ath	secondary metabolites biosynthesis, transport and catabolism; lipid transport and metabolism;
c14716_g1_i1	771	At3g11150	356	NA	NA	15229688	33.67	196	76.26	55.06	82	5	594	19	40	191	1e-07	NA	NA
c14724_g1_i1	903	At3g47340	584	KOG0571	Asparagine synthase (glutamine-hydrolyzing)	15232775	70.83	288	95.68	49.32	78	1	58	903	27	314	4e-142	ath	amino acid transport and metabolism;
c14729_g1_i1	350	At1g62900	205	KOG3178	Hydroxyindole-O-methyltransferase and related SAM-dependent methyltransferases	15221618	44.87	78	66.86	38.05	42	1	251	21	128	205	4e-15	ath	general function prediction only;
c14729_g1_i3	425	At5g54160	363	KOG3178	Hydroxyindole-O-methyltransferase and related SAM-dependent methyltransferases	15239571	46.75	77	54.35	21.21	41	0	251	21	285	361	4e-15	ath	general function prediction only;
c14731_g1_i1	580	At1g03440	397	KOG0619	FOG: Leucine rich repeat	7487940	56.14	57	29.48	14.36	25	0	409	579	3	59	2e-12	ath	general function prediction only;
c14734_g1_i1	800	At1g03050	599	KOG0251	Clathrin assembly protein AP180 and related proteins, contain ENTH domain	15218697	32.31	294	100	49.08	129	12	3	698	310	595	3e-24	ath	signal transduction mechanisms; intracellular trafficking, secretion, and vesicular transport;
c14742_g1_i1	431	At2g20810_1	456	NA	NA	NA	75	84	58.47	18.42	21	0	180	431	1	84	1e-34	NA	NA
c14748_g1_i2	734	At2g28980	1529	KOG1075	FOG: Reverse transcriptase	15227016	34.53	139	56.81	9.09	82	1	82	471	1084	1222	7e-18	ath	general function prediction only;
c14748_g1_i3	1115	At2g28980	1529	KOG1075	FOG: Reverse transcriptase	15227016	35.46	141	37.94	9.22	82	1	457	852	1082	1222	3e-25	ath	general function prediction only;
c14761_g1_i1	533	At4g21200	293	KOG0143	Iron/ascorbate family oxidoreductases	15233553	69.6	125	70.36	42.66	38	0	159	533	107	231	2e-60	ath	secondary metabolites biosynthesis, transport and catabolism; general function prediction only;
c14762_g1_i1	446	At3g53510	739	KOG0061	Transporter, ABC superfamily (Breast cancer resistance protein)	15231827	76.3	135	90.81	18.27	28	1	43	435	263	397	4e-63	ath	secondary metabolites biosynthesis, transport and catabolism;
c14764_g1_i2	467	At2g37740	304	NA	NA	15224354	89.47	38	24.41	12.5	4	0	325	438	34	71	2e-18	NA	NA
c14770_g1_i1	358	At5g20250	749	NA	NA	15241300	63.33	120	100	16.02	43	1	2	358	552	671	5e-49	NA	NA
c14772_g1_i1	371	At5g06760	158	NA	NA	15240144	46.55	58	46.9	36.71	31	0	183	356	3	60	5e-08	NA	NA
c14776_g1_i1	369	At2g15810	545	NA	NA	15226625	32.81	64	52.03	11.74	43	0	109	300	267	330	2e-07	NA	NA
c14781_g1_i1	379	SPCC1223.11	370	KOG0698	Serine/threonine protein phosphatase	19075856	61.67	60	47.49	16.22	23	0	2	181	267	326	4e-23	spo	signal transduction mechanisms;
c14784_g1_i1	667	At4g09480	290	NA	NA	15233899	39.6	101	45.43	34.83	60	1	368	667	53	153	5e-23	NA	NA
c14784_g1_i2	622	At4g03530	374	KOG0017	FOG: Transposon-encoded proteins with TYA, reverse transcriptase, integrase domains in various combinations	15236328	43.93	107	51.61	28.61	59	1	305	622	101	207	2e-25	ath	general function prediction only;
c14794_g1_i1	934	At3g54700	535	KOG0252	Inorganic phosphate transporter	15232566	55.61	223	71.63	41.68	89	1	3	641	297	519	5e-78	ath	inorganic ion transport and metabolism;
c14808_g1_i1	412	At3g62400	64	NA	NA	11357240	47.62	63	45.87	98.44	30	1	62	241	1	63	3e-14	NA	NA
c14812_g1_i1	591	7297065	474	KOG2658	NADH:ubiquinone oxidoreductase, NDUFV1/51kDa subunit	19920794	65.35	127	64.47	26.79	44	0	3	383	345	471	1e-57	dme	energy production and conversion;
c14827_g1_i1	1093	At1g08760	748	NA	NA	15223907	35.84	293	80.42	39.17	159	8	250	1056	405	692	5e-29	NA	NA
c14831_g1_i1	465	At5g11860	305	KOG1605	TFIIF-interacting CTD phosphatase, including NLI-interacting factor (involved in RNA polymerase II regulation)	15239800	65.91	44	28.39	14.43	15	0	260	129	80	123	4e-12	ath	transcription;
c14831_g1_i2	484	At5g11860	305	KOG1605	TFIIF-interacting CTD phosphatase, including NLI-interacting factor (involved in RNA polymerase II regulation)	15239800	65.91	44	27.27	14.43	15	0	260	129	80	123	4e-12	ath	transcription;
c14836_g1_i1	347	At1g22410	527	NA	NA	15219878	89.19	37	31.99	7.02	4	0	5	115	488	524	9e-15	NA	NA
c14839_g1_i1	396	At2g05910	191	NA	NA	15225013	53.7	108	81.82	56.54	43	4	10	330	50	151	3e-29	NA	NA
c14839_g1_i2	451	At2g05910	191	NA	NA	15225013	54.05	148	98.45	77.49	55	5	10	450	50	185	9e-44	NA	NA
c14852_g1_i1	656	At1g07430	442	KOG0698	Serine/threonine protein phosphatase	15222398	62.25	151	69.05	34.16	39	2	586	188	272	422	2e-53	ath	signal transduction mechanisms;
c14871_g1_i1	442	At5g05500	183	NA	NA	18414906	33.7	92	62.44	50.27	58	2	169	435	45	136	2e-08	NA	NA
c14872_g1_i1	496	At1g76070	272	NA	NA	18411012	32.08	106	64.11	38.97	48	4	58	339	177	270	4e-07	NA	NA
c14886_g1_i1	837	At2g35640	340	NA	NA	15227458	60	135	48.39	39.71	46	2	413	799	13	145	7e-49	NA	NA
c14889_g1_i1	615	At2g14820	634	NA	NA	15226012	57.69	208	100	32.81	84	3	4	615	237	444	3e-69	NA	NA
c14897_g1_i1	490	At1g47480	314	KOG1515	Arylacetamide deacetylase	18401743	49.02	102	62.45	32.48	52	0	1	306	210	311	5e-27	ath	defense mechanisms;
c14914_g1_i1	669	At1g29290	107	NA	NA	15218885	42.86	98	43.95	91.59	44	2	225	491	13	107	2e-17	NA	NA
c14945_g1_i1	1302	At3g04730	236	NA	NA	15229343	63.84	224	51.61	94.92	53	3	324	941	23	236	1e-90	NA	NA
c14948_g1_i1	312	At3g61410	274	NA	NA	15233105	35.87	92	88.46	33.58	59	0	23	298	11	102	6e-17	NA	NA
c14954_g1_i1	1306	At2g11140	411	KOG0017	FOG: Transposon-encoded proteins with TYA, reverse transcriptase, integrase domains in various combinations	15227405	32.03	281	64.55	68.37	165	5	51	863	65	329	4e-36	ath	general function prediction only;
c14969_g1_i1	332	CE15285	1192	KOG0987	DNA helicase PIF1/RRM3	17537853	48.18	110	99.4	9.23	57	0	3	332	309	418	1e-28	cel	cell cycle control, cell division, chromosome partitioning;
c14973_g1_i1	536	At2g47440	526	NA	NA	15226607	34.27	178	99.63	33.84	66	3	1	534	396	522	3e-24	NA	NA
c14974_g1_i1	341	At3g52750	473	NA	NA	15231677	95.24	21	18.48	4.44	1	0	341	279	360	380	7e-06	NA	NA
c14974_g2_i1	418	At2g36250	397	NA	NA	15227611	90.91	33	23.68	8.31	3	0	363	265	229	261	2e-11	NA	NA
c14975_g1_i1	470	SPAC18B11.04	190	KOG0044	Ca2 sensor (EF-Hand superfamily)	19113791	80.52	154	98.3	81.05	30	0	1	462	16	169	1e-88	spo	signal transduction mechanisms;
c14978_g1_i1	352	CE15465	390	KOG2234	Predicted UDP-galactose transporter	17544702	32.48	117	99.72	30	57	4	4	336	137	237	6e-07	cel	carbohydrate transport and metabolism;
c14987_g1_i1	867	At2g16690	240	KOG1075	FOG: Reverse transcriptase	15227280	30.39	102	35.29	42.5	68	2	100	399	121	221	3e-06	ath	general function prediction only;
c14998_g1_i1	412	At5g41040	441	NA	NA	9759150	73.33	60	43.69	13.61	16	0	2	181	377	436	1e-25	NA	NA
c15001_g1_i1	712	At1g62400	345	KOG0192	Tyrosine kinase specific for activated (GTP-bound) p21cdc42Hs	15220773	75	32	13.48	9.28	8	0	617	712	1	32	5e-08	ath	signal transduction mechanisms;
c15005_g1_i1	578	At1g04300	1082	NA	NA	15219701	65.81	117	60.73	10.81	40	0	550	200	255	371	3e-32	NA	NA
c15009_g1_i1	1360	YMi012	259	KOG4665	ATP synthase F0 subunit 6 and related proteins	6226527	50.2	253	55.81	97.68	122	2	524	1276	9	259	1e-50	sce	energy production and conversion;
c15013_g1_i1	549	At3g49210	518	NA	NA	15229104	30.86	162	88.52	31.27	102	4	5	478	350	505	2e-18	NA	NA
c15014_g1_i1	1142	At4g03920	463	KOG1075	FOG: Reverse transcriptase	15237129	34	100	26.27	21.6	66	0	45	344	205	304	5e-13	ath	general function prediction only;
c15014_g2_i1	678	At1g43760	626	KOG1075	FOG: Reverse transcriptase	15218504	36.24	149	65.93	23.8	91	3	236	676	312	458	8e-20	ath	general function prediction only;
c15016_g2_i1	782	At5g26220	216	KOG3182	Predicted cation transporter	15239626	84.85	66	25.32	30.56	10	0	585	782	111	176	3e-40	ath	inorganic ion transport and metabolism;
c15022_g1_i1	416	At3g30170	995	NA	NA	15230116	31.82	88	63.46	8.84	60	0	416	153	500	587	2e-10	NA	NA
c15026_g1_i1	495	At5g23190	559	KOG0157	Cytochrome P450 CYP4/CYP19/CYP26 subfamilies	15237250	75.94	133	80.61	23.79	32	0	2	400	416	548	2e-67	ath	secondary metabolites biosynthesis, transport and catabolism; lipid transport and metabolism;
c15043_g1_i1	608	At5g14020	432	NA	NA	15241285	45.41	196	96.71	45.37	71	5	129	608	1	196	6e-33	NA	NA
c15047_g1_i1	896	At1g57640	1468	KOG0017	FOG: Transposon-encoded proteins with TYA, reverse transcriptase, integrase domains in various combinations	15223634	36.4	250	83.71	17.03	152	4	158	889	57	305	6e-46	ath	general function prediction only;
c15051_g1_i1	1839	At4g27210	1318	KOG0017	FOG: Transposon-encoded proteins with TYA, reverse transcriptase, integrase domains in various combinations	15237020	42.51	487	79.45	36.95	259	6	414	1829	742	1222	2e-106	ath	general function prediction only;
c15078_g1_i1	426	At1g43590	168	NA	NA	15218403	50.76	132	92.96	78.57	58	3	2	382	35	164	4e-36	NA	NA
c15078_g2_i1	566	At3g15310	415	NA	NA	18400709	61.17	188	99.65	45.3	72	1	2	565	117	303	1e-81	NA	NA
c15082_g1_i1	502	At3g15310	415	NA	NA	18400709	46.43	84	50.2	20.24	45	0	248	499	63	146	1e-17	NA	NA
c15095_g1_i1	630	At2g17910	1344	KOG1075	FOG: Reverse transcriptase	15227922	32.35	204	97.14	15.18	138	0	2	613	332	535	6e-31	ath	general function prediction only;
c15100_g1_i1	393	SPCC11E10.01	101	KOG0053	Cystathionine beta-lyases/cystathionine gamma-synthases	19075697	58.73	63	48.09	62.38	20	3	218	391	6	67	2e-15	spo	amino acid transport and metabolism;
c15101_g1_i1	306	At4g00330	341	KOG1187	Serine/threonine protein kinase	18411293	64.86	37	36.27	10.85	13	0	2	112	299	335	4e-11	ath	signal transduction mechanisms;
c15115_g1_i1	483	At1g26650	335	NA	NA	9295718	62.73	161	100	48.06	60	0	1	483	85	245	1e-49	NA	NA
c15120_g1_i1	436	At5g57880	369	NA	NA	9758357	55.81	43	29.59	11.65	19	0	1	129	320	362	7e-09	NA	NA
c15139_g1_i1	585	At3g07040	926	KOG4658	Apoptotic ATPase	15231371	37.72	167	85.64	18.03	97	2	99	581	579	744	4e-28	ath	signal transduction mechanisms;
c15159_g1_i1	338	At1g76490	592	KOG2480	3-hydroxy-3-methylglutaryl-CoA (HMG-CoA) reductase	15223072	86.02	93	82.54	15.71	13	0	1	279	492	584	9e-48	ath	lipid transport and metabolism;
c15165_g1_i1	657	At1g45616	994	KOG0619	FOG: Leucine rich repeat	15220080	39.04	228	100	22.94	121	4	27	656	27	254	1e-35	ath	general function prediction only;
c15166_g1_i1	1305	At4g34590	159	NA	NA	15236153	43.75	144	33.1	90.57	73	2	564	139	21	158	2e-20	NA	NA
c15170_g1_i1	848	At3g15500	317	NA	NA	15232604	44.74	76	26.89	23.97	38	3	230	12	65	139	3e-08	NA	NA
[truncated: 55,147 more rows]
