# Supplementary material for: Unravelling a stearidonic acid-rich triacylglycerol biosynthetic pathway in the developing seeds of Buglossoides arvensis: A transcriptomic landscape
Source: Sci Rep. 2017 Sep 5;7:10473. doi: 10.1038/s41598-017-09882-y (PMC5585386; doi:10.1038/s41598-017-09882-y)
Supplement: Supplementary file 4 — Supplementary Data 3 [file 41598_2017_9882_MOESM4_ESM.xls]

## Sheet: KEGG pathway analysis
Gene_ID	KO_ID	Pathway	Pathway Function	Description	Major_Group
c81_g1_i1	K00262	00250 Alanine, aspartate and glutamate metabolism	Amino acid metabolism	E1.4.1.4; glutamate dehydrogenase (NADP+) [EC:1.4.1.4]	Metabolism
c81_g1_i1	K00262	00220 Arginine biosynthesis	Amino acid metabolism	E1.4.1.4; glutamate dehydrogenase (NADP+) [EC:1.4.1.4]	Metabolism
c181_g1_i1	K00108	00260 Glycine, serine and threonine metabolism	Amino acid metabolism	betA; choline dehydrogenase [EC:1.1.99.1]	Metabolism
c200_g1_i1	K05605	00280 Valine, leucine and isoleucine degradation	Amino acid metabolism	HIBCH; 3-hydroxyisobutyryl-CoA hydrolase [EC:3.1.2.4]	Metabolism
c410_g1_i1	K01251	00270 Cysteine and methionine metabolism	Amino acid metabolism	E3.3.1.1; adenosylhomocysteinase [EC:3.3.1.1]	Metabolism
c627_g1_i1	K00016	00270 Cysteine and methionine metabolism	Amino acid metabolism	LDH; L-lactate dehydrogenase [EC:1.1.1.27]	Metabolism
c1067_g1_i1	K00820	00250 Alanine, aspartate and glutamate metabolism	Amino acid metabolism	glmS; glucosamine--fructose-6-phosphate aminotransferase (isomerizing) [EC:2.6.1.16]	Metabolism
c1459_g1_i1	K01580	00250 Alanine, aspartate and glutamate metabolism	Amino acid metabolism	E4.1.1.15; glutamate decarboxylase [EC:4.1.1.15]	Metabolism
c1501_g1_i1	K03781	00380 Tryptophan metabolism	Amino acid metabolism	katE; catalase [EC:1.11.1.6]	Metabolism
c1850_g1_i1	K17761	00250 Alanine, aspartate and glutamate metabolism	Amino acid metabolism	SSADH; succinate-semialdehyde dehydrogenase, mitochondrial [EC:1.2.1.24]	Metabolism
c2077_g1_i1	K01738	00270 Cysteine and methionine metabolism	Amino acid metabolism	cysK; cysteine synthase A [EC:2.5.1.47]	Metabolism
c2428_g1_i1	K03781	00380 Tryptophan metabolism	Amino acid metabolism	katE; catalase [EC:1.11.1.6]	Metabolism
c2554_g1_i1	K05607	00280 Valine, leucine and isoleucine degradation	Amino acid metabolism	AUH; methylglutaconyl-CoA hydratase [EC:4.2.1.18]	Metabolism
c2576_g1_i1	K00472	00330 Arginine and proline metabolism	Amino acid metabolism	P4HA; prolyl 4-hydroxylase [EC:1.14.11.2]	Metabolism
c2635_g1_i1	K17839	00330 Arginine and proline metabolism	Amino acid metabolism	PAO4; polyamine oxidase [EC:1.5.3.17 1.5.3.-]	Metabolism
c2635_g1_i2	K17839	00330 Arginine and proline metabolism	Amino acid metabolism	PAO4; polyamine oxidase [EC:1.5.3.17 1.5.3.-]	Metabolism
c2951_g1_i1	K00797	00270 Cysteine and methionine metabolism	Amino acid metabolism	speE; spermidine synthase [EC:2.5.1.16]	Metabolism
c2951_g1_i1	K00797	00330 Arginine and proline metabolism	Amino acid metabolism	speE; spermidine synthase [EC:2.5.1.16]	Metabolism
c3196_g1_i1	K00121	00350 Tyrosine metabolism	Amino acid metabolism	frmA; S-(hydroxymethyl)glutathione dehydrogenase / alcohol dehydrogenase [EC:1.1.1.284 1.1.1.1]	Metabolism
c3573_g1_i1	K07513	00280 Valine, leucine and isoleucine degradation	Amino acid metabolism	ACAA1; acetyl-CoA acyltransferase 1 [EC:2.3.1.16]	Metabolism
c3602_g1_i2	K14455	00220 Arginine biosynthesis	Amino acid metabolism	GOT2; aspartate aminotransferase, mitochondrial [EC:2.6.1.1]	Metabolism
c3602_g1_i2	K14455	00330 Arginine and proline metabolism	Amino acid metabolism	GOT2; aspartate aminotransferase, mitochondrial [EC:2.6.1.1]	Metabolism
c3602_g1_i2	K14455	00270 Cysteine and methionine metabolism	Amino acid metabolism	GOT2; aspartate aminotransferase, mitochondrial [EC:2.6.1.1]	Metabolism
c3602_g1_i2	K14455	00360 Phenylalanine metabolism	Amino acid metabolism	GOT2; aspartate aminotransferase, mitochondrial [EC:2.6.1.1]	Metabolism
c3602_g1_i2	K14455	00250 Alanine, aspartate and glutamate metabolism	Amino acid metabolism	GOT2; aspartate aminotransferase, mitochondrial [EC:2.6.1.1]	Metabolism
c3602_g1_i2	K14455	00400 Phenylalanine, tyrosine and tryptophan biosynthesis	Amino acid metabolism	GOT2; aspartate aminotransferase, mitochondrial [EC:2.6.1.1]	Metabolism
c3602_g1_i2	K14455	00350 Tyrosine metabolism	Amino acid metabolism	GOT2; aspartate aminotransferase, mitochondrial [EC:2.6.1.1]	Metabolism
c3718_g1_i1	K15633	00260 Glycine, serine and threonine metabolism	Amino acid metabolism	gpmI; 2,3-bisphosphoglycerate-independent phosphoglycerate mutase [EC:5.4.2.12]	Metabolism
c3868_g1_i1	K01762	00270 Cysteine and methionine metabolism	Amino acid metabolism	ACS; 1-aminocyclopropane-1-carboxylate synthase [EC:4.4.1.14]	Metabolism
c3868_g1_i2	K01762	00270 Cysteine and methionine metabolism	Amino acid metabolism	ACS; 1-aminocyclopropane-1-carboxylate synthase [EC:4.4.1.14]	Metabolism
c4085_g1_i1	K11420	00310 Lysine degradation	Amino acid metabolism	EHMT; euchromatic histone-lysine N-methyltransferase [EC:2.1.1.43]	Metabolism
c4542_g1_i1	K00600	00260 Glycine, serine and threonine metabolism	Amino acid metabolism	glyA; glycine hydroxymethyltransferase [EC:2.1.2.1]	Metabolism
c4777_g1_i1	K01953	00250 Alanine, aspartate and glutamate metabolism	Amino acid metabolism	asnB; asparagine synthase (glutamine-hydrolysing) [EC:6.3.5.4]	Metabolism
c5103_g1_i1	K01904	00360 Phenylalanine metabolism	Amino acid metabolism	4CL; 4-coumarate--CoA ligase [EC:6.2.1.12]	Metabolism
c5737_g1_i1	K00658	00310 Lysine degradation	Amino acid metabolism	DLST; 2-oxoglutarate dehydrogenase E2 component (dihydrolipoamide succinyltransferase) [EC:2.3.1.61]	Metabolism
c5789_g1_i1	K12524	00260 Glycine, serine and threonine metabolism	Amino acid metabolism	thrA; bifunctional aspartokinase / homoserine dehydrogenase 1 [EC:2.7.2.4 1.1.1.3]	Metabolism
c5789_g1_i1	K12524	00300 Lysine biosynthesis	Amino acid metabolism	thrA; bifunctional aspartokinase / homoserine dehydrogenase 1 [EC:2.7.2.4 1.1.1.3]	Metabolism
c5789_g1_i1	K12524	00270 Cysteine and methionine metabolism	Amino acid metabolism	thrA; bifunctional aspartokinase / homoserine dehydrogenase 1 [EC:2.7.2.4 1.1.1.3]	Metabolism
c7231_g1_i1	K11420	00310 Lysine degradation	Amino acid metabolism	EHMT; euchromatic histone-lysine N-methyltransferase [EC:2.1.1.43]	Metabolism
c7324_g1_i1	K00831	00260 Glycine, serine and threonine metabolism	Amino acid metabolism	serC; phosphoserine aminotransferase [EC:2.6.1.52]	Metabolism
c7433_g1_i1	K01940	00250 Alanine, aspartate and glutamate metabolism	Amino acid metabolism	argG; argininosuccinate synthase [EC:6.3.4.5]	Metabolism
c7433_g1_i1	K01940	00220 Arginine biosynthesis	Amino acid metabolism	argG; argininosuccinate synthase [EC:6.3.4.5]	Metabolism
c8258_g1_i1	K00620	00220 Arginine biosynthesis	Amino acid metabolism	argJ; glutamate N-acetyltransferase / amino-acid N-acetyltransferase [EC:2.3.1.35 2.3.1.1]	Metabolism
c8271_g1_i1	K01657	00400 Phenylalanine, tyrosine and tryptophan biosynthesis	Amino acid metabolism	trpE; anthranilate synthase component I [EC:4.1.3.27]	Metabolism
c8402_g1_i1	K00382	00280 Valine, leucine and isoleucine degradation	Amino acid metabolism	DLD; dihydrolipoamide dehydrogenase [EC:1.8.1.4]	Metabolism
c8402_g1_i1	K00382	00260 Glycine, serine and threonine metabolism	Amino acid metabolism	DLD; dihydrolipoamide dehydrogenase [EC:1.8.1.4]	Metabolism
c8457_g1_i1	K01756	00250 Alanine, aspartate and glutamate metabolism	Amino acid metabolism	purB; adenylosuccinate lyase [EC:4.3.2.2]	Metabolism
c8457_g1_i2	K01756	00250 Alanine, aspartate and glutamate metabolism	Amino acid metabolism	purB; adenylosuccinate lyase [EC:4.3.2.2]	Metabolism
c8732_g1_i1	K01904	00360 Phenylalanine metabolism	Amino acid metabolism	4CL; 4-coumarate--CoA ligase [EC:6.2.1.12]	Metabolism
c8841_g1_i1	K01641	00280 Valine, leucine and isoleucine degradation	Amino acid metabolism	E2.3.3.10; hydroxymethylglutaryl-CoA synthase [EC:2.3.3.10]	Metabolism
c8903_g1_i1	K13524	00280 Valine, leucine and isoleucine degradation	Amino acid metabolism	ABAT; 4-aminobutyrate aminotransferase / (S)-3-amino-2-methylpropionate transaminase [EC:2.6.1.19 2.6.1.22]	Metabolism
c8903_g1_i1	K13524	00250 Alanine, aspartate and glutamate metabolism	Amino acid metabolism	ABAT; 4-aminobutyrate aminotransferase / (S)-3-amino-2-methylpropionate transaminase [EC:2.6.1.19 2.6.1.22]	Metabolism
c8932_g1_i1	K00820	00250 Alanine, aspartate and glutamate metabolism	Amino acid metabolism	glmS; glucosamine--fructose-6-phosphate aminotransferase (isomerizing) [EC:2.6.1.16]	Metabolism
c9167_g1_i1	K16903	00380 Tryptophan metabolism	Amino acid metabolism	TAA1; L-tryptophan---pyruvate aminotransferase [EC:2.6.1.99]	Metabolism
c9184_g1_i1	K01904	00360 Phenylalanine metabolism	Amino acid metabolism	4CL; 4-coumarate--CoA ligase [EC:6.2.1.12]	Metabolism
c9657_g1_i1	K01703	00290 Valine, leucine and isoleucine biosynthesis	Amino acid metabolism	leuC; 3-isopropylmalate/(R)-2-methylmalate dehydratase large subunit [EC:4.2.1.33 4.2.1.35]	Metabolism
c9920_g1_i1	K00789	00270 Cysteine and methionine metabolism	Amino acid metabolism	metK; S-adenosylmethionine synthetase [EC:2.5.1.6]	Metabolism
c10400_g1_i1	K00128	00380 Tryptophan metabolism	Amino acid metabolism	ALDH; aldehyde dehydrogenase (NAD+) [EC:1.2.1.3]	Metabolism
c10400_g1_i1	K00128	00340 Histidine metabolism	Amino acid metabolism	ALDH; aldehyde dehydrogenase (NAD+) [EC:1.2.1.3]	Metabolism
c10400_g1_i1	K00128	00280 Valine, leucine and isoleucine degradation	Amino acid metabolism	ALDH; aldehyde dehydrogenase (NAD+) [EC:1.2.1.3]	Metabolism
c10400_g1_i1	K00128	00310 Lysine degradation	Amino acid metabolism	ALDH; aldehyde dehydrogenase (NAD+) [EC:1.2.1.3]	Metabolism
c10400_g1_i1	K00128	00330 Arginine and proline metabolism	Amino acid metabolism	ALDH; aldehyde dehydrogenase (NAD+) [EC:1.2.1.3]	Metabolism
c10923_g1_i1	K00281	00260 Glycine, serine and threonine metabolism	Amino acid metabolism	GLDC; glycine dehydrogenase [EC:1.4.4.2]	Metabolism
c11011_g1_i1	K08967	00270 Cysteine and methionine metabolism	Amino acid metabolism	mtnD; 1,2-dihydroxy-3-keto-5-methylthiopentene dioxygenase [EC:1.13.11.53 1.13.11.54]	Metabolism
c11082_g1_i1	K00558	00270 Cysteine and methionine metabolism	Amino acid metabolism	DNMT1; DNA (cytosine-5)-methyltransferase 1 [EC:2.1.1.37]	Metabolism
c11719_g1_i1	K01580	00250 Alanine, aspartate and glutamate metabolism	Amino acid metabolism	E4.1.1.15; glutamate decarboxylase [EC:4.1.1.15]	Metabolism
c11826_g1_i1	K00001	00350 Tyrosine metabolism	Amino acid metabolism	E1.1.1.1; alcohol dehydrogenase [EC:1.1.1.1]	Metabolism
c11878_g1_i1	K00016	00270 Cysteine and methionine metabolism	Amino acid metabolism	LDH; L-lactate dehydrogenase [EC:1.1.1.27]	Metabolism
c11917_g1_i1	K11430	00310 Lysine degradation	Amino acid metabolism	EZH2; histone-lysine N-methyltransferase EZH2 [EC:2.1.1.43]	Metabolism
c11930_g1_i1	K00025	00270 Cysteine and methionine metabolism	Amino acid metabolism	MDH1; malate dehydrogenase [EC:1.1.1.37]	Metabolism
c11979_g1_i1	K01702	00290 Valine, leucine and isoleucine biosynthesis	Amino acid metabolism	LEU1; 3-isopropylmalate dehydratase [EC:4.2.1.33]	Metabolism
c12343_g1_i1	K00140	00280 Valine, leucine and isoleucine degradation	Amino acid metabolism	mmsA; malonate-semialdehyde dehydrogenase (acetylating) / methylmalonate-semialdehyde dehydrogenase [EC:1.2.1.18 1.2.1.27]	Metabolism
c12363_g1_i1	K11816	00380 Tryptophan metabolism	Amino acid metabolism	YUCCA; indole-3-pyruvate monooxygenase [EC:1.14.13.168]	Metabolism
c12471_g1_i1	K01555	00350 Tyrosine metabolism	Amino acid metabolism	FAH; fumarylacetoacetase [EC:3.7.1.2]	Metabolism
c12977_g1_i1	K00016	00270 Cysteine and methionine metabolism	Amino acid metabolism	LDH; L-lactate dehydrogenase [EC:1.1.1.27]	Metabolism
c13079_g1_i1	K00827	00260 Glycine, serine and threonine metabolism	Amino acid metabolism	AGXT2; alanine-glyoxylate transaminase / (R)-3-amino-2-methylpropionate-pyruvate transaminase [EC:2.6.1.44 2.6.1.40]	Metabolism
c13079_g1_i1	K00827	00280 Valine, leucine and isoleucine degradation	Amino acid metabolism	AGXT2; alanine-glyoxylate transaminase / (R)-3-amino-2-methylpropionate-pyruvate transaminase [EC:2.6.1.44 2.6.1.40]	Metabolism
c13079_g1_i1	K00827	00250 Alanine, aspartate and glutamate metabolism	Amino acid metabolism	AGXT2; alanine-glyoxylate transaminase / (R)-3-amino-2-methylpropionate-pyruvate transaminase [EC:2.6.1.44 2.6.1.40]	Metabolism
c13079_g1_i1	K00827	00270 Cysteine and methionine metabolism	Amino acid metabolism	AGXT2; alanine-glyoxylate transaminase / (R)-3-amino-2-methylpropionate-pyruvate transaminase [EC:2.6.1.44 2.6.1.40]	Metabolism
c13748_g1_i1	K01251	00270 Cysteine and methionine metabolism	Amino acid metabolism	E3.3.1.1; adenosylhomocysteinase [EC:3.3.1.1]	Metabolism
c14630_g1_i1	K01735	00400 Phenylalanine, tyrosine and tryptophan biosynthesis	Amino acid metabolism	aroB; 3-dehydroquinate synthase [EC:4.2.3.4]	Metabolism
c14724_g1_i1	K01953	00250 Alanine, aspartate and glutamate metabolism	Amino acid metabolism	asnB; asparagine synthase (glutamine-hydrolysing) [EC:6.3.5.4]	Metabolism
c14836_g1_i1	K01626	00400 Phenylalanine, tyrosine and tryptophan biosynthesis	Amino acid metabolism	E2.5.1.54; 3-deoxy-7-phosphoheptulonate synthase [EC:2.5.1.54]	Metabolism
c15100_g1_i1	K01760	00270 Cysteine and methionine metabolism	Amino acid metabolism	metC; cystathionine beta-lyase [EC:4.4.1.8]	Metabolism
c15357_g1_i1	K01762	00270 Cysteine and methionine metabolism	Amino acid metabolism	ACS; 1-aminocyclopropane-1-carboxylate synthase [EC:4.4.1.14]	Metabolism
c15753_g1_i1	K00318	00330 Arginine and proline metabolism	Amino acid metabolism	PRODH; proline dehydrogenase [EC:1.5.-.-]	Metabolism
c15761_g1_i1	K00549	00270 Cysteine and methionine metabolism	Amino acid metabolism	metE; 5-methyltetrahydropteroyltriglutamate--homocysteine methyltransferase [EC:2.1.1.14]	Metabolism
c15787_g1_i1	K07408	00380 Tryptophan metabolism	Amino acid metabolism	CYP1A1; cytochrome P450, family 1, subfamily A, polypeptide 1 [EC:1.14.14.1]	Metabolism
c15787_g1_i2	K07408	00380 Tryptophan metabolism	Amino acid metabolism	CYP1A1; cytochrome P450, family 1, subfamily A, polypeptide 1 [EC:1.14.14.1]	Metabolism
c16171_g1_i1	K05359	00400 Phenylalanine, tyrosine and tryptophan biosynthesis	Amino acid metabolism	ADT; arogenate/prephenate dehydratase [EC:4.2.1.91 4.2.1.51]	Metabolism
c16806_g1_i1	K00658	00310 Lysine degradation	Amino acid metabolism	DLST; 2-oxoglutarate dehydrogenase E2 component (dihydrolipoamide succinyltransferase) [EC:2.3.1.61]	Metabolism
c17145_g1_i1	K01939	00250 Alanine, aspartate and glutamate metabolism	Amino acid metabolism	purA; adenylosuccinate synthase [EC:6.3.4.4]	Metabolism
c17382_g1_i1	K01939	00250 Alanine, aspartate and glutamate metabolism	Amino acid metabolism	purA; adenylosuccinate synthase [EC:6.3.4.4]	Metabolism
c17501_g1_i1	K01760	00270 Cysteine and methionine metabolism	Amino acid metabolism	metC; cystathionine beta-lyase [EC:4.4.1.8]	Metabolism
c17501_g2_i1	K01760	00270 Cysteine and methionine metabolism	Amino acid metabolism	metC; cystathionine beta-lyase [EC:4.4.1.8]	Metabolism
c17775_g1_i1	K01687	00290 Valine, leucine and isoleucine biosynthesis	Amino acid metabolism	ilvD; dihydroxy-acid dehydratase [EC:4.2.1.9]	Metabolism
c17784_g1_i1	K01704	00290 Valine, leucine and isoleucine biosynthesis	Amino acid metabolism	leuD; 3-isopropylmalate/(R)-2-methylmalate dehydratase small subunit [EC:4.2.1.33 4.2.1.35]	Metabolism
c17794_g1_i1	K00074	00360 Phenylalanine metabolism	Amino acid metabolism	paaH; 3-hydroxybutyryl-CoA dehydrogenase [EC:1.1.1.157]	Metabolism
c17883_g1_i1	K11816	00380 Tryptophan metabolism	Amino acid metabolism	YUCCA; indole-3-pyruvate monooxygenase [EC:1.14.13.168]	Metabolism
c18165_g1_i1	K00811	00330 Arginine and proline metabolism	Amino acid metabolism	ASP5; aspartate aminotransferase, chloroplastic [EC:2.6.1.1]	Metabolism
c18165_g1_i1	K00811	00350 Tyrosine metabolism	Amino acid metabolism	ASP5; aspartate aminotransferase, chloroplastic [EC:2.6.1.1]	Metabolism
c18165_g1_i1	K00811	00360 Phenylalanine metabolism	Amino acid metabolism	ASP5; aspartate aminotransferase, chloroplastic [EC:2.6.1.1]	Metabolism
c18165_g1_i1	K00811	00250 Alanine, aspartate and glutamate metabolism	Amino acid metabolism	ASP5; aspartate aminotransferase, chloroplastic [EC:2.6.1.1]	Metabolism
c18165_g1_i1	K00811	00400 Phenylalanine, tyrosine and tryptophan biosynthesis	Amino acid metabolism	ASP5; aspartate aminotransferase, chloroplastic [EC:2.6.1.1]	Metabolism
c18165_g1_i1	K00811	00220 Arginine biosynthesis	Amino acid metabolism	ASP5; aspartate aminotransferase, chloroplastic [EC:2.6.1.1]	Metabolism
c18165_g1_i1	K00811	00270 Cysteine and methionine metabolism	Amino acid metabolism	ASP5; aspartate aminotransferase, chloroplastic [EC:2.6.1.1]	Metabolism
c18165_g1_i2	K00811	00330 Arginine and proline metabolism	Amino acid metabolism	ASP5; aspartate aminotransferase, chloroplastic [EC:2.6.1.1]	Metabolism
c18165_g1_i2	K00811	00350 Tyrosine metabolism	Amino acid metabolism	ASP5; aspartate aminotransferase, chloroplastic [EC:2.6.1.1]	Metabolism
c18165_g1_i2	K00811	00360 Phenylalanine metabolism	Amino acid metabolism	ASP5; aspartate aminotransferase, chloroplastic [EC:2.6.1.1]	Metabolism
c18165_g1_i2	K00811	00250 Alanine, aspartate and glutamate metabolism	Amino acid metabolism	ASP5; aspartate aminotransferase, chloroplastic [EC:2.6.1.1]	Metabolism
c18165_g1_i2	K00811	00400 Phenylalanine, tyrosine and tryptophan biosynthesis	Amino acid metabolism	ASP5; aspartate aminotransferase, chloroplastic [EC:2.6.1.1]	Metabolism
c18165_g1_i2	K00811	00220 Arginine biosynthesis	Amino acid metabolism	ASP5; aspartate aminotransferase, chloroplastic [EC:2.6.1.1]	Metabolism
c18165_g1_i2	K00811	00270 Cysteine and methionine metabolism	Amino acid metabolism	ASP5; aspartate aminotransferase, chloroplastic [EC:2.6.1.1]	Metabolism
c18174_g1_i1	K11430	00310 Lysine degradation	Amino acid metabolism	EZH2; histone-lysine N-methyltransferase EZH2 [EC:2.1.1.43]	Metabolism
c18270_g1_i2	K01687	00290 Valine, leucine and isoleucine biosynthesis	Amino acid metabolism	ilvD; dihydroxy-acid dehydratase [EC:4.2.1.9]	Metabolism
c18494_g1_i1	K00164	00380 Tryptophan metabolism	Amino acid metabolism	OGDH; 2-oxoglutarate dehydrogenase E1 component [EC:1.2.4.2]	Metabolism
c18494_g1_i1	K00164	00310 Lysine degradation	Amino acid metabolism	OGDH; 2-oxoglutarate dehydrogenase E1 component [EC:1.2.4.2]	Metabolism
c18779_g1_i1	K01426	00380 Tryptophan metabolism	Amino acid metabolism	E3.5.1.4; amidase [EC:3.5.1.4]	Metabolism
c18779_g1_i1	K01426	00360 Phenylalanine metabolism	Amino acid metabolism	E3.5.1.4; amidase [EC:3.5.1.4]	Metabolism
c18779_g1_i1	K01426	00330 Arginine and proline metabolism	Amino acid metabolism	E3.5.1.4; amidase [EC:3.5.1.4]	Metabolism
c18779_g1_i2	K01426	00380 Tryptophan metabolism	Amino acid metabolism	E3.5.1.4; amidase [EC:3.5.1.4]	Metabolism
c18779_g1_i2	K01426	00360 Phenylalanine metabolism	Amino acid metabolism	E3.5.1.4; amidase [EC:3.5.1.4]	Metabolism
c18779_g1_i2	K01426	00330 Arginine and proline metabolism	Amino acid metabolism	E3.5.1.4; amidase [EC:3.5.1.4]	Metabolism
c18779_g2_i1	K01426	00380 Tryptophan metabolism	Amino acid metabolism	E3.5.1.4; amidase [EC:3.5.1.4]	Metabolism
c18779_g2_i1	K01426	00360 Phenylalanine metabolism	Amino acid metabolism	E3.5.1.4; amidase [EC:3.5.1.4]	Metabolism
c18779_g2_i1	K01426	00330 Arginine and proline metabolism	Amino acid metabolism	E3.5.1.4; amidase [EC:3.5.1.4]	Metabolism
c18929_g1_i1	K00318	00330 Arginine and proline metabolism	Amino acid metabolism	PRODH; proline dehydrogenase [EC:1.5.-.-]	Metabolism
c19331_g1_i2	K00472	00330 Arginine and proline metabolism	Amino acid metabolism	P4HA; prolyl 4-hydroxylase [EC:1.14.11.2]	Metabolism
c19378_g1_i1	K00128	00380 Tryptophan metabolism	Amino acid metabolism	ALDH; aldehyde dehydrogenase (NAD+) [EC:1.2.1.3]	Metabolism
c19378_g1_i1	K00128	00340 Histidine metabolism	Amino acid metabolism	ALDH; aldehyde dehydrogenase (NAD+) [EC:1.2.1.3]	Metabolism
c19378_g1_i1	K00128	00280 Valine, leucine and isoleucine degradation	Amino acid metabolism	ALDH; aldehyde dehydrogenase (NAD+) [EC:1.2.1.3]	Metabolism
c19378_g1_i1	K00128	00310 Lysine degradation	Amino acid metabolism	ALDH; aldehyde dehydrogenase (NAD+) [EC:1.2.1.3]	Metabolism
c19378_g1_i1	K00128	00330 Arginine and proline metabolism	Amino acid metabolism	ALDH; aldehyde dehydrogenase (NAD+) [EC:1.2.1.3]	Metabolism
c19430_g1_i1	K01760	00270 Cysteine and methionine metabolism	Amino acid metabolism	metC; cystathionine beta-lyase [EC:4.4.1.8]	Metabolism
c19532_g1_i1	K01714	00300 Lysine biosynthesis	Amino acid metabolism	dapA; 4-hydroxy-tetrahydrodipicolinate synthase [EC:4.3.3.7]	Metabolism
c19691_g1_i1	K00422	00350 Tyrosine metabolism	Amino acid metabolism	E1.10.3.1; polyphenol oxidase [EC:1.10.3.1]	Metabolism
c19691_g2_i1	K00422	00350 Tyrosine metabolism	Amino acid metabolism	E1.10.3.1; polyphenol oxidase [EC:1.10.3.1]	Metabolism
c19952_g1_i1	K17761	00250 Alanine, aspartate and glutamate metabolism	Amino acid metabolism	SSADH; succinate-semialdehyde dehydrogenase, mitochondrial [EC:1.2.1.24]	Metabolism
c20131_g1_i1	K01649	00290 Valine, leucine and isoleucine biosynthesis	Amino acid metabolism	leuA; 2-isopropylmalate synthase [EC:2.3.3.13]	Metabolism
c20271_g1_i1	K00294	00250 Alanine, aspartate and glutamate metabolism	Amino acid metabolism	E1.2.1.88; 1-pyrroline-5-carboxylate dehydrogenase [EC:1.2.1.88]	Metabolism
c20271_g1_i1	K00294	00330 Arginine and proline metabolism	Amino acid metabolism	E1.2.1.88; 1-pyrroline-5-carboxylate dehydrogenase [EC:1.2.1.88]	Metabolism
c20362_g1_i1	K11816	00380 Tryptophan metabolism	Amino acid metabolism	YUCCA; indole-3-pyruvate monooxygenase [EC:1.14.13.168]	Metabolism
c20362_g1_i2	K11816	00380 Tryptophan metabolism	Amino acid metabolism	YUCCA; indole-3-pyruvate monooxygenase [EC:1.14.13.168]	Metabolism
c20499_g1_i1	K00600	00260 Glycine, serine and threonine metabolism	Amino acid metabolism	glyA; glycine hydroxymethyltransferase [EC:2.1.2.1]	Metabolism
c20560_g1_i1	K15633	00260 Glycine, serine and threonine metabolism	Amino acid metabolism	gpmI; 2,3-bisphosphoglycerate-independent phosphoglycerate mutase [EC:5.4.2.12]	Metabolism
c20605_g1_i1	K01739	00270 Cysteine and methionine metabolism	Amino acid metabolism	metB; cystathionine gamma-synthase [EC:2.5.1.48]	Metabolism
c20702_g1_i1	K01915	00220 Arginine biosynthesis	Amino acid metabolism	glnA; glutamine synthetase [EC:6.3.1.2]	Metabolism
c20702_g1_i1	K01915	00250 Alanine, aspartate and glutamate metabolism	Amino acid metabolism	glnA; glutamine synthetase [EC:6.3.1.2]	Metabolism
c21405_g1_i1	K01658	00400 Phenylalanine, tyrosine and tryptophan biosynthesis	Amino acid metabolism	trpG; anthranilate synthase component II [EC:4.1.3.27]	Metabolism
c21848_g1_i1	K00261	00250 Alanine, aspartate and glutamate metabolism	Amino acid metabolism	GLUD1_2; glutamate dehydrogenase (NAD(P)+) [EC:1.4.1.3]	Metabolism
c21848_g1_i1	K00261	00220 Arginine biosynthesis	Amino acid metabolism	GLUD1_2; glutamate dehydrogenase (NAD(P)+) [EC:1.4.1.3]	Metabolism
c23027_g1_i1	K05359	00400 Phenylalanine, tyrosine and tryptophan biosynthesis	Amino acid metabolism	ADT; arogenate/prephenate dehydratase [EC:4.2.1.91 4.2.1.51]	Metabolism
c23027_g1_i2	K05359	00400 Phenylalanine, tyrosine and tryptophan biosynthesis	Amino acid metabolism	ADT; arogenate/prephenate dehydratase [EC:4.2.1.91 4.2.1.51]	Metabolism
c23071_g1_i2	K01850	00400 Phenylalanine, tyrosine and tryptophan biosynthesis	Amino acid metabolism	E5.4.99.5; chorismate mutase [EC:5.4.99.5]	Metabolism
c23101_g1_i1	K01915	00220 Arginine biosynthesis	Amino acid metabolism	glnA; glutamine synthetase [EC:6.3.1.2]	Metabolism
c23101_g1_i1	K01915	00250 Alanine, aspartate and glutamate metabolism	Amino acid metabolism	glnA; glutamine synthetase [EC:6.3.1.2]	Metabolism
c23210_g1_i1	K12657	00330 Arginine and proline metabolism	Amino acid metabolism	ALDH18A1; delta-1-pyrroline-5-carboxylate synthetase [EC:2.7.2.11 1.2.1.41]	Metabolism
c23363_g1_i1	K01904	00360 Phenylalanine metabolism	Amino acid metabolism	4CL; 4-coumarate--CoA ligase [EC:6.2.1.12]	Metabolism
c23404_g1_i1	K00640	00270 Cysteine and methionine metabolism	Amino acid metabolism	cysE; serine O-acetyltransferase [EC:2.3.1.30]	Metabolism
c23490_g1_i1	K01555	00350 Tyrosine metabolism	Amino acid metabolism	FAH; fumarylacetoacetase [EC:3.7.1.2]	Metabolism
c25147_g1_i1	K00108	00260 Glycine, serine and threonine metabolism	Amino acid metabolism	betA; choline dehydrogenase [EC:1.1.99.1]	Metabolism
c25147_g1_i2	K00108	00260 Glycine, serine and threonine metabolism	Amino acid metabolism	betA; choline dehydrogenase [EC:1.1.99.1]	Metabolism
c25186_g1_i1	K01687	00290 Valine, leucine and isoleucine biosynthesis	Amino acid metabolism	ilvD; dihydroxy-acid dehydratase [EC:4.2.1.9]	Metabolism
c25895_g1_i1	K05359	00400 Phenylalanine, tyrosine and tryptophan biosynthesis	Amino acid metabolism	ADT; arogenate/prephenate dehydratase [EC:4.2.1.91 4.2.1.51]	Metabolism
c26046_g1_i1	K00249	00280 Valine, leucine and isoleucine degradation	Amino acid metabolism	ACADM; acyl-CoA dehydrogenase [EC:1.3.8.7]	Metabolism
c26418_g1_i1	K01735	00400 Phenylalanine, tyrosine and tryptophan biosynthesis	Amino acid metabolism	aroB; 3-dehydroquinate synthase [EC:4.2.3.4]	Metabolism
c26418_g1_i2	K01735	00400 Phenylalanine, tyrosine and tryptophan biosynthesis	Amino acid metabolism	aroB; 3-dehydroquinate synthase [EC:4.2.3.4]	Metabolism
c26418_g2_i1	K01735	00400 Phenylalanine, tyrosine and tryptophan biosynthesis	Amino acid metabolism	aroB; 3-dehydroquinate synthase [EC:4.2.3.4]	Metabolism
c26551_g1_i1	K14454	00250 Alanine, aspartate and glutamate metabolism	Amino acid metabolism	GOT1; aspartate aminotransferase, cytoplasmic [EC:2.6.1.1]	Metabolism
c26551_g1_i1	K14454	00400 Phenylalanine, tyrosine and tryptophan biosynthesis	Amino acid metabolism	GOT1; aspartate aminotransferase, cytoplasmic [EC:2.6.1.1]	Metabolism
c26551_g1_i1	K14454	00360 Phenylalanine metabolism	Amino acid metabolism	GOT1; aspartate aminotransferase, cytoplasmic [EC:2.6.1.1]	Metabolism
c26551_g1_i1	K14454	00350 Tyrosine metabolism	Amino acid metabolism	GOT1; aspartate aminotransferase, cytoplasmic [EC:2.6.1.1]	Metabolism
c26551_g1_i1	K14454	00270 Cysteine and methionine metabolism	Amino acid metabolism	GOT1; aspartate aminotransferase, cytoplasmic [EC:2.6.1.1]	Metabolism
c26551_g1_i1	K14454	00220 Arginine biosynthesis	Amino acid metabolism	GOT1; aspartate aminotransferase, cytoplasmic [EC:2.6.1.1]	Metabolism
c26551_g1_i1	K14454	00330 Arginine and proline metabolism	Amino acid metabolism	GOT1; aspartate aminotransferase, cytoplasmic [EC:2.6.1.1]	Metabolism
c26860_g1_i1	K00318	00330 Arginine and proline metabolism	Amino acid metabolism	PRODH; proline dehydrogenase [EC:1.5.-.-]	Metabolism
c27536_g1_i1	K13832	00400 Phenylalanine, tyrosine and tryptophan biosynthesis	Amino acid metabolism	aroDE; 3-dehydroquinate dehydratase / shikimate dehydrogenase [EC:4.2.1.10 1.1.1.25]	Metabolism
c27711_g1_i1	K00766	00400 Phenylalanine, tyrosine and tryptophan biosynthesis	Amino acid metabolism	trpD; anthranilate phosphoribosyltransferase [EC:2.4.2.18]	Metabolism
c27785_g1_i1	K01904	00360 Phenylalanine metabolism	Amino acid metabolism	4CL; 4-coumarate--CoA ligase [EC:6.2.1.12]	Metabolism
c27802_g1_i1	K00058	00260 Glycine, serine and threonine metabolism	Amino acid metabolism	serA; D-3-phosphoglycerate dehydrogenase [EC:1.1.1.95]	Metabolism
c27864_g1_i1	K01915	00220 Arginine biosynthesis	Amino acid metabolism	glnA; glutamine synthetase [EC:6.3.1.2]	Metabolism
c27864_g1_i1	K01915	00250 Alanine, aspartate and glutamate metabolism	Amino acid metabolism	glnA; glutamine synthetase [EC:6.3.1.2]	Metabolism
c28253_g1_i1	K00789	00270 Cysteine and methionine metabolism	Amino acid metabolism	metK; S-adenosylmethionine synthetase [EC:2.5.1.6]	Metabolism
c28498_g1_i1	K12259	00330 Arginine and proline metabolism	Amino acid metabolism	SMOX; spermine oxidase [EC:1.5.3.16 1.5.3.-]	Metabolism
c28503_g1_i1	K01251	00270 Cysteine and methionine metabolism	Amino acid metabolism	E3.3.1.1; adenosylhomocysteinase [EC:3.3.1.1]	Metabolism
c28576_g1_i1	K00281	00260 Glycine, serine and threonine metabolism	Amino acid metabolism	GLDC; glycine dehydrogenase [EC:1.4.4.2]	Metabolism
c28669_g1_i1	K03781	00380 Tryptophan metabolism	Amino acid metabolism	katE; catalase [EC:1.11.1.6]	Metabolism
c28719_g1_i1	K00797	00270 Cysteine and methionine metabolism	Amino acid metabolism	speE; spermidine synthase [EC:2.5.1.16]	Metabolism
c28719_g1_i1	K00797	00330 Arginine and proline metabolism	Amino acid metabolism	speE; spermidine synthase [EC:2.5.1.16]	Metabolism
c28828_g1_i1	K00058	00260 Glycine, serine and threonine metabolism	Amino acid metabolism	serA; D-3-phosphoglycerate dehydrogenase [EC:1.1.1.95]	Metabolism
c29267_g1_i1	K01611	00330 Arginine and proline metabolism	Amino acid metabolism	speD; S-adenosylmethionine decarboxylase [EC:4.1.1.50]	Metabolism
c29267_g1_i1	K01611	00270 Cysteine and methionine metabolism	Amino acid metabolism	speD; S-adenosylmethionine decarboxylase [EC:4.1.1.50]	Metabolism
c29277_g1_i1	K01834	00260 Glycine, serine and threonine metabolism	Amino acid metabolism	PGAM; 2,3-bisphosphoglycerate-dependent phosphoglycerate mutase [EC:5.4.2.11]	Metabolism
c29513_g1_i1	K01620	00260 Glycine, serine and threonine metabolism	Amino acid metabolism	ltaE; threonine aldolase [EC:4.1.2.48]	Metabolism
c29788_g1_i1	K00130	00260 Glycine, serine and threonine metabolism	Amino acid metabolism	betB; betaine-aldehyde dehydrogenase [EC:1.2.1.8]	Metabolism
c29814_g1_i2	K01968	00280 Valine, leucine and isoleucine degradation	Amino acid metabolism	E6.4.1.4A; 3-methylcrotonyl-CoA carboxylase alpha subunit [EC:6.4.1.4]	Metabolism
c29828_g1_i1	K00558	00270 Cysteine and methionine metabolism	Amino acid metabolism	DNMT1; DNA (cytosine-5)-methyltransferase 1 [EC:2.1.1.37]	Metabolism
c30029_g1_i1	K01850	00400 Phenylalanine, tyrosine and tryptophan biosynthesis	Amino acid metabolism	E5.4.99.5; chorismate mutase [EC:5.4.99.5]	Metabolism
c30030_g1_i1	K01940	00250 Alanine, aspartate and glutamate metabolism	Amino acid metabolism	argG; argininosuccinate synthase [EC:6.3.4.5]	Metabolism
c30030_g1_i1	K01940	00220 Arginine biosynthesis	Amino acid metabolism	argG; argininosuccinate synthase [EC:6.3.4.5]	Metabolism
c30058_g1_i1	K11816	00380 Tryptophan metabolism	Amino acid metabolism	YUCCA; indole-3-pyruvate monooxygenase [EC:1.14.13.168]	Metabolism
c30058_g1_i2	K11816	00380 Tryptophan metabolism	Amino acid metabolism	YUCCA; indole-3-pyruvate monooxygenase [EC:1.14.13.168]	Metabolism
c30295_g1_i1	K01251	00270 Cysteine and methionine metabolism	Amino acid metabolism	E3.3.1.1; adenosylhomocysteinase [EC:3.3.1.1]	Metabolism
c30295_g1_i2	K01251	00270 Cysteine and methionine metabolism	Amino acid metabolism	E3.3.1.1; adenosylhomocysteinase [EC:3.3.1.1]	Metabolism
c30631_g1_i1	K01657	00400 Phenylalanine, tyrosine and tryptophan biosynthesis	Amino acid metabolism	trpE; anthranilate synthase component I [EC:4.1.3.27]	Metabolism
c30631_g1_i2	K01657	00400 Phenylalanine, tyrosine and tryptophan biosynthesis	Amino acid metabolism	trpE; anthranilate synthase component I [EC:4.1.3.27]	Metabolism
c30820_g1_i1	K07253	00350 Tyrosine metabolism	Amino acid metabolism	MIF; phenylpyruvate tautomerase [EC:5.3.2.1]	Metabolism
c30820_g1_i1	K07253	00360 Phenylalanine metabolism	Amino acid metabolism	MIF; phenylpyruvate tautomerase [EC:5.3.2.1]	Metabolism
c30820_g1_i2	K07253	00350 Tyrosine metabolism	Amino acid metabolism	MIF; phenylpyruvate tautomerase [EC:5.3.2.1]	Metabolism
c30820_g1_i2	K07253	00360 Phenylalanine metabolism	Amino acid metabolism	MIF; phenylpyruvate tautomerase [EC:5.3.2.1]	Metabolism
c30820_g1_i3	K07253	00350 Tyrosine metabolism	Amino acid metabolism	MIF; phenylpyruvate tautomerase [EC:5.3.2.1]	Metabolism
c30820_g1_i3	K07253	00360 Phenylalanine metabolism	Amino acid metabolism	MIF; phenylpyruvate tautomerase [EC:5.3.2.1]	Metabolism
c31103_g1_i1	K01695	00260 Glycine, serine and threonine metabolism	Amino acid metabolism	trpA; tryptophan synthase alpha chain [EC:4.2.1.20]	Metabolism
c31103_g1_i1	K01695	00400 Phenylalanine, tyrosine and tryptophan biosynthesis	Amino acid metabolism	trpA; tryptophan synthase alpha chain [EC:4.2.1.20]	Metabolism
c31381_g1_i1	K01611	00330 Arginine and proline metabolism	Amino acid metabolism	speD; S-adenosylmethionine decarboxylase [EC:4.1.1.50]	Metabolism
c31381_g1_i1	K01611	00270 Cysteine and methionine metabolism	Amino acid metabolism	speD; S-adenosylmethionine decarboxylase [EC:4.1.1.50]	Metabolism
c31561_g1_i1	K11816	00380 Tryptophan metabolism	Amino acid metabolism	YUCCA; indole-3-pyruvate monooxygenase [EC:1.14.13.168]	Metabolism
c31561_g2_i1	K11816	00380 Tryptophan metabolism	Amino acid metabolism	YUCCA; indole-3-pyruvate monooxygenase [EC:1.14.13.168]	Metabolism
c31676_g1_i1	K00294	00250 Alanine, aspartate and glutamate metabolism	Amino acid metabolism	E1.2.1.88; 1-pyrroline-5-carboxylate dehydrogenase [EC:1.2.1.88]	Metabolism
c31676_g1_i1	K00294	00330 Arginine and proline metabolism	Amino acid metabolism	E1.2.1.88; 1-pyrroline-5-carboxylate dehydrogenase [EC:1.2.1.88]	Metabolism
c32028_g1_i1	K01696	00400 Phenylalanine, tyrosine and tryptophan biosynthesis	Amino acid metabolism	trpB; tryptophan synthase beta chain [EC:4.2.1.20]	Metabolism
c32028_g1_i1	K01696	00260 Glycine, serine and threonine metabolism	Amino acid metabolism	trpB; tryptophan synthase beta chain [EC:4.2.1.20]	Metabolism
c32397_g1_i1	K01611	00330 Arginine and proline metabolism	Amino acid metabolism	speD; S-adenosylmethionine decarboxylase [EC:4.1.1.50]	Metabolism
c32397_g1_i1	K01611	00270 Cysteine and methionine metabolism	Amino acid metabolism	speD; S-adenosylmethionine decarboxylase [EC:4.1.1.50]	Metabolism
c32621_g1_i1	K10775	00360 Phenylalanine metabolism	Amino acid metabolism	PAL; phenylalanine ammonia-lyase [EC:4.3.1.24]	Metabolism
c32660_g1_i1	K11420	00310 Lysine degradation	Amino acid metabolism	EHMT; euchromatic histone-lysine N-methyltransferase [EC:2.1.1.43]	Metabolism
c32769_g2_i1	K00789	00270 Cysteine and methionine metabolism	Amino acid metabolism	metK; S-adenosylmethionine synthetase [EC:2.5.1.6]	Metabolism
c32769_g3_i1	K00789	00270 Cysteine and methionine metabolism	Amino acid metabolism	metK; S-adenosylmethionine synthetase [EC:2.5.1.6]	Metabolism
c32932_g1_i1	K01580	00250 Alanine, aspartate and glutamate metabolism	Amino acid metabolism	E4.1.1.15; glutamate decarboxylase [EC:4.1.1.15]	Metabolism
c33084_g1_i1	K00264	00250 Alanine, aspartate and glutamate metabolism	Amino acid metabolism	GLT1; glutamate synthase (NADPH/NADH) [EC:1.4.1.13 1.4.1.14]	Metabolism
c33085_g1_i1	K00264	00250 Alanine, aspartate and glutamate metabolism	Amino acid metabolism	GLT1; glutamate synthase (NADPH/NADH) [EC:1.4.1.13 1.4.1.14]	Metabolism
c33085_g1_i2	K00264	00250 Alanine, aspartate and glutamate metabolism	Amino acid metabolism	GLT1; glutamate synthase (NADPH/NADH) [EC:1.4.1.13 1.4.1.14]	Metabolism
c33201_g1_i1	K01904	00360 Phenylalanine metabolism	Amino acid metabolism	4CL; 4-coumarate--CoA ligase [EC:6.2.1.12]	Metabolism
c33272_g1_i1	K00164	00380 Tryptophan metabolism	Amino acid metabolism	OGDH; 2-oxoglutarate dehydrogenase E1 component [EC:1.2.4.2]	Metabolism
c33272_g1_i1	K00164	00310 Lysine degradation	Amino acid metabolism	OGDH; 2-oxoglutarate dehydrogenase E1 component [EC:1.2.4.2]	Metabolism
c33272_g1_i2	K00164	00380 Tryptophan metabolism	Amino acid metabolism	OGDH; 2-oxoglutarate dehydrogenase E1 component [EC:1.2.4.2]	Metabolism
c33272_g1_i2	K00164	00310 Lysine degradation	Amino acid metabolism	OGDH; 2-oxoglutarate dehydrogenase E1 component [EC:1.2.4.2]	Metabolism
c33282_g1_i1	K01653	00290 Valine, leucine and isoleucine biosynthesis	Amino acid metabolism	E2.2.1.6S; acetolactate synthase I/III small subunit [EC:2.2.1.6]	Metabolism
c33282_g2_i1	K01653	00290 Valine, leucine and isoleucine biosynthesis	Amino acid metabolism	E2.2.1.6S; acetolactate synthase I/III small subunit [EC:2.2.1.6]	Metabolism
c33301_g1_i1	K00264	00250 Alanine, aspartate and glutamate metabolism	Amino acid metabolism	GLT1; glutamate synthase (NADPH/NADH) [EC:1.4.1.13 1.4.1.14]	Metabolism
c33490_g1_i1	K00588	00360 Phenylalanine metabolism	Amino acid metabolism	E2.1.1.104; caffeoyl-CoA O-methyltransferase [EC:2.1.1.104]	Metabolism
c33490_g1_i2	K00588	00360 Phenylalanine metabolism	Amino acid metabolism	E2.1.1.104; caffeoyl-CoA O-methyltransferase [EC:2.1.1.104]	Metabolism
c33492_g1_i1	K00605	00260 Glycine, serine and threonine metabolism	Amino acid metabolism	gcvT; aminomethyltransferase [EC:2.1.2.10]	Metabolism
c33546_g1_i1	K01251	00270 Cysteine and methionine metabolism	Amino acid metabolism	E3.3.1.1; adenosylhomocysteinase [EC:3.3.1.1]	Metabolism
c33588_g1_i1	K08967	00270 Cysteine and methionine metabolism	Amino acid metabolism	mtnD; 1,2-dihydroxy-3-keto-5-methylthiopentene dioxygenase [EC:1.13.11.53 1.13.11.54]	Metabolism
c33648_g1_i1	K13366	00330 Arginine and proline metabolism	Amino acid metabolism	MPAO; polyamine oxidase [EC:1.5.3.14 1.5.3.16 1.5.3.-]	Metabolism
c33723_g1_i1	K05605	00280 Valine, leucine and isoleucine degradation	Amino acid metabolism	HIBCH; 3-hydroxyisobutyryl-CoA hydrolase [EC:3.1.2.4]	Metabolism
c33723_g1_i2	K05605	00280 Valine, leucine and isoleucine degradation	Amino acid metabolism	HIBCH; 3-hydroxyisobutyryl-CoA hydrolase [EC:3.1.2.4]	Metabolism
c33723_g1_i3	K05605	00280 Valine, leucine and isoleucine degradation	Amino acid metabolism	HIBCH; 3-hydroxyisobutyryl-CoA hydrolase [EC:3.1.2.4]	Metabolism
c33723_g1_i4	K05605	00280 Valine, leucine and isoleucine degradation	Amino acid metabolism	HIBCH; 3-hydroxyisobutyryl-CoA hydrolase [EC:3.1.2.4]	Metabolism
c33723_g1_i5	K05605	00280 Valine, leucine and isoleucine degradation	Amino acid metabolism	HIBCH; 3-hydroxyisobutyryl-CoA hydrolase [EC:3.1.2.4]	Metabolism
c33723_g1_i6	K05605	00280 Valine, leucine and isoleucine degradation	Amino acid metabolism	HIBCH; 3-hydroxyisobutyryl-CoA hydrolase [EC:3.1.2.4]	Metabolism
c33796_g1_i1	K07253	00350 Tyrosine metabolism	Amino acid metabolism	MIF; phenylpyruvate tautomerase [EC:5.3.2.1]	Metabolism
c33796_g1_i1	K07253	00360 Phenylalanine metabolism	Amino acid metabolism	MIF; phenylpyruvate tautomerase [EC:5.3.2.1]	Metabolism
c33796_g1_i2	K07253	00350 Tyrosine metabolism	Amino acid metabolism	MIF; phenylpyruvate tautomerase [EC:5.3.2.1]	Metabolism
c33796_g1_i2	K07253	00360 Phenylalanine metabolism	Amino acid metabolism	MIF; phenylpyruvate tautomerase [EC:5.3.2.1]	Metabolism
c33810_g1_i1	K00026	00270 Cysteine and methionine metabolism	Amino acid metabolism	MDH2; malate dehydrogenase [EC:1.1.1.37]	Metabolism
c34053_g1_i1	K00588	00360 Phenylalanine metabolism	Amino acid metabolism	E2.1.1.104; caffeoyl-CoA O-methyltransferase [EC:2.1.1.104]	Metabolism
c34053_g1_i2	K00588	00360 Phenylalanine metabolism	Amino acid metabolism	E2.1.1.104; caffeoyl-CoA O-methyltransferase [EC:2.1.1.104]	Metabolism
c34250_g1_i1	K01611	00330 Arginine and proline metabolism	Amino acid metabolism	speD; S-adenosylmethionine decarboxylase [EC:4.1.1.50]	Metabolism
c34250_g1_i1	K01611	00270 Cysteine and methionine metabolism	Amino acid metabolism	speD; S-adenosylmethionine decarboxylase [EC:4.1.1.50]	Metabolism
c34293_g1_i1	K01955	00250 Alanine, aspartate and glutamate metabolism	Amino acid metabolism	carB; carbamoyl-phosphate synthase large subunit [EC:6.3.5.5]	Metabolism
c34293_g1_i2	K01955	00250 Alanine, aspartate and glutamate metabolism	Amino acid metabolism	carB; carbamoyl-phosphate synthase large subunit [EC:6.3.5.5]	Metabolism
c34552_g1_i1	K12259	00330 Arginine and proline metabolism	Amino acid metabolism	SMOX; spermine oxidase [EC:1.5.3.16 1.5.3.-]	Metabolism
c34560_g1_i1	K00058	00260 Glycine, serine and threonine metabolism	Amino acid metabolism	serA; D-3-phosphoglycerate dehydrogenase [EC:1.1.1.95]	Metabolism
c34617_g1_i1	K01696	00400 Phenylalanine, tyrosine and tryptophan biosynthesis	Amino acid metabolism	trpB; tryptophan synthase beta chain [EC:4.2.1.20]	Metabolism
c34617_g1_i1	K01696	00260 Glycine, serine and threonine metabolism	Amino acid metabolism	trpB; tryptophan synthase beta chain [EC:4.2.1.20]	Metabolism
c34628_g1_i2	K01762	00270 Cysteine and methionine metabolism	Amino acid metabolism	ACS; 1-aminocyclopropane-1-carboxylate synthase [EC:4.4.1.14]	Metabolism
c34628_g1_i3	K01762	00270 Cysteine and methionine metabolism	Amino acid metabolism	ACS; 1-aminocyclopropane-1-carboxylate synthase [EC:4.4.1.14]	Metabolism
c34637_g1_i1	K11430	00310 Lysine degradation	Amino acid metabolism	EZH2; histone-lysine N-methyltransferase EZH2 [EC:2.1.1.43]	Metabolism
c34637_g2_i1	K11430	00310 Lysine degradation	Amino acid metabolism	EZH2; histone-lysine N-methyltransferase EZH2 [EC:2.1.1.43]	Metabolism
c34682_g1_i2	K00800	00400 Phenylalanine, tyrosine and tryptophan biosynthesis	Amino acid metabolism	aroA; 3-phosphoshikimate 1-carboxyvinyltransferase [EC:2.5.1.19]	Metabolism
c34816_g1_i1	K15633	00260 Glycine, serine and threonine metabolism	Amino acid metabolism	gpmI; 2,3-bisphosphoglycerate-independent phosphoglycerate mutase [EC:5.4.2.12]	Metabolism
c34828_g1_i1	K00382	00280 Valine, leucine and isoleucine degradation	Amino acid metabolism	DLD; dihydrolipoamide dehydrogenase [EC:1.8.1.4]	Metabolism
c34828_g1_i1	K00382	00260 Glycine, serine and threonine metabolism	Amino acid metabolism	DLD; dihydrolipoamide dehydrogenase [EC:1.8.1.4]	Metabolism
c34869_g1_i1	K00820	00250 Alanine, aspartate and glutamate metabolism	Amino acid metabolism	glmS; glucosamine--fructose-6-phosphate aminotransferase (isomerizing) [EC:2.6.1.16]	Metabolism
c34869_g2_i1	K00820	00250 Alanine, aspartate and glutamate metabolism	Amino acid metabolism	glmS; glucosamine--fructose-6-phosphate aminotransferase (isomerizing) [EC:2.6.1.16]	Metabolism
c34871_g1_i1	K01611	00330 Arginine and proline metabolism	Amino acid metabolism	speD; S-adenosylmethionine decarboxylase [EC:4.1.1.50]	Metabolism
c34871_g1_i1	K01611	00270 Cysteine and methionine metabolism	Amino acid metabolism	speD; S-adenosylmethionine decarboxylase [EC:4.1.1.50]	Metabolism
c34876_g1_i1	K00276	00260 Glycine, serine and threonine metabolism	Amino acid metabolism	AOC3; primary-amine oxidase [EC:1.4.3.21]	Metabolism
c34876_g1_i1	K00276	00360 Phenylalanine metabolism	Amino acid metabolism	AOC3; primary-amine oxidase [EC:1.4.3.21]	Metabolism
c34876_g1_i1	K00276	00350 Tyrosine metabolism	Amino acid metabolism	AOC3; primary-amine oxidase [EC:1.4.3.21]	Metabolism
c34876_g2_i1	K00276	00260 Glycine, serine and threonine metabolism	Amino acid metabolism	AOC3; primary-amine oxidase [EC:1.4.3.21]	Metabolism
c34876_g2_i1	K00276	00360 Phenylalanine metabolism	Amino acid metabolism	AOC3; primary-amine oxidase [EC:1.4.3.21]	Metabolism
c34876_g2_i1	K00276	00350 Tyrosine metabolism	Amino acid metabolism	AOC3; primary-amine oxidase [EC:1.4.3.21]	Metabolism
c34876_g2_i2	K00276	00260 Glycine, serine and threonine metabolism	Amino acid metabolism	AOC3; primary-amine oxidase [EC:1.4.3.21]	Metabolism
c34876_g2_i2	K00276	00360 Phenylalanine metabolism	Amino acid metabolism	AOC3; primary-amine oxidase [EC:1.4.3.21]	Metabolism
c34876_g2_i2	K00276	00350 Tyrosine metabolism	Amino acid metabolism	AOC3; primary-amine oxidase [EC:1.4.3.21]	Metabolism
c34992_g1_i3	K01244	00270 Cysteine and methionine metabolism	Amino acid metabolism	MTN; 5'-methylthioadenosine nucleosidase [EC:3.2.2.16]	Metabolism
c34992_g1_i4	K01244	00270 Cysteine and methionine metabolism	Amino acid metabolism	MTN; 5'-methylthioadenosine nucleosidase [EC:3.2.2.16]	Metabolism
c35094_g1_i1	K07253	00350 Tyrosine metabolism	Amino acid metabolism	MIF; phenylpyruvate tautomerase [EC:5.3.2.1]	Metabolism
c35094_g1_i1	K07253	00360 Phenylalanine metabolism	Amino acid metabolism	MIF; phenylpyruvate tautomerase [EC:5.3.2.1]	Metabolism
c35103_g1_i1	K15227	00400 Phenylalanine, tyrosine and tryptophan biosynthesis	Amino acid metabolism	TYRAAT; arogenate dehydrogenase (NADP+), plant [EC:1.3.1.78]	Metabolism
c35143_g1_i1	K00058	00260 Glycine, serine and threonine metabolism	Amino acid metabolism	serA; D-3-phosphoglycerate dehydrogenase [EC:1.1.1.95]	Metabolism
c35182_g1_i2	K00472	00330 Arginine and proline metabolism	Amino acid metabolism	P4HA; prolyl 4-hydroxylase [EC:1.14.11.2]	Metabolism
c35193_g1_i1	K01755	00250 Alanine, aspartate and glutamate metabolism	Amino acid metabolism	argH; argininosuccinate lyase [EC:4.3.2.1]	Metabolism
c35193_g1_i1	K01755	00220 Arginine biosynthesis	Amino acid metabolism	argH; argininosuccinate lyase [EC:4.3.2.1]	Metabolism
c35344_g1_i1	K00600	00260 Glycine, serine and threonine metabolism	Amino acid metabolism	glyA; glycine hydroxymethyltransferase [EC:2.1.2.1]	Metabolism
c35344_g2_i1	K00600	00260 Glycine, serine and threonine metabolism	Amino acid metabolism	glyA; glycine hydroxymethyltransferase [EC:2.1.2.1]	Metabolism
c35428_g1_i1	K00382	00280 Valine, leucine and isoleucine degradation	Amino acid metabolism	DLD; dihydrolipoamide dehydrogenase [EC:1.8.1.4]	Metabolism
c35428_g1_i1	K00382	00260 Glycine, serine and threonine metabolism	Amino acid metabolism	DLD; dihydrolipoamide dehydrogenase [EC:1.8.1.4]	Metabolism
c35428_g1_i2	K00382	00280 Valine, leucine and isoleucine degradation	Amino acid metabolism	DLD; dihydrolipoamide dehydrogenase [EC:1.8.1.4]	Metabolism
c35428_g1_i2	K00382	00260 Glycine, serine and threonine metabolism	Amino acid metabolism	DLD; dihydrolipoamide dehydrogenase [EC:1.8.1.4]	Metabolism
c35458_g1_i1	K01626	00400 Phenylalanine, tyrosine and tryptophan biosynthesis	Amino acid metabolism	E2.5.1.54; 3-deoxy-7-phosphoheptulonate synthase [EC:2.5.1.54]	Metabolism
c35542_g1_i1	K17069	00270 Cysteine and methionine metabolism	Amino acid metabolism	MET17; O-acetylhomoserine/O-acetylserine sulfhydrylase [EC:2.5.1.49 2.5.1.47]	Metabolism
c35616_g1_i1	K01955	00250 Alanine, aspartate and glutamate metabolism	Amino acid metabolism	carB; carbamoyl-phosphate synthase large subunit [EC:6.3.5.5]	Metabolism
c35678_g1_i1	K00121	00350 Tyrosine metabolism	Amino acid metabolism	frmA; S-(hydroxymethyl)glutathione dehydrogenase / alcohol dehydrogenase [EC:1.1.1.284 1.1.1.1]	Metabolism
c35678_g2_i1	K00121	00350 Tyrosine metabolism	Amino acid metabolism	frmA; S-(hydroxymethyl)glutathione dehydrogenase / alcohol dehydrogenase [EC:1.1.1.284 1.1.1.1]	Metabolism
c35780_g1_i1	K00026	00270 Cysteine and methionine metabolism	Amino acid metabolism	MDH2; malate dehydrogenase [EC:1.1.1.37]	Metabolism
c35802_g1_i1	K00276	00260 Glycine, serine and threonine metabolism	Amino acid metabolism	AOC3; primary-amine oxidase [EC:1.4.3.21]	Metabolism
c35802_g1_i1	K00276	00360 Phenylalanine metabolism	Amino acid metabolism	AOC3; primary-amine oxidase [EC:1.4.3.21]	Metabolism
c35802_g1_i1	K00276	00350 Tyrosine metabolism	Amino acid metabolism	AOC3; primary-amine oxidase [EC:1.4.3.21]	Metabolism
c35802_g2_i1	K00276	00260 Glycine, serine and threonine metabolism	Amino acid metabolism	AOC3; primary-amine oxidase [EC:1.4.3.21]	Metabolism
c35802_g2_i1	K00276	00360 Phenylalanine metabolism	Amino acid metabolism	AOC3; primary-amine oxidase [EC:1.4.3.21]	Metabolism
c35802_g2_i1	K00276	00350 Tyrosine metabolism	Amino acid metabolism	AOC3; primary-amine oxidase [EC:1.4.3.21]	Metabolism
c35902_g1_i1	K01915	00220 Arginine biosynthesis	Amino acid metabolism	glnA; glutamine synthetase [EC:6.3.1.2]	Metabolism
c35902_g1_i1	K01915	00250 Alanine, aspartate and glutamate metabolism	Amino acid metabolism	glnA; glutamine synthetase [EC:6.3.1.2]	Metabolism
c36027_g1_i1	K12657	00330 Arginine and proline metabolism	Amino acid metabolism	ALDH18A1; delta-1-pyrroline-5-carboxylate synthetase [EC:2.7.2.11 1.2.1.41]	Metabolism
c36122_g1_i1	K03781	00380 Tryptophan metabolism	Amino acid metabolism	katE; catalase [EC:1.11.1.6]	Metabolism
c36254_g1_i1	K12259	00330 Arginine and proline metabolism	Amino acid metabolism	SMOX; spermine oxidase [EC:1.5.3.16 1.5.3.-]	Metabolism
c36313_g1_i1	K01915	00220 Arginine biosynthesis	Amino acid metabolism	glnA; glutamine synthetase [EC:6.3.1.2]	Metabolism
c36313_g1_i1	K01915	00250 Alanine, aspartate and glutamate metabolism	Amino acid metabolism	glnA; glutamine synthetase [EC:6.3.1.2]	Metabolism
c36313_g1_i2	K01915	00220 Arginine biosynthesis	Amino acid metabolism	glnA; glutamine synthetase [EC:6.3.1.2]	Metabolism
c36313_g1_i2	K01915	00250 Alanine, aspartate and glutamate metabolism	Amino acid metabolism	glnA; glutamine synthetase [EC:6.3.1.2]	Metabolism
c36313_g1_i3	K01915	00220 Arginine biosynthesis	Amino acid metabolism	glnA; glutamine synthetase [EC:6.3.1.2]	Metabolism
c36313_g1_i3	K01915	00250 Alanine, aspartate and glutamate metabolism	Amino acid metabolism	glnA; glutamine synthetase [EC:6.3.1.2]	Metabolism
c36359_g1_i1	K16054	00270 Cysteine and methionine metabolism	Amino acid metabolism	DEP1; methylthioribulose 1-phosphate dehydratase / enolase-phosphatase E1 [EC:4.2.1.109 3.1.3.77]	Metabolism
c36359_g1_i2	K16054	00270 Cysteine and methionine metabolism	Amino acid metabolism	DEP1; methylthioribulose 1-phosphate dehydratase / enolase-phosphatase E1 [EC:4.2.1.109 3.1.3.77]	Metabolism
c36434_g1_i1	K00264	00250 Alanine, aspartate and glutamate metabolism	Amino acid metabolism	GLT1; glutamate synthase (NADPH/NADH) [EC:1.4.1.13 1.4.1.14]	Metabolism
c36474_g1_i1	K00013	00340 Histidine metabolism	Amino acid metabolism	hisD; histidinol dehydrogenase [EC:1.1.1.23]	Metabolism
c36573_g1_i1	K00026	00270 Cysteine and methionine metabolism	Amino acid metabolism	MDH2; malate dehydrogenase [EC:1.1.1.37]	Metabolism
c36658_g1_i1	K16903	00380 Tryptophan metabolism	Amino acid metabolism	TAA1; L-tryptophan---pyruvate aminotransferase [EC:2.6.1.99]	Metabolism
c36766_g1_i1	K01583	00330 Arginine and proline metabolism	Amino acid metabolism	E4.1.1.19; arginine decarboxylase [EC:4.1.1.19]	Metabolism
c36825_g1_i1	K01850	00400 Phenylalanine, tyrosine and tryptophan biosynthesis	Amino acid metabolism	E5.4.99.5; chorismate mutase [EC:5.4.99.5]	Metabolism
c36825_g1_i2	K01850	00400 Phenylalanine, tyrosine and tryptophan biosynthesis	Amino acid metabolism	E5.4.99.5; chorismate mutase [EC:5.4.99.5]	Metabolism
c36985_g1_i1	K01904	00360 Phenylalanine metabolism	Amino acid metabolism	4CL; 4-coumarate--CoA ligase [EC:6.2.1.12]	Metabolism
c36996_g1_i1	K01754	00260 Glycine, serine and threonine metabolism	Amino acid metabolism	E4.3.1.19; threonine dehydratase [EC:4.3.1.19]	Metabolism
c36996_g1_i1	K01754	00290 Valine, leucine and isoleucine biosynthesis	Amino acid metabolism	E4.3.1.19; threonine dehydratase [EC:4.3.1.19]	Metabolism
c36996_g1_i2	K01754	00260 Glycine, serine and threonine metabolism	Amino acid metabolism	E4.3.1.19; threonine dehydratase [EC:4.3.1.19]	Metabolism
c36996_g1_i2	K01754	00290 Valine, leucine and isoleucine biosynthesis	Amino acid metabolism	E4.3.1.19; threonine dehydratase [EC:4.3.1.19]	Metabolism
c37000_g1_i1	K01696	00400 Phenylalanine, tyrosine and tryptophan biosynthesis	Amino acid metabolism	trpB; tryptophan synthase beta chain [EC:4.2.1.20]	Metabolism
c37000_g1_i1	K01696	00260 Glycine, serine and threonine metabolism	Amino acid metabolism	trpB; tryptophan synthase beta chain [EC:4.2.1.20]	Metabolism
c37116_g1_i1	K11420	00310 Lysine degradation	Amino acid metabolism	EHMT; euchromatic histone-lysine N-methyltransferase [EC:2.1.1.43]	Metabolism
c37237_g1_i1	K01611	00330 Arginine and proline metabolism	Amino acid metabolism	speD; S-adenosylmethionine decarboxylase [EC:4.1.1.50]	Metabolism
c37237_g1_i1	K01611	00270 Cysteine and methionine metabolism	Amino acid metabolism	speD; S-adenosylmethionine decarboxylase [EC:4.1.1.50]	Metabolism
c37237_g1_i2	K01611	00330 Arginine and proline metabolism	Amino acid metabolism	speD; S-adenosylmethionine decarboxylase [EC:4.1.1.50]	Metabolism
c37237_g1_i2	K01611	00270 Cysteine and methionine metabolism	Amino acid metabolism	speD; S-adenosylmethionine decarboxylase [EC:4.1.1.50]	Metabolism
c37237_g1_i3	K01611	00330 Arginine and proline metabolism	Amino acid metabolism	speD; S-adenosylmethionine decarboxylase [EC:4.1.1.50]	Metabolism
c37237_g1_i3	K01611	00270 Cysteine and methionine metabolism	Amino acid metabolism	speD; S-adenosylmethionine decarboxylase [EC:4.1.1.50]	Metabolism
c37245_g1_i1	K11420	00310 Lysine degradation	Amino acid metabolism	EHMT; euchromatic histone-lysine N-methyltransferase [EC:2.1.1.43]	Metabolism
c37245_g2_i1	K11420	00310 Lysine degradation	Amino acid metabolism	EHMT; euchromatic histone-lysine N-methyltransferase [EC:2.1.1.43]	Metabolism
c37331_g1_i1	K11820	00380 Tryptophan metabolism	Amino acid metabolism	UGT74B1; N-hydroxythioamide S-beta-glucosyltransferase [EC:2.4.1.195]	Metabolism
c37391_g1_i1	K00276	00260 Glycine, serine and threonine metabolism	Amino acid metabolism	AOC3; primary-amine oxidase [EC:1.4.3.21]	Metabolism
c37391_g1_i1	K00276	00360 Phenylalanine metabolism	Amino acid metabolism	AOC3; primary-amine oxidase [EC:1.4.3.21]	Metabolism
c37391_g1_i1	K00276	00350 Tyrosine metabolism	Amino acid metabolism	AOC3; primary-amine oxidase [EC:1.4.3.21]	Metabolism
c37399_g1_i1	K01904	00360 Phenylalanine metabolism	Amino acid metabolism	4CL; 4-coumarate--CoA ligase [EC:6.2.1.12]	Metabolism
c37427_g1_i1	K00600	00260 Glycine, serine and threonine metabolism	Amino acid metabolism	glyA; glycine hydroxymethyltransferase [EC:2.1.2.1]	Metabolism
c37560_g1_i1	K01904	00360 Phenylalanine metabolism	Amino acid metabolism	4CL; 4-coumarate--CoA ligase [EC:6.2.1.12]	Metabolism
c37560_g2_i1	K01904	00360 Phenylalanine metabolism	Amino acid metabolism	4CL; 4-coumarate--CoA ligase [EC:6.2.1.12]	Metabolism
c37661_g1_i1	K10775	00360 Phenylalanine metabolism	Amino acid metabolism	PAL; phenylalanine ammonia-lyase [EC:4.3.1.24]	Metabolism
c37661_g2_i1	K10775	00360 Phenylalanine metabolism	Amino acid metabolism	PAL; phenylalanine ammonia-lyase [EC:4.3.1.24]	Metabolism
c37669_g1_i1	K00281	00260 Glycine, serine and threonine metabolism	Amino acid metabolism	GLDC; glycine dehydrogenase [EC:1.4.4.2]	Metabolism
c37669_g2_i1	K00281	00260 Glycine, serine and threonine metabolism	Amino acid metabolism	GLDC; glycine dehydrogenase [EC:1.4.4.2]	Metabolism
c37669_g2_i2	K00281	00260 Glycine, serine and threonine metabolism	Amino acid metabolism	GLDC; glycine dehydrogenase [EC:1.4.4.2]	Metabolism
c37686_g2_i1	K01251	00270 Cysteine and methionine metabolism	Amino acid metabolism	E3.3.1.1; adenosylhomocysteinase [EC:3.3.1.1]	Metabolism
c37698_g1_i1	K00261	00250 Alanine, aspartate and glutamate metabolism	Amino acid metabolism	GLUD1_2; glutamate dehydrogenase (NAD(P)+) [EC:1.4.1.3]	Metabolism
c37698_g1_i1	K00261	00220 Arginine biosynthesis	Amino acid metabolism	GLUD1_2; glutamate dehydrogenase (NAD(P)+) [EC:1.4.1.3]	Metabolism
c37770_g1_i1	K11818	00380 Tryptophan metabolism	Amino acid metabolism	CYP83B1; cytochrome P450, family 83, subfamily B, polypeptide 1 [EC:1.14.-.-]	Metabolism
c37921_g1_i1	K14677	00220 Arginine biosynthesis	Amino acid metabolism	ACY1; aminoacylase [EC:3.5.1.14]	Metabolism
c37921_g2_i1	K14677	00220 Arginine biosynthesis	Amino acid metabolism	ACY1; aminoacylase [EC:3.5.1.14]	Metabolism
c37989_g1_i1	K00605	00260 Glycine, serine and threonine metabolism	Amino acid metabolism	gcvT; aminomethyltransferase [EC:2.1.2.10]	Metabolism
c37989_g2_i2	K00605	00260 Glycine, serine and threonine metabolism	Amino acid metabolism	gcvT; aminomethyltransferase [EC:2.1.2.10]	Metabolism
c37989_g3_i1	K00605	00260 Glycine, serine and threonine metabolism	Amino acid metabolism	gcvT; aminomethyltransferase [EC:2.1.2.10]	Metabolism
c37991_g1_i1	K10775	00360 Phenylalanine metabolism	Amino acid metabolism	PAL; phenylalanine ammonia-lyase [EC:4.3.1.24]	Metabolism
c38025_g1_i2	K01251	00270 Cysteine and methionine metabolism	Amino acid metabolism	E3.3.1.1; adenosylhomocysteinase [EC:3.3.1.1]	Metabolism
c38025_g1_i3	K01251	00270 Cysteine and methionine metabolism	Amino acid metabolism	E3.3.1.1; adenosylhomocysteinase [EC:3.3.1.1]	Metabolism
c38035_g1_i1	K02437	00260 Glycine, serine and threonine metabolism	Amino acid metabolism	gcvH; glycine cleavage system H protein	Metabolism
c38035_g2_i1	K02437	00260 Glycine, serine and threonine metabolism	Amino acid metabolism	gcvH; glycine cleavage system H protein	Metabolism
c38035_g2_i3	K02437	00260 Glycine, serine and threonine metabolism	Amino acid metabolism	gcvH; glycine cleavage system H protein	Metabolism
c38046_g1_i1	K07253	00350 Tyrosine metabolism	Amino acid metabolism	MIF; phenylpyruvate tautomerase [EC:5.3.2.1]	Metabolism
c38046_g1_i1	K07253	00360 Phenylalanine metabolism	Amino acid metabolism	MIF; phenylpyruvate tautomerase [EC:5.3.2.1]	Metabolism
c38104_g1_i1	K00278	00250 Alanine, aspartate and glutamate metabolism	Amino acid metabolism	nadB; L-aspartate oxidase [EC:1.4.3.16]	Metabolism
c38300_g1_i1	K15227	00400 Phenylalanine, tyrosine and tryptophan biosynthesis	Amino acid metabolism	TYRAAT; arogenate dehydrogenase (NADP+), plant [EC:1.3.1.78]	Metabolism
c38345_g1_i1	K00058	00260 Glycine, serine and threonine metabolism	Amino acid metabolism	serA; D-3-phosphoglycerate dehydrogenase [EC:1.1.1.95]	Metabolism
c38345_g1_i2	K00058	00260 Glycine, serine and threonine metabolism	Amino acid metabolism	serA; D-3-phosphoglycerate dehydrogenase [EC:1.1.1.95]	Metabolism
c38350_g1_i1	K01953	00250 Alanine, aspartate and glutamate metabolism	Amino acid metabolism	asnB; asparagine synthase (glutamine-hydrolysing) [EC:6.3.5.4]	Metabolism
c38350_g1_i2	K01953	00250 Alanine, aspartate and glutamate metabolism	Amino acid metabolism	asnB; asparagine synthase (glutamine-hydrolysing) [EC:6.3.5.4]	Metabolism
c38492_g1_i1	K00549	00270 Cysteine and methionine metabolism	Amino acid metabolism	metE; 5-methyltetrahydropteroyltriglutamate--homocysteine methyltransferase [EC:2.1.1.14]	Metabolism
c38492_g1_i2	K00549	00270 Cysteine and methionine metabolism	Amino acid metabolism	metE; 5-methyltetrahydropteroyltriglutamate--homocysteine methyltransferase [EC:2.1.1.14]	Metabolism
c38492_g1_i3	K00549	00270 Cysteine and methionine metabolism	Amino acid metabolism	metE; 5-methyltetrahydropteroyltriglutamate--homocysteine methyltransferase [EC:2.1.1.14]	Metabolism
c38541_g1_i1	K01696	00400 Phenylalanine, tyrosine and tryptophan biosynthesis	Amino acid metabolism	trpB; tryptophan synthase beta chain [EC:4.2.1.20]	Metabolism
c38541_g1_i1	K01696	00260 Glycine, serine and threonine metabolism	Amino acid metabolism	trpB; tryptophan synthase beta chain [EC:4.2.1.20]	Metabolism
c38957_g1_i1	K00164	00380 Tryptophan metabolism	Amino acid metabolism	OGDH; 2-oxoglutarate dehydrogenase E1 component [EC:1.2.4.2]	Metabolism
c38957_g1_i1	K00164	00310 Lysine degradation	Amino acid metabolism	OGDH; 2-oxoglutarate dehydrogenase E1 component [EC:1.2.4.2]	Metabolism
c38957_g1_i2	K00164	00380 Tryptophan metabolism	Amino acid metabolism	OGDH; 2-oxoglutarate dehydrogenase E1 component [EC:1.2.4.2]	Metabolism
c38957_g1_i2	K00164	00310 Lysine degradation	Amino acid metabolism	OGDH; 2-oxoglutarate dehydrogenase E1 component [EC:1.2.4.2]	Metabolism
c38987_g1_i1	K01733	00260 Glycine, serine and threonine metabolism	Amino acid metabolism	thrC; threonine synthase [EC:4.2.3.1]	Metabolism
c39077_g1_i1	K01919	00270 Cysteine and methionine metabolism	Amino acid metabolism	gshA; glutamate--cysteine ligase [EC:6.3.2.2]	Metabolism
c39077_g1_i2	K01919	00270 Cysteine and methionine metabolism	Amino acid metabolism	gshA; glutamate--cysteine ligase [EC:6.3.2.2]	Metabolism
c39092_g1_i1	K08967	00270 Cysteine and methionine metabolism	Amino acid metabolism	mtnD; 1,2-dihydroxy-3-keto-5-methylthiopentene dioxygenase [EC:1.13.11.53 1.13.11.54]	Metabolism
c39092_g1_i2	K08967	00270 Cysteine and methionine metabolism	Amino acid metabolism	mtnD; 1,2-dihydroxy-3-keto-5-methylthiopentene dioxygenase [EC:1.13.11.53 1.13.11.54]	Metabolism
c39143_g1_i1	K07253	00350 Tyrosine metabolism	Amino acid metabolism	MIF; phenylpyruvate tautomerase [EC:5.3.2.1]	Metabolism
c39143_g1_i1	K07253	00360 Phenylalanine metabolism	Amino acid metabolism	MIF; phenylpyruvate tautomerase [EC:5.3.2.1]	Metabolism
c39272_g1_i1	K16903	00380 Tryptophan metabolism	Amino acid metabolism	TAA1; L-tryptophan---pyruvate aminotransferase [EC:2.6.1.99]	Metabolism
c39331_g1_i1	K01955	00250 Alanine, aspartate and glutamate metabolism	Amino acid metabolism	carB; carbamoyl-phosphate synthase large subunit [EC:6.3.5.5]	Metabolism
c39515_g1_i1	K05359	00400 Phenylalanine, tyrosine and tryptophan biosynthesis	Amino acid metabolism	ADT; arogenate/prephenate dehydratase [EC:4.2.1.91 4.2.1.51]	Metabolism
c39657_g2_i4	K11422	00310 Lysine degradation	Amino acid metabolism	SETD1; histone-lysine N-methyltransferase SETD1 [EC:2.1.1.43]	Metabolism
c39657_g2_i6	K11422	00310 Lysine degradation	Amino acid metabolism	SETD1; histone-lysine N-methyltransferase SETD1 [EC:2.1.1.43]	Metabolism
c39815_g1_i1	K11423	00310 Lysine degradation	Amino acid metabolism	SETD2; histone-lysine N-methyltransferase SETD2 [EC:2.1.1.43]	Metabolism
c39815_g1_i2	K11423	00310 Lysine degradation	Amino acid metabolism	SETD2; histone-lysine N-methyltransferase SETD2 [EC:2.1.1.43]	Metabolism
c39815_g1_i3	K11423	00310 Lysine degradation	Amino acid metabolism	SETD2; histone-lysine N-methyltransferase SETD2 [EC:2.1.1.43]	Metabolism
c39831_g1_i1	K03781	00380 Tryptophan metabolism	Amino acid metabolism	katE; catalase [EC:1.11.1.6]	Metabolism
c39831_g2_i1	K03781	00380 Tryptophan metabolism	Amino acid metabolism	katE; catalase [EC:1.11.1.6]	Metabolism
c40006_g1_i1	K11820	00380 Tryptophan metabolism	Amino acid metabolism	UGT74B1; N-hydroxythioamide S-beta-glucosyltransferase [EC:2.4.1.195]	Metabolism
c40006_g1_i2	K11820	00380 Tryptophan metabolism	Amino acid metabolism	UGT74B1; N-hydroxythioamide S-beta-glucosyltransferase [EC:2.4.1.195]	Metabolism
c40125_g1_i1	K01739	00270 Cysteine and methionine metabolism	Amino acid metabolism	metB; cystathionine gamma-synthase [EC:2.5.1.48]	Metabolism
c40125_g1_i2	K01739	00270 Cysteine and methionine metabolism	Amino acid metabolism	metB; cystathionine gamma-synthase [EC:2.5.1.48]	Metabolism
c40219_g1_i1	K00318	00330 Arginine and proline metabolism	Amino acid metabolism	PRODH; proline dehydrogenase [EC:1.5.-.-]	Metabolism
c40304_g1_i1	K00276	00260 Glycine, serine and threonine metabolism	Amino acid metabolism	AOC3; primary-amine oxidase [EC:1.4.3.21]	Metabolism
c40304_g1_i1	K00276	00360 Phenylalanine metabolism	Amino acid metabolism	AOC3; primary-amine oxidase [EC:1.4.3.21]	Metabolism
c40304_g1_i1	K00276	00350 Tyrosine metabolism	Amino acid metabolism	AOC3; primary-amine oxidase [EC:1.4.3.21]	Metabolism
c40304_g1_i2	K00276	00260 Glycine, serine and threonine metabolism	Amino acid metabolism	AOC3; primary-amine oxidase [EC:1.4.3.21]	Metabolism
c40304_g1_i2	K00276	00360 Phenylalanine metabolism	Amino acid metabolism	AOC3; primary-amine oxidase [EC:1.4.3.21]	Metabolism
c40304_g1_i2	K00276	00350 Tyrosine metabolism	Amino acid metabolism	AOC3; primary-amine oxidase [EC:1.4.3.21]	Metabolism
c40428_g1_i1	K01738	00270 Cysteine and methionine metabolism	Amino acid metabolism	cysK; cysteine synthase A [EC:2.5.1.47]	Metabolism
c40428_g1_i2	K01738	00270 Cysteine and methionine metabolism	Amino acid metabolism	cysK; cysteine synthase A [EC:2.5.1.47]	Metabolism
c40638_g1_i1	K00549	00270 Cysteine and methionine metabolism	Amino acid metabolism	metE; 5-methyltetrahydropteroyltriglutamate--homocysteine methyltransferase [EC:2.1.1.14]	Metabolism
c40638_g2_i1	K00549	00270 Cysteine and methionine metabolism	Amino acid metabolism	metE; 5-methyltetrahydropteroyltriglutamate--homocysteine methyltransferase [EC:2.1.1.14]	Metabolism
c40708_g1_i1	K01555	00350 Tyrosine metabolism	Amino acid metabolism	FAH; fumarylacetoacetase [EC:3.7.1.2]	Metabolism
c40708_g1_i2	K01555	00350 Tyrosine metabolism	Amino acid metabolism	FAH; fumarylacetoacetase [EC:3.7.1.2]	Metabolism
c41015_g1_i1	K01620	00260 Glycine, serine and threonine metabolism	Amino acid metabolism	ltaE; threonine aldolase [EC:4.1.2.48]	Metabolism
c41026_g1_i1	K01653	00290 Valine, leucine and isoleucine biosynthesis	Amino acid metabolism	E2.2.1.6S; acetolactate synthase I/III small subunit [EC:2.2.1.6]	Metabolism
c41026_g1_i2	K01653	00290 Valine, leucine and isoleucine biosynthesis	Amino acid metabolism	E2.2.1.6S; acetolactate synthase I/III small subunit [EC:2.2.1.6]	Metabolism
c41026_g1_i3	K01653	00290 Valine, leucine and isoleucine biosynthesis	Amino acid metabolism	E2.2.1.6S; acetolactate synthase I/III small subunit [EC:2.2.1.6]	Metabolism
c41026_g1_i4	K01653	00290 Valine, leucine and isoleucine biosynthesis	Amino acid metabolism	E2.2.1.6S; acetolactate synthase I/III small subunit [EC:2.2.1.6]	Metabolism
c41026_g1_i5	K01653	00290 Valine, leucine and isoleucine biosynthesis	Amino acid metabolism	E2.2.1.6S; acetolactate synthase I/III small subunit [EC:2.2.1.6]	Metabolism
c41107_g1_i1	K15893	00260 Glycine, serine and threonine metabolism	Amino acid metabolism	HPR1; hydroxypyruvate reductase 1	Metabolism
c41287_g1_i1	K00276	00260 Glycine, serine and threonine metabolism	Amino acid metabolism	AOC3; primary-amine oxidase [EC:1.4.3.21]	Metabolism
c41287_g1_i1	K00276	00360 Phenylalanine metabolism	Amino acid metabolism	AOC3; primary-amine oxidase [EC:1.4.3.21]	Metabolism
c41287_g1_i1	K00276	00350 Tyrosine metabolism	Amino acid metabolism	AOC3; primary-amine oxidase [EC:1.4.3.21]	Metabolism
c41307_g1_i1	K15918	00260 Glycine, serine and threonine metabolism	Amino acid metabolism	GLYK; D-glycerate 3-kinase [EC:2.7.1.31]	Metabolism
c41377_g1_i1	K11420	00310 Lysine degradation	Amino acid metabolism	EHMT; euchromatic histone-lysine N-methyltransferase [EC:2.1.1.43]	Metabolism
c41377_g1_i3	K11420	00310 Lysine degradation	Amino acid metabolism	EHMT; euchromatic histone-lysine N-methyltransferase [EC:2.1.1.43]	Metabolism
c41426_g1_i1	K00472	00330 Arginine and proline metabolism	Amino acid metabolism	P4HA; prolyl 4-hydroxylase [EC:1.14.11.2]	Metabolism
c41426_g2_i1	K00472	00330 Arginine and proline metabolism	Amino acid metabolism	P4HA; prolyl 4-hydroxylase [EC:1.14.11.2]	Metabolism
c41426_g2_i2	K00472	00330 Arginine and proline metabolism	Amino acid metabolism	P4HA; prolyl 4-hydroxylase [EC:1.14.11.2]	Metabolism
c41451_g1_i1	K05359	00400 Phenylalanine, tyrosine and tryptophan biosynthesis	Amino acid metabolism	ADT; arogenate/prephenate dehydratase [EC:4.2.1.91 4.2.1.51]	Metabolism
c41451_g1_i2	K05359	00400 Phenylalanine, tyrosine and tryptophan biosynthesis	Amino acid metabolism	ADT; arogenate/prephenate dehydratase [EC:4.2.1.91 4.2.1.51]	Metabolism
c41451_g1_i3	K05359	00400 Phenylalanine, tyrosine and tryptophan biosynthesis	Amino acid metabolism	ADT; arogenate/prephenate dehydratase [EC:4.2.1.91 4.2.1.51]	Metabolism
c41483_g2_i1	K11820	00380 Tryptophan metabolism	Amino acid metabolism	UGT74B1; N-hydroxythioamide S-beta-glucosyltransferase [EC:2.4.1.195]	Metabolism
c41577_g1_i3	K00128	00380 Tryptophan metabolism	Amino acid metabolism	ALDH; aldehyde dehydrogenase (NAD+) [EC:1.2.1.3]	Metabolism
c41577_g1_i3	K00128	00340 Histidine metabolism	Amino acid metabolism	ALDH; aldehyde dehydrogenase (NAD+) [EC:1.2.1.3]	Metabolism
c41577_g1_i3	K00128	00280 Valine, leucine and isoleucine degradation	Amino acid metabolism	ALDH; aldehyde dehydrogenase (NAD+) [EC:1.2.1.3]	Metabolism
c41577_g1_i3	K00128	00310 Lysine degradation	Amino acid metabolism	ALDH; aldehyde dehydrogenase (NAD+) [EC:1.2.1.3]	Metabolism
c41577_g1_i3	K00128	00330 Arginine and proline metabolism	Amino acid metabolism	ALDH; aldehyde dehydrogenase (NAD+) [EC:1.2.1.3]	Metabolism
c41577_g1_i4	K00128	00380 Tryptophan metabolism	Amino acid metabolism	ALDH; aldehyde dehydrogenase (NAD+) [EC:1.2.1.3]	Metabolism
c41577_g1_i4	K00128	00340 Histidine metabolism	Amino acid metabolism	ALDH; aldehyde dehydrogenase (NAD+) [EC:1.2.1.3]	Metabolism
c41577_g1_i4	K00128	00280 Valine, leucine and isoleucine degradation	Amino acid metabolism	ALDH; aldehyde dehydrogenase (NAD+) [EC:1.2.1.3]	Metabolism
c41577_g1_i4	K00128	00310 Lysine degradation	Amino acid metabolism	ALDH; aldehyde dehydrogenase (NAD+) [EC:1.2.1.3]	Metabolism
c41577_g1_i4	K00128	00330 Arginine and proline metabolism	Amino acid metabolism	ALDH; aldehyde dehydrogenase (NAD+) [EC:1.2.1.3]	Metabolism
c41577_g1_i7	K00128	00380 Tryptophan metabolism	Amino acid metabolism	ALDH; aldehyde dehydrogenase (NAD+) [EC:1.2.1.3]	Metabolism
c41577_g1_i7	K00128	00340 Histidine metabolism	Amino acid metabolism	ALDH; aldehyde dehydrogenase (NAD+) [EC:1.2.1.3]	Metabolism
c41577_g1_i7	K00128	00280 Valine, leucine and isoleucine degradation	Amino acid metabolism	ALDH; aldehyde dehydrogenase (NAD+) [EC:1.2.1.3]	Metabolism
c41577_g1_i7	K00128	00310 Lysine degradation	Amino acid metabolism	ALDH; aldehyde dehydrogenase (NAD+) [EC:1.2.1.3]	Metabolism
c41577_g1_i7	K00128	00330 Arginine and proline metabolism	Amino acid metabolism	ALDH; aldehyde dehydrogenase (NAD+) [EC:1.2.1.3]	Metabolism
c41577_g1_i8	K00128	00380 Tryptophan metabolism	Amino acid metabolism	ALDH; aldehyde dehydrogenase (NAD+) [EC:1.2.1.3]	Metabolism
c41577_g1_i8	K00128	00340 Histidine metabolism	Amino acid metabolism	ALDH; aldehyde dehydrogenase (NAD+) [EC:1.2.1.3]	Metabolism
c41577_g1_i8	K00128	00280 Valine, leucine and isoleucine degradation	Amino acid metabolism	ALDH; aldehyde dehydrogenase (NAD+) [EC:1.2.1.3]	Metabolism
c41577_g1_i8	K00128	00310 Lysine degradation	Amino acid metabolism	ALDH; aldehyde dehydrogenase (NAD+) [EC:1.2.1.3]	Metabolism
c41577_g1_i8	K00128	00330 Arginine and proline metabolism	Amino acid metabolism	ALDH; aldehyde dehydrogenase (NAD+) [EC:1.2.1.3]	Metabolism
c41601_g1_i1	K01580	00250 Alanine, aspartate and glutamate metabolism	Amino acid metabolism	E4.1.1.15; glutamate decarboxylase [EC:4.1.1.15]	Metabolism
c41615_g1_i2	K00121	00350 Tyrosine metabolism	Amino acid metabolism	frmA; S-(hydroxymethyl)glutathione dehydrogenase / alcohol dehydrogenase [EC:1.1.1.284 1.1.1.1]	Metabolism
c41615_g1_i3	K00121	00350 Tyrosine metabolism	Amino acid metabolism	frmA; S-(hydroxymethyl)glutathione dehydrogenase / alcohol dehydrogenase [EC:1.1.1.284 1.1.1.1]	Metabolism
c41615_g1_i4	K00121	00350 Tyrosine metabolism	Amino acid metabolism	frmA; S-(hydroxymethyl)glutathione dehydrogenase / alcohol dehydrogenase [EC:1.1.1.284 1.1.1.1]	Metabolism
c41615_g1_i5	K00121	00350 Tyrosine metabolism	Amino acid metabolism	frmA; S-(hydroxymethyl)glutathione dehydrogenase / alcohol dehydrogenase [EC:1.1.1.284 1.1.1.1]	Metabolism
c41615_g1_i6	K00121	00350 Tyrosine metabolism	Amino acid metabolism	frmA; S-(hydroxymethyl)glutathione dehydrogenase / alcohol dehydrogenase [EC:1.1.1.284 1.1.1.1]	Metabolism
c41615_g1_i7	K00121	00350 Tyrosine metabolism	Amino acid metabolism	frmA; S-(hydroxymethyl)glutathione dehydrogenase / alcohol dehydrogenase [EC:1.1.1.284 1.1.1.1]	Metabolism
c41615_g1_i8	K00121	00350 Tyrosine metabolism	Amino acid metabolism	frmA; S-(hydroxymethyl)glutathione dehydrogenase / alcohol dehydrogenase [EC:1.1.1.284 1.1.1.1]	Metabolism
c41636_g1_i1	K01580	00250 Alanine, aspartate and glutamate metabolism	Amino acid metabolism	E4.1.1.15; glutamate decarboxylase [EC:4.1.1.15]	Metabolism
c41815_g1_i1	K00276	00260 Glycine, serine and threonine metabolism	Amino acid metabolism	AOC3; primary-amine oxidase [EC:1.4.3.21]	Metabolism
c41815_g1_i1	K00276	00360 Phenylalanine metabolism	Amino acid metabolism	AOC3; primary-amine oxidase [EC:1.4.3.21]	Metabolism
c41815_g1_i1	K00276	00350 Tyrosine metabolism	Amino acid metabolism	AOC3; primary-amine oxidase [EC:1.4.3.21]	Metabolism
c41815_g1_i2	K00276	00260 Glycine, serine and threonine metabolism	Amino acid metabolism	AOC3; primary-amine oxidase [EC:1.4.3.21]	Metabolism
c41815_g1_i2	K00276	00360 Phenylalanine metabolism	Amino acid metabolism	AOC3; primary-amine oxidase [EC:1.4.3.21]	Metabolism
c41815_g1_i2	K00276	00350 Tyrosine metabolism	Amino acid metabolism	AOC3; primary-amine oxidase [EC:1.4.3.21]	Metabolism
c41815_g1_i3	K00276	00260 Glycine, serine and threonine metabolism	Amino acid metabolism	AOC3; primary-amine oxidase [EC:1.4.3.21]	Metabolism
c41815_g1_i3	K00276	00360 Phenylalanine metabolism	Amino acid metabolism	AOC3; primary-amine oxidase [EC:1.4.3.21]	Metabolism
c41815_g1_i3	K00276	00350 Tyrosine metabolism	Amino acid metabolism	AOC3; primary-amine oxidase [EC:1.4.3.21]	Metabolism
c41815_g1_i4	K00276	00260 Glycine, serine and threonine metabolism	Amino acid metabolism	AOC3; primary-amine oxidase [EC:1.4.3.21]	Metabolism
c41815_g1_i4	K00276	00360 Phenylalanine metabolism	Amino acid metabolism	AOC3; primary-amine oxidase [EC:1.4.3.21]	Metabolism
c41815_g1_i4	K00276	00350 Tyrosine metabolism	Amino acid metabolism	AOC3; primary-amine oxidase [EC:1.4.3.21]	Metabolism
c41823_g3_i1	K00276	00260 Glycine, serine and threonine metabolism	Amino acid metabolism	AOC3; primary-amine oxidase [EC:1.4.3.21]	Metabolism
c41823_g3_i1	K00276	00360 Phenylalanine metabolism	Amino acid metabolism	AOC3; primary-amine oxidase [EC:1.4.3.21]	Metabolism
c41823_g3_i1	K00276	00350 Tyrosine metabolism	Amino acid metabolism	AOC3; primary-amine oxidase [EC:1.4.3.21]	Metabolism
c42218_g1_i1	K00620	00220 Arginine biosynthesis	Amino acid metabolism	argJ; glutamate N-acetyltransferase / amino-acid N-acetyltransferase [EC:2.3.1.35 2.3.1.1]	Metabolism
c42247_g2_i2	K01695	00260 Glycine, serine and threonine metabolism	Amino acid metabolism	trpA; tryptophan synthase alpha chain [EC:4.2.1.20]	Metabolism
c42247_g2_i2	K01695	00400 Phenylalanine, tyrosine and tryptophan biosynthesis	Amino acid metabolism	trpA; tryptophan synthase alpha chain [EC:4.2.1.20]	Metabolism
c42247_g2_i3	K01695	00260 Glycine, serine and threonine metabolism	Amino acid metabolism	trpA; tryptophan synthase alpha chain [EC:4.2.1.20]	Metabolism
c42247_g2_i3	K01695	00400 Phenylalanine, tyrosine and tryptophan biosynthesis	Amino acid metabolism	trpA; tryptophan synthase alpha chain [EC:4.2.1.20]	Metabolism
c42247_g2_i4	K01695	00260 Glycine, serine and threonine metabolism	Amino acid metabolism	trpA; tryptophan synthase alpha chain [EC:4.2.1.20]	Metabolism
c42247_g2_i4	K01695	00400 Phenylalanine, tyrosine and tryptophan biosynthesis	Amino acid metabolism	trpA; tryptophan synthase alpha chain [EC:4.2.1.20]	Metabolism
c42303_g1_i1	K02437	00260 Glycine, serine and threonine metabolism	Amino acid metabolism	gcvH; glycine cleavage system H protein	Metabolism
c42502_g1_i1	K00128	00380 Tryptophan metabolism	Amino acid metabolism	ALDH; aldehyde dehydrogenase (NAD+) [EC:1.2.1.3]	Metabolism
c42502_g1_i1	K00128	00340 Histidine metabolism	Amino acid metabolism	ALDH; aldehyde dehydrogenase (NAD+) [EC:1.2.1.3]	Metabolism
c42502_g1_i1	K00128	00280 Valine, leucine and isoleucine degradation	Amino acid metabolism	ALDH; aldehyde dehydrogenase (NAD+) [EC:1.2.1.3]	Metabolism
c42502_g1_i1	K00128	00310 Lysine degradation	Amino acid metabolism	ALDH; aldehyde dehydrogenase (NAD+) [EC:1.2.1.3]	Metabolism
c42502_g1_i1	K00128	00330 Arginine and proline metabolism	Amino acid metabolism	ALDH; aldehyde dehydrogenase (NAD+) [EC:1.2.1.3]	Metabolism
c42502_g1_i2	K00128	00380 Tryptophan metabolism	Amino acid metabolism	ALDH; aldehyde dehydrogenase (NAD+) [EC:1.2.1.3]	Metabolism
c42502_g1_i2	K00128	00340 Histidine metabolism	Amino acid metabolism	ALDH; aldehyde dehydrogenase (NAD+) [EC:1.2.1.3]	Metabolism
c42502_g1_i2	K00128	00280 Valine, leucine and isoleucine degradation	Amino acid metabolism	ALDH; aldehyde dehydrogenase (NAD+) [EC:1.2.1.3]	Metabolism
c42502_g1_i2	K00128	00310 Lysine degradation	Amino acid metabolism	ALDH; aldehyde dehydrogenase (NAD+) [EC:1.2.1.3]	Metabolism
c42502_g1_i2	K00128	00330 Arginine and proline metabolism	Amino acid metabolism	ALDH; aldehyde dehydrogenase (NAD+) [EC:1.2.1.3]	Metabolism
c42516_g1_i1	K01738	00270 Cysteine and methionine metabolism	Amino acid metabolism	cysK; cysteine synthase A [EC:2.5.1.47]	Metabolism
c42516_g1_i2	K01738	00270 Cysteine and methionine metabolism	Amino acid metabolism	cysK; cysteine synthase A [EC:2.5.1.47]	Metabolism
c42516_g1_i3	K01738	00270 Cysteine and methionine metabolism	Amino acid metabolism	cysK; cysteine synthase A [EC:2.5.1.47]	Metabolism
c42516_g1_i5	K01738	00270 Cysteine and methionine metabolism	Amino acid metabolism	cysK; cysteine synthase A [EC:2.5.1.47]	Metabolism
c42700_g1_i1	K00013	00340 Histidine metabolism	Amino acid metabolism	hisD; histidinol dehydrogenase [EC:1.1.1.23]	Metabolism
c42700_g1_i2	K00013	00340 Histidine metabolism	Amino acid metabolism	hisD; histidinol dehydrogenase [EC:1.1.1.23]	Metabolism
c42700_g1_i3	K00013	00340 Histidine metabolism	Amino acid metabolism	hisD; histidinol dehydrogenase [EC:1.1.1.23]	Metabolism
c42700_g1_i4	K00013	00340 Histidine metabolism	Amino acid metabolism	hisD; histidinol dehydrogenase [EC:1.1.1.23]	Metabolism
c42700_g1_i6	K00013	00340 Histidine metabolism	Amino acid metabolism	hisD; histidinol dehydrogenase [EC:1.1.1.23]	Metabolism
c42700_g1_i7	K00013	00340 Histidine metabolism	Amino acid metabolism	hisD; histidinol dehydrogenase [EC:1.1.1.23]	Metabolism
c42793_g1_i1	K01953	00250 Alanine, aspartate and glutamate metabolism	Amino acid metabolism	asnB; asparagine synthase (glutamine-hydrolysing) [EC:6.3.5.4]	Metabolism
c42793_g2_i1	K01953	00250 Alanine, aspartate and glutamate metabolism	Amino acid metabolism	asnB; asparagine synthase (glutamine-hydrolysing) [EC:6.3.5.4]	Metabolism
c42864_g1_i1	K01817	00400 Phenylalanine, tyrosine and tryptophan biosynthesis	Amino acid metabolism	trpF; phosphoribosylanthranilate isomerase [EC:5.3.1.24]	Metabolism
c42867_g1_i1	K00264	00250 Alanine, aspartate and glutamate metabolism	Amino acid metabolism	GLT1; glutamate synthase (NADPH/NADH) [EC:1.4.1.13 1.4.1.14]	Metabolism
c42869_g1_i1	K01703	00290 Valine, leucine and isoleucine biosynthesis	Amino acid metabolism	leuC; 3-isopropylmalate/(R)-2-methylmalate dehydratase large subunit [EC:4.2.1.33 4.2.1.35]	Metabolism
c42869_g1_i2	K01703	00290 Valine, leucine and isoleucine biosynthesis	Amino acid metabolism	leuC; 3-isopropylmalate/(R)-2-methylmalate dehydratase large subunit [EC:4.2.1.33 4.2.1.35]	Metabolism
c42869_g1_i3	K01703	00290 Valine, leucine and isoleucine biosynthesis	Amino acid metabolism	leuC; 3-isopropylmalate/(R)-2-methylmalate dehydratase large subunit [EC:4.2.1.33 4.2.1.35]	Metabolism
c42869_g2_i3	K01703	00290 Valine, leucine and isoleucine biosynthesis	Amino acid metabolism	leuC; 3-isopropylmalate/(R)-2-methylmalate dehydratase large subunit [EC:4.2.1.33 4.2.1.35]	Metabolism
c42882_g1_i2	K01079	00260 Glycine, serine and threonine metabolism	Amino acid metabolism	serB; phosphoserine phosphatase [EC:3.1.3.3]	Metabolism
c42892_g1_i1	K14677	00220 Arginine biosynthesis	Amino acid metabolism	ACY1; aminoacylase [EC:3.5.1.14]	Metabolism
c42892_g1_i2	K14677	00220 Arginine biosynthesis	Amino acid metabolism	ACY1; aminoacylase [EC:3.5.1.14]	Metabolism
c43039_g1_i1	K00930	00220 Arginine biosynthesis	Amino acid metabolism	argB; acetylglutamate kinase [EC:2.7.2.8]	Metabolism
c43039_g1_i2	K00930	00220 Arginine biosynthesis	Amino acid metabolism	argB; acetylglutamate kinase [EC:2.7.2.8]	Metabolism
c43039_g2_i1	K00930	00220 Arginine biosynthesis	Amino acid metabolism	argB; acetylglutamate kinase [EC:2.7.2.8]	Metabolism
c43039_g2_i2	K00930	00220 Arginine biosynthesis	Amino acid metabolism	argB; acetylglutamate kinase [EC:2.7.2.8]	Metabolism
c43067_g1_i2	K00640	00270 Cysteine and methionine metabolism	Amino acid metabolism	cysE; serine O-acetyltransferase [EC:2.3.1.30]	Metabolism
c43079_g1_i1	K00318	00330 Arginine and proline metabolism	Amino acid metabolism	PRODH; proline dehydrogenase [EC:1.5.-.-]	Metabolism
c43109_g1_i1	K06001	00260 Glycine, serine and threonine metabolism	Amino acid metabolism	trpB; tryptophan synthase beta chain [EC:4.2.1.20]	Metabolism
c43109_g1_i1	K06001	00400 Phenylalanine, tyrosine and tryptophan biosynthesis	Amino acid metabolism	trpB; tryptophan synthase beta chain [EC:4.2.1.20]	Metabolism
c43257_g1_i1	K01778	00300 Lysine biosynthesis	Amino acid metabolism	dapF; diaminopimelate epimerase [EC:5.1.1.7]	Metabolism
c43257_g2_i1	K01778	00300 Lysine biosynthesis	Amino acid metabolism	dapF; diaminopimelate epimerase [EC:5.1.1.7]	Metabolism
c43257_g2_i2	K01778	00300 Lysine biosynthesis	Amino acid metabolism	dapF; diaminopimelate epimerase [EC:5.1.1.7]	Metabolism
c43274_g1_i1	K00640	00270 Cysteine and methionine metabolism	Amino acid metabolism	cysE; serine O-acetyltransferase [EC:2.3.1.30]	Metabolism
c43386_g1_i1	K01834	00260 Glycine, serine and threonine metabolism	Amino acid metabolism	PGAM; 2,3-bisphosphoglycerate-dependent phosphoglycerate mutase [EC:5.4.2.11]	Metabolism
c43386_g1_i2	K01834	00260 Glycine, serine and threonine metabolism	Amino acid metabolism	PGAM; 2,3-bisphosphoglycerate-dependent phosphoglycerate mutase [EC:5.4.2.11]	Metabolism
c43481_g2_i1	K01011	00270 Cysteine and methionine metabolism	Amino acid metabolism	TST; thiosulfate/3-mercaptopyruvate sulfurtransferase [EC:2.8.1.1 2.8.1.2]	Metabolism
c43481_g3_i1	K01011	00270 Cysteine and methionine metabolism	Amino acid metabolism	TST; thiosulfate/3-mercaptopyruvate sulfurtransferase [EC:2.8.1.1 2.8.1.2]	Metabolism
c43481_g3_i3	K01011	00270 Cysteine and methionine metabolism	Amino acid metabolism	TST; thiosulfate/3-mercaptopyruvate sulfurtransferase [EC:2.8.1.1 2.8.1.2]	Metabolism
c43481_g3_i4	K01011	00270 Cysteine and methionine metabolism	Amino acid metabolism	TST; thiosulfate/3-mercaptopyruvate sulfurtransferase [EC:2.8.1.1 2.8.1.2]	Metabolism
c43481_g3_i6	K01011	00270 Cysteine and methionine metabolism	Amino acid metabolism	TST; thiosulfate/3-mercaptopyruvate sulfurtransferase [EC:2.8.1.1 2.8.1.2]	Metabolism
c43481_g3_i7	K01011	00270 Cysteine and methionine metabolism	Amino acid metabolism	TST; thiosulfate/3-mercaptopyruvate sulfurtransferase [EC:2.8.1.1 2.8.1.2]	Metabolism
c43527_g1_i1	K00819	00330 Arginine and proline metabolism	Amino acid metabolism	rocD; ornithine--oxo-acid transaminase [EC:2.6.1.13]	Metabolism
c43630_g1_i1	K13034	00270 Cysteine and methionine metabolism	Amino acid metabolism	ATCYSC1; L-3-cyanoalanine synthase/ cysteine synthase [EC:2.5.1.47 4.4.1.9]	Metabolism
c43740_g1_i1	K01657	00400 Phenylalanine, tyrosine and tryptophan biosynthesis	Amino acid metabolism	trpE; anthranilate synthase component I [EC:4.1.3.27]	Metabolism
c43740_g1_i2	K01657	00400 Phenylalanine, tyrosine and tryptophan biosynthesis	Amino acid metabolism	trpE; anthranilate synthase component I [EC:4.1.3.27]	Metabolism
c43740_g1_i4	K01657	00400 Phenylalanine, tyrosine and tryptophan biosynthesis	Amino acid metabolism	trpE; anthranilate synthase component I [EC:4.1.3.27]	Metabolism
c43740_g2_i1	K01657	00400 Phenylalanine, tyrosine and tryptophan biosynthesis	Amino acid metabolism	trpE; anthranilate synthase component I [EC:4.1.3.27]	Metabolism
c43740_g3_i2	K01657	00400 Phenylalanine, tyrosine and tryptophan biosynthesis	Amino acid metabolism	trpE; anthranilate synthase component I [EC:4.1.3.27]	Metabolism
c43740_g3_i4	K01657	00400 Phenylalanine, tyrosine and tryptophan biosynthesis	Amino acid metabolism	trpE; anthranilate synthase component I [EC:4.1.3.27]	Metabolism
c43740_g3_i5	K01657	00400 Phenylalanine, tyrosine and tryptophan biosynthesis	Amino acid metabolism	trpE; anthranilate synthase component I [EC:4.1.3.27]	Metabolism
c43765_g1_i1	K00640	00270 Cysteine and methionine metabolism	Amino acid metabolism	cysE; serine O-acetyltransferase [EC:2.3.1.30]	Metabolism
c43765_g1_i2	K00640	00270 Cysteine and methionine metabolism	Amino acid metabolism	cysE; serine O-acetyltransferase [EC:2.3.1.30]	Metabolism
c43765_g1_i3	K00640	00270 Cysteine and methionine metabolism	Amino acid metabolism	cysE; serine O-acetyltransferase [EC:2.3.1.30]	Metabolism
c43774_g1_i1	K11816	00380 Tryptophan metabolism	Amino acid metabolism	YUCCA; indole-3-pyruvate monooxygenase [EC:1.14.13.168]	Metabolism
c43774_g2_i1	K11816	00380 Tryptophan metabolism	Amino acid metabolism	YUCCA; indole-3-pyruvate monooxygenase [EC:1.14.13.168]	Metabolism
c43774_g2_i2	K11816	00380 Tryptophan metabolism	Amino acid metabolism	YUCCA; indole-3-pyruvate monooxygenase [EC:1.14.13.168]	Metabolism
c43861_g1_i1	K01754	00260 Glycine, serine and threonine metabolism	Amino acid metabolism	E4.3.1.19; threonine dehydratase [EC:4.3.1.19]	Metabolism
c43861_g1_i1	K01754	00290 Valine, leucine and isoleucine biosynthesis	Amino acid metabolism	E4.3.1.19; threonine dehydratase [EC:4.3.1.19]	Metabolism
c43861_g2_i1	K01754	00260 Glycine, serine and threonine metabolism	Amino acid metabolism	E4.3.1.19; threonine dehydratase [EC:4.3.1.19]	Metabolism
c43861_g2_i1	K01754	00290 Valine, leucine and isoleucine biosynthesis	Amino acid metabolism	E4.3.1.19; threonine dehydratase [EC:4.3.1.19]	Metabolism
c43861_g2_i2	K01754	00260 Glycine, serine and threonine metabolism	Amino acid metabolism	E4.3.1.19; threonine dehydratase [EC:4.3.1.19]	Metabolism
c43861_g2_i2	K01754	00290 Valine, leucine and isoleucine biosynthesis	Amino acid metabolism	E4.3.1.19; threonine dehydratase [EC:4.3.1.19]	Metabolism
c43878_g1_i1	K07253	00350 Tyrosine metabolism	Amino acid metabolism	MIF; phenylpyruvate tautomerase [EC:5.3.2.1]	Metabolism
c43878_g1_i1	K07253	00360 Phenylalanine metabolism	Amino acid metabolism	MIF; phenylpyruvate tautomerase [EC:5.3.2.1]	Metabolism
c43878_g1_i2	K07253	00350 Tyrosine metabolism	Amino acid metabolism	MIF; phenylpyruvate tautomerase [EC:5.3.2.1]	Metabolism
c43878_g1_i2	K07253	00360 Phenylalanine metabolism	Amino acid metabolism	MIF; phenylpyruvate tautomerase [EC:5.3.2.1]	Metabolism
c43878_g1_i3	K07253	00350 Tyrosine metabolism	Amino acid metabolism	MIF; phenylpyruvate tautomerase [EC:5.3.2.1]	Metabolism
c43878_g1_i3	K07253	00360 Phenylalanine metabolism	Amino acid metabolism	MIF; phenylpyruvate tautomerase [EC:5.3.2.1]	Metabolism
c43878_g1_i4	K07253	00350 Tyrosine metabolism	Amino acid metabolism	MIF; phenylpyruvate tautomerase [EC:5.3.2.1]	Metabolism
c43878_g1_i4	K07253	00360 Phenylalanine metabolism	Amino acid metabolism	MIF; phenylpyruvate tautomerase [EC:5.3.2.1]	Metabolism
c43878_g1_i5	K07253	00350 Tyrosine metabolism	Amino acid metabolism	MIF; phenylpyruvate tautomerase [EC:5.3.2.1]	Metabolism
c43878_g1_i5	K07253	00360 Phenylalanine metabolism	Amino acid metabolism	MIF; phenylpyruvate tautomerase [EC:5.3.2.1]	Metabolism
c43910_g1_i1	K11420	00310 Lysine degradation	Amino acid metabolism	EHMT; euchromatic histone-lysine N-methyltransferase [EC:2.1.1.43]	Metabolism
c43910_g2_i2	K11420	00310 Lysine degradation	Amino acid metabolism	EHMT; euchromatic histone-lysine N-methyltransferase [EC:2.1.1.43]	Metabolism
c43974_g1_i1	K00547	00270 Cysteine and methionine metabolism	Amino acid metabolism	mmuM; homocysteine S-methyltransferase [EC:2.1.1.10]	Metabolism
c43974_g1_i2	K00547	00270 Cysteine and methionine metabolism	Amino acid metabolism	mmuM; homocysteine S-methyltransferase [EC:2.1.1.10]	Metabolism
c43974_g1_i3	K00547	00270 Cysteine and methionine metabolism	Amino acid metabolism	mmuM; homocysteine S-methyltransferase [EC:2.1.1.10]	Metabolism
c43974_g1_i4	K00547	00270 Cysteine and methionine metabolism	Amino acid metabolism	mmuM; homocysteine S-methyltransferase [EC:2.1.1.10]	Metabolism
c43974_g1_i5	K00547	00270 Cysteine and methionine metabolism	Amino acid metabolism	mmuM; homocysteine S-methyltransferase [EC:2.1.1.10]	Metabolism
c43974_g1_i6	K00547	00270 Cysteine and methionine metabolism	Amino acid metabolism	mmuM; homocysteine S-methyltransferase [EC:2.1.1.10]	Metabolism
c43977_g1_i1	K00261	00250 Alanine, aspartate and glutamate metabolism	Amino acid metabolism	GLUD1_2; glutamate dehydrogenase (NAD(P)+) [EC:1.4.1.3]	Metabolism
c43977_g1_i1	K00261	00220 Arginine biosynthesis	Amino acid metabolism	GLUD1_2; glutamate dehydrogenase (NAD(P)+) [EC:1.4.1.3]	Metabolism
c43977_g1_i3	K00261	00250 Alanine, aspartate and glutamate metabolism	Amino acid metabolism	GLUD1_2; glutamate dehydrogenase (NAD(P)+) [EC:1.4.1.3]	Metabolism
c43977_g1_i3	K00261	00220 Arginine biosynthesis	Amino acid metabolism	GLUD1_2; glutamate dehydrogenase (NAD(P)+) [EC:1.4.1.3]	Metabolism
c44002_g2_i1	K11818	00380 Tryptophan metabolism	Amino acid metabolism	CYP83B1; cytochrome P450, family 83, subfamily B, polypeptide 1 [EC:1.14.-.-]	Metabolism
c44108_g1_i1	K11420	00310 Lysine degradation	Amino acid metabolism	EHMT; euchromatic histone-lysine N-methyltransferase [EC:2.1.1.43]	Metabolism
c44108_g1_i2	K11420	00310 Lysine degradation	Amino acid metabolism	EHMT; euchromatic histone-lysine N-methyltransferase [EC:2.1.1.43]	Metabolism
c44108_g1_i3	K11420	00310 Lysine degradation	Amino acid metabolism	EHMT; euchromatic histone-lysine N-methyltransferase [EC:2.1.1.43]	Metabolism
c44108_g1_i4	K11420	00310 Lysine degradation	Amino acid metabolism	EHMT; euchromatic histone-lysine N-methyltransferase [EC:2.1.1.43]	Metabolism
c44125_g1_i1	K11420	00310 Lysine degradation	Amino acid metabolism	EHMT; euchromatic histone-lysine N-methyltransferase [EC:2.1.1.43]	Metabolism
c44125_g1_i2	K11420	00310 Lysine degradation	Amino acid metabolism	EHMT; euchromatic histone-lysine N-methyltransferase [EC:2.1.1.43]	Metabolism
c44331_g1_i1	K02437	00260 Glycine, serine and threonine metabolism	Amino acid metabolism	gcvH; glycine cleavage system H protein	Metabolism
c44331_g1_i2	K02437	00260 Glycine, serine and threonine metabolism	Amino acid metabolism	gcvH; glycine cleavage system H protein	Metabolism
c44352_g2_i1	K01653	00290 Valine, leucine and isoleucine biosynthesis	Amino acid metabolism	E2.2.1.6S; acetolactate synthase I/III small subunit [EC:2.2.1.6]	Metabolism
c44352_g2_i2	K01653	00290 Valine, leucine and isoleucine biosynthesis	Amino acid metabolism	E2.2.1.6S; acetolactate synthase I/III small subunit [EC:2.2.1.6]	Metabolism
c44386_g2_i1	K01850	00400 Phenylalanine, tyrosine and tryptophan biosynthesis	Amino acid metabolism	E5.4.99.5; chorismate mutase [EC:5.4.99.5]	Metabolism
c44386_g2_i2	K01850	00400 Phenylalanine, tyrosine and tryptophan biosynthesis	Amino acid metabolism	E5.4.99.5; chorismate mutase [EC:5.4.99.5]	Metabolism
c44398_g1_i1	K01244	00270 Cysteine and methionine metabolism	Amino acid metabolism	MTN; 5'-methylthioadenosine nucleosidase [EC:3.2.2.16]	Metabolism
c44398_g1_i2	K01244	00270 Cysteine and methionine metabolism	Amino acid metabolism	MTN; 5'-methylthioadenosine nucleosidase [EC:3.2.2.16]	Metabolism
c44398_g1_i3	K01244	00270 Cysteine and methionine metabolism	Amino acid metabolism	MTN; 5'-methylthioadenosine nucleosidase [EC:3.2.2.16]	Metabolism
c44461_g1_i1	K00609	00250 Alanine, aspartate and glutamate metabolism	Amino acid metabolism	pyrB; aspartate carbamoyltransferase catalytic subunit [EC:2.1.3.2]	Metabolism
c44461_g1_i2	K00609	00250 Alanine, aspartate and glutamate metabolism	Amino acid metabolism	pyrB; aspartate carbamoyltransferase catalytic subunit [EC:2.1.3.2]	Metabolism
c44473_g2_i1	K01915	00220 Arginine biosynthesis	Amino acid metabolism	glnA; glutamine synthetase [EC:6.3.1.2]	Metabolism
c44473_g2_i1	K01915	00250 Alanine, aspartate and glutamate metabolism	Amino acid metabolism	glnA; glutamine synthetase [EC:6.3.1.2]	Metabolism
c44473_g2_i2	K01915	00220 Arginine biosynthesis	Amino acid metabolism	glnA; glutamine synthetase [EC:6.3.1.2]	Metabolism
c44473_g2_i2	K01915	00250 Alanine, aspartate and glutamate metabolism	Amino acid metabolism	glnA; glutamine synthetase [EC:6.3.1.2]	Metabolism
c44473_g3_i1	K01915	00220 Arginine biosynthesis	Amino acid metabolism	glnA; glutamine synthetase [EC:6.3.1.2]	Metabolism
c44473_g3_i1	K01915	00250 Alanine, aspartate and glutamate metabolism	Amino acid metabolism	glnA; glutamine synthetase [EC:6.3.1.2]	Metabolism
c44525_g1_i1	K07513	00280 Valine, leucine and isoleucine degradation	Amino acid metabolism	ACAA1; acetyl-CoA acyltransferase 1 [EC:2.3.1.16]	Metabolism
c44525_g1_i2	K07513	00280 Valine, leucine and isoleucine degradation	Amino acid metabolism	ACAA1; acetyl-CoA acyltransferase 1 [EC:2.3.1.16]	Metabolism
c44604_g1_i1	K00472	00330 Arginine and proline metabolism	Amino acid metabolism	P4HA; prolyl 4-hydroxylase [EC:1.14.11.2]	Metabolism
c44604_g1_i2	K00472	00330 Arginine and proline metabolism	Amino acid metabolism	P4HA; prolyl 4-hydroxylase [EC:1.14.11.2]	Metabolism
c44607_g1_i1	K11821	00380 Tryptophan metabolism	Amino acid metabolism	ST5A_B_C; desulfoglucosinolate sulfotransferase A/B/C [EC:2.8.2.-]	Metabolism
c44713_g1_i1	K15633	00260 Glycine, serine and threonine metabolism	Amino acid metabolism	gpmI; 2,3-bisphosphoglycerate-independent phosphoglycerate mutase [EC:5.4.2.12]	Metabolism
c44713_g1_i2	K15633	00260 Glycine, serine and threonine metabolism	Amino acid metabolism	gpmI; 2,3-bisphosphoglycerate-independent phosphoglycerate mutase [EC:5.4.2.12]	Metabolism
c44713_g1_i3	K15633	00260 Glycine, serine and threonine metabolism	Amino acid metabolism	gpmI; 2,3-bisphosphoglycerate-independent phosphoglycerate mutase [EC:5.4.2.12]	Metabolism
c44713_g1_i4	K15633	00260 Glycine, serine and threonine metabolism	Amino acid metabolism	gpmI; 2,3-bisphosphoglycerate-independent phosphoglycerate mutase [EC:5.4.2.12]	Metabolism
c44713_g1_i5	K15633	00260 Glycine, serine and threonine metabolism	Amino acid metabolism	gpmI; 2,3-bisphosphoglycerate-independent phosphoglycerate mutase [EC:5.4.2.12]	Metabolism
c44760_g1_i1	K00626	00380 Tryptophan metabolism	Amino acid metabolism	E2.3.1.9; acetyl-CoA C-acetyltransferase [EC:2.3.1.9]	Metabolism
c44760_g1_i1	K00626	00310 Lysine degradation	Amino acid metabolism	E2.3.1.9; acetyl-CoA C-acetyltransferase [EC:2.3.1.9]	Metabolism
c44760_g1_i1	K00626	00280 Valine, leucine and isoleucine degradation	Amino acid metabolism	E2.3.1.9; acetyl-CoA C-acetyltransferase [EC:2.3.1.9]	Metabolism
c44760_g1_i2	K00626	00380 Tryptophan metabolism	Amino acid metabolism	E2.3.1.9; acetyl-CoA C-acetyltransferase [EC:2.3.1.9]	Metabolism
c44760_g1_i2	K00626	00310 Lysine degradation	Amino acid metabolism	E2.3.1.9; acetyl-CoA C-acetyltransferase [EC:2.3.1.9]	Metabolism
c44760_g1_i2	K00626	00280 Valine, leucine and isoleucine degradation	Amino acid metabolism	E2.3.1.9; acetyl-CoA C-acetyltransferase [EC:2.3.1.9]	Metabolism
c44760_g1_i3	K00626	00380 Tryptophan metabolism	Amino acid metabolism	E2.3.1.9; acetyl-CoA C-acetyltransferase [EC:2.3.1.9]	Metabolism
c44760_g1_i3	K00626	00310 Lysine degradation	Amino acid metabolism	E2.3.1.9; acetyl-CoA C-acetyltransferase [EC:2.3.1.9]	Metabolism
c44760_g1_i3	K00626	00280 Valine, leucine and isoleucine degradation	Amino acid metabolism	E2.3.1.9; acetyl-CoA C-acetyltransferase [EC:2.3.1.9]	Metabolism
c44788_g1_i1	K11420	00310 Lysine degradation	Amino acid metabolism	EHMT; euchromatic histone-lysine N-methyltransferase [EC:2.1.1.43]	Metabolism
c44788_g1_i2	K11420	00310 Lysine degradation	Amino acid metabolism	EHMT; euchromatic histone-lysine N-methyltransferase [EC:2.1.1.43]	Metabolism
c44788_g1_i3	K11420	00310 Lysine degradation	Amino acid metabolism	EHMT; euchromatic histone-lysine N-methyltransferase [EC:2.1.1.43]	Metabolism
c44788_g2_i1	K11420	00310 Lysine degradation	Amino acid metabolism	EHMT; euchromatic histone-lysine N-methyltransferase [EC:2.1.1.43]	Metabolism
c44788_g3_i1	K11420	00310 Lysine degradation	Amino acid metabolism	EHMT; euchromatic histone-lysine N-methyltransferase [EC:2.1.1.43]	Metabolism
c44788_g3_i2	K11420	00310 Lysine degradation	Amino acid metabolism	EHMT; euchromatic histone-lysine N-methyltransferase [EC:2.1.1.43]	Metabolism
c44790_g1_i1	K14454	00250 Alanine, aspartate and glutamate metabolism	Amino acid metabolism	GOT1; aspartate aminotransferase, cytoplasmic [EC:2.6.1.1]	Metabolism
c44790_g1_i1	K14454	00400 Phenylalanine, tyrosine and tryptophan biosynthesis	Amino acid metabolism	GOT1; aspartate aminotransferase, cytoplasmic [EC:2.6.1.1]	Metabolism
c44790_g1_i1	K14454	00360 Phenylalanine metabolism	Amino acid metabolism	GOT1; aspartate aminotransferase, cytoplasmic [EC:2.6.1.1]	Metabolism
c44790_g1_i1	K14454	00350 Tyrosine metabolism	Amino acid metabolism	GOT1; aspartate aminotransferase, cytoplasmic [EC:2.6.1.1]	Metabolism
c44790_g1_i1	K14454	00270 Cysteine and methionine metabolism	Amino acid metabolism	GOT1; aspartate aminotransferase, cytoplasmic [EC:2.6.1.1]	Metabolism
c44790_g1_i1	K14454	00220 Arginine biosynthesis	Amino acid metabolism	GOT1; aspartate aminotransferase, cytoplasmic [EC:2.6.1.1]	Metabolism
c44790_g1_i1	K14454	00330 Arginine and proline metabolism	Amino acid metabolism	GOT1; aspartate aminotransferase, cytoplasmic [EC:2.6.1.1]	Metabolism
c44887_g1_i1	K01658	00400 Phenylalanine, tyrosine and tryptophan biosynthesis	Amino acid metabolism	trpG; anthranilate synthase component II [EC:4.1.3.27]	Metabolism
c44887_g1_i2	K01658	00400 Phenylalanine, tyrosine and tryptophan biosynthesis	Amino acid metabolism	trpG; anthranilate synthase component II [EC:4.1.3.27]	Metabolism
c44930_g1_i1	K00128	00380 Tryptophan metabolism	Amino acid metabolism	ALDH; aldehyde dehydrogenase (NAD+) [EC:1.2.1.3]	Metabolism
c44930_g1_i1	K00128	00340 Histidine metabolism	Amino acid metabolism	ALDH; aldehyde dehydrogenase (NAD+) [EC:1.2.1.3]	Metabolism
c44930_g1_i1	K00128	00280 Valine, leucine and isoleucine degradation	Amino acid metabolism	ALDH; aldehyde dehydrogenase (NAD+) [EC:1.2.1.3]	Metabolism
c44930_g1_i1	K00128	00310 Lysine degradation	Amino acid metabolism	ALDH; aldehyde dehydrogenase (NAD+) [EC:1.2.1.3]	Metabolism
c44930_g1_i1	K00128	00330 Arginine and proline metabolism	Amino acid metabolism	ALDH; aldehyde dehydrogenase (NAD+) [EC:1.2.1.3]	Metabolism
c45074_g1_i5	K01800	00350 Tyrosine metabolism	Amino acid metabolism	maiA; maleylacetoacetate isomerase [EC:5.2.1.2]	Metabolism
c45074_g1_i8	K01800	00350 Tyrosine metabolism	Amino acid metabolism	maiA; maleylacetoacetate isomerase [EC:5.2.1.2]	Metabolism
c45074_g1_i9	K01800	00350 Tyrosine metabolism	Amino acid metabolism	maiA; maleylacetoacetate isomerase [EC:5.2.1.2]	Metabolism
c45089_g1_i1	K00611	00220 Arginine biosynthesis	Amino acid metabolism	OTC; ornithine carbamoyltransferase [EC:2.1.3.3]	Metabolism
c45089_g1_i2	K00611	00220 Arginine biosynthesis	Amino acid metabolism	OTC; ornithine carbamoyltransferase [EC:2.1.3.3]	Metabolism
c45090_g4_i2	K00588	00360 Phenylalanine metabolism	Amino acid metabolism	E2.1.1.104; caffeoyl-CoA O-methyltransferase [EC:2.1.1.104]	Metabolism
c45090_g5_i1	K00588	00360 Phenylalanine metabolism	Amino acid metabolism	E2.1.1.104; caffeoyl-CoA O-methyltransferase [EC:2.1.1.104]	Metabolism
c45092_g1_i1	K11755	00340 Histidine metabolism	Amino acid metabolism	hisIE; phosphoribosyl-ATP pyrophosphohydrolase / phosphoribosyl-AMP cyclohydrolase [EC:3.6.1.31 3.5.4.19]	Metabolism
c45134_g1_i1	K00600	00260 Glycine, serine and threonine metabolism	Amino acid metabolism	glyA; glycine hydroxymethyltransferase [EC:2.1.2.1]	Metabolism
c45206_g1_i1	K01609	00400 Phenylalanine, tyrosine and tryptophan biosynthesis	Amino acid metabolism	trpC; indole-3-glycerol phosphate synthase [EC:4.1.1.48]	Metabolism
c45206_g1_i2	K01609	00400 Phenylalanine, tyrosine and tryptophan biosynthesis	Amino acid metabolism	trpC; indole-3-glycerol phosphate synthase [EC:4.1.1.48]	Metabolism
c45324_g1_i1	K01611	00330 Arginine and proline metabolism	Amino acid metabolism	speD; S-adenosylmethionine decarboxylase [EC:4.1.1.50]	Metabolism
c45324_g1_i1	K01611	00270 Cysteine and methionine metabolism	Amino acid metabolism	speD; S-adenosylmethionine decarboxylase [EC:4.1.1.50]	Metabolism
c45362_g1_i1	K01850	00400 Phenylalanine, tyrosine and tryptophan biosynthesis	Amino acid metabolism	E5.4.99.5; chorismate mutase [EC:5.4.99.5]	Metabolism
c45362_g2_i1	K01850	00400 Phenylalanine, tyrosine and tryptophan biosynthesis	Amino acid metabolism	E5.4.99.5; chorismate mutase [EC:5.4.99.5]	Metabolism
c45362_g2_i2	K01850	00400 Phenylalanine, tyrosine and tryptophan biosynthesis	Amino acid metabolism	E5.4.99.5; chorismate mutase [EC:5.4.99.5]	Metabolism
c45376_g1_i1	K05605	00280 Valine, leucine and isoleucine degradation	Amino acid metabolism	HIBCH; 3-hydroxyisobutyryl-CoA hydrolase [EC:3.1.2.4]	Metabolism
c45404_g1_i1	K10536	00330 Arginine and proline metabolism	Amino acid metabolism	aguA; agmatine deiminase [EC:3.5.3.12]	Metabolism
c45404_g1_i4	K10536	00330 Arginine and proline metabolism	Amino acid metabolism	aguA; agmatine deiminase [EC:3.5.3.12]	Metabolism
c45547_g1_i1	K00382	00280 Valine, leucine and isoleucine degradation	Amino acid metabolism	DLD; dihydrolipoamide dehydrogenase [EC:1.8.1.4]	Metabolism
c45547_g1_i1	K00382	00260 Glycine, serine and threonine metabolism	Amino acid metabolism	DLD; dihydrolipoamide dehydrogenase [EC:1.8.1.4]	Metabolism
c45547_g2_i2	K00382	00280 Valine, leucine and isoleucine degradation	Amino acid metabolism	DLD; dihydrolipoamide dehydrogenase [EC:1.8.1.4]	Metabolism
c45547_g2_i2	K00382	00260 Glycine, serine and threonine metabolism	Amino acid metabolism	DLD; dihydrolipoamide dehydrogenase [EC:1.8.1.4]	Metabolism
c45547_g2_i3	K00382	00280 Valine, leucine and isoleucine degradation	Amino acid metabolism	DLD; dihydrolipoamide dehydrogenase [EC:1.8.1.4]	Metabolism
c45547_g2_i3	K00382	00260 Glycine, serine and threonine metabolism	Amino acid metabolism	DLD; dihydrolipoamide dehydrogenase [EC:1.8.1.4]	Metabolism
c45576_g1_i2	K01703	00290 Valine, leucine and isoleucine biosynthesis	Amino acid metabolism	leuC; 3-isopropylmalate/(R)-2-methylmalate dehydratase large subunit [EC:4.2.1.33 4.2.1.35]	Metabolism
c45586_g1_i1	K01714	00300 Lysine biosynthesis	Amino acid metabolism	dapA; 4-hydroxy-tetrahydrodipicolinate synthase [EC:4.3.3.7]	Metabolism
c45586_g1_i2	K01714	00300 Lysine biosynthesis	Amino acid metabolism	dapA; 4-hydroxy-tetrahydrodipicolinate synthase [EC:4.3.3.7]	Metabolism
c45624_g2_i1	K00547	00270 Cysteine and methionine metabolism	Amino acid metabolism	mmuM; homocysteine S-methyltransferase [EC:2.1.1.10]	Metabolism
c45629_g1_i1	K00026	00270 Cysteine and methionine metabolism	Amino acid metabolism	MDH2; malate dehydrogenase [EC:1.1.1.37]	Metabolism
c45629_g1_i2	K00026	00270 Cysteine and methionine metabolism	Amino acid metabolism	MDH2; malate dehydrogenase [EC:1.1.1.37]	Metabolism
c45629_g1_i3	K00026	00270 Cysteine and methionine metabolism	Amino acid metabolism	MDH2; malate dehydrogenase [EC:1.1.1.37]	Metabolism
c45654_g1_i1	K00826	00290 Valine, leucine and isoleucine biosynthesis	Amino acid metabolism	E2.6.1.42; branched-chain amino acid aminotransferase [EC:2.6.1.42]	Metabolism
c45654_g1_i1	K00826	00280 Valine, leucine and isoleucine degradation	Amino acid metabolism	E2.6.1.42; branched-chain amino acid aminotransferase [EC:2.6.1.42]	Metabolism
c45654_g1_i1	K00826	00270 Cysteine and methionine metabolism	Amino acid metabolism	E2.6.1.42; branched-chain amino acid aminotransferase [EC:2.6.1.42]	Metabolism
c45682_g1_i2	K00167	00280 Valine, leucine and isoleucine degradation	Amino acid metabolism	BCKDHB; 2-oxoisovalerate dehydrogenase E1 component beta subunit [EC:1.2.4.4]	Metabolism
c45682_g1_i3	K00167	00280 Valine, leucine and isoleucine degradation	Amino acid metabolism	BCKDHB; 2-oxoisovalerate dehydrogenase E1 component beta subunit [EC:1.2.4.4]	Metabolism
c45708_g1_i1	K01915	00220 Arginine biosynthesis	Amino acid metabolism	glnA; glutamine synthetase [EC:6.3.1.2]	Metabolism
c45708_g1_i1	K01915	00250 Alanine, aspartate and glutamate metabolism	Amino acid metabolism	glnA; glutamine synthetase [EC:6.3.1.2]	Metabolism
c45828_g2_i1	K00815	00350 Tyrosine metabolism	Amino acid metabolism	TAT; tyrosine aminotransferase [EC:2.6.1.5]	Metabolism
c45828_g2_i1	K00815	00400 Phenylalanine, tyrosine and tryptophan biosynthesis	Amino acid metabolism	TAT; tyrosine aminotransferase [EC:2.6.1.5]	Metabolism
c45828_g2_i1	K00815	00270 Cysteine and methionine metabolism	Amino acid metabolism	TAT; tyrosine aminotransferase [EC:2.6.1.5]	Metabolism
c45828_g2_i1	K00815	00360 Phenylalanine metabolism	Amino acid metabolism	TAT; tyrosine aminotransferase [EC:2.6.1.5]	Metabolism
c45828_g2_i2	K00815	00350 Tyrosine metabolism	Amino acid metabolism	TAT; tyrosine aminotransferase [EC:2.6.1.5]	Metabolism
c45828_g2_i2	K00815	00400 Phenylalanine, tyrosine and tryptophan biosynthesis	Amino acid metabolism	TAT; tyrosine aminotransferase [EC:2.6.1.5]	Metabolism
c45828_g2_i2	K00815	00270 Cysteine and methionine metabolism	Amino acid metabolism	TAT; tyrosine aminotransferase [EC:2.6.1.5]	Metabolism
c45828_g2_i2	K00815	00360 Phenylalanine metabolism	Amino acid metabolism	TAT; tyrosine aminotransferase [EC:2.6.1.5]	Metabolism
c45828_g2_i3	K00815	00350 Tyrosine metabolism	Amino acid metabolism	TAT; tyrosine aminotransferase [EC:2.6.1.5]	Metabolism
c45828_g2_i3	K00815	00400 Phenylalanine, tyrosine and tryptophan biosynthesis	Amino acid metabolism	TAT; tyrosine aminotransferase [EC:2.6.1.5]	Metabolism
c45828_g2_i3	K00815	00270 Cysteine and methionine metabolism	Amino acid metabolism	TAT; tyrosine aminotransferase [EC:2.6.1.5]	Metabolism
c45828_g2_i3	K00815	00360 Phenylalanine metabolism	Amino acid metabolism	TAT; tyrosine aminotransferase [EC:2.6.1.5]	Metabolism
c45888_g1_i1	K00001	00350 Tyrosine metabolism	Amino acid metabolism	E1.1.1.1; alcohol dehydrogenase [EC:1.1.1.1]	Metabolism
c45961_g1_i1	K01640	00280 Valine, leucine and isoleucine degradation	Amino acid metabolism	E4.1.3.4; hydroxymethylglutaryl-CoA lyase [EC:4.1.3.4]	Metabolism
c45961_g1_i2	K01640	00280 Valine, leucine and isoleucine degradation	Amino acid metabolism	E4.1.3.4; hydroxymethylglutaryl-CoA lyase [EC:4.1.3.4]	Metabolism
c45961_g1_i3	K01640	00280 Valine, leucine and isoleucine degradation	Amino acid metabolism	E4.1.3.4; hydroxymethylglutaryl-CoA lyase [EC:4.1.3.4]	Metabolism
c45986_g1_i1	K00472	00330 Arginine and proline metabolism	Amino acid metabolism	P4HA; prolyl 4-hydroxylase [EC:1.14.11.2]	Metabolism
c45986_g1_i2	K00472	00330 Arginine and proline metabolism	Amino acid metabolism	P4HA; prolyl 4-hydroxylase [EC:1.14.11.2]	Metabolism
c45986_g1_i3	K00472	00330 Arginine and proline metabolism	Amino acid metabolism	P4HA; prolyl 4-hydroxylase [EC:1.14.11.2]	Metabolism
c45986_g1_i4	K00472	00330 Arginine and proline metabolism	Amino acid metabolism	P4HA; prolyl 4-hydroxylase [EC:1.14.11.2]	Metabolism
c45987_g1_i2	K00140	00280 Valine, leucine and isoleucine degradation	Amino acid metabolism	mmsA; malonate-semialdehyde dehydrogenase (acetylating) / methylmalonate-semialdehyde dehydrogenase [EC:1.2.1.18 1.2.1.27]	Metabolism
c46033_g2_i1	K01011	00270 Cysteine and methionine metabolism	Amino acid metabolism	TST; thiosulfate/3-mercaptopyruvate sulfurtransferase [EC:2.8.1.1 2.8.1.2]	Metabolism
c46033_g2_i2	K01011	00270 Cysteine and methionine metabolism	Amino acid metabolism	TST; thiosulfate/3-mercaptopyruvate sulfurtransferase [EC:2.8.1.1 2.8.1.2]	Metabolism
c46073_g1_i1	K00626	00380 Tryptophan metabolism	Amino acid metabolism	E2.3.1.9; acetyl-CoA C-acetyltransferase [EC:2.3.1.9]	Metabolism
c46073_g1_i1	K00626	00310 Lysine degradation	Amino acid metabolism	E2.3.1.9; acetyl-CoA C-acetyltransferase [EC:2.3.1.9]	Metabolism
c46073_g1_i1	K00626	00280 Valine, leucine and isoleucine degradation	Amino acid metabolism	E2.3.1.9; acetyl-CoA C-acetyltransferase [EC:2.3.1.9]	Metabolism
c46073_g1_i2	K00626	00380 Tryptophan metabolism	Amino acid metabolism	E2.3.1.9; acetyl-CoA C-acetyltransferase [EC:2.3.1.9]	Metabolism
c46073_g1_i2	K00626	00310 Lysine degradation	Amino acid metabolism	E2.3.1.9; acetyl-CoA C-acetyltransferase [EC:2.3.1.9]	Metabolism
c46073_g1_i2	K00626	00280 Valine, leucine and isoleucine degradation	Amino acid metabolism	E2.3.1.9; acetyl-CoA C-acetyltransferase [EC:2.3.1.9]	Metabolism
c46073_g1_i4	K00626	00380 Tryptophan metabolism	Amino acid metabolism	E2.3.1.9; acetyl-CoA C-acetyltransferase [EC:2.3.1.9]	Metabolism
c46073_g1_i4	K00626	00310 Lysine degradation	Amino acid metabolism	E2.3.1.9; acetyl-CoA C-acetyltransferase [EC:2.3.1.9]	Metabolism
c46073_g1_i4	K00626	00280 Valine, leucine and isoleucine degradation	Amino acid metabolism	E2.3.1.9; acetyl-CoA C-acetyltransferase [EC:2.3.1.9]	Metabolism
c46073_g1_i5	K00626	00380 Tryptophan metabolism	Amino acid metabolism	E2.3.1.9; acetyl-CoA C-acetyltransferase [EC:2.3.1.9]	Metabolism
c46073_g1_i5	K00626	00310 Lysine degradation	Amino acid metabolism	E2.3.1.9; acetyl-CoA C-acetyltransferase [EC:2.3.1.9]	Metabolism
c46073_g1_i5	K00626	00280 Valine, leucine and isoleucine degradation	Amino acid metabolism	E2.3.1.9; acetyl-CoA C-acetyltransferase [EC:2.3.1.9]	Metabolism
c46192_g1_i1	K01609	00400 Phenylalanine, tyrosine and tryptophan biosynthesis	Amino acid metabolism	trpC; indole-3-glycerol phosphate synthase [EC:4.1.1.48]	Metabolism
c46192_g1_i2	K01609	00400 Phenylalanine, tyrosine and tryptophan biosynthesis	Amino acid metabolism	trpC; indole-3-glycerol phosphate synthase [EC:4.1.1.48]	Metabolism
c46192_g1_i3	K01609	00400 Phenylalanine, tyrosine and tryptophan biosynthesis	Amino acid metabolism	trpC; indole-3-glycerol phosphate synthase [EC:4.1.1.48]	Metabolism
c46227_g1_i1	K00472	00330 Arginine and proline metabolism	Amino acid metabolism	P4HA; prolyl 4-hydroxylase [EC:1.14.11.2]	Metabolism
c46227_g1_i2	K00472	00330 Arginine and proline metabolism	Amino acid metabolism	P4HA; prolyl 4-hydroxylase [EC:1.14.11.2]	Metabolism
c46227_g1_i3	K00472	00330 Arginine and proline metabolism	Amino acid metabolism	P4HA; prolyl 4-hydroxylase [EC:1.14.11.2]	Metabolism
c46227_g1_i4	K00472	00330 Arginine and proline metabolism	Amino acid metabolism	P4HA; prolyl 4-hydroxylase [EC:1.14.11.2]	Metabolism
c46228_g1_i1	K15919	00260 Glycine, serine and threonine metabolism	Amino acid metabolism	HPR2; hydroxypyruvate reductase 2	Metabolism
c46228_g1_i2	K15919	00260 Glycine, serine and threonine metabolism	Amino acid metabolism	HPR2; hydroxypyruvate reductase 2	Metabolism
c46264_g2_i1	K00472	00330 Arginine and proline metabolism	Amino acid metabolism	P4HA; prolyl 4-hydroxylase [EC:1.14.11.2]	Metabolism
c46264_g2_i2	K00472	00330 Arginine and proline metabolism	Amino acid metabolism	P4HA; prolyl 4-hydroxylase [EC:1.14.11.2]	Metabolism
c46264_g2_i3	K00472	00330 Arginine and proline metabolism	Amino acid metabolism	P4HA; prolyl 4-hydroxylase [EC:1.14.11.2]	Metabolism
c46286_g1_i1	K01626	00400 Phenylalanine, tyrosine and tryptophan biosynthesis	Amino acid metabolism	E2.5.1.54; 3-deoxy-7-phosphoheptulonate synthase [EC:2.5.1.54]	Metabolism
c46286_g2_i1	K01626	00400 Phenylalanine, tyrosine and tryptophan biosynthesis	Amino acid metabolism	E2.5.1.54; 3-deoxy-7-phosphoheptulonate synthase [EC:2.5.1.54]	Metabolism
c46286_g2_i2	K01626	00400 Phenylalanine, tyrosine and tryptophan biosynthesis	Amino acid metabolism	E2.5.1.54; 3-deoxy-7-phosphoheptulonate synthase [EC:2.5.1.54]	Metabolism
c46286_g2_i3	K01626	00400 Phenylalanine, tyrosine and tryptophan biosynthesis	Amino acid metabolism	E2.5.1.54; 3-deoxy-7-phosphoheptulonate synthase [EC:2.5.1.54]	Metabolism
c46315_g1_i2	K05605	00280 Valine, leucine and isoleucine degradation	Amino acid metabolism	HIBCH; 3-hydroxyisobutyryl-CoA hydrolase [EC:3.1.2.4]	Metabolism
c46315_g1_i3	K05605	00280 Valine, leucine and isoleucine degradation	Amino acid metabolism	HIBCH; 3-hydroxyisobutyryl-CoA hydrolase [EC:3.1.2.4]	Metabolism
c46315_g1_i4	K05605	00280 Valine, leucine and isoleucine degradation	Amino acid metabolism	HIBCH; 3-hydroxyisobutyryl-CoA hydrolase [EC:3.1.2.4]	Metabolism
c46491_g1_i1	K10206	00300 Lysine biosynthesis	Amino acid metabolism	E2.6.1.83; LL-diaminopimelate aminotransferase [EC:2.6.1.83]	Metabolism
c46491_g1_i2	K10206	00300 Lysine biosynthesis	Amino acid metabolism	E2.6.1.83; LL-diaminopimelate aminotransferase [EC:2.6.1.83]	Metabolism
c46491_g1_i3	K10206	00300 Lysine biosynthesis	Amino acid metabolism	E2.6.1.83; LL-diaminopimelate aminotransferase [EC:2.6.1.83]	Metabolism
c46491_g1_i4	K10206	00300 Lysine biosynthesis	Amino acid metabolism	E2.6.1.83; LL-diaminopimelate aminotransferase [EC:2.6.1.83]	Metabolism
c46502_g1_i1	K00891	00400 Phenylalanine, tyrosine and tryptophan biosynthesis	Amino acid metabolism	E2.7.1.71; shikimate kinase [EC:2.7.1.71]	Metabolism
c46502_g1_i2	K00891	00400 Phenylalanine, tyrosine and tryptophan biosynthesis	Amino acid metabolism	E2.7.1.71; shikimate kinase [EC:2.7.1.71]	Metabolism
c46573_g1_i1	K11816	00380 Tryptophan metabolism	Amino acid metabolism	YUCCA; indole-3-pyruvate monooxygenase [EC:1.14.13.168]	Metabolism
c46575_g1_i1	K00074	00360 Phenylalanine metabolism	Amino acid metabolism	paaH; 3-hydroxybutyryl-CoA dehydrogenase [EC:1.1.1.157]	Metabolism
c46575_g1_i2	K00074	00360 Phenylalanine metabolism	Amino acid metabolism	paaH; 3-hydroxybutyryl-CoA dehydrogenase [EC:1.1.1.157]	Metabolism
c46575_g1_i4	K00074	00360 Phenylalanine metabolism	Amino acid metabolism	paaH; 3-hydroxybutyryl-CoA dehydrogenase [EC:1.1.1.157]	Metabolism
c46575_g1_i5	K00074	00360 Phenylalanine metabolism	Amino acid metabolism	paaH; 3-hydroxybutyryl-CoA dehydrogenase [EC:1.1.1.157]	Metabolism
c46575_g1_i6	K00074	00360 Phenylalanine metabolism	Amino acid metabolism	paaH; 3-hydroxybutyryl-CoA dehydrogenase [EC:1.1.1.157]	Metabolism
c46575_g1_i7	K00074	00360 Phenylalanine metabolism	Amino acid metabolism	paaH; 3-hydroxybutyryl-CoA dehydrogenase [EC:1.1.1.157]	Metabolism
c46575_g1_i8	K00074	00360 Phenylalanine metabolism	Amino acid metabolism	paaH; 3-hydroxybutyryl-CoA dehydrogenase [EC:1.1.1.157]	Metabolism
c46587_g1_i1	K01738	00270 Cysteine and methionine metabolism	Amino acid metabolism	cysK; cysteine synthase A [EC:2.5.1.47]	Metabolism
c46587_g1_i3	K01738	00270 Cysteine and methionine metabolism	Amino acid metabolism	cysK; cysteine synthase A [EC:2.5.1.47]	Metabolism
c46587_g1_i4	K01738	00270 Cysteine and methionine metabolism	Amino acid metabolism	cysK; cysteine synthase A [EC:2.5.1.47]	Metabolism
c46587_g1_i5	K01738	00270 Cysteine and methionine metabolism	Amino acid metabolism	cysK; cysteine synthase A [EC:2.5.1.47]	Metabolism
c46587_g1_i6	K01738	00270 Cysteine and methionine metabolism	Amino acid metabolism	cysK; cysteine synthase A [EC:2.5.1.47]	Metabolism
c46587_g1_i7	K01738	00270 Cysteine and methionine metabolism	Amino acid metabolism	cysK; cysteine synthase A [EC:2.5.1.47]	Metabolism
c46587_g1_i8	K01738	00270 Cysteine and methionine metabolism	Amino acid metabolism	cysK; cysteine synthase A [EC:2.5.1.47]	Metabolism
c46587_g1_i9	K01738	00270 Cysteine and methionine metabolism	Amino acid metabolism	cysK; cysteine synthase A [EC:2.5.1.47]	Metabolism
c46587_g1_i10	K01738	00270 Cysteine and methionine metabolism	Amino acid metabolism	cysK; cysteine synthase A [EC:2.5.1.47]	Metabolism
c46624_g1_i2	K00286	00330 Arginine and proline metabolism	Amino acid metabolism	proC; pyrroline-5-carboxylate reductase [EC:1.5.1.2]	Metabolism
c46664_g1_i1	K01663	00340 Histidine metabolism	Amino acid metabolism	HIS7; glutamine amidotransferase / cyclase [EC:2.4.2.- 4.1.3.-]	Metabolism
c46664_g1_i2	K01663	00340 Histidine metabolism	Amino acid metabolism	HIS7; glutamine amidotransferase / cyclase [EC:2.4.2.- 4.1.3.-]	Metabolism
c46668_g1_i2	K00128	00380 Tryptophan metabolism	Amino acid metabolism	ALDH; aldehyde dehydrogenase (NAD+) [EC:1.2.1.3]	Metabolism
c46668_g1_i2	K00128	00340 Histidine metabolism	Amino acid metabolism	ALDH; aldehyde dehydrogenase (NAD+) [EC:1.2.1.3]	Metabolism
c46668_g1_i2	K00128	00280 Valine, leucine and isoleucine degradation	Amino acid metabolism	ALDH; aldehyde dehydrogenase (NAD+) [EC:1.2.1.3]	Metabolism
c46668_g1_i2	K00128	00310 Lysine degradation	Amino acid metabolism	ALDH; aldehyde dehydrogenase (NAD+) [EC:1.2.1.3]	Metabolism
c46668_g1_i2	K00128	00330 Arginine and proline metabolism	Amino acid metabolism	ALDH; aldehyde dehydrogenase (NAD+) [EC:1.2.1.3]	Metabolism
c46693_g1_i1	K00789	00270 Cysteine and methionine metabolism	Amino acid metabolism	metK; S-adenosylmethionine synthetase [EC:2.5.1.6]	Metabolism
c46755_g1_i1	K13566	00250 Alanine, aspartate and glutamate metabolism	Amino acid metabolism	NIT2; omega-amidase [EC:3.5.1.3]	Metabolism
c46755_g1_i2	K13566	00250 Alanine, aspartate and glutamate metabolism	Amino acid metabolism	NIT2; omega-amidase [EC:3.5.1.3]	Metabolism
c46772_g1_i1	K12657	00330 Arginine and proline metabolism	Amino acid metabolism	ALDH18A1; delta-1-pyrroline-5-carboxylate synthetase [EC:2.7.2.11 1.2.1.41]	Metabolism
c46772_g2_i2	K12657	00330 Arginine and proline metabolism	Amino acid metabolism	ALDH18A1; delta-1-pyrroline-5-carboxylate synthetase [EC:2.7.2.11 1.2.1.41]	Metabolism
c46772_g2_i3	K12657	00330 Arginine and proline metabolism	Amino acid metabolism	ALDH18A1; delta-1-pyrroline-5-carboxylate synthetase [EC:2.7.2.11 1.2.1.41]	Metabolism
c46776_g1_i1	K08963	00270 Cysteine and methionine metabolism	Amino acid metabolism	mtnA; methylthioribose-1-phosphate isomerase [EC:5.3.1.23]	Metabolism
c46776_g1_i2	K08963	00270 Cysteine and methionine metabolism	Amino acid metabolism	mtnA; methylthioribose-1-phosphate isomerase [EC:5.3.1.23]	Metabolism
c46791_g1_i1	K01590	00340 Histidine metabolism	Amino acid metabolism	hdc; histidine decarboxylase [EC:4.1.1.22]	Metabolism
c46791_g1_i2	K01590	00340 Histidine metabolism	Amino acid metabolism	hdc; histidine decarboxylase [EC:4.1.1.22]	Metabolism
c46791_g1_i3	K01590	00340 Histidine metabolism	Amino acid metabolism	hdc; histidine decarboxylase [EC:4.1.1.22]	Metabolism
c46791_g1_i5	K01590	00340 Histidine metabolism	Amino acid metabolism	hdc; histidine decarboxylase [EC:4.1.1.22]	Metabolism
c46791_g1_i6	K01590	00340 Histidine metabolism	Amino acid metabolism	hdc; histidine decarboxylase [EC:4.1.1.22]	Metabolism
c46791_g1_i8	K01590	00340 Histidine metabolism	Amino acid metabolism	hdc; histidine decarboxylase [EC:4.1.1.22]	Metabolism
c46845_g2_i2	K01969	00280 Valine, leucine and isoleucine degradation	Amino acid metabolism	E6.4.1.4B; 3-methylcrotonyl-CoA carboxylase beta subunit [EC:6.4.1.4]	Metabolism
c46890_g1_i1	K00026	00270 Cysteine and methionine metabolism	Amino acid metabolism	MDH2; malate dehydrogenase [EC:1.1.1.37]	Metabolism
c46909_g1_i2	K11423	00310 Lysine degradation	Amino acid metabolism	SETD2; histone-lysine N-methyltransferase SETD2 [EC:2.1.1.43]	Metabolism
c46909_g1_i3	K11423	00310 Lysine degradation	Amino acid metabolism	SETD2; histone-lysine N-methyltransferase SETD2 [EC:2.1.1.43]	Metabolism
c46909_g1_i4	K11423	00310 Lysine degradation	Amino acid metabolism	SETD2; histone-lysine N-methyltransferase SETD2 [EC:2.1.1.43]	Metabolism
c46927_g2_i2	K01590	00340 Histidine metabolism	Amino acid metabolism	hdc; histidine decarboxylase [EC:4.1.1.22]	Metabolism
c46970_g1_i1	K01557	00350 Tyrosine metabolism	Amino acid metabolism	FAHD1; acylpyruvate hydrolase [EC:3.7.1.5]	Metabolism
c46970_g1_i2	K01557	00350 Tyrosine metabolism	Amino acid metabolism	FAHD1; acylpyruvate hydrolase [EC:3.7.1.5]	Metabolism
c46970_g1_i3	K01557	00350 Tyrosine metabolism	Amino acid metabolism	FAHD1; acylpyruvate hydrolase [EC:3.7.1.5]	Metabolism
c46970_g5_i1	K01557	00350 Tyrosine metabolism	Amino acid metabolism	FAHD1; acylpyruvate hydrolase [EC:3.7.1.5]	Metabolism
c46972_g1_i1	K01583	00330 Arginine and proline metabolism	Amino acid metabolism	E4.1.1.19; arginine decarboxylase [EC:4.1.1.19]	Metabolism
c46972_g2_i1	K01583	00330 Arginine and proline metabolism	Amino acid metabolism	E4.1.1.19; arginine decarboxylase [EC:4.1.1.19]	Metabolism
c46972_g2_i2	K01583	00330 Arginine and proline metabolism	Amino acid metabolism	E4.1.1.19; arginine decarboxylase [EC:4.1.1.19]	Metabolism
c46983_g1_i1	K07408	00380 Tryptophan metabolism	Amino acid metabolism	CYP1A1; cytochrome P450, family 1, subfamily A, polypeptide 1 [EC:1.14.14.1]	Metabolism
c47009_g1_i1	K00166	00280 Valine, leucine and isoleucine degradation	Amino acid metabolism	BCKDHA; 2-oxoisovalerate dehydrogenase E1 component alpha subunit [EC:1.2.4.4]	Metabolism
c47009_g1_i2	K00166	00280 Valine, leucine and isoleucine degradation	Amino acid metabolism	BCKDHA; 2-oxoisovalerate dehydrogenase E1 component alpha subunit [EC:1.2.4.4]	Metabolism
c47015_g1_i1	K01834	00260 Glycine, serine and threonine metabolism	Amino acid metabolism	PGAM; 2,3-bisphosphoglycerate-dependent phosphoglycerate mutase [EC:5.4.2.11]	Metabolism
c47015_g1_i2	K01834	00260 Glycine, serine and threonine metabolism	Amino acid metabolism	PGAM; 2,3-bisphosphoglycerate-dependent phosphoglycerate mutase [EC:5.4.2.11]	Metabolism
c47015_g1_i5	K01834	00260 Glycine, serine and threonine metabolism	Amino acid metabolism	PGAM; 2,3-bisphosphoglycerate-dependent phosphoglycerate mutase [EC:5.4.2.11]	Metabolism
c47015_g1_i6	K01834	00260 Glycine, serine and threonine metabolism	Amino acid metabolism	PGAM; 2,3-bisphosphoglycerate-dependent phosphoglycerate mutase [EC:5.4.2.11]	Metabolism
c47060_g1_i1	K00253	00280 Valine, leucine and isoleucine degradation	Amino acid metabolism	IVD; isovaleryl-CoA dehydrogenase [EC:1.3.8.4]	Metabolism
c47060_g1_i2	K00253	00280 Valine, leucine and isoleucine degradation	Amino acid metabolism	IVD; isovaleryl-CoA dehydrogenase [EC:1.3.8.4]	Metabolism
c47060_g1_i3	K00253	00280 Valine, leucine and isoleucine degradation	Amino acid metabolism	IVD; isovaleryl-CoA dehydrogenase [EC:1.3.8.4]	Metabolism
c47060_g1_i4	K00253	00280 Valine, leucine and isoleucine degradation	Amino acid metabolism	IVD; isovaleryl-CoA dehydrogenase [EC:1.3.8.4]	Metabolism
c47060_g1_i5	K00253	00280 Valine, leucine and isoleucine degradation	Amino acid metabolism	IVD; isovaleryl-CoA dehydrogenase [EC:1.3.8.4]	Metabolism
c47060_g1_i6	K00253	00280 Valine, leucine and isoleucine degradation	Amino acid metabolism	IVD; isovaleryl-CoA dehydrogenase [EC:1.3.8.4]	Metabolism
c47060_g1_i7	K00253	00280 Valine, leucine and isoleucine degradation	Amino acid metabolism	IVD; isovaleryl-CoA dehydrogenase [EC:1.3.8.4]	Metabolism
c47060_g1_i8	K00253	00280 Valine, leucine and isoleucine degradation	Amino acid metabolism	IVD; isovaleryl-CoA dehydrogenase [EC:1.3.8.4]	Metabolism
c47060_g1_i9	K00253	00280 Valine, leucine and isoleucine degradation	Amino acid metabolism	IVD; isovaleryl-CoA dehydrogenase [EC:1.3.8.4]	Metabolism
c47078_g1_i1	K00547	00270 Cysteine and methionine metabolism	Amino acid metabolism	mmuM; homocysteine S-methyltransferase [EC:2.1.1.10]	Metabolism
c47078_g1_i3	K00547	00270 Cysteine and methionine metabolism	Amino acid metabolism	mmuM; homocysteine S-methyltransferase [EC:2.1.1.10]	Metabolism
c47078_g1_i4	K00547	00270 Cysteine and methionine metabolism	Amino acid metabolism	mmuM; homocysteine S-methyltransferase [EC:2.1.1.10]	Metabolism
c47157_g2_i1	K13566	00250 Alanine, aspartate and glutamate metabolism	Amino acid metabolism	NIT2; omega-amidase [EC:3.5.1.3]	Metabolism
c47185_g1_i1	K00588	00360 Phenylalanine metabolism	Amino acid metabolism	E2.1.1.104; caffeoyl-CoA O-methyltransferase [EC:2.1.1.104]	Metabolism
c47193_g1_i1	K00826	00290 Valine, leucine and isoleucine biosynthesis	Amino acid metabolism	E2.6.1.42; branched-chain amino acid aminotransferase [EC:2.6.1.42]	Metabolism
c47193_g1_i1	K00826	00280 Valine, leucine and isoleucine degradation	Amino acid metabolism	E2.6.1.42; branched-chain amino acid aminotransferase [EC:2.6.1.42]	Metabolism
c47193_g1_i1	K00826	00270 Cysteine and methionine metabolism	Amino acid metabolism	E2.6.1.42; branched-chain amino acid aminotransferase [EC:2.6.1.42]	Metabolism
c47254_g1_i1	K11422	00310 Lysine degradation	Amino acid metabolism	SETD1; histone-lysine N-methyltransferase SETD1 [EC:2.1.1.43]	Metabolism
c47254_g1_i2	K11422	00310 Lysine degradation	Amino acid metabolism	SETD1; histone-lysine N-methyltransferase SETD1 [EC:2.1.1.43]	Metabolism
c47257_g1_i1	K01438	00220 Arginine biosynthesis	Amino acid metabolism	argE; acetylornithine deacetylase [EC:3.5.1.16]	Metabolism
c47257_g1_i2	K01438	00220 Arginine biosynthesis	Amino acid metabolism	argE; acetylornithine deacetylase [EC:3.5.1.16]	Metabolism
c47257_g1_i3	K01438	00220 Arginine biosynthesis	Amino acid metabolism	argE; acetylornithine deacetylase [EC:3.5.1.16]	Metabolism
c47257_g1_i4	K01438	00220 Arginine biosynthesis	Amino acid metabolism	argE; acetylornithine deacetylase [EC:3.5.1.16]	Metabolism
c47287_g1_i1	K01920	00270 Cysteine and methionine metabolism	Amino acid metabolism	gshB; glutathione synthase [EC:6.3.2.3]	Metabolism
c47287_g1_i2	K01920	00270 Cysteine and methionine metabolism	Amino acid metabolism	gshB; glutathione synthase [EC:6.3.2.3]	Metabolism
c47287_g1_i3	K01920	00270 Cysteine and methionine metabolism	Amino acid metabolism	gshB; glutathione synthase [EC:6.3.2.3]	Metabolism
c47304_g1_i1	K00026	00270 Cysteine and methionine metabolism	Amino acid metabolism	MDH2; malate dehydrogenase [EC:1.1.1.37]	Metabolism
c47306_g1_i1	K15849	00350 Tyrosine metabolism	Amino acid metabolism	PAT; bifunctional aspartate aminotransferase and glutamate/aspartate-prephenate aminotransferase [EC:2.6.1.1 2.6.1.78 2.6.1.79]	Metabolism
c47306_g1_i1	K15849	00400 Phenylalanine, tyrosine and tryptophan biosynthesis	Amino acid metabolism	PAT; bifunctional aspartate aminotransferase and glutamate/aspartate-prephenate aminotransferase [EC:2.6.1.1 2.6.1.78 2.6.1.79]	Metabolism
c47306_g1_i1	K15849	00360 Phenylalanine metabolism	Amino acid metabolism	PAT; bifunctional aspartate aminotransferase and glutamate/aspartate-prephenate aminotransferase [EC:2.6.1.1 2.6.1.78 2.6.1.79]	Metabolism
c47347_g1_i1	K14454	00250 Alanine, aspartate and glutamate metabolism	Amino acid metabolism	GOT1; aspartate aminotransferase, cytoplasmic [EC:2.6.1.1]	Metabolism
c47347_g1_i1	K14454	00400 Phenylalanine, tyrosine and tryptophan biosynthesis	Amino acid metabolism	GOT1; aspartate aminotransferase, cytoplasmic [EC:2.6.1.1]	Metabolism
c47347_g1_i1	K14454	00360 Phenylalanine metabolism	Amino acid metabolism	GOT1; aspartate aminotransferase, cytoplasmic [EC:2.6.1.1]	Metabolism
c47347_g1_i1	K14454	00350 Tyrosine metabolism	Amino acid metabolism	GOT1; aspartate aminotransferase, cytoplasmic [EC:2.6.1.1]	Metabolism
c47347_g1_i1	K14454	00270 Cysteine and methionine metabolism	Amino acid metabolism	GOT1; aspartate aminotransferase, cytoplasmic [EC:2.6.1.1]	Metabolism
c47347_g1_i1	K14454	00220 Arginine biosynthesis	Amino acid metabolism	GOT1; aspartate aminotransferase, cytoplasmic [EC:2.6.1.1]	Metabolism
c47347_g1_i1	K14454	00330 Arginine and proline metabolism	Amino acid metabolism	GOT1; aspartate aminotransferase, cytoplasmic [EC:2.6.1.1]	Metabolism
c47364_g1_i1	K00797	00270 Cysteine and methionine metabolism	Amino acid metabolism	speE; spermidine synthase [EC:2.5.1.16]	Metabolism
c47364_g1_i1	K00797	00330 Arginine and proline metabolism	Amino acid metabolism	speE; spermidine synthase [EC:2.5.1.16]	Metabolism
c47364_g1_i2	K00797	00270 Cysteine and methionine metabolism	Amino acid metabolism	speE; spermidine synthase [EC:2.5.1.16]	Metabolism
c47364_g1_i2	K00797	00330 Arginine and proline metabolism	Amino acid metabolism	speE; spermidine synthase [EC:2.5.1.16]	Metabolism
c47367_g1_i1	K01693	00340 Histidine metabolism	Amino acid metabolism	hisB; imidazoleglycerol-phosphate dehydratase [EC:4.2.1.19]	Metabolism
c47377_g1_i2	K05607	00280 Valine, leucine and isoleucine degradation	Amino acid metabolism	AUH; methylglutaconyl-CoA hydratase [EC:4.2.1.18]	Metabolism
c47377_g1_i3	K05607	00280 Valine, leucine and isoleucine degradation	Amino acid metabolism	AUH; methylglutaconyl-CoA hydratase [EC:4.2.1.18]	Metabolism
c47383_g1_i2	K00472	00330 Arginine and proline metabolism	Amino acid metabolism	P4HA; prolyl 4-hydroxylase [EC:1.14.11.2]	Metabolism
c47383_g1_i3	K00472	00330 Arginine and proline metabolism	Amino acid metabolism	P4HA; prolyl 4-hydroxylase [EC:1.14.11.2]	Metabolism
c47383_g1_i4	K00472	00330 Arginine and proline metabolism	Amino acid metabolism	P4HA; prolyl 4-hydroxylase [EC:1.14.11.2]	Metabolism
c47383_g1_i5	K00472	00330 Arginine and proline metabolism	Amino acid metabolism	P4HA; prolyl 4-hydroxylase [EC:1.14.11.2]	Metabolism
c47383_g1_i6	K00472	00330 Arginine and proline metabolism	Amino acid metabolism	P4HA; prolyl 4-hydroxylase [EC:1.14.11.2]	Metabolism
c47383_g1_i7	K00472	00330 Arginine and proline metabolism	Amino acid metabolism	P4HA; prolyl 4-hydroxylase [EC:1.14.11.2]	Metabolism
c47383_g1_i8	K00472	00330 Arginine and proline metabolism	Amino acid metabolism	P4HA; prolyl 4-hydroxylase [EC:1.14.11.2]	Metabolism
c47417_g2_i1	K00789	00270 Cysteine and methionine metabolism	Amino acid metabolism	metK; S-adenosylmethionine synthetase [EC:2.5.1.6]	Metabolism
c47417_g2_i2	K00789	00270 Cysteine and methionine metabolism	Amino acid metabolism	metK; S-adenosylmethionine synthetase [EC:2.5.1.6]	Metabolism
c47417_g2_i3	K00789	00270 Cysteine and methionine metabolism	Amino acid metabolism	metK; S-adenosylmethionine synthetase [EC:2.5.1.6]	Metabolism
c47417_g3_i1	K00789	00270 Cysteine and methionine metabolism	Amino acid metabolism	metK; S-adenosylmethionine synthetase [EC:2.5.1.6]	Metabolism
c47424_g1_i2	K05933	00270 Cysteine and methionine metabolism	Amino acid metabolism	E1.14.17.4; aminocyclopropanecarboxylate oxidase [EC:1.14.17.4]	Metabolism
c47424_g1_i3	K05933	00270 Cysteine and methionine metabolism	Amino acid metabolism	E1.14.17.4; aminocyclopropanecarboxylate oxidase [EC:1.14.17.4]	Metabolism
c47520_g1_i1	K00789	00270 Cysteine and methionine metabolism	Amino acid metabolism	metK; S-adenosylmethionine synthetase [EC:2.5.1.6]	Metabolism
c47520_g1_i2	K00789	00270 Cysteine and methionine metabolism	Amino acid metabolism	metK; S-adenosylmethionine synthetase [EC:2.5.1.6]	Metabolism
c47520_g1_i3	K00789	00270 Cysteine and methionine metabolism	Amino acid metabolism	metK; S-adenosylmethionine synthetase [EC:2.5.1.6]	Metabolism
c47520_g1_i4	K00789	00270 Cysteine and methionine metabolism	Amino acid metabolism	metK; S-adenosylmethionine synthetase [EC:2.5.1.6]	Metabolism
c47520_g1_i5	K00789	00270 Cysteine and methionine metabolism	Amino acid metabolism	metK; S-adenosylmethionine synthetase [EC:2.5.1.6]	Metabolism
c47547_g1_i2	K05605	00280 Valine, leucine and isoleucine degradation	Amino acid metabolism	HIBCH; 3-hydroxyisobutyryl-CoA hydrolase [EC:3.1.2.4]	Metabolism
c47547_g1_i3	K05605	00280 Valine, leucine and isoleucine degradation	Amino acid metabolism	HIBCH; 3-hydroxyisobutyryl-CoA hydrolase [EC:3.1.2.4]	Metabolism
c47547_g1_i4	K05605	00280 Valine, leucine and isoleucine degradation	Amino acid metabolism	HIBCH; 3-hydroxyisobutyryl-CoA hydrolase [EC:3.1.2.4]	Metabolism
c47547_g1_i5	K05605	00280 Valine, leucine and isoleucine degradation	Amino acid metabolism	HIBCH; 3-hydroxyisobutyryl-CoA hydrolase [EC:3.1.2.4]	Metabolism
c47605_g1_i2	K14677	00220 Arginine biosynthesis	Amino acid metabolism	ACY1; aminoacylase [EC:3.5.1.14]	Metabolism
c47611_g1_i1	K12251	00330 Arginine and proline metabolism	Amino acid metabolism	aguB; N-carbamoylputrescine amidase [EC:3.5.1.53]	Metabolism
c47611_g1_i2	K12251	00330 Arginine and proline metabolism	Amino acid metabolism	aguB; N-carbamoylputrescine amidase [EC:3.5.1.53]	Metabolism
c47611_g1_i3	K12251	00330 Arginine and proline metabolism	Amino acid metabolism	aguB; N-carbamoylputrescine amidase [EC:3.5.1.53]	Metabolism
c47611_g1_i4	K12251	00330 Arginine and proline metabolism	Amino acid metabolism	aguB; N-carbamoylputrescine amidase [EC:3.5.1.53]	Metabolism
c47646_g2_i1	K15919	00260 Glycine, serine and threonine metabolism	Amino acid metabolism	HPR2; hydroxypyruvate reductase 2	Metabolism
c47646_g2_i2	K15919	00260 Glycine, serine and threonine metabolism	Amino acid metabolism	HPR2; hydroxypyruvate reductase 2	Metabolism
c47646_g2_i3	K15919	00260 Glycine, serine and threonine metabolism	Amino acid metabolism	HPR2; hydroxypyruvate reductase 2	Metabolism
c47715_g2_i1	K11820	00380 Tryptophan metabolism	Amino acid metabolism	UGT74B1; N-hydroxythioamide S-beta-glucosyltransferase [EC:2.4.1.195]	Metabolism
c47715_g1_i2	K11820	00380 Tryptophan metabolism	Amino acid metabolism	UGT74B1; N-hydroxythioamide S-beta-glucosyltransferase [EC:2.4.1.195]	Metabolism
c47785_g1_i2	K00133	00270 Cysteine and methionine metabolism	Amino acid metabolism	asd; aspartate-semialdehyde dehydrogenase [EC:1.2.1.11]	Metabolism
c47785_g1_i2	K00133	00300 Lysine biosynthesis	Amino acid metabolism	asd; aspartate-semialdehyde dehydrogenase [EC:1.2.1.11]	Metabolism
c47785_g1_i2	K00133	00260 Glycine, serine and threonine metabolism	Amino acid metabolism	asd; aspartate-semialdehyde dehydrogenase [EC:1.2.1.11]	Metabolism
c47785_g1_i3	K00133	00270 Cysteine and methionine metabolism	Amino acid metabolism	asd; aspartate-semialdehyde dehydrogenase [EC:1.2.1.11]	Metabolism
c47785_g1_i3	K00133	00300 Lysine biosynthesis	Amino acid metabolism	asd; aspartate-semialdehyde dehydrogenase [EC:1.2.1.11]	Metabolism
c47785_g1_i3	K00133	00260 Glycine, serine and threonine metabolism	Amino acid metabolism	asd; aspartate-semialdehyde dehydrogenase [EC:1.2.1.11]	Metabolism
c47785_g1_i4	K00133	00270 Cysteine and methionine metabolism	Amino acid metabolism	asd; aspartate-semialdehyde dehydrogenase [EC:1.2.1.11]	Metabolism
c47785_g1_i4	K00133	00300 Lysine biosynthesis	Amino acid metabolism	asd; aspartate-semialdehyde dehydrogenase [EC:1.2.1.11]	Metabolism
c47785_g1_i4	K00133	00260 Glycine, serine and threonine metabolism	Amino acid metabolism	asd; aspartate-semialdehyde dehydrogenase [EC:1.2.1.11]	Metabolism
c47786_g1_i2	K05359	00400 Phenylalanine, tyrosine and tryptophan biosynthesis	Amino acid metabolism	ADT; arogenate/prephenate dehydratase [EC:4.2.1.91 4.2.1.51]	Metabolism
c47786_g1_i4	K05359	00400 Phenylalanine, tyrosine and tryptophan biosynthesis	Amino acid metabolism	ADT; arogenate/prephenate dehydratase [EC:4.2.1.91 4.2.1.51]	Metabolism
c47786_g1_i7	K05359	00400 Phenylalanine, tyrosine and tryptophan biosynthesis	Amino acid metabolism	ADT; arogenate/prephenate dehydratase [EC:4.2.1.91 4.2.1.51]	Metabolism
c47786_g1_i8	K05359	00400 Phenylalanine, tyrosine and tryptophan biosynthesis	Amino acid metabolism	ADT; arogenate/prephenate dehydratase [EC:4.2.1.91 4.2.1.51]	Metabolism
c47786_g1_i9	K05359	00400 Phenylalanine, tyrosine and tryptophan biosynthesis	Amino acid metabolism	ADT; arogenate/prephenate dehydratase [EC:4.2.1.91 4.2.1.51]	Metabolism
c47786_g1_i10	K05359	00400 Phenylalanine, tyrosine and tryptophan biosynthesis	Amino acid metabolism	ADT; arogenate/prephenate dehydratase [EC:4.2.1.91 4.2.1.51]	Metabolism
c47786_g1_i11	K05359	00400 Phenylalanine, tyrosine and tryptophan biosynthesis	Amino acid metabolism	ADT; arogenate/prephenate dehydratase [EC:4.2.1.91 4.2.1.51]	Metabolism
c47828_g1_i1	K00001	00350 Tyrosine metabolism	Amino acid metabolism	E1.1.1.1; alcohol dehydrogenase [EC:1.1.1.1]	Metabolism
c47828_g1_i2	K00001	00350 Tyrosine metabolism	Amino acid metabolism	E1.1.1.1; alcohol dehydrogenase [EC:1.1.1.1]	Metabolism
c47888_g1_i2	K16903	00380 Tryptophan metabolism	Amino acid metabolism	TAA1; L-tryptophan---pyruvate aminotransferase [EC:2.6.1.99]	Metabolism
c47908_g1_i1	K03781	00380 Tryptophan metabolism	Amino acid metabolism	katE; catalase [EC:1.11.1.6]	Metabolism
c47908_g2_i1	K03781	00380 Tryptophan metabolism	Amino acid metabolism	katE; catalase [EC:1.11.1.6]	Metabolism
c12_g1_i1	K13065	00940 Phenylpropanoid biosynthesis	Biosynthesis of other secondary metabolites	E2.3.1.133; shikimate O-hydroxycinnamoyltransferase [EC:2.3.1.133]	Metabolism
c12_g1_i1	K13065	00941 Flavonoid biosynthesis	Biosynthesis of other secondary metabolites	E2.3.1.133; shikimate O-hydroxycinnamoyltransferase [EC:2.3.1.133]	Metabolism
c12_g1_i1	K13065	00945 Stilbenoid, diarylheptanoid and gingerol biosynthesis	Biosynthesis of other secondary metabolites	E2.3.1.133; shikimate O-hydroxycinnamoyltransferase [EC:2.3.1.133]	Metabolism
c284_g1_i1	K08233	00901 Indole alkaloid biosynthesis	Biosynthesis of other secondary metabolites	E3.1.1.78; polyneuridine-aldehyde esterase [EC:3.1.1.78]	Metabolism
c1114_g1_i1	K00106	00232 Caffeine metabolism	Biosynthesis of other secondary metabolites	XDH; xanthine dehydrogenase/oxidase [EC:1.17.1.4 1.17.3.2]	Metabolism
c2210_g1_i1	K00517	00945 Stilbenoid, diarylheptanoid and gingerol biosynthesis	Biosynthesis of other secondary metabolites	E1.14.-.-	Metabolism
c2473_g1_i1	K05278	00941 Flavonoid biosynthesis	Biosynthesis of other secondary metabolites	FLS; flavonol synthase [EC:1.14.11.23]	Metabolism
c3066_g1_i2	K01188	00940 Phenylpropanoid biosynthesis	Biosynthesis of other secondary metabolites	E3.2.1.21; beta-glucosidase [EC:3.2.1.21]	Metabolism
c3344_g1_i1	K08081	00960 Tropane, piperidine and pyridine alkaloid biosynthesis	Biosynthesis of other secondary metabolites	TR1; tropinone reductase I [EC:1.1.1.206]	Metabolism
c3602_g1_i2	K14455	00950 Isoquinoline alkaloid biosynthesis	Biosynthesis of other secondary metabolites	GOT2; aspartate aminotransferase, mitochondrial [EC:2.6.1.1]	Metabolism
c3602_g1_i2	K14455	00960 Tropane, piperidine and pyridine alkaloid biosynthesis	Biosynthesis of other secondary metabolites	GOT2; aspartate aminotransferase, mitochondrial [EC:2.6.1.1]	Metabolism
c4497_g1_i1	K12937	00942 Anthocyanin biosynthesis	Biosynthesis of other secondary metabolites	UGAT; cyanidin-3-O-glucoside 2''-O-glucuronosyltransferase [EC:2.4.1.254]	Metabolism
c5103_g1_i1	K01904	00940 Phenylpropanoid biosynthesis	Biosynthesis of other secondary metabolites	4CL; 4-coumarate--CoA ligase [EC:6.2.1.12]	Metabolism
c5284_g1_i1	K12355	00940 Phenylpropanoid biosynthesis	Biosynthesis of other secondary metabolites	REF1; coniferyl-aldehyde dehydrogenase [EC:1.2.1.68]	Metabolism
c5754_g1_i1	K00430	00940 Phenylpropanoid biosynthesis	Biosynthesis of other secondary metabolites	E1.11.1.7; peroxidase [EC:1.11.1.7]	Metabolism
c5789_g1_i1	K12524	00261 Monobactam biosynthesis	Biosynthesis of other secondary metabolites	thrA; bifunctional aspartokinase / homoserine dehydrogenase 1 [EC:2.7.2.4 1.1.1.3]	Metabolism
c5849_g1_i1	K00083	00940 Phenylpropanoid biosynthesis	Biosynthesis of other secondary metabolites	E1.1.1.195; cinnamyl-alcohol dehydrogenase [EC:1.1.1.195]	Metabolism
c6087_g1_i1	K09755	00940 Phenylpropanoid biosynthesis	Biosynthesis of other secondary metabolites	CYP84A; ferulate-5-hydroxylase [EC:1.14.-.-]	Metabolism
c6087_g1_i2	K09755	00940 Phenylpropanoid biosynthesis	Biosynthesis of other secondary metabolites	CYP84A; ferulate-5-hydroxylase [EC:1.14.-.-]	Metabolism
c8456_g1_i1	K00517	00945 Stilbenoid, diarylheptanoid and gingerol biosynthesis	Biosynthesis of other secondary metabolites	E1.14.-.-	Metabolism
c8542_g1_i1	K00430	00940 Phenylpropanoid biosynthesis	Biosynthesis of other secondary metabolites	E1.11.1.7; peroxidase [EC:1.11.1.7]	Metabolism
c8732_g1_i1	K01904	00940 Phenylpropanoid biosynthesis	Biosynthesis of other secondary metabolites	4CL; 4-coumarate--CoA ligase [EC:6.2.1.12]	Metabolism
c8996_g1_i1	K00430	00940 Phenylpropanoid biosynthesis	Biosynthesis of other secondary metabolites	E1.11.1.7; peroxidase [EC:1.11.1.7]	Metabolism
c9184_g1_i1	K01904	00940 Phenylpropanoid biosynthesis	Biosynthesis of other secondary metabolites	4CL; 4-coumarate--CoA ligase [EC:6.2.1.12]	Metabolism
c9546_g1_i2	K00517	00945 Stilbenoid, diarylheptanoid and gingerol biosynthesis	Biosynthesis of other secondary metabolites	E1.14.-.-	Metabolism
c9974_g1_i1	K13065	00940 Phenylpropanoid biosynthesis	Biosynthesis of other secondary metabolites	E2.3.1.133; shikimate O-hydroxycinnamoyltransferase [EC:2.3.1.133]	Metabolism
c9974_g1_i1	K13065	00941 Flavonoid biosynthesis	Biosynthesis of other secondary metabolites	E2.3.1.133; shikimate O-hydroxycinnamoyltransferase [EC:2.3.1.133]	Metabolism
c9974_g1_i1	K13065	00945 Stilbenoid, diarylheptanoid and gingerol biosynthesis	Biosynthesis of other secondary metabolites	E2.3.1.133; shikimate O-hydroxycinnamoyltransferase [EC:2.3.1.133]	Metabolism
c10023_g1_i1	K00517	00945 Stilbenoid, diarylheptanoid and gingerol biosynthesis	Biosynthesis of other secondary metabolites	E1.14.-.-	Metabolism
c10379_g1_i1	K00083	00940 Phenylpropanoid biosynthesis	Biosynthesis of other secondary metabolites	E1.1.1.195; cinnamyl-alcohol dehydrogenase [EC:1.1.1.195]	Metabolism
c10770_g1_i1	K13065	00940 Phenylpropanoid biosynthesis	Biosynthesis of other secondary metabolites	E2.3.1.133; shikimate O-hydroxycinnamoyltransferase [EC:2.3.1.133]	Metabolism
c10770_g1_i1	K13065	00941 Flavonoid biosynthesis	Biosynthesis of other secondary metabolites	E2.3.1.133; shikimate O-hydroxycinnamoyltransferase [EC:2.3.1.133]	Metabolism
c10770_g1_i1	K13065	00945 Stilbenoid, diarylheptanoid and gingerol biosynthesis	Biosynthesis of other secondary metabolites	E2.3.1.133; shikimate O-hydroxycinnamoyltransferase [EC:2.3.1.133]	Metabolism
c11257_g1_i1	K05349	00940 Phenylpropanoid biosynthesis	Biosynthesis of other secondary metabolites	bglX; beta-glucosidase [EC:3.2.1.21]	Metabolism
c12015_g1_i1	K13065	00940 Phenylpropanoid biosynthesis	Biosynthesis of other secondary metabolites	E2.3.1.133; shikimate O-hydroxycinnamoyltransferase [EC:2.3.1.133]	Metabolism
c12015_g1_i1	K13065	00941 Flavonoid biosynthesis	Biosynthesis of other secondary metabolites	E2.3.1.133; shikimate O-hydroxycinnamoyltransferase [EC:2.3.1.133]	Metabolism
c12015_g1_i1	K13065	00945 Stilbenoid, diarylheptanoid and gingerol biosynthesis	Biosynthesis of other secondary metabolites	E2.3.1.133; shikimate O-hydroxycinnamoyltransferase [EC:2.3.1.133]	Metabolism
c12156_g1_i1	K05280	00944 Flavone and flavonol biosynthesis	Biosynthesis of other secondary metabolites	E1.14.13.21; flavonoid 3'-monooxygenase [EC:1.14.13.21]	Metabolism
c12156_g1_i1	K05280	00941 Flavonoid biosynthesis	Biosynthesis of other secondary metabolites	E1.14.13.21; flavonoid 3'-monooxygenase [EC:1.14.13.21]	Metabolism
c12402_g1_i1	K13065	00940 Phenylpropanoid biosynthesis	Biosynthesis of other secondary metabolites	E2.3.1.133; shikimate O-hydroxycinnamoyltransferase [EC:2.3.1.133]	Metabolism
c12402_g1_i1	K13065	00941 Flavonoid biosynthesis	Biosynthesis of other secondary metabolites	E2.3.1.133; shikimate O-hydroxycinnamoyltransferase [EC:2.3.1.133]	Metabolism
c12402_g1_i1	K13065	00945 Stilbenoid, diarylheptanoid and gingerol biosynthesis	Biosynthesis of other secondary metabolites	E2.3.1.133; shikimate O-hydroxycinnamoyltransferase [EC:2.3.1.133]	Metabolism
c12482_g1_i1	K13065	00940 Phenylpropanoid biosynthesis	Biosynthesis of other secondary metabolites	E2.3.1.133; shikimate O-hydroxycinnamoyltransferase [EC:2.3.1.133]	Metabolism
c12482_g1_i1	K13065	00941 Flavonoid biosynthesis	Biosynthesis of other secondary metabolites	E2.3.1.133; shikimate O-hydroxycinnamoyltransferase [EC:2.3.1.133]	Metabolism
c12482_g1_i1	K13065	00945 Stilbenoid, diarylheptanoid and gingerol biosynthesis	Biosynthesis of other secondary metabolites	E2.3.1.133; shikimate O-hydroxycinnamoyltransferase [EC:2.3.1.133]	Metabolism
c12640_g1_i1	K00517	00945 Stilbenoid, diarylheptanoid and gingerol biosynthesis	Biosynthesis of other secondary metabolites	E1.14.-.-	Metabolism
c13730_g1_i1	K09754	00941 Flavonoid biosynthesis	Biosynthesis of other secondary metabolites	CYP98A; coumaroylquinate(coumaroylshikimate) 3'-monooxygenase [EC:1.14.13.36]	Metabolism
c13730_g1_i1	K09754	00940 Phenylpropanoid biosynthesis	Biosynthesis of other secondary metabolites	CYP98A; coumaroylquinate(coumaroylshikimate) 3'-monooxygenase [EC:1.14.13.36]	Metabolism
c13730_g1_i1	K09754	00945 Stilbenoid, diarylheptanoid and gingerol biosynthesis	Biosynthesis of other secondary metabolites	CYP98A; coumaroylquinate(coumaroylshikimate) 3'-monooxygenase [EC:1.14.13.36]	Metabolism
c14144_g1_i1	K13066	00940 Phenylpropanoid biosynthesis	Biosynthesis of other secondary metabolites	E2.1.1.68; caffeic acid 3-O-methyltransferase [EC:2.1.1.68]	Metabolism
c14729_g1_i1	K13066	00940 Phenylpropanoid biosynthesis	Biosynthesis of other secondary metabolites	E2.1.1.68; caffeic acid 3-O-methyltransferase [EC:2.1.1.68]	Metabolism
c14729_g1_i3	K13066	00940 Phenylpropanoid biosynthesis	Biosynthesis of other secondary metabolites	E2.1.1.68; caffeic acid 3-O-methyltransferase [EC:2.1.1.68]	Metabolism
c15684_g1_i1	K00083	00940 Phenylpropanoid biosynthesis	Biosynthesis of other secondary metabolites	E1.1.1.195; cinnamyl-alcohol dehydrogenase [EC:1.1.1.195]	Metabolism
c15684_g2_i1	K00083	00940 Phenylpropanoid biosynthesis	Biosynthesis of other secondary metabolites	E1.1.1.195; cinnamyl-alcohol dehydrogenase [EC:1.1.1.195]	Metabolism
c15684_g2_i2	K00083	00940 Phenylpropanoid biosynthesis	Biosynthesis of other secondary metabolites	E1.1.1.195; cinnamyl-alcohol dehydrogenase [EC:1.1.1.195]	Metabolism
c15723_g1_i1	K13065	00940 Phenylpropanoid biosynthesis	Biosynthesis of other secondary metabolites	E2.3.1.133; shikimate O-hydroxycinnamoyltransferase [EC:2.3.1.133]	Metabolism
c15723_g1_i1	K13065	00941 Flavonoid biosynthesis	Biosynthesis of other secondary metabolites	E2.3.1.133; shikimate O-hydroxycinnamoyltransferase [EC:2.3.1.133]	Metabolism
c15723_g1_i1	K13065	00945 Stilbenoid, diarylheptanoid and gingerol biosynthesis	Biosynthesis of other secondary metabolites	E2.3.1.133; shikimate O-hydroxycinnamoyltransferase [EC:2.3.1.133]	Metabolism
c16713_g1_i1	K00517	00945 Stilbenoid, diarylheptanoid and gingerol biosynthesis	Biosynthesis of other secondary metabolites	E1.14.-.-	Metabolism
c17213_g1_i1	K00430	00940 Phenylpropanoid biosynthesis	Biosynthesis of other secondary metabolites	E1.11.1.7; peroxidase [EC:1.11.1.7]	Metabolism
c17670_g1_i1	K00844	00524 Neomycin, kanamycin and gentamicin biosynthesis	Biosynthesis of other secondary metabolites	HK; hexokinase [EC:2.7.1.1]	Metabolism
c17802_g1_i1	K00844	00524 Neomycin, kanamycin and gentamicin biosynthesis	Biosynthesis of other secondary metabolites	HK; hexokinase [EC:2.7.1.1]	Metabolism
c18165_g1_i1	K00811	00960 Tropane, piperidine and pyridine alkaloid biosynthesis	Biosynthesis of other secondary metabolites	ASP5; aspartate aminotransferase, chloroplastic [EC:2.6.1.1]	Metabolism
c18165_g1_i1	K00811	00950 Isoquinoline alkaloid biosynthesis	Biosynthesis of other secondary metabolites	ASP5; aspartate aminotransferase, chloroplastic [EC:2.6.1.1]	Metabolism
c18165_g1_i2	K00811	00960 Tropane, piperidine and pyridine alkaloid biosynthesis	Biosynthesis of other secondary metabolites	ASP5; aspartate aminotransferase, chloroplastic [EC:2.6.1.1]	Metabolism
c18165_g1_i2	K00811	00950 Isoquinoline alkaloid biosynthesis	Biosynthesis of other secondary metabolites	ASP5; aspartate aminotransferase, chloroplastic [EC:2.6.1.1]	Metabolism
c18570_g1_i1	K00430	00940 Phenylpropanoid biosynthesis	Biosynthesis of other secondary metabolites	E1.11.1.7; peroxidase [EC:1.11.1.7]	Metabolism
c19404_g1_i1	K12338	00942 Anthocyanin biosynthesis	Biosynthesis of other secondary metabolites	UGT75C1; anthocyanidin 3-O-glucoside 5-O-glucosyltransferase [EC:2.4.1.298]	Metabolism
c19447_g1_i1	K11188	00940 Phenylpropanoid biosynthesis	Biosynthesis of other secondary metabolites	PRDX6; peroxiredoxin 6, 1-Cys peroxiredoxin [EC:1.11.1.7 1.11.1.15 3.1.1.-]	Metabolism
c19532_g1_i1	K01714	00261 Monobactam biosynthesis	Biosynthesis of other secondary metabolites	dapA; 4-hydroxy-tetrahydrodipicolinate synthase [EC:4.3.3.7]	Metabolism
c19691_g1_i1	K00422	00950 Isoquinoline alkaloid biosynthesis	Biosynthesis of other secondary metabolites	E1.10.3.1; polyphenol oxidase [EC:1.10.3.1]	Metabolism
c19691_g2_i1	K00422	00950 Isoquinoline alkaloid biosynthesis	Biosynthesis of other secondary metabolites	E1.10.3.1; polyphenol oxidase [EC:1.10.3.1]	Metabolism
c21061_g1_i1	K00430	00940 Phenylpropanoid biosynthesis	Biosynthesis of other secondary metabolites	E1.11.1.7; peroxidase [EC:1.11.1.7]	Metabolism
c22662_g1_i1	K00430	00940 Phenylpropanoid biosynthesis	Biosynthesis of other secondary metabolites	E1.11.1.7; peroxidase [EC:1.11.1.7]	Metabolism
c23352_g1_i2	K08233	00901 Indole alkaloid biosynthesis	Biosynthesis of other secondary metabolites	E3.1.1.78; polyneuridine-aldehyde esterase [EC:3.1.1.78]	Metabolism
c23363_g1_i1	K01904	00940 Phenylpropanoid biosynthesis	Biosynthesis of other secondary metabolites	4CL; 4-coumarate--CoA ligase [EC:6.2.1.12]	Metabolism
c23461_g1_i1	K05349	00940 Phenylpropanoid biosynthesis	Biosynthesis of other secondary metabolites	bglX; beta-glucosidase [EC:3.2.1.21]	Metabolism
c23631_g1_i1	K13065	00940 Phenylpropanoid biosynthesis	Biosynthesis of other secondary metabolites	E2.3.1.133; shikimate O-hydroxycinnamoyltransferase [EC:2.3.1.133]	Metabolism
c23631_g1_i1	K13065	00941 Flavonoid biosynthesis	Biosynthesis of other secondary metabolites	E2.3.1.133; shikimate O-hydroxycinnamoyltransferase [EC:2.3.1.133]	Metabolism
c23631_g1_i1	K13065	00945 Stilbenoid, diarylheptanoid and gingerol biosynthesis	Biosynthesis of other secondary metabolites	E2.3.1.133; shikimate O-hydroxycinnamoyltransferase [EC:2.3.1.133]	Metabolism
c23896_g1_i1	K00430	00940 Phenylpropanoid biosynthesis	Biosynthesis of other secondary metabolites	E1.11.1.7; peroxidase [EC:1.11.1.7]	Metabolism
c24079_g1_i1	K13065	00940 Phenylpropanoid biosynthesis	Biosynthesis of other secondary metabolites	E2.3.1.133; shikimate O-hydroxycinnamoyltransferase [EC:2.3.1.133]	Metabolism
c24079_g1_i1	K13065	00941 Flavonoid biosynthesis	Biosynthesis of other secondary metabolites	E2.3.1.133; shikimate O-hydroxycinnamoyltransferase [EC:2.3.1.133]	Metabolism
c24079_g1_i1	K13065	00945 Stilbenoid, diarylheptanoid and gingerol biosynthesis	Biosynthesis of other secondary metabolites	E2.3.1.133; shikimate O-hydroxycinnamoyltransferase [EC:2.3.1.133]	Metabolism
c24300_g1_i1	K12355	00940 Phenylpropanoid biosynthesis	Biosynthesis of other secondary metabolites	REF1; coniferyl-aldehyde dehydrogenase [EC:1.2.1.68]	Metabolism
c24661_g1_i1	K00517	00945 Stilbenoid, diarylheptanoid and gingerol biosynthesis	Biosynthesis of other secondary metabolites	E1.14.-.-	Metabolism
c24661_g1_i2	K00517	00945 Stilbenoid, diarylheptanoid and gingerol biosynthesis	Biosynthesis of other secondary metabolites	E1.14.-.-	Metabolism
c24925_g1_i1	K09754	00941 Flavonoid biosynthesis	Biosynthesis of other secondary metabolites	CYP98A; coumaroylquinate(coumaroylshikimate) 3'-monooxygenase [EC:1.14.13.36]	Metabolism
c24925_g1_i1	K09754	00940 Phenylpropanoid biosynthesis	Biosynthesis of other secondary metabolites	CYP98A; coumaroylquinate(coumaroylshikimate) 3'-monooxygenase [EC:1.14.13.36]	Metabolism
c24925_g1_i1	K09754	00945 Stilbenoid, diarylheptanoid and gingerol biosynthesis	Biosynthesis of other secondary metabolites	CYP98A; coumaroylquinate(coumaroylshikimate) 3'-monooxygenase [EC:1.14.13.36]	Metabolism
c25017_g2_i1	K00083	00940 Phenylpropanoid biosynthesis	Biosynthesis of other secondary metabolites	E1.1.1.195; cinnamyl-alcohol dehydrogenase [EC:1.1.1.195]	Metabolism
c25078_g1_i1	K00083	00940 Phenylpropanoid biosynthesis	Biosynthesis of other secondary metabolites	E1.1.1.195; cinnamyl-alcohol dehydrogenase [EC:1.1.1.195]	Metabolism
c25565_g1_i1	K08081	00960 Tropane, piperidine and pyridine alkaloid biosynthesis	Biosynthesis of other secondary metabolites	TR1; tropinone reductase I [EC:1.1.1.206]	Metabolism
c25877_g1_i1	K00430	00940 Phenylpropanoid biosynthesis	Biosynthesis of other secondary metabolites	E1.11.1.7; peroxidase [EC:1.11.1.7]	Metabolism
c26551_g1_i1	K14454	00950 Isoquinoline alkaloid biosynthesis	Biosynthesis of other secondary metabolites	GOT1; aspartate aminotransferase, cytoplasmic [EC:2.6.1.1]	Metabolism
c26551_g1_i1	K14454	00960 Tropane, piperidine and pyridine alkaloid biosynthesis	Biosynthesis of other secondary metabolites	GOT1; aspartate aminotransferase, cytoplasmic [EC:2.6.1.1]	Metabolism
c27379_g1_i1	K01188	00940 Phenylpropanoid biosynthesis	Biosynthesis of other secondary metabolites	E3.2.1.21; beta-glucosidase [EC:3.2.1.21]	Metabolism
c27379_g1_i2	K01188	00940 Phenylpropanoid biosynthesis	Biosynthesis of other secondary metabolites	E3.2.1.21; beta-glucosidase [EC:3.2.1.21]	Metabolism
c27379_g1_i3	K01188	00940 Phenylpropanoid biosynthesis	Biosynthesis of other secondary metabolites	E3.2.1.21; beta-glucosidase [EC:3.2.1.21]	Metabolism
c27514_g1_i1	K00430	00940 Phenylpropanoid biosynthesis	Biosynthesis of other secondary metabolites	E1.11.1.7; peroxidase [EC:1.11.1.7]	Metabolism
c27785_g1_i1	K01904	00940 Phenylpropanoid biosynthesis	Biosynthesis of other secondary metabolites	4CL; 4-coumarate--CoA ligase [EC:6.2.1.12]	Metabolism
c28081_g2_i1	K08233	00901 Indole alkaloid biosynthesis	Biosynthesis of other secondary metabolites	E3.1.1.78; polyneuridine-aldehyde esterase [EC:3.1.1.78]	Metabolism
c28758_g1_i1	K00430	00940 Phenylpropanoid biosynthesis	Biosynthesis of other secondary metabolites	E1.11.1.7; peroxidase [EC:1.11.1.7]	Metabolism
c28758_g1_i2	K00430	00940 Phenylpropanoid biosynthesis	Biosynthesis of other secondary metabolites	E1.11.1.7; peroxidase [EC:1.11.1.7]	Metabolism
c29387_g1_i2	K17193	00942 Anthocyanin biosynthesis	Biosynthesis of other secondary metabolites	UGT79B1; anthocyanidin 3-O-glucoside 2'''-O-xylosyltransferase [EC:2.4.2.51]	Metabolism
c29918_g1_i1	K00083	00940 Phenylpropanoid biosynthesis	Biosynthesis of other secondary metabolites	E1.1.1.195; cinnamyl-alcohol dehydrogenase [EC:1.1.1.195]	Metabolism
c30580_g1_i1	K13065	00940 Phenylpropanoid biosynthesis	Biosynthesis of other secondary metabolites	E2.3.1.133; shikimate O-hydroxycinnamoyltransferase [EC:2.3.1.133]	Metabolism
c30580_g1_i1	K13065	00941 Flavonoid biosynthesis	Biosynthesis of other secondary metabolites	E2.3.1.133; shikimate O-hydroxycinnamoyltransferase [EC:2.3.1.133]	Metabolism
c30580_g1_i1	K13065	00945 Stilbenoid, diarylheptanoid and gingerol biosynthesis	Biosynthesis of other secondary metabolites	E2.3.1.133; shikimate O-hydroxycinnamoyltransferase [EC:2.3.1.133]	Metabolism
c30580_g1_i2	K13065	00940 Phenylpropanoid biosynthesis	Biosynthesis of other secondary metabolites	E2.3.1.133; shikimate O-hydroxycinnamoyltransferase [EC:2.3.1.133]	Metabolism
c30580_g1_i2	K13065	00941 Flavonoid biosynthesis	Biosynthesis of other secondary metabolites	E2.3.1.133; shikimate O-hydroxycinnamoyltransferase [EC:2.3.1.133]	Metabolism
c30580_g1_i2	K13065	00945 Stilbenoid, diarylheptanoid and gingerol biosynthesis	Biosynthesis of other secondary metabolites	E2.3.1.133; shikimate O-hydroxycinnamoyltransferase [EC:2.3.1.133]	Metabolism
c31322_g1_i1	K00083	00940 Phenylpropanoid biosynthesis	Biosynthesis of other secondary metabolites	E1.1.1.195; cinnamyl-alcohol dehydrogenase [EC:1.1.1.195]	Metabolism
c31881_g1_i1	K12355	00940 Phenylpropanoid biosynthesis	Biosynthesis of other secondary metabolites	REF1; coniferyl-aldehyde dehydrogenase [EC:1.2.1.68]	Metabolism
c31954_g1_i1	K05349	00940 Phenylpropanoid biosynthesis	Biosynthesis of other secondary metabolites	bglX; beta-glucosidase [EC:3.2.1.21]	Metabolism
c31954_g1_i2	K05349	00940 Phenylpropanoid biosynthesis	Biosynthesis of other secondary metabolites	bglX; beta-glucosidase [EC:3.2.1.21]	Metabolism
c32306_g2_i1	K00517	00945 Stilbenoid, diarylheptanoid and gingerol biosynthesis	Biosynthesis of other secondary metabolites	E1.14.-.-	Metabolism
c32621_g1_i1	K10775	00940 Phenylpropanoid biosynthesis	Biosynthesis of other secondary metabolites	PAL; phenylalanine ammonia-lyase [EC:4.3.1.24]	Metabolism
c32802_g1_i1	K08233	00901 Indole alkaloid biosynthesis	Biosynthesis of other secondary metabolites	E3.1.1.78; polyneuridine-aldehyde esterase [EC:3.1.1.78]	Metabolism
c32969_g1_i1	K00844	00524 Neomycin, kanamycin and gentamicin biosynthesis	Biosynthesis of other secondary metabolites	HK; hexokinase [EC:2.7.1.1]	Metabolism
c32969_g1_i2	K00844	00524 Neomycin, kanamycin and gentamicin biosynthesis	Biosynthesis of other secondary metabolites	HK; hexokinase [EC:2.7.1.1]	Metabolism
c33201_g1_i1	K01904	00940 Phenylpropanoid biosynthesis	Biosynthesis of other secondary metabolites	4CL; 4-coumarate--CoA ligase [EC:6.2.1.12]	Metabolism
c33490_g1_i1	K00588	00945 Stilbenoid, diarylheptanoid and gingerol biosynthesis	Biosynthesis of other secondary metabolites	E2.1.1.104; caffeoyl-CoA O-methyltransferase [EC:2.1.1.104]	Metabolism
c33490_g1_i1	K00588	00941 Flavonoid biosynthesis	Biosynthesis of other secondary metabolites	E2.1.1.104; caffeoyl-CoA O-methyltransferase [EC:2.1.1.104]	Metabolism
c33490_g1_i1	K00588	00940 Phenylpropanoid biosynthesis	Biosynthesis of other secondary metabolites	E2.1.1.104; caffeoyl-CoA O-methyltransferase [EC:2.1.1.104]	Metabolism
c33490_g1_i2	K00588	00945 Stilbenoid, diarylheptanoid and gingerol biosynthesis	Biosynthesis of other secondary metabolites	E2.1.1.104; caffeoyl-CoA O-methyltransferase [EC:2.1.1.104]	Metabolism
c33490_g1_i2	K00588	00941 Flavonoid biosynthesis	Biosynthesis of other secondary metabolites	E2.1.1.104; caffeoyl-CoA O-methyltransferase [EC:2.1.1.104]	Metabolism
c33490_g1_i2	K00588	00940 Phenylpropanoid biosynthesis	Biosynthesis of other secondary metabolites	E2.1.1.104; caffeoyl-CoA O-methyltransferase [EC:2.1.1.104]	Metabolism
c33706_g1_i1	K00430	00940 Phenylpropanoid biosynthesis	Biosynthesis of other secondary metabolites	E1.11.1.7; peroxidase [EC:1.11.1.7]	Metabolism
c33706_g1_i2	K00430	00940 Phenylpropanoid biosynthesis	Biosynthesis of other secondary metabolites	E1.11.1.7; peroxidase [EC:1.11.1.7]	Metabolism
c33983_g1_i1	K05280	00944 Flavone and flavonol biosynthesis	Biosynthesis of other secondary metabolites	E1.14.13.21; flavonoid 3'-monooxygenase [EC:1.14.13.21]	Metabolism
c33983_g1_i1	K05280	00941 Flavonoid biosynthesis	Biosynthesis of other secondary metabolites	E1.14.13.21; flavonoid 3'-monooxygenase [EC:1.14.13.21]	Metabolism
c34053_g1_i1	K00588	00945 Stilbenoid, diarylheptanoid and gingerol biosynthesis	Biosynthesis of other secondary metabolites	E2.1.1.104; caffeoyl-CoA O-methyltransferase [EC:2.1.1.104]	Metabolism
c34053_g1_i1	K00588	00941 Flavonoid biosynthesis	Biosynthesis of other secondary metabolites	E2.1.1.104; caffeoyl-CoA O-methyltransferase [EC:2.1.1.104]	Metabolism
c34053_g1_i1	K00588	00940 Phenylpropanoid biosynthesis	Biosynthesis of other secondary metabolites	E2.1.1.104; caffeoyl-CoA O-methyltransferase [EC:2.1.1.104]	Metabolism
c34053_g1_i2	K00588	00945 Stilbenoid, diarylheptanoid and gingerol biosynthesis	Biosynthesis of other secondary metabolites	E2.1.1.104; caffeoyl-CoA O-methyltransferase [EC:2.1.1.104]	Metabolism
c34053_g1_i2	K00588	00941 Flavonoid biosynthesis	Biosynthesis of other secondary metabolites	E2.1.1.104; caffeoyl-CoA O-methyltransferase [EC:2.1.1.104]	Metabolism
c34053_g1_i2	K00588	00940 Phenylpropanoid biosynthesis	Biosynthesis of other secondary metabolites	E2.1.1.104; caffeoyl-CoA O-methyltransferase [EC:2.1.1.104]	Metabolism
c34701_g1_i1	K05349	00940 Phenylpropanoid biosynthesis	Biosynthesis of other secondary metabolites	bglX; beta-glucosidase [EC:3.2.1.21]	Metabolism
c34775_g1_i1	K00430	00940 Phenylpropanoid biosynthesis	Biosynthesis of other secondary metabolites	E1.11.1.7; peroxidase [EC:1.11.1.7]	Metabolism
c34775_g1_i2	K00430	00940 Phenylpropanoid biosynthesis	Biosynthesis of other secondary metabolites	E1.11.1.7; peroxidase [EC:1.11.1.7]	Metabolism
c34876_g1_i1	K00276	00950 Isoquinoline alkaloid biosynthesis	Biosynthesis of other secondary metabolites	AOC3; primary-amine oxidase [EC:1.4.3.21]	Metabolism
c34876_g1_i1	K00276	00960 Tropane, piperidine and pyridine alkaloid biosynthesis	Biosynthesis of other secondary metabolites	AOC3; primary-amine oxidase [EC:1.4.3.21]	Metabolism
c34876_g2_i1	K00276	00950 Isoquinoline alkaloid biosynthesis	Biosynthesis of other secondary metabolites	AOC3; primary-amine oxidase [EC:1.4.3.21]	Metabolism
c34876_g2_i1	K00276	00960 Tropane, piperidine and pyridine alkaloid biosynthesis	Biosynthesis of other secondary metabolites	AOC3; primary-amine oxidase [EC:1.4.3.21]	Metabolism
c34876_g2_i2	K00276	00950 Isoquinoline alkaloid biosynthesis	Biosynthesis of other secondary metabolites	AOC3; primary-amine oxidase [EC:1.4.3.21]	Metabolism
c34876_g2_i2	K00276	00960 Tropane, piperidine and pyridine alkaloid biosynthesis	Biosynthesis of other secondary metabolites	AOC3; primary-amine oxidase [EC:1.4.3.21]	Metabolism
c35362_g1_i1	K00844	00524 Neomycin, kanamycin and gentamicin biosynthesis	Biosynthesis of other secondary metabolites	HK; hexokinase [EC:2.7.1.1]	Metabolism
c35629_g1_i1	K05349	00940 Phenylpropanoid biosynthesis	Biosynthesis of other secondary metabolites	bglX; beta-glucosidase [EC:3.2.1.21]	Metabolism
c35633_g1_i1	K08081	00960 Tropane, piperidine and pyridine alkaloid biosynthesis	Biosynthesis of other secondary metabolites	TR1; tropinone reductase I [EC:1.1.1.206]	Metabolism
c35633_g1_i2	K08081	00960 Tropane, piperidine and pyridine alkaloid biosynthesis	Biosynthesis of other secondary metabolites	TR1; tropinone reductase I [EC:1.1.1.206]	Metabolism
c35741_g1_i1	K00660	00941 Flavonoid biosynthesis	Biosynthesis of other secondary metabolites	CHS; chalcone synthase [EC:2.3.1.74]	Metabolism
c35802_g1_i1	K00276	00950 Isoquinoline alkaloid biosynthesis	Biosynthesis of other secondary metabolites	AOC3; primary-amine oxidase [EC:1.4.3.21]	Metabolism
c35802_g1_i1	K00276	00960 Tropane, piperidine and pyridine alkaloid biosynthesis	Biosynthesis of other secondary metabolites	AOC3; primary-amine oxidase [EC:1.4.3.21]	Metabolism
c35802_g2_i1	K00276	00950 Isoquinoline alkaloid biosynthesis	Biosynthesis of other secondary metabolites	AOC3; primary-amine oxidase [EC:1.4.3.21]	Metabolism
c35802_g2_i1	K00276	00960 Tropane, piperidine and pyridine alkaloid biosynthesis	Biosynthesis of other secondary metabolites	AOC3; primary-amine oxidase [EC:1.4.3.21]	Metabolism
c36128_g1_i1	K12153	00966 Glucosinolate biosynthesis	Biosynthesis of other secondary metabolites	CYP79A2; phenylalanine N-monooxygenase [EC:1.14.13.124]	Metabolism
c36230_g1_i1	K08233	00901 Indole alkaloid biosynthesis	Biosynthesis of other secondary metabolites	E3.1.1.78; polyneuridine-aldehyde esterase [EC:3.1.1.78]	Metabolism
c36799_g1_i2	K11188	00940 Phenylpropanoid biosynthesis	Biosynthesis of other secondary metabolites	PRDX6; peroxiredoxin 6, 1-Cys peroxiredoxin [EC:1.11.1.7 1.11.1.15 3.1.1.-]	Metabolism
c36799_g1_i3	K11188	00940 Phenylpropanoid biosynthesis	Biosynthesis of other secondary metabolites	PRDX6; peroxiredoxin 6, 1-Cys peroxiredoxin [EC:1.11.1.7 1.11.1.15 3.1.1.-]	Metabolism
c36874_g1_i1	K01188	00940 Phenylpropanoid biosynthesis	Biosynthesis of other secondary metabolites	E3.2.1.21; beta-glucosidase [EC:3.2.1.21]	Metabolism
c36985_g1_i1	K01904	00940 Phenylpropanoid biosynthesis	Biosynthesis of other secondary metabolites	4CL; 4-coumarate--CoA ligase [EC:6.2.1.12]	Metabolism
c37182_g1_i1	K00083	00940 Phenylpropanoid biosynthesis	Biosynthesis of other secondary metabolites	E1.1.1.195; cinnamyl-alcohol dehydrogenase [EC:1.1.1.195]	Metabolism
c37182_g1_i2	K00083	00940 Phenylpropanoid biosynthesis	Biosynthesis of other secondary metabolites	E1.1.1.195; cinnamyl-alcohol dehydrogenase [EC:1.1.1.195]	Metabolism
c37331_g1_i1	K11820	00966 Glucosinolate biosynthesis	Biosynthesis of other secondary metabolites	UGT74B1; N-hydroxythioamide S-beta-glucosyltransferase [EC:2.4.1.195]	Metabolism
c37391_g1_i1	K00276	00950 Isoquinoline alkaloid biosynthesis	Biosynthesis of other secondary metabolites	AOC3; primary-amine oxidase [EC:1.4.3.21]	Metabolism
c37391_g1_i1	K00276	00960 Tropane, piperidine and pyridine alkaloid biosynthesis	Biosynthesis of other secondary metabolites	AOC3; primary-amine oxidase [EC:1.4.3.21]	Metabolism
c37399_g1_i1	K01904	00940 Phenylpropanoid biosynthesis	Biosynthesis of other secondary metabolites	4CL; 4-coumarate--CoA ligase [EC:6.2.1.12]	Metabolism
c37560_g1_i1	K01904	00940 Phenylpropanoid biosynthesis	Biosynthesis of other secondary metabolites	4CL; 4-coumarate--CoA ligase [EC:6.2.1.12]	Metabolism
c37560_g2_i1	K01904	00940 Phenylpropanoid biosynthesis	Biosynthesis of other secondary metabolites	4CL; 4-coumarate--CoA ligase [EC:6.2.1.12]	Metabolism
c37596_g1_i1	K13384	00950 Isoquinoline alkaloid biosynthesis	Biosynthesis of other secondary metabolites	E2.1.1.140; (S)-coclaurine N-methyltransferase [EC:2.1.1.140]	Metabolism
c37596_g1_i2	K13384	00950 Isoquinoline alkaloid biosynthesis	Biosynthesis of other secondary metabolites	E2.1.1.140; (S)-coclaurine N-methyltransferase [EC:2.1.1.140]	Metabolism
c37646_g1_i1	K00430	00940 Phenylpropanoid biosynthesis	Biosynthesis of other secondary metabolites	E1.11.1.7; peroxidase [EC:1.11.1.7]	Metabolism
c37661_g1_i1	K10775	00940 Phenylpropanoid biosynthesis	Biosynthesis of other secondary metabolites	PAL; phenylalanine ammonia-lyase [EC:4.3.1.24]	Metabolism
c37661_g2_i1	K10775	00940 Phenylpropanoid biosynthesis	Biosynthesis of other secondary metabolites	PAL; phenylalanine ammonia-lyase [EC:4.3.1.24]	Metabolism
c37680_g1_i1	K09754	00941 Flavonoid biosynthesis	Biosynthesis of other secondary metabolites	CYP98A; coumaroylquinate(coumaroylshikimate) 3'-monooxygenase [EC:1.14.13.36]	Metabolism
c37680_g1_i1	K09754	00940 Phenylpropanoid biosynthesis	Biosynthesis of other secondary metabolites	CYP98A; coumaroylquinate(coumaroylshikimate) 3'-monooxygenase [EC:1.14.13.36]	Metabolism
c37680_g1_i1	K09754	00945 Stilbenoid, diarylheptanoid and gingerol biosynthesis	Biosynthesis of other secondary metabolites	CYP98A; coumaroylquinate(coumaroylshikimate) 3'-monooxygenase [EC:1.14.13.36]	Metabolism
c37770_g1_i1	K11818	00966 Glucosinolate biosynthesis	Biosynthesis of other secondary metabolites	CYP83B1; cytochrome P450, family 83, subfamily B, polypeptide 1 [EC:1.14.-.-]	Metabolism
c37991_g1_i1	K10775	00940 Phenylpropanoid biosynthesis	Biosynthesis of other secondary metabolites	PAL; phenylalanine ammonia-lyase [EC:4.3.1.24]	Metabolism
c38017_g1_i1	K00844	00524 Neomycin, kanamycin and gentamicin biosynthesis	Biosynthesis of other secondary metabolites	HK; hexokinase [EC:2.7.1.1]	Metabolism
c38017_g1_i2	K00844	00524 Neomycin, kanamycin and gentamicin biosynthesis	Biosynthesis of other secondary metabolites	HK; hexokinase [EC:2.7.1.1]	Metabolism
c38745_g1_i1	K13811	00261 Monobactam biosynthesis	Biosynthesis of other secondary metabolites	PAPSS; 3'-phosphoadenosine 5'-phosphosulfate synthase [EC:2.7.7.4 2.7.1.25]	Metabolism
c38745_g1_i2	K13811	00261 Monobactam biosynthesis	Biosynthesis of other secondary metabolites	PAPSS; 3'-phosphoadenosine 5'-phosphosulfate synthase [EC:2.7.7.4 2.7.1.25]	Metabolism
c38745_g1_i3	K13811	00261 Monobactam biosynthesis	Biosynthesis of other secondary metabolites	PAPSS; 3'-phosphoadenosine 5'-phosphosulfate synthase [EC:2.7.7.4 2.7.1.25]	Metabolism
c38883_g1_i1	K13496	00944 Flavone and flavonol biosynthesis	Biosynthesis of other secondary metabolites	UGT73C; UDP-glucosyl transferase 73C [EC:2.4.1.-]	Metabolism
c39125_g1_i1	K00844	00524 Neomycin, kanamycin and gentamicin biosynthesis	Biosynthesis of other secondary metabolites	HK; hexokinase [EC:2.7.1.1]	Metabolism
c40006_g1_i1	K11820	00966 Glucosinolate biosynthesis	Biosynthesis of other secondary metabolites	UGT74B1; N-hydroxythioamide S-beta-glucosyltransferase [EC:2.4.1.195]	Metabolism
c40006_g1_i2	K11820	00966 Glucosinolate biosynthesis	Biosynthesis of other secondary metabolites	UGT74B1; N-hydroxythioamide S-beta-glucosyltransferase [EC:2.4.1.195]	Metabolism
c40033_g1_i1	K13811	00261 Monobactam biosynthesis	Biosynthesis of other secondary metabolites	PAPSS; 3'-phosphoadenosine 5'-phosphosulfate synthase [EC:2.7.7.4 2.7.1.25]	Metabolism
c40033_g2_i1	K13811	00261 Monobactam biosynthesis	Biosynthesis of other secondary metabolites	PAPSS; 3'-phosphoadenosine 5'-phosphosulfate synthase [EC:2.7.7.4 2.7.1.25]	Metabolism
c40073_g1_i1	K05349	00940 Phenylpropanoid biosynthesis	Biosynthesis of other secondary metabolites	bglX; beta-glucosidase [EC:3.2.1.21]	Metabolism
c40073_g1_i2	K05349	00940 Phenylpropanoid biosynthesis	Biosynthesis of other secondary metabolites	bglX; beta-glucosidase [EC:3.2.1.21]	Metabolism
c40073_g1_i3	K05349	00940 Phenylpropanoid biosynthesis	Biosynthesis of other secondary metabolites	bglX; beta-glucosidase [EC:3.2.1.21]	Metabolism
c40146_g1_i1	K00083	00940 Phenylpropanoid biosynthesis	Biosynthesis of other secondary metabolites	E1.1.1.195; cinnamyl-alcohol dehydrogenase [EC:1.1.1.195]	Metabolism
c40304_g1_i1	K00276	00950 Isoquinoline alkaloid biosynthesis	Biosynthesis of other secondary metabolites	AOC3; primary-amine oxidase [EC:1.4.3.21]	Metabolism
c40304_g1_i1	K00276	00960 Tropane, piperidine and pyridine alkaloid biosynthesis	Biosynthesis of other secondary metabolites	AOC3; primary-amine oxidase [EC:1.4.3.21]	Metabolism
c40304_g1_i2	K00276	00950 Isoquinoline alkaloid biosynthesis	Biosynthesis of other secondary metabolites	AOC3; primary-amine oxidase [EC:1.4.3.21]	Metabolism
c40304_g1_i2	K00276	00960 Tropane, piperidine and pyridine alkaloid biosynthesis	Biosynthesis of other secondary metabolites	AOC3; primary-amine oxidase [EC:1.4.3.21]	Metabolism
c40430_g2_i1	K01859	00941 Flavonoid biosynthesis	Biosynthesis of other secondary metabolites	E5.5.1.6; chalcone isomerase [EC:5.5.1.6]	Metabolism
c40430_g2_i2	K01859	00941 Flavonoid biosynthesis	Biosynthesis of other secondary metabolites	E5.5.1.6; chalcone isomerase [EC:5.5.1.6]	Metabolism
c40593_g1_i1	K17193	00942 Anthocyanin biosynthesis	Biosynthesis of other secondary metabolites	UGT79B1; anthocyanidin 3-O-glucoside 2'''-O-xylosyltransferase [EC:2.4.2.51]	Metabolism
c40728_g1_i2	K13065	00940 Phenylpropanoid biosynthesis	Biosynthesis of other secondary metabolites	E2.3.1.133; shikimate O-hydroxycinnamoyltransferase [EC:2.3.1.133]	Metabolism
c40728_g1_i2	K13065	00941 Flavonoid biosynthesis	Biosynthesis of other secondary metabolites	E2.3.1.133; shikimate O-hydroxycinnamoyltransferase [EC:2.3.1.133]	Metabolism
c40728_g1_i2	K13065	00945 Stilbenoid, diarylheptanoid and gingerol biosynthesis	Biosynthesis of other secondary metabolites	E2.3.1.133; shikimate O-hydroxycinnamoyltransferase [EC:2.3.1.133]	Metabolism
c40942_g1_i1	K00430	00940 Phenylpropanoid biosynthesis	Biosynthesis of other secondary metabolites	E1.11.1.7; peroxidase [EC:1.11.1.7]	Metabolism
c40942_g1_i2	K00430	00940 Phenylpropanoid biosynthesis	Biosynthesis of other secondary metabolites	E1.11.1.7; peroxidase [EC:1.11.1.7]	Metabolism
c41287_g1_i1	K00276	00950 Isoquinoline alkaloid biosynthesis	Biosynthesis of other secondary metabolites	AOC3; primary-amine oxidase [EC:1.4.3.21]	Metabolism
c41287_g1_i1	K00276	00960 Tropane, piperidine and pyridine alkaloid biosynthesis	Biosynthesis of other secondary metabolites	AOC3; primary-amine oxidase [EC:1.4.3.21]	Metabolism
c41366_g2_i1	K00430	00940 Phenylpropanoid biosynthesis	Biosynthesis of other secondary metabolites	E1.11.1.7; peroxidase [EC:1.11.1.7]	Metabolism
c41428_g1_i2	K00430	00940 Phenylpropanoid biosynthesis	Biosynthesis of other secondary metabolites	E1.11.1.7; peroxidase [EC:1.11.1.7]	Metabolism
c41483_g2_i1	K11820	00966 Glucosinolate biosynthesis	Biosynthesis of other secondary metabolites	UGT74B1; N-hydroxythioamide S-beta-glucosyltransferase [EC:2.4.1.195]	Metabolism
c41575_g1_i1	K05278	00941 Flavonoid biosynthesis	Biosynthesis of other secondary metabolites	FLS; flavonol synthase [EC:1.14.11.23]	Metabolism
c41575_g1_i2	K05278	00941 Flavonoid biosynthesis	Biosynthesis of other secondary metabolites	FLS; flavonol synthase [EC:1.14.11.23]	Metabolism
c41575_g1_i3	K05278	00941 Flavonoid biosynthesis	Biosynthesis of other secondary metabolites	FLS; flavonol synthase [EC:1.14.11.23]	Metabolism
c41682_g1_i1	K00430	00940 Phenylpropanoid biosynthesis	Biosynthesis of other secondary metabolites	E1.11.1.7; peroxidase [EC:1.11.1.7]	Metabolism
c41724_g1_i1	K00430	00940 Phenylpropanoid biosynthesis	Biosynthesis of other secondary metabolites	E1.11.1.7; peroxidase [EC:1.11.1.7]	Metabolism
c41724_g2_i1	K00430	00940 Phenylpropanoid biosynthesis	Biosynthesis of other secondary metabolites	E1.11.1.7; peroxidase [EC:1.11.1.7]	Metabolism
c41815_g1_i1	K00276	00950 Isoquinoline alkaloid biosynthesis	Biosynthesis of other secondary metabolites	AOC3; primary-amine oxidase [EC:1.4.3.21]	Metabolism
c41815_g1_i1	K00276	00960 Tropane, piperidine and pyridine alkaloid biosynthesis	Biosynthesis of other secondary metabolites	AOC3; primary-amine oxidase [EC:1.4.3.21]	Metabolism
c41815_g1_i2	K00276	00950 Isoquinoline alkaloid biosynthesis	Biosynthesis of other secondary metabolites	AOC3; primary-amine oxidase [EC:1.4.3.21]	Metabolism
c41815_g1_i2	K00276	00960 Tropane, piperidine and pyridine alkaloid biosynthesis	Biosynthesis of other secondary metabolites	AOC3; primary-amine oxidase [EC:1.4.3.21]	Metabolism
c41815_g1_i3	K00276	00950 Isoquinoline alkaloid biosynthesis	Biosynthesis of other secondary metabolites	AOC3; primary-amine oxidase [EC:1.4.3.21]	Metabolism
c41815_g1_i3	K00276	00960 Tropane, piperidine and pyridine alkaloid biosynthesis	Biosynthesis of other secondary metabolites	AOC3; primary-amine oxidase [EC:1.4.3.21]	Metabolism
c41815_g1_i4	K00276	00950 Isoquinoline alkaloid biosynthesis	Biosynthesis of other secondary metabolites	AOC3; primary-amine oxidase [EC:1.4.3.21]	Metabolism
c41815_g1_i4	K00276	00960 Tropane, piperidine and pyridine alkaloid biosynthesis	Biosynthesis of other secondary metabolites	AOC3; primary-amine oxidase [EC:1.4.3.21]	Metabolism
c41823_g3_i1	K00276	00950 Isoquinoline alkaloid biosynthesis	Biosynthesis of other secondary metabolites	AOC3; primary-amine oxidase [EC:1.4.3.21]	Metabolism
c41823_g3_i1	K00276	00960 Tropane, piperidine and pyridine alkaloid biosynthesis	Biosynthesis of other secondary metabolites	AOC3; primary-amine oxidase [EC:1.4.3.21]	Metabolism
c41937_g1_i1	K15777	00965 Betalain biosynthesis	Biosynthesis of other secondary metabolites	DOPA; 4,5-DOPA dioxygenase extradiol [EC:1.13.11.-]	Metabolism
c42239_g1_i1	K00083	00940 Phenylpropanoid biosynthesis	Biosynthesis of other secondary metabolites	E1.1.1.195; cinnamyl-alcohol dehydrogenase [EC:1.1.1.195]	Metabolism
c42239_g1_i2	K00083	00940 Phenylpropanoid biosynthesis	Biosynthesis of other secondary metabolites	E1.1.1.195; cinnamyl-alcohol dehydrogenase [EC:1.1.1.195]	Metabolism
c42364_g1_i1	K00844	00524 Neomycin, kanamycin and gentamicin biosynthesis	Biosynthesis of other secondary metabolites	HK; hexokinase [EC:2.7.1.1]	Metabolism
c42391_g1_i1	K00083	00940 Phenylpropanoid biosynthesis	Biosynthesis of other secondary metabolites	E1.1.1.195; cinnamyl-alcohol dehydrogenase [EC:1.1.1.195]	Metabolism
c42526_g1_i1	K09754	00941 Flavonoid biosynthesis	Biosynthesis of other secondary metabolites	CYP98A; coumaroylquinate(coumaroylshikimate) 3'-monooxygenase [EC:1.14.13.36]	Metabolism
c42526_g1_i1	K09754	00940 Phenylpropanoid biosynthesis	Biosynthesis of other secondary metabolites	CYP98A; coumaroylquinate(coumaroylshikimate) 3'-monooxygenase [EC:1.14.13.36]	Metabolism
c42526_g1_i1	K09754	00945 Stilbenoid, diarylheptanoid and gingerol biosynthesis	Biosynthesis of other secondary metabolites	CYP98A; coumaroylquinate(coumaroylshikimate) 3'-monooxygenase [EC:1.14.13.36]	Metabolism
c42526_g2_i1	K09754	00941 Flavonoid biosynthesis	Biosynthesis of other secondary metabolites	CYP98A; coumaroylquinate(coumaroylshikimate) 3'-monooxygenase [EC:1.14.13.36]	Metabolism
c42526_g2_i1	K09754	00940 Phenylpropanoid biosynthesis	Biosynthesis of other secondary metabolites	CYP98A; coumaroylquinate(coumaroylshikimate) 3'-monooxygenase [EC:1.14.13.36]	Metabolism
c42526_g2_i1	K09754	00945 Stilbenoid, diarylheptanoid and gingerol biosynthesis	Biosynthesis of other secondary metabolites	CYP98A; coumaroylquinate(coumaroylshikimate) 3'-monooxygenase [EC:1.14.13.36]	Metabolism
c42526_g2_i2	K09754	00941 Flavonoid biosynthesis	Biosynthesis of other secondary metabolites	CYP98A; coumaroylquinate(coumaroylshikimate) 3'-monooxygenase [EC:1.14.13.36]	Metabolism
c42526_g2_i2	K09754	00940 Phenylpropanoid biosynthesis	Biosynthesis of other secondary metabolites	CYP98A; coumaroylquinate(coumaroylshikimate) 3'-monooxygenase [EC:1.14.13.36]	Metabolism
c42526_g2_i2	K09754	00945 Stilbenoid, diarylheptanoid and gingerol biosynthesis	Biosynthesis of other secondary metabolites	CYP98A; coumaroylquinate(coumaroylshikimate) 3'-monooxygenase [EC:1.14.13.36]	Metabolism
c42526_g3_i1	K09754	00941 Flavonoid biosynthesis	Biosynthesis of other secondary metabolites	CYP98A; coumaroylquinate(coumaroylshikimate) 3'-monooxygenase [EC:1.14.13.36]	Metabolism
c42526_g3_i1	K09754	00940 Phenylpropanoid biosynthesis	Biosynthesis of other secondary metabolites	CYP98A; coumaroylquinate(coumaroylshikimate) 3'-monooxygenase [EC:1.14.13.36]	Metabolism
c42526_g3_i1	K09754	00945 Stilbenoid, diarylheptanoid and gingerol biosynthesis	Biosynthesis of other secondary metabolites	CYP98A; coumaroylquinate(coumaroylshikimate) 3'-monooxygenase [EC:1.14.13.36]	Metabolism
c42526_g3_i2	K09754	00941 Flavonoid biosynthesis	Biosynthesis of other secondary metabolites	CYP98A; coumaroylquinate(coumaroylshikimate) 3'-monooxygenase [EC:1.14.13.36]	Metabolism
c42526_g3_i2	K09754	00940 Phenylpropanoid biosynthesis	Biosynthesis of other secondary metabolites	CYP98A; coumaroylquinate(coumaroylshikimate) 3'-monooxygenase [EC:1.14.13.36]	Metabolism
c42526_g3_i2	K09754	00945 Stilbenoid, diarylheptanoid and gingerol biosynthesis	Biosynthesis of other secondary metabolites	CYP98A; coumaroylquinate(coumaroylshikimate) 3'-monooxygenase [EC:1.14.13.36]	Metabolism
c42558_g1_i1	K12937	00942 Anthocyanin biosynthesis	Biosynthesis of other secondary metabolites	UGAT; cyanidin-3-O-glucoside 2''-O-glucuronosyltransferase [EC:2.4.1.254]	Metabolism
c42605_g1_i1	K11188	00940 Phenylpropanoid biosynthesis	Biosynthesis of other secondary metabolites	PRDX6; peroxiredoxin 6, 1-Cys peroxiredoxin [EC:1.11.1.7 1.11.1.15 3.1.1.-]	Metabolism
c42702_g1_i1	K00430	00940 Phenylpropanoid biosynthesis	Biosynthesis of other secondary metabolites	E1.11.1.7; peroxidase [EC:1.11.1.7]	Metabolism
c42702_g1_i2	K00430	00940 Phenylpropanoid biosynthesis	Biosynthesis of other secondary metabolites	E1.11.1.7; peroxidase [EC:1.11.1.7]	Metabolism
c42932_g1_i2	K00083	00940 Phenylpropanoid biosynthesis	Biosynthesis of other secondary metabolites	E1.1.1.195; cinnamyl-alcohol dehydrogenase [EC:1.1.1.195]	Metabolism
c43131_g1_i2	K13066	00940 Phenylpropanoid biosynthesis	Biosynthesis of other secondary metabolites	E2.1.1.68; caffeic acid 3-O-methyltransferase [EC:2.1.1.68]	Metabolism
c43131_g1_i4	K13066	00940 Phenylpropanoid biosynthesis	Biosynthesis of other secondary metabolites	E2.1.1.68; caffeic acid 3-O-methyltransferase [EC:2.1.1.68]	Metabolism
c43131_g1_i5	K13066	00940 Phenylpropanoid biosynthesis	Biosynthesis of other secondary metabolites	E2.1.1.68; caffeic acid 3-O-methyltransferase [EC:2.1.1.68]	Metabolism
c43198_g1_i2	K00517	00945 Stilbenoid, diarylheptanoid and gingerol biosynthesis	Biosynthesis of other secondary metabolites	E1.14.-.-	Metabolism
c43328_g1_i1	K00430	00940 Phenylpropanoid biosynthesis	Biosynthesis of other secondary metabolites	E1.11.1.7; peroxidase [EC:1.11.1.7]	Metabolism
c43413_g1_i1	K00430	00940 Phenylpropanoid biosynthesis	Biosynthesis of other secondary metabolites	E1.11.1.7; peroxidase [EC:1.11.1.7]	Metabolism
c43413_g1_i2	K00430	00940 Phenylpropanoid biosynthesis	Biosynthesis of other secondary metabolites	E1.11.1.7; peroxidase [EC:1.11.1.7]	Metabolism
c43413_g1_i3	K00430	00940 Phenylpropanoid biosynthesis	Biosynthesis of other secondary metabolites	E1.11.1.7; peroxidase [EC:1.11.1.7]	Metabolism
c43413_g1_i4	K00430	00940 Phenylpropanoid biosynthesis	Biosynthesis of other secondary metabolites	E1.11.1.7; peroxidase [EC:1.11.1.7]	Metabolism
c43629_g1_i1	K13083	00944 Flavone and flavonol biosynthesis	Biosynthesis of other secondary metabolites	CYP75A; flavonoid 3',5'-hydroxylase [EC:1.14.13.88]	Metabolism
c43629_g1_i1	K13083	00941 Flavonoid biosynthesis	Biosynthesis of other secondary metabolites	CYP75A; flavonoid 3',5'-hydroxylase [EC:1.14.13.88]	Metabolism
c44002_g2_i1	K11818	00966 Glucosinolate biosynthesis	Biosynthesis of other secondary metabolites	CYP83B1; cytochrome P450, family 83, subfamily B, polypeptide 1 [EC:1.14.-.-]	Metabolism
c44280_g1_i1	K12338	00942 Anthocyanin biosynthesis	Biosynthesis of other secondary metabolites	UGT75C1; anthocyanidin 3-O-glucoside 5-O-glucosyltransferase [EC:2.4.1.298]	Metabolism
c44306_g1_i1	K12356	00940 Phenylpropanoid biosynthesis	Biosynthesis of other secondary metabolites	UGT72E; coniferyl-alcohol glucosyltransferase [EC:2.4.1.111]	Metabolism
c44332_g1_i2	K13066	00940 Phenylpropanoid biosynthesis	Biosynthesis of other secondary metabolites	E2.1.1.68; caffeic acid 3-O-methyltransferase [EC:2.1.1.68]	Metabolism
c44332_g1_i3	K13066	00940 Phenylpropanoid biosynthesis	Biosynthesis of other secondary metabolites	E2.1.1.68; caffeic acid 3-O-methyltransferase [EC:2.1.1.68]	Metabolism
c44447_g1_i1	K00430	00940 Phenylpropanoid biosynthesis	Biosynthesis of other secondary metabolites	E1.11.1.7; peroxidase [EC:1.11.1.7]	Metabolism
c44481_g1_i1	K05349	00940 Phenylpropanoid biosynthesis	Biosynthesis of other secondary metabolites	bglX; beta-glucosidase [EC:3.2.1.21]	Metabolism
c44494_g1_i1	K00430	00940 Phenylpropanoid biosynthesis	Biosynthesis of other secondary metabolites	E1.11.1.7; peroxidase [EC:1.11.1.7]	Metabolism
c44494_g1_i2	K00430	00940 Phenylpropanoid biosynthesis	Biosynthesis of other secondary metabolites	E1.11.1.7; peroxidase [EC:1.11.1.7]	Metabolism
c44607_g1_i1	K11821	00966 Glucosinolate biosynthesis	Biosynthesis of other secondary metabolites	ST5A_B_C; desulfoglucosinolate sulfotransferase A/B/C [EC:2.8.2.-]	Metabolism
c44790_g1_i1	K14454	00950 Isoquinoline alkaloid biosynthesis	Biosynthesis of other secondary metabolites	GOT1; aspartate aminotransferase, cytoplasmic [EC:2.6.1.1]	Metabolism
c44790_g1_i1	K14454	00960 Tropane, piperidine and pyridine alkaloid biosynthesis	Biosynthesis of other secondary metabolites	GOT1; aspartate aminotransferase, cytoplasmic [EC:2.6.1.1]	Metabolism
c44820_g1_i1	K00475	00941 Flavonoid biosynthesis	Biosynthesis of other secondary metabolites	E1.14.11.9; naringenin 3-dioxygenase [EC:1.14.11.9]	Metabolism
c44891_g1_i1	K12355	00940 Phenylpropanoid biosynthesis	Biosynthesis of other secondary metabolites	REF1; coniferyl-aldehyde dehydrogenase [EC:1.2.1.68]	Metabolism
c44907_g1_i1	K00430	00940 Phenylpropanoid biosynthesis	Biosynthesis of other secondary metabolites	E1.11.1.7; peroxidase [EC:1.11.1.7]	Metabolism
c44907_g1_i2	K00430	00940 Phenylpropanoid biosynthesis	Biosynthesis of other secondary metabolites	E1.11.1.7; peroxidase [EC:1.11.1.7]	Metabolism
c44907_g1_i3	K00430	00940 Phenylpropanoid biosynthesis	Biosynthesis of other secondary metabolites	E1.11.1.7; peroxidase [EC:1.11.1.7]	Metabolism
c44954_g1_i1	K08081	00960 Tropane, piperidine and pyridine alkaloid biosynthesis	Biosynthesis of other secondary metabolites	TR1; tropinone reductase I [EC:1.1.1.206]	Metabolism
c44954_g1_i2	K08081	00960 Tropane, piperidine and pyridine alkaloid biosynthesis	Biosynthesis of other secondary metabolites	TR1; tropinone reductase I [EC:1.1.1.206]	Metabolism
c44954_g1_i3	K08081	00960 Tropane, piperidine and pyridine alkaloid biosynthesis	Biosynthesis of other secondary metabolites	TR1; tropinone reductase I [EC:1.1.1.206]	Metabolism
c44954_g1_i4	K08081	00960 Tropane, piperidine and pyridine alkaloid biosynthesis	Biosynthesis of other secondary metabolites	TR1; tropinone reductase I [EC:1.1.1.206]	Metabolism
c44954_g1_i5	K08081	00960 Tropane, piperidine and pyridine alkaloid biosynthesis	Biosynthesis of other secondary metabolites	TR1; tropinone reductase I [EC:1.1.1.206]	Metabolism
c44966_g1_i1	K00430	00940 Phenylpropanoid biosynthesis	Biosynthesis of other secondary metabolites	E1.11.1.7; peroxidase [EC:1.11.1.7]	Metabolism
c44966_g1_i3	K00430	00940 Phenylpropanoid biosynthesis	Biosynthesis of other secondary metabolites	E1.11.1.7; peroxidase [EC:1.11.1.7]	Metabolism
c45036_g1_i1	K12153	00966 Glucosinolate biosynthesis	Biosynthesis of other secondary metabolites	CYP79A2; phenylalanine N-monooxygenase [EC:1.14.13.124]	Metabolism
c45043_g1_i1	K00083	00940 Phenylpropanoid biosynthesis	Biosynthesis of other secondary metabolites	E1.1.1.195; cinnamyl-alcohol dehydrogenase [EC:1.1.1.195]	Metabolism
c45043_g1_i2	K00083	00940 Phenylpropanoid biosynthesis	Biosynthesis of other secondary metabolites	E1.1.1.195; cinnamyl-alcohol dehydrogenase [EC:1.1.1.195]	Metabolism
c45090_g4_i2	K00588	00945 Stilbenoid, diarylheptanoid and gingerol biosynthesis	Biosynthesis of other secondary metabolites	E2.1.1.104; caffeoyl-CoA O-methyltransferase [EC:2.1.1.104]	Metabolism
c45090_g4_i2	K00588	00941 Flavonoid biosynthesis	Biosynthesis of other secondary metabolites	E2.1.1.104; caffeoyl-CoA O-methyltransferase [EC:2.1.1.104]	Metabolism
c45090_g4_i2	K00588	00940 Phenylpropanoid biosynthesis	Biosynthesis of other secondary metabolites	E2.1.1.104; caffeoyl-CoA O-methyltransferase [EC:2.1.1.104]	Metabolism
c45090_g5_i1	K00588	00945 Stilbenoid, diarylheptanoid and gingerol biosynthesis	Biosynthesis of other secondary metabolites	E2.1.1.104; caffeoyl-CoA O-methyltransferase [EC:2.1.1.104]	Metabolism
c45090_g5_i1	K00588	00941 Flavonoid biosynthesis	Biosynthesis of other secondary metabolites	E2.1.1.104; caffeoyl-CoA O-methyltransferase [EC:2.1.1.104]	Metabolism
c45090_g5_i1	K00588	00940 Phenylpropanoid biosynthesis	Biosynthesis of other secondary metabolites	E2.1.1.104; caffeoyl-CoA O-methyltransferase [EC:2.1.1.104]	Metabolism
c45131_g1_i1	K00430	00940 Phenylpropanoid biosynthesis	Biosynthesis of other secondary metabolites	E1.11.1.7; peroxidase [EC:1.11.1.7]	Metabolism
c45131_g1_i2	K00430	00940 Phenylpropanoid biosynthesis	Biosynthesis of other secondary metabolites	E1.11.1.7; peroxidase [EC:1.11.1.7]	Metabolism
c45131_g1_i3	K00430	00940 Phenylpropanoid biosynthesis	Biosynthesis of other secondary metabolites	E1.11.1.7; peroxidase [EC:1.11.1.7]	Metabolism
c45186_g1_i1	K08081	00960 Tropane, piperidine and pyridine alkaloid biosynthesis	Biosynthesis of other secondary metabolites	TR1; tropinone reductase I [EC:1.1.1.206]	Metabolism
c45186_g1_i2	K08081	00960 Tropane, piperidine and pyridine alkaloid biosynthesis	Biosynthesis of other secondary metabolites	TR1; tropinone reductase I [EC:1.1.1.206]	Metabolism
c45351_g1_i1	K00660	00941 Flavonoid biosynthesis	Biosynthesis of other secondary metabolites	CHS; chalcone synthase [EC:2.3.1.74]	Metabolism
c45494_g1_i1	K00430	00940 Phenylpropanoid biosynthesis	Biosynthesis of other secondary metabolites	E1.11.1.7; peroxidase [EC:1.11.1.7]	Metabolism
c45494_g1_i2	K00430	00940 Phenylpropanoid biosynthesis	Biosynthesis of other secondary metabolites	E1.11.1.7; peroxidase [EC:1.11.1.7]	Metabolism
c45541_g1_i2	K13066	00940 Phenylpropanoid biosynthesis	Biosynthesis of other secondary metabolites	E2.1.1.68; caffeic acid 3-O-methyltransferase [EC:2.1.1.68]	Metabolism
c45586_g1_i1	K01714	00261 Monobactam biosynthesis	Biosynthesis of other secondary metabolites	dapA; 4-hydroxy-tetrahydrodipicolinate synthase [EC:4.3.3.7]	Metabolism
c45586_g1_i2	K01714	00261 Monobactam biosynthesis	Biosynthesis of other secondary metabolites	dapA; 4-hydroxy-tetrahydrodipicolinate synthase [EC:4.3.3.7]	Metabolism
c45654_g1_i1	K00826	00966 Glucosinolate biosynthesis	Biosynthesis of other secondary metabolites	E2.6.1.42; branched-chain amino acid aminotransferase [EC:2.6.1.42]	Metabolism
c45737_g1_i1	K15777	00965 Betalain biosynthesis	Biosynthesis of other secondary metabolites	DOPA; 4,5-DOPA dioxygenase extradiol [EC:1.13.11.-]	Metabolism
c45737_g1_i2	K15777	00965 Betalain biosynthesis	Biosynthesis of other secondary metabolites	DOPA; 4,5-DOPA dioxygenase extradiol [EC:1.13.11.-]	Metabolism
c45737_g1_i3	K15777	00965 Betalain biosynthesis	Biosynthesis of other secondary metabolites	DOPA; 4,5-DOPA dioxygenase extradiol [EC:1.13.11.-]	Metabolism
c45828_g2_i1	K00815	00960 Tropane, piperidine and pyridine alkaloid biosynthesis	Biosynthesis of other secondary metabolites	TAT; tyrosine aminotransferase [EC:2.6.1.5]	Metabolism
c45828_g2_i1	K00815	00950 Isoquinoline alkaloid biosynthesis	Biosynthesis of other secondary metabolites	TAT; tyrosine aminotransferase [EC:2.6.1.5]	Metabolism
c45828_g2_i2	K00815	00960 Tropane, piperidine and pyridine alkaloid biosynthesis	Biosynthesis of other secondary metabolites	TAT; tyrosine aminotransferase [EC:2.6.1.5]	Metabolism
c45828_g2_i2	K00815	00950 Isoquinoline alkaloid biosynthesis	Biosynthesis of other secondary metabolites	TAT; tyrosine aminotransferase [EC:2.6.1.5]	Metabolism
c45828_g2_i3	K00815	00960 Tropane, piperidine and pyridine alkaloid biosynthesis	Biosynthesis of other secondary metabolites	TAT; tyrosine aminotransferase [EC:2.6.1.5]	Metabolism
c45828_g2_i3	K00815	00950 Isoquinoline alkaloid biosynthesis	Biosynthesis of other secondary metabolites	TAT; tyrosine aminotransferase [EC:2.6.1.5]	Metabolism
c45996_g1_i1	K00083	00940 Phenylpropanoid biosynthesis	Biosynthesis of other secondary metabolites	E1.1.1.195; cinnamyl-alcohol dehydrogenase [EC:1.1.1.195]	Metabolism
c45996_g1_i2	K00083	00940 Phenylpropanoid biosynthesis	Biosynthesis of other secondary metabolites	E1.1.1.195; cinnamyl-alcohol dehydrogenase [EC:1.1.1.195]	Metabolism
c45996_g1_i3	K00083	00940 Phenylpropanoid biosynthesis	Biosynthesis of other secondary metabolites	E1.1.1.195; cinnamyl-alcohol dehydrogenase [EC:1.1.1.195]	Metabolism
c45996_g2_i1	K00083	00940 Phenylpropanoid biosynthesis	Biosynthesis of other secondary metabolites	E1.1.1.195; cinnamyl-alcohol dehydrogenase [EC:1.1.1.195]	Metabolism
c46123_g1_i1	K00365	00232 Caffeine metabolism	Biosynthesis of other secondary metabolites	uaZ; urate oxidase [EC:1.7.3.3]	Metabolism
c46123_g2_i1	K00365	00232 Caffeine metabolism	Biosynthesis of other secondary metabolites	uaZ; urate oxidase [EC:1.7.3.3]	Metabolism
c46199_g1_i1	K05350	00940 Phenylpropanoid biosynthesis	Biosynthesis of other secondary metabolites	bglB; beta-glucosidase [EC:3.2.1.21]	Metabolism
c46388_g1_i1	K00430	00940 Phenylpropanoid biosynthesis	Biosynthesis of other secondary metabolites	E1.11.1.7; peroxidase [EC:1.11.1.7]	Metabolism
c46388_g1_i2	K00430	00940 Phenylpropanoid biosynthesis	Biosynthesis of other secondary metabolites	E1.11.1.7; peroxidase [EC:1.11.1.7]	Metabolism
c46417_g1_i7	K00430	00940 Phenylpropanoid biosynthesis	Biosynthesis of other secondary metabolites	E1.11.1.7; peroxidase [EC:1.11.1.7]	Metabolism
c46757_g1_i1	K13065	00940 Phenylpropanoid biosynthesis	Biosynthesis of other secondary metabolites	E2.3.1.133; shikimate O-hydroxycinnamoyltransferase [EC:2.3.1.133]	Metabolism
c46757_g1_i1	K13065	00941 Flavonoid biosynthesis	Biosynthesis of other secondary metabolites	E2.3.1.133; shikimate O-hydroxycinnamoyltransferase [EC:2.3.1.133]	Metabolism
c46757_g1_i1	K13065	00945 Stilbenoid, diarylheptanoid and gingerol biosynthesis	Biosynthesis of other secondary metabolites	E2.3.1.133; shikimate O-hydroxycinnamoyltransferase [EC:2.3.1.133]	Metabolism
c46757_g1_i2	K13065	00940 Phenylpropanoid biosynthesis	Biosynthesis of other secondary metabolites	E2.3.1.133; shikimate O-hydroxycinnamoyltransferase [EC:2.3.1.133]	Metabolism
c46757_g1_i2	K13065	00941 Flavonoid biosynthesis	Biosynthesis of other secondary metabolites	E2.3.1.133; shikimate O-hydroxycinnamoyltransferase [EC:2.3.1.133]	Metabolism
c46757_g1_i2	K13065	00945 Stilbenoid, diarylheptanoid and gingerol biosynthesis	Biosynthesis of other secondary metabolites	E2.3.1.133; shikimate O-hydroxycinnamoyltransferase [EC:2.3.1.133]	Metabolism
c46757_g1_i3	K13065	00940 Phenylpropanoid biosynthesis	Biosynthesis of other secondary metabolites	E2.3.1.133; shikimate O-hydroxycinnamoyltransferase [EC:2.3.1.133]	Metabolism
c46757_g1_i3	K13065	00941 Flavonoid biosynthesis	Biosynthesis of other secondary metabolites	E2.3.1.133; shikimate O-hydroxycinnamoyltransferase [EC:2.3.1.133]	Metabolism
c46757_g1_i3	K13065	00945 Stilbenoid, diarylheptanoid and gingerol biosynthesis	Biosynthesis of other secondary metabolites	E2.3.1.133; shikimate O-hydroxycinnamoyltransferase [EC:2.3.1.133]	Metabolism
c46757_g1_i5	K13065	00940 Phenylpropanoid biosynthesis	Biosynthesis of other secondary metabolites	E2.3.1.133; shikimate O-hydroxycinnamoyltransferase [EC:2.3.1.133]	Metabolism
c46757_g1_i5	K13065	00941 Flavonoid biosynthesis	Biosynthesis of other secondary metabolites	E2.3.1.133; shikimate O-hydroxycinnamoyltransferase [EC:2.3.1.133]	Metabolism
c46757_g1_i5	K13065	00945 Stilbenoid, diarylheptanoid and gingerol biosynthesis	Biosynthesis of other secondary metabolites	E2.3.1.133; shikimate O-hydroxycinnamoyltransferase [EC:2.3.1.133]	Metabolism
c46757_g2_i1	K00430	00940 Phenylpropanoid biosynthesis	Biosynthesis of other secondary metabolites	E1.11.1.7; peroxidase [EC:1.11.1.7]	Metabolism
c47073_g1_i1	K12338	00942 Anthocyanin biosynthesis	Biosynthesis of other secondary metabolites	UGT75C1; anthocyanidin 3-O-glucoside 5-O-glucosyltransferase [EC:2.4.1.298]	Metabolism
c47177_g2_i1	K18368	00940 Phenylpropanoid biosynthesis	Biosynthesis of other secondary metabolites	CSE; caffeoylshikimate esterase [EC:3.1.1.-]	Metabolism
c47185_g1_i1	K00588	00945 Stilbenoid, diarylheptanoid and gingerol biosynthesis	Biosynthesis of other secondary metabolites	E2.1.1.104; caffeoyl-CoA O-methyltransferase [EC:2.1.1.104]	Metabolism
c47185_g1_i1	K00588	00941 Flavonoid biosynthesis	Biosynthesis of other secondary metabolites	E2.1.1.104; caffeoyl-CoA O-methyltransferase [EC:2.1.1.104]	Metabolism
c47185_g1_i1	K00588	00940 Phenylpropanoid biosynthesis	Biosynthesis of other secondary metabolites	E2.1.1.104; caffeoyl-CoA O-methyltransferase [EC:2.1.1.104]	Metabolism
c47193_g1_i1	K00826	00966 Glucosinolate biosynthesis	Biosynthesis of other secondary metabolites	E2.6.1.42; branched-chain amino acid aminotransferase [EC:2.6.1.42]	Metabolism
c47306_g1_i1	K15849	00960 Tropane, piperidine and pyridine alkaloid biosynthesis	Biosynthesis of other secondary metabolites	PAT; bifunctional aspartate aminotransferase and glutamate/aspartate-prephenate aminotransferase [EC:2.6.1.1 2.6.1.78 2.6.1.79]	Metabolism
c47306_g1_i1	K15849	00950 Isoquinoline alkaloid biosynthesis	Biosynthesis of other secondary metabolites	PAT; bifunctional aspartate aminotransferase and glutamate/aspartate-prephenate aminotransferase [EC:2.6.1.1 2.6.1.78 2.6.1.79]	Metabolism
c47347_g1_i1	K14454	00950 Isoquinoline alkaloid biosynthesis	Biosynthesis of other secondary metabolites	GOT1; aspartate aminotransferase, cytoplasmic [EC:2.6.1.1]	Metabolism
c47347_g1_i1	K14454	00960 Tropane, piperidine and pyridine alkaloid biosynthesis	Biosynthesis of other secondary metabolites	GOT1; aspartate aminotransferase, cytoplasmic [EC:2.6.1.1]	Metabolism
c47425_g1_i1	K13065	00940 Phenylpropanoid biosynthesis	Biosynthesis of other secondary metabolites	E2.3.1.133; shikimate O-hydroxycinnamoyltransferase [EC:2.3.1.133]	Metabolism
c47425_g1_i1	K13065	00941 Flavonoid biosynthesis	Biosynthesis of other secondary metabolites	E2.3.1.133; shikimate O-hydroxycinnamoyltransferase [EC:2.3.1.133]	Metabolism
c47425_g1_i1	K13065	00945 Stilbenoid, diarylheptanoid and gingerol biosynthesis	Biosynthesis of other secondary metabolites	E2.3.1.133; shikimate O-hydroxycinnamoyltransferase [EC:2.3.1.133]	Metabolism
c47425_g1_i2	K13065	00940 Phenylpropanoid biosynthesis	Biosynthesis of other secondary metabolites	E2.3.1.133; shikimate O-hydroxycinnamoyltransferase [EC:2.3.1.133]	Metabolism
c47425_g1_i2	K13065	00941 Flavonoid biosynthesis	Biosynthesis of other secondary metabolites	E2.3.1.133; shikimate O-hydroxycinnamoyltransferase [EC:2.3.1.133]	Metabolism
c47425_g1_i2	K13065	00945 Stilbenoid, diarylheptanoid and gingerol biosynthesis	Biosynthesis of other secondary metabolites	E2.3.1.133; shikimate O-hydroxycinnamoyltransferase [EC:2.3.1.133]	Metabolism
c47515_g1_i2	K12338	00942 Anthocyanin biosynthesis	Biosynthesis of other secondary metabolites	UGT75C1; anthocyanidin 3-O-glucoside 5-O-glucosyltransferase [EC:2.4.1.298]	Metabolism
c47515_g1_i3	K12338	00942 Anthocyanin biosynthesis	Biosynthesis of other secondary metabolites	UGT75C1; anthocyanidin 3-O-glucoside 5-O-glucosyltransferase [EC:2.4.1.298]	Metabolism
c47540_g1_i1	K05350	00940 Phenylpropanoid biosynthesis	Biosynthesis of other secondary metabolites	bglB; beta-glucosidase [EC:3.2.1.21]	Metabolism
c47540_g2_i1	K05350	00940 Phenylpropanoid biosynthesis	Biosynthesis of other secondary metabolites	bglB; beta-glucosidase [EC:3.2.1.21]	Metabolism
c47624_g1_i1	K00430	00940 Phenylpropanoid biosynthesis	Biosynthesis of other secondary metabolites	E1.11.1.7; peroxidase [EC:1.11.1.7]	Metabolism
c47683_g1_i1	K00430	00940 Phenylpropanoid biosynthesis	Biosynthesis of other secondary metabolites	E1.11.1.7; peroxidase [EC:1.11.1.7]	Metabolism
c47683_g1_i2	K00430	00940 Phenylpropanoid biosynthesis	Biosynthesis of other secondary metabolites	E1.11.1.7; peroxidase [EC:1.11.1.7]	Metabolism
c47715_g2_i1	K11820	00966 Glucosinolate biosynthesis	Biosynthesis of other secondary metabolites	UGT74B1; N-hydroxythioamide S-beta-glucosyltransferase [EC:2.4.1.195]	Metabolism
c47715_g1_i2	K11820	00966 Glucosinolate biosynthesis	Biosynthesis of other secondary metabolites	UGT74B1; N-hydroxythioamide S-beta-glucosyltransferase [EC:2.4.1.195]	Metabolism
c47770_g1_i1	K05349	00940 Phenylpropanoid biosynthesis	Biosynthesis of other secondary metabolites	bglX; beta-glucosidase [EC:3.2.1.21]	Metabolism
c47770_g2_i1	K05349	00940 Phenylpropanoid biosynthesis	Biosynthesis of other secondary metabolites	bglX; beta-glucosidase [EC:3.2.1.21]	Metabolism
c47770_g3_i1	K05349	00940 Phenylpropanoid biosynthesis	Biosynthesis of other secondary metabolites	bglX; beta-glucosidase [EC:3.2.1.21]	Metabolism
c47770_g3_i2	K05349	00940 Phenylpropanoid biosynthesis	Biosynthesis of other secondary metabolites	bglX; beta-glucosidase [EC:3.2.1.21]	Metabolism
c47785_g1_i2	K00133	00261 Monobactam biosynthesis	Biosynthesis of other secondary metabolites	asd; aspartate-semialdehyde dehydrogenase [EC:1.2.1.11]	Metabolism
c47785_g1_i3	K00133	00261 Monobactam biosynthesis	Biosynthesis of other secondary metabolites	asd; aspartate-semialdehyde dehydrogenase [EC:1.2.1.11]	Metabolism
c47785_g1_i4	K00133	00261 Monobactam biosynthesis	Biosynthesis of other secondary metabolites	asd; aspartate-semialdehyde dehydrogenase [EC:1.2.1.11]	Metabolism
c47906_g1_i1	K13065	00940 Phenylpropanoid biosynthesis	Biosynthesis of other secondary metabolites	E2.3.1.133; shikimate O-hydroxycinnamoyltransferase [EC:2.3.1.133]	Metabolism
c47906_g1_i1	K13065	00941 Flavonoid biosynthesis	Biosynthesis of other secondary metabolites	E2.3.1.133; shikimate O-hydroxycinnamoyltransferase [EC:2.3.1.133]	Metabolism
c47906_g1_i1	K13065	00945 Stilbenoid, diarylheptanoid and gingerol biosynthesis	Biosynthesis of other secondary metabolites	E2.3.1.133; shikimate O-hydroxycinnamoyltransferase [EC:2.3.1.133]	Metabolism
c47906_g2_i2	K13065	00940 Phenylpropanoid biosynthesis	Biosynthesis of other secondary metabolites	E2.3.1.133; shikimate O-hydroxycinnamoyltransferase [EC:2.3.1.133]	Metabolism
c47906_g2_i2	K13065	00941 Flavonoid biosynthesis	Biosynthesis of other secondary metabolites	E2.3.1.133; shikimate O-hydroxycinnamoyltransferase [EC:2.3.1.133]	Metabolism
c47906_g2_i2	K13065	00945 Stilbenoid, diarylheptanoid and gingerol biosynthesis	Biosynthesis of other secondary metabolites	E2.3.1.133; shikimate O-hydroxycinnamoyltransferase [EC:2.3.1.133]	Metabolism
c47909_g1_i1	K13065	00940 Phenylpropanoid biosynthesis	Biosynthesis of other secondary metabolites	E2.3.1.133; shikimate O-hydroxycinnamoyltransferase [EC:2.3.1.133]	Metabolism
c47909_g1_i1	K13065	00941 Flavonoid biosynthesis	Biosynthesis of other secondary metabolites	E2.3.1.133; shikimate O-hydroxycinnamoyltransferase [EC:2.3.1.133]	Metabolism
c47909_g1_i1	K13065	00945 Stilbenoid, diarylheptanoid and gingerol biosynthesis	Biosynthesis of other secondary metabolites	E2.3.1.133; shikimate O-hydroxycinnamoyltransferase [EC:2.3.1.133]	Metabolism
c47909_g1_i2	K13065	00940 Phenylpropanoid biosynthesis	Biosynthesis of other secondary metabolites	E2.3.1.133; shikimate O-hydroxycinnamoyltransferase [EC:2.3.1.133]	Metabolism
c47909_g1_i2	K13065	00941 Flavonoid biosynthesis	Biosynthesis of other secondary metabolites	E2.3.1.133; shikimate O-hydroxycinnamoyltransferase [EC:2.3.1.133]	Metabolism
c47909_g1_i2	K13065	00945 Stilbenoid, diarylheptanoid and gingerol biosynthesis	Biosynthesis of other secondary metabolites	E2.3.1.133; shikimate O-hydroxycinnamoyltransferase [EC:2.3.1.133]	Metabolism
c107_g1_i1	K00695	00500 Starch and sucrose metabolism	Carbohydrate metabolism	E2.4.1.13; sucrose synthase [EC:2.4.1.13]	Metabolism
c200_g1_i1	K05605	00640 Propanoate metabolism	Carbohydrate metabolism	HIBCH; 3-hydroxyisobutyryl-CoA hydrolase [EC:3.1.2.4]	Metabolism
c378_g1_i1	K01213	00040 Pentose and glucuronate interconversions	Carbohydrate metabolism	E3.2.1.67; galacturan 1,4-alpha-galacturonidase [EC:3.2.1.67]	Metabolism
c627_g1_i1	K00016	00010 Glycolysis / Gluconeogenesis	Carbohydrate metabolism	LDH; L-lactate dehydrogenase [EC:1.1.1.27]	Metabolism
c627_g1_i1	K00016	00620 Pyruvate metabolism	Carbohydrate metabolism	LDH; L-lactate dehydrogenase [EC:1.1.1.27]	Metabolism
c627_g1_i1	K00016	00640 Propanoate metabolism	Carbohydrate metabolism	LDH; L-lactate dehydrogenase [EC:1.1.1.27]	Metabolism
c669_g1_i1	K01184	00040 Pentose and glucuronate interconversions	Carbohydrate metabolism	E3.2.1.15; polygalacturonase [EC:3.2.1.15]	Metabolism
c1067_g1_i1	K00820	00520 Amino sugar and nucleotide sugar metabolism	Carbohydrate metabolism	glmS; glucosamine--fructose-6-phosphate aminotransferase (isomerizing) [EC:2.6.1.16]	Metabolism
c1280_g1_i1	K01213	00040 Pentose and glucuronate interconversions	Carbohydrate metabolism	E3.2.1.67; galacturan 1,4-alpha-galacturonidase [EC:3.2.1.67]	Metabolism
c1459_g1_i1	K01580	00650 Butanoate metabolism	Carbohydrate metabolism	E4.1.1.15; glutamate decarboxylase [EC:4.1.1.15]	Metabolism
c1479_g1_i1	K01568	00010 Glycolysis / Gluconeogenesis	Carbohydrate metabolism	PDC; pyruvate decarboxylase [EC:4.1.1.1]	Metabolism
c1501_g1_i1	K03781	00630 Glyoxylate and dicarboxylate metabolism	Carbohydrate metabolism	katE; catalase [EC:1.11.1.6]	Metabolism
c1639_g1_i1	K01785	00010 Glycolysis / Gluconeogenesis	Carbohydrate metabolism	galM; aldose 1-epimerase [EC:5.1.3.3]	Metabolism
c1639_g1_i1	K01785	00052 Galactose metabolism	Carbohydrate metabolism	galM; aldose 1-epimerase [EC:5.1.3.3]	Metabolism
c1850_g1_i1	K17761	00650 Butanoate metabolism	Carbohydrate metabolism	SSADH; succinate-semialdehyde dehydrogenase, mitochondrial [EC:1.2.1.24]	Metabolism
c1867_g1_i1	K01899	00020 Citrate cycle (TCA cycle)	Carbohydrate metabolism	LSC1; succinyl-CoA synthetase alpha subunit [EC:6.2.1.4 6.2.1.5]	Metabolism
c1867_g1_i1	K01899	00640 Propanoate metabolism	Carbohydrate metabolism	LSC1; succinyl-CoA synthetase alpha subunit [EC:6.2.1.4 6.2.1.5]	Metabolism
c1919_g1_i1	K01568	00010 Glycolysis / Gluconeogenesis	Carbohydrate metabolism	PDC; pyruvate decarboxylase [EC:4.1.1.1]	Metabolism
c1942_g1_i1	K00131	00010 Glycolysis / Gluconeogenesis	Carbohydrate metabolism	gapN; glyceraldehyde-3-phosphate dehydrogenase (NADP+) [EC:1.2.1.9]	Metabolism
c1942_g1_i1	K00131	00030 Pentose phosphate pathway	Carbohydrate metabolism	gapN; glyceraldehyde-3-phosphate dehydrogenase (NADP+) [EC:1.2.1.9]	Metabolism
c2060_g1_i2	K01193	00052 Galactose metabolism	Carbohydrate metabolism	INV; beta-fructofuranosidase [EC:3.2.1.26]	Metabolism
c2060_g1_i2	K01193	00500 Starch and sucrose metabolism	Carbohydrate metabolism	INV; beta-fructofuranosidase [EC:3.2.1.26]	Metabolism
c2067_g1_i1	K01728	00040 Pentose and glucuronate interconversions	Carbohydrate metabolism	pel; pectate lyase [EC:4.2.2.2]	Metabolism
c2428_g1_i1	K03781	00630 Glyoxylate and dicarboxylate metabolism	Carbohydrate metabolism	katE; catalase [EC:1.11.1.6]	Metabolism
c2616_g1_i1	K01051	00040 Pentose and glucuronate interconversions	Carbohydrate metabolism	E3.1.1.11; pectinesterase [EC:3.1.1.11]	Metabolism
c2637_g1_i1	K01179	00500 Starch and sucrose metabolism	Carbohydrate metabolism	E3.2.1.4; endoglucanase [EC:3.2.1.4]	Metabolism
c2682_g1_i1	K00030	00020 Citrate cycle (TCA cycle)	Carbohydrate metabolism	IDH3; isocitrate dehydrogenase (NAD+) [EC:1.1.1.41]	Metabolism
c2736_g1_i1	K01638	00630 Glyoxylate and dicarboxylate metabolism	Carbohydrate metabolism	aceB; malate synthase [EC:2.3.3.9]	Metabolism
c2736_g1_i1	K01638	00620 Pyruvate metabolism	Carbohydrate metabolism	aceB; malate synthase [EC:2.3.3.9]	Metabolism
c2767_g1_i1	K01689	00010 Glycolysis / Gluconeogenesis	Carbohydrate metabolism	ENO; enolase [EC:4.2.1.11]	Metabolism
c3066_g1_i2	K01188	00500 Starch and sucrose metabolism	Carbohydrate metabolism	E3.2.1.21; beta-glucosidase [EC:3.2.1.21]	Metabolism
c3196_g1_i1	K00121	00010 Glycolysis / Gluconeogenesis	Carbohydrate metabolism	frmA; S-(hydroxymethyl)glutathione dehydrogenase / alcohol dehydrogenase [EC:1.1.1.284 1.1.1.1]	Metabolism
c3221_g1_i1	K01051	00040 Pentose and glucuronate interconversions	Carbohydrate metabolism	E3.1.1.11; pectinesterase [EC:3.1.1.11]	Metabolism
c3336_g2_i1	K12447	00520 Amino sugar and nucleotide sugar metabolism	Carbohydrate metabolism	USP; UDP-sugar pyrophosphorylase [EC:2.7.7.64]	Metabolism
c3336_g2_i1	K12447	00053 Ascorbate and aldarate metabolism	Carbohydrate metabolism	USP; UDP-sugar pyrophosphorylase [EC:2.7.7.64]	Metabolism
c3336_g2_i1	K12447	00040 Pentose and glucuronate interconversions	Carbohydrate metabolism	USP; UDP-sugar pyrophosphorylase [EC:2.7.7.64]	Metabolism
c3336_g2_i1	K12447	00052 Galactose metabolism	Carbohydrate metabolism	USP; UDP-sugar pyrophosphorylase [EC:2.7.7.64]	Metabolism
c3457_g1_i1	K13379	00520 Amino sugar and nucleotide sugar metabolism	Carbohydrate metabolism	RGP; reversibly glycosylated polypeptide / UDP-arabinopyranose mutase [EC:2.4.1.- 5.4.99.30]	Metabolism
c3616_g1_i1	K00234	00020 Citrate cycle (TCA cycle)	Carbohydrate metabolism	SDHA; succinate dehydrogenase (ubiquinone) flavoprotein subunit [EC:1.3.5.1]	Metabolism
c3718_g1_i1	K15633	00010 Glycolysis / Gluconeogenesis	Carbohydrate metabolism	gpmI; 2,3-bisphosphoglycerate-independent phosphoglycerate mutase [EC:5.4.2.12]	Metabolism
c3780_g1_i1	K01809	00520 Amino sugar and nucleotide sugar metabolism	Carbohydrate metabolism	manA; mannose-6-phosphate isomerase [EC:5.3.1.8]	Metabolism
c3780_g1_i1	K01809	00051 Fructose and mannose metabolism	Carbohydrate metabolism	manA; mannose-6-phosphate isomerase [EC:5.3.1.8]	Metabolism
c3986_g1_i1	K00873	00010 Glycolysis / Gluconeogenesis	Carbohydrate metabolism	PK; pyruvate kinase [EC:2.7.1.40]	Metabolism
c3986_g1_i1	K00873	00620 Pyruvate metabolism	Carbohydrate metabolism	PK; pyruvate kinase [EC:2.7.1.40]	Metabolism
c4153_g1_i1	K13379	00520 Amino sugar and nucleotide sugar metabolism	Carbohydrate metabolism	RGP; reversibly glycosylated polypeptide / UDP-arabinopyranose mutase [EC:2.4.1.- 5.4.99.30]	Metabolism
c4408_g1_i1	K01647	00020 Citrate cycle (TCA cycle)	Carbohydrate metabolism	CS; citrate synthase [EC:2.3.3.1]	Metabolism
c4408_g1_i1	K01647	00630 Glyoxylate and dicarboxylate metabolism	Carbohydrate metabolism	CS; citrate synthase [EC:2.3.3.1]	Metabolism
c4494_g1_i1	K00008	00040 Pentose and glucuronate interconversions	Carbohydrate metabolism	SORD; L-iditol 2-dehydrogenase [EC:1.1.1.14]	Metabolism
c4494_g1_i1	K00008	00051 Fructose and mannose metabolism	Carbohydrate metabolism	SORD; L-iditol 2-dehydrogenase [EC:1.1.1.14]	Metabolism
c4504_g1_i1	K19355	00051 Fructose and mannose metabolism	Carbohydrate metabolism	MAN; mannan endo-1,4-beta-mannosidase [EC:3.2.1.78]	Metabolism
c4542_g1_i1	K00600	00630 Glyoxylate and dicarboxylate metabolism	Carbohydrate metabolism	glyA; glycine hydroxymethyltransferase [EC:2.1.2.1]	Metabolism
c4786_g1_i1	K00134	00010 Glycolysis / Gluconeogenesis	Carbohydrate metabolism	GAPDH; glyceraldehyde 3-phosphate dehydrogenase [EC:1.2.1.12]	Metabolism
c4856_g1_i1	K01835	00030 Pentose phosphate pathway	Carbohydrate metabolism	pgm; phosphoglucomutase [EC:5.4.2.2]	Metabolism
c4856_g1_i1	K01835	00052 Galactose metabolism	Carbohydrate metabolism	pgm; phosphoglucomutase [EC:5.4.2.2]	Metabolism
c4856_g1_i1	K01835	00010 Glycolysis / Gluconeogenesis	Carbohydrate metabolism	pgm; phosphoglucomutase [EC:5.4.2.2]	Metabolism
c4856_g1_i1	K01835	00520 Amino sugar and nucleotide sugar metabolism	Carbohydrate metabolism	pgm; phosphoglucomutase [EC:5.4.2.2]	Metabolism
c4856_g1_i1	K01835	00500 Starch and sucrose metabolism	Carbohydrate metabolism	pgm; phosphoglucomutase [EC:5.4.2.2]	Metabolism
c5296_g1_i1	K01637	00630 Glyoxylate and dicarboxylate metabolism	Carbohydrate metabolism	E4.1.3.1; isocitrate lyase [EC:4.1.3.1]	Metabolism
c5565_g1_i1	K01179	00500 Starch and sucrose metabolism	Carbohydrate metabolism	E3.2.1.4; endoglucanase [EC:3.2.1.4]	Metabolism
c5737_g1_i1	K00658	00020 Citrate cycle (TCA cycle)	Carbohydrate metabolism	DLST; 2-oxoglutarate dehydrogenase E2 component (dihydrolipoamide succinyltransferase) [EC:2.3.1.61]	Metabolism
c6290_g1_i1	K00434	00053 Ascorbate and aldarate metabolism	Carbohydrate metabolism	E1.11.1.11; L-ascorbate peroxidase [EC:1.11.1.11]	Metabolism
c6370_g1_i1	K00695	00500 Starch and sucrose metabolism	Carbohydrate metabolism	E2.4.1.13; sucrose synthase [EC:2.4.1.13]	Metabolism
c6370_g1_i2	K00695	00500 Starch and sucrose metabolism	Carbohydrate metabolism	E2.4.1.13; sucrose synthase [EC:2.4.1.13]	Metabolism
c7307_g1_i1	K00688	00500 Starch and sucrose metabolism	Carbohydrate metabolism	PYG; glycogen phosphorylase [EC:2.4.1.1]	Metabolism
c7524_g1_i1	K11517	00630 Glyoxylate and dicarboxylate metabolism	Carbohydrate metabolism	HAO; (S)-2-hydroxy-acid oxidase [EC:1.1.3.15]	Metabolism
c7639_g1_i1	K01213	00040 Pentose and glucuronate interconversions	Carbohydrate metabolism	E3.2.1.67; galacturan 1,4-alpha-galacturonidase [EC:3.2.1.67]	Metabolism
c7777_g1_i1	K12447	00520 Amino sugar and nucleotide sugar metabolism	Carbohydrate metabolism	USP; UDP-sugar pyrophosphorylase [EC:2.7.7.64]	Metabolism
c7777_g1_i1	K12447	00053 Ascorbate and aldarate metabolism	Carbohydrate metabolism	USP; UDP-sugar pyrophosphorylase [EC:2.7.7.64]	Metabolism
c7777_g1_i1	K12447	00040 Pentose and glucuronate interconversions	Carbohydrate metabolism	USP; UDP-sugar pyrophosphorylase [EC:2.7.7.64]	Metabolism
c7777_g1_i1	K12447	00052 Galactose metabolism	Carbohydrate metabolism	USP; UDP-sugar pyrophosphorylase [EC:2.7.7.64]	Metabolism
c8352_g1_i1	K00234	00020 Citrate cycle (TCA cycle)	Carbohydrate metabolism	SDHA; succinate dehydrogenase (ubiquinone) flavoprotein subunit [EC:1.3.5.1]	Metabolism
c8402_g1_i1	K00382	00630 Glyoxylate and dicarboxylate metabolism	Carbohydrate metabolism	DLD; dihydrolipoamide dehydrogenase [EC:1.8.1.4]	Metabolism
c8402_g1_i1	K00382	00010 Glycolysis / Gluconeogenesis	Carbohydrate metabolism	DLD; dihydrolipoamide dehydrogenase [EC:1.8.1.4]	Metabolism
c8402_g1_i1	K00382	00640 Propanoate metabolism	Carbohydrate metabolism	DLD; dihydrolipoamide dehydrogenase [EC:1.8.1.4]	Metabolism
c8402_g1_i1	K00382	00620 Pyruvate metabolism	Carbohydrate metabolism	DLD; dihydrolipoamide dehydrogenase [EC:1.8.1.4]	Metabolism
c8402_g1_i1	K00382	00020 Citrate cycle (TCA cycle)	Carbohydrate metabolism	DLD; dihydrolipoamide dehydrogenase [EC:1.8.1.4]	Metabolism
c8500_g1_i1	K01835	00030 Pentose phosphate pathway	Carbohydrate metabolism	pgm; phosphoglucomutase [EC:5.4.2.2]	Metabolism
c8500_g1_i1	K01835	00052 Galactose metabolism	Carbohydrate metabolism	pgm; phosphoglucomutase [EC:5.4.2.2]	Metabolism
c8500_g1_i1	K01835	00010 Glycolysis / Gluconeogenesis	Carbohydrate metabolism	pgm; phosphoglucomutase [EC:5.4.2.2]	Metabolism
c8500_g1_i1	K01835	00520 Amino sugar and nucleotide sugar metabolism	Carbohydrate metabolism	pgm; phosphoglucomutase [EC:5.4.2.2]	Metabolism
c8500_g1_i1	K01835	00500 Starch and sucrose metabolism	Carbohydrate metabolism	pgm; phosphoglucomutase [EC:5.4.2.2]	Metabolism
c8712_g1_i1	K00134	00010 Glycolysis / Gluconeogenesis	Carbohydrate metabolism	GAPDH; glyceraldehyde 3-phosphate dehydrogenase [EC:1.2.1.12]	Metabolism
c8717_g1_i1	K01209	00520 Amino sugar and nucleotide sugar metabolism	Carbohydrate metabolism	abfA; alpha-N-arabinofuranosidase [EC:3.2.1.55]	Metabolism
c8841_g1_i1	K01641	00650 Butanoate metabolism	Carbohydrate metabolism	E2.3.3.10; hydroxymethylglutaryl-CoA synthase [EC:2.3.3.10]	Metabolism
c8842_g1_i1	K15422	00562 Inositol phosphate metabolism	Carbohydrate metabolism	SAL; 3'(2'), 5'-bisphosphate nucleotidase / inositol polyphosphate 1-phosphatase [EC:3.1.3.7 3.1.3.57]	Metabolism
c8903_g1_i1	K13524	00640 Propanoate metabolism	Carbohydrate metabolism	ABAT; 4-aminobutyrate aminotransferase / (S)-3-amino-2-methylpropionate transaminase [EC:2.6.1.19 2.6.1.22]	Metabolism
c8903_g1_i1	K13524	00650 Butanoate metabolism	Carbohydrate metabolism	ABAT; 4-aminobutyrate aminotransferase / (S)-3-amino-2-methylpropionate transaminase [EC:2.6.1.19 2.6.1.22]	Metabolism
c8932_g1_i1	K00820	00520 Amino sugar and nucleotide sugar metabolism	Carbohydrate metabolism	glmS; glucosamine--fructose-6-phosphate aminotransferase (isomerizing) [EC:2.6.1.16]	Metabolism
c8938_g1_i1	K00008	00040 Pentose and glucuronate interconversions	Carbohydrate metabolism	SORD; L-iditol 2-dehydrogenase [EC:1.1.1.14]	Metabolism
c8938_g1_i1	K00008	00051 Fructose and mannose metabolism	Carbohydrate metabolism	SORD; L-iditol 2-dehydrogenase [EC:1.1.1.14]	Metabolism
c9087_g1_i1	K01051	00040 Pentose and glucuronate interconversions	Carbohydrate metabolism	E3.1.1.11; pectinesterase [EC:3.1.1.11]	Metabolism
c9235_g1_i1	K01187	00500 Starch and sucrose metabolism	Carbohydrate metabolism	malZ; alpha-glucosidase [EC:3.2.1.20]	Metabolism
c9235_g1_i1	K01187	00052 Galactose metabolism	Carbohydrate metabolism	malZ; alpha-glucosidase [EC:3.2.1.20]	Metabolism
c9556_g1_i1	K13648	00520 Amino sugar and nucleotide sugar metabolism	Carbohydrate metabolism	GAUT; alpha-1,4-galacturonosyltransferase [EC:2.4.1.43]	Metabolism
c9643_g1_i1	K00162	00620 Pyruvate metabolism	Carbohydrate metabolism	PDHB; pyruvate dehydrogenase E1 component beta subunit [EC:1.2.4.1]	Metabolism
c9643_g1_i1	K00162	00010 Glycolysis / Gluconeogenesis	Carbohydrate metabolism	PDHB; pyruvate dehydrogenase E1 component beta subunit [EC:1.2.4.1]	Metabolism
c9643_g1_i1	K00162	00020 Citrate cycle (TCA cycle)	Carbohydrate metabolism	PDHB; pyruvate dehydrogenase E1 component beta subunit [EC:1.2.4.1]	Metabolism
c9657_g1_i1	K01703	00660 C5-Branched dibasic acid metabolism	Carbohydrate metabolism	leuC; 3-isopropylmalate/(R)-2-methylmalate dehydratase large subunit [EC:4.2.1.33 4.2.1.35]	Metabolism
c9768_g1_i1	K00036	00030 Pentose phosphate pathway	Carbohydrate metabolism	G6PD; glucose-6-phosphate 1-dehydrogenase [EC:1.1.1.49 1.1.1.363]	Metabolism
c9950_g1_i1	K00873	00010 Glycolysis / Gluconeogenesis	Carbohydrate metabolism	PK; pyruvate kinase [EC:2.7.1.40]	Metabolism
c9950_g1_i1	K00873	00620 Pyruvate metabolism	Carbohydrate metabolism	PK; pyruvate kinase [EC:2.7.1.40]	Metabolism
c10059_g1_i1	K01190	00052 Galactose metabolism	Carbohydrate metabolism	lacZ; beta-galactosidase [EC:3.2.1.23]	Metabolism
c10110_g1_i1	K07407	00052 Galactose metabolism	Carbohydrate metabolism	E3.2.1.22B; alpha-galactosidase [EC:3.2.1.22]	Metabolism
c10131_g1_i1	K12447	00520 Amino sugar and nucleotide sugar metabolism	Carbohydrate metabolism	USP; UDP-sugar pyrophosphorylase [EC:2.7.7.64]	Metabolism
c10131_g1_i1	K12447	00053 Ascorbate and aldarate metabolism	Carbohydrate metabolism	USP; UDP-sugar pyrophosphorylase [EC:2.7.7.64]	Metabolism
c10131_g1_i1	K12447	00040 Pentose and glucuronate interconversions	Carbohydrate metabolism	USP; UDP-sugar pyrophosphorylase [EC:2.7.7.64]	Metabolism
c10131_g1_i1	K12447	00052 Galactose metabolism	Carbohydrate metabolism	USP; UDP-sugar pyrophosphorylase [EC:2.7.7.64]	Metabolism
c10140_g1_i1	K00011	00052 Galactose metabolism	Carbohydrate metabolism	E1.1.1.21; aldehyde reductase [EC:1.1.1.21]	Metabolism
c10140_g1_i1	K00011	00051 Fructose and mannose metabolism	Carbohydrate metabolism	E1.1.1.21; aldehyde reductase [EC:1.1.1.21]	Metabolism
c10140_g1_i1	K00011	00040 Pentose and glucuronate interconversions	Carbohydrate metabolism	E1.1.1.21; aldehyde reductase [EC:1.1.1.21]	Metabolism
c10223_g1_i1	K19355	00051 Fructose and mannose metabolism	Carbohydrate metabolism	MAN; mannan endo-1,4-beta-mannosidase [EC:3.2.1.78]	Metabolism
c10277_g1_i1	K01213	00040 Pentose and glucuronate interconversions	Carbohydrate metabolism	E3.2.1.67; galacturan 1,4-alpha-galacturonidase [EC:3.2.1.67]	Metabolism
c10277_g2_i1	K01213	00040 Pentose and glucuronate interconversions	Carbohydrate metabolism	E3.2.1.67; galacturan 1,4-alpha-galacturonidase [EC:3.2.1.67]	Metabolism
c10400_g1_i1	K00128	00620 Pyruvate metabolism	Carbohydrate metabolism	ALDH; aldehyde dehydrogenase (NAD+) [EC:1.2.1.3]	Metabolism
c10400_g1_i1	K00128	00040 Pentose and glucuronate interconversions	Carbohydrate metabolism	ALDH; aldehyde dehydrogenase (NAD+) [EC:1.2.1.3]	Metabolism
c10400_g1_i1	K00128	00010 Glycolysis / Gluconeogenesis	Carbohydrate metabolism	ALDH; aldehyde dehydrogenase (NAD+) [EC:1.2.1.3]	Metabolism
c10400_g1_i1	K00128	00053 Ascorbate and aldarate metabolism	Carbohydrate metabolism	ALDH; aldehyde dehydrogenase (NAD+) [EC:1.2.1.3]	Metabolism
c10473_g1_i1	K00863	00051 Fructose and mannose metabolism	Carbohydrate metabolism	DAK; triose/dihydroxyacetone kinase / FAD-AMP lyase (cyclizing) [EC:2.7.1.28 2.7.1.29 4.6.1.15]	Metabolism
c10637_g1_i1	K00889	00562 Inositol phosphate metabolism	Carbohydrate metabolism	PIP5K; 1-phosphatidylinositol-4-phosphate 5-kinase [EC:2.7.1.68]	Metabolism
c10803_g1_i1	K00927	00010 Glycolysis / Gluconeogenesis	Carbohydrate metabolism	PGK; phosphoglycerate kinase [EC:2.7.2.3]	Metabolism
c10923_g1_i1	K00281	00630 Glyoxylate and dicarboxylate metabolism	Carbohydrate metabolism	GLDC; glycine dehydrogenase [EC:1.4.4.2]	Metabolism
c11257_g1_i1	K05349	00500 Starch and sucrose metabolism	Carbohydrate metabolism	bglX; beta-glucosidase [EC:3.2.1.21]	Metabolism
c11295_g1_i1	K01187	00500 Starch and sucrose metabolism	Carbohydrate metabolism	malZ; alpha-glucosidase [EC:3.2.1.20]	Metabolism
c11295_g1_i1	K01187	00052 Galactose metabolism	Carbohydrate metabolism	malZ; alpha-glucosidase [EC:3.2.1.20]	Metabolism
c11348_g1_i1	K01784	00052 Galactose metabolism	Carbohydrate metabolism	galE; UDP-glucose 4-epimerase [EC:5.1.3.2]	Metabolism
c11348_g1_i1	K01784	00520 Amino sugar and nucleotide sugar metabolism	Carbohydrate metabolism	galE; UDP-glucose 4-epimerase [EC:5.1.3.2]	Metabolism
c11439_g1_i1	K00965	00520 Amino sugar and nucleotide sugar metabolism	Carbohydrate metabolism	galT; UDPglucose--hexose-1-phosphate uridylyltransferase [EC:2.7.7.12]	Metabolism
c11439_g1_i1	K00965	00052 Galactose metabolism	Carbohydrate metabolism	galT; UDPglucose--hexose-1-phosphate uridylyltransferase [EC:2.7.7.12]	Metabolism
c11616_g1_i1	K01209	00520 Amino sugar and nucleotide sugar metabolism	Carbohydrate metabolism	abfA; alpha-N-arabinofuranosidase [EC:3.2.1.55]	Metabolism
c11618_g1_i1	K12373	00520 Amino sugar and nucleotide sugar metabolism	Carbohydrate metabolism	HEXA_B; hexosaminidase [EC:3.2.1.52]	Metabolism
c11719_g1_i1	K01580	00650 Butanoate metabolism	Carbohydrate metabolism	E4.1.1.15; glutamate decarboxylase [EC:4.1.1.15]	Metabolism
c11801_g1_i1	K00927	00010 Glycolysis / Gluconeogenesis	Carbohydrate metabolism	PGK; phosphoglycerate kinase [EC:2.7.2.3]	Metabolism
c11826_g1_i1	K00001	00010 Glycolysis / Gluconeogenesis	Carbohydrate metabolism	E1.1.1.1; alcohol dehydrogenase [EC:1.1.1.1]	Metabolism
c11878_g1_i1	K00016	00010 Glycolysis / Gluconeogenesis	Carbohydrate metabolism	LDH; L-lactate dehydrogenase [EC:1.1.1.27]	Metabolism
c11878_g1_i1	K00016	00620 Pyruvate metabolism	Carbohydrate metabolism	LDH; L-lactate dehydrogenase [EC:1.1.1.27]	Metabolism
c11878_g1_i1	K00016	00640 Propanoate metabolism	Carbohydrate metabolism	LDH; L-lactate dehydrogenase [EC:1.1.1.27]	Metabolism
c11927_g1_i1	K01007	00620 Pyruvate metabolism	Carbohydrate metabolism	pps; pyruvate, water dikinase [EC:2.7.9.2]	Metabolism
c11930_g1_i1	K00025	00630 Glyoxylate and dicarboxylate metabolism	Carbohydrate metabolism	MDH1; malate dehydrogenase [EC:1.1.1.37]	Metabolism
c11930_g1_i1	K00025	00620 Pyruvate metabolism	Carbohydrate metabolism	MDH1; malate dehydrogenase [EC:1.1.1.37]	Metabolism
c11930_g1_i1	K00025	00020 Citrate cycle (TCA cycle)	Carbohydrate metabolism	MDH1; malate dehydrogenase [EC:1.1.1.37]	Metabolism
c12038_g1_i1	K01106	00562 Inositol phosphate metabolism	Carbohydrate metabolism	E3.1.3.56; inositol-1,4,5-trisphosphate 5-phosphatase [EC:3.1.3.56]	Metabolism
c12093_g1_i1	K00011	00052 Galactose metabolism	Carbohydrate metabolism	E1.1.1.21; aldehyde reductase [EC:1.1.1.21]	Metabolism
c12093_g1_i1	K00011	00051 Fructose and mannose metabolism	Carbohydrate metabolism	E1.1.1.21; aldehyde reductase [EC:1.1.1.21]	Metabolism
c12093_g1_i1	K00011	00040 Pentose and glucuronate interconversions	Carbohydrate metabolism	E1.1.1.21; aldehyde reductase [EC:1.1.1.21]	Metabolism
c12099_g1_i1	K15920	00520 Amino sugar and nucleotide sugar metabolism	Carbohydrate metabolism	XYL4; beta-D-xylosidase 4 [EC:3.2.1.37]	Metabolism
c12179_g1_i1	K01051	00040 Pentose and glucuronate interconversions	Carbohydrate metabolism	E3.1.1.11; pectinesterase [EC:3.1.1.11]	Metabolism
c12343_g1_i1	K00140	00562 Inositol phosphate metabolism	Carbohydrate metabolism	mmsA; malonate-semialdehyde dehydrogenase (acetylating) / methylmalonate-semialdehyde dehydrogenase [EC:1.2.1.18 1.2.1.27]	Metabolism
c12343_g1_i1	K00140	00640 Propanoate metabolism	Carbohydrate metabolism	mmsA; malonate-semialdehyde dehydrogenase (acetylating) / methylmalonate-semialdehyde dehydrogenase [EC:1.2.1.18 1.2.1.27]	Metabolism
c12401_g1_i1	K01689	00010 Glycolysis / Gluconeogenesis	Carbohydrate metabolism	ENO; enolase [EC:4.2.1.11]	Metabolism
c12458_g1_i1	K08232	00053 Ascorbate and aldarate metabolism	Carbohydrate metabolism	E1.6.5.4; monodehydroascorbate reductase (NADH) [EC:1.6.5.4]	Metabolism
c12522_g1_i1	K19893	00500 Starch and sucrose metabolism	Carbohydrate metabolism	GN5_6; glucan endo-1,3-beta-glucosidase 5/6 [EC:3.2.1.39]	Metabolism
c12671_g1_i1	K00850	00051 Fructose and mannose metabolism	Carbohydrate metabolism	pfkA; 6-phosphofructokinase 1 [EC:2.7.1.11]	Metabolism
c12671_g1_i1	K00850	00030 Pentose phosphate pathway	Carbohydrate metabolism	pfkA; 6-phosphofructokinase 1 [EC:2.7.1.11]	Metabolism
c12671_g1_i1	K00850	00052 Galactose metabolism	Carbohydrate metabolism	pfkA; 6-phosphofructokinase 1 [EC:2.7.1.11]	Metabolism
c12671_g1_i1	K00850	00010 Glycolysis / Gluconeogenesis	Carbohydrate metabolism	pfkA; 6-phosphofructokinase 1 [EC:2.7.1.11]	Metabolism
c12686_g1_i1	K01190	00052 Galactose metabolism	Carbohydrate metabolism	lacZ; beta-galactosidase [EC:3.2.1.23]	Metabolism
c12735_g1_i1	K00889	00562 Inositol phosphate metabolism	Carbohydrate metabolism	PIP5K; 1-phosphatidylinositol-4-phosphate 5-kinase [EC:2.7.1.68]	Metabolism
c12741_g1_i1	K01114	00562 Inositol phosphate metabolism	Carbohydrate metabolism	plcC; phospholipase C [EC:3.1.4.3]	Metabolism
c12977_g1_i1	K00016	00010 Glycolysis / Gluconeogenesis	Carbohydrate metabolism	LDH; L-lactate dehydrogenase [EC:1.1.1.27]	Metabolism
c12977_g1_i1	K00016	00620 Pyruvate metabolism	Carbohydrate metabolism	LDH; L-lactate dehydrogenase [EC:1.1.1.27]	Metabolism
c12977_g1_i1	K00016	00640 Propanoate metabolism	Carbohydrate metabolism	LDH; L-lactate dehydrogenase [EC:1.1.1.27]	Metabolism
c13050_g1_i1	K00863	00051 Fructose and mannose metabolism	Carbohydrate metabolism	DAK; triose/dihydroxyacetone kinase / FAD-AMP lyase (cyclizing) [EC:2.7.1.28 2.7.1.29 4.6.1.15]	Metabolism
c13111_g1_i1	K01087	00500 Starch and sucrose metabolism	Carbohydrate metabolism	otsB; trehalose 6-phosphate phosphatase [EC:3.1.3.12]	Metabolism
c13304_g1_i1	K00326	00520 Amino sugar and nucleotide sugar metabolism	Carbohydrate metabolism	E1.6.2.2; cytochrome-b5 reductase [EC:1.6.2.2]	Metabolism
c13359_g1_i1	K00921	00562 Inositol phosphate metabolism	Carbohydrate metabolism	PIKFYVE; 1-phosphatidylinositol-3-phosphate 5-kinase [EC:2.7.1.150]	Metabolism
c13699_g1_i1	K19893	00500 Starch and sucrose metabolism	Carbohydrate metabolism	GN5_6; glucan endo-1,3-beta-glucosidase 5/6 [EC:3.2.1.39]	Metabolism
c13828_g1_i1	K16055	00500 Starch and sucrose metabolism	Carbohydrate metabolism	TPS; trehalose 6-phosphate synthase/phosphatase [EC:2.4.1.15 3.1.3.12]	Metabolism
c13957_g1_i1	K01051	00040 Pentose and glucuronate interconversions	Carbohydrate metabolism	E3.1.1.11; pectinesterase [EC:3.1.1.11]	Metabolism
c14022_g1_i2	K01792	00010 Glycolysis / Gluconeogenesis	Carbohydrate metabolism	E5.1.3.15; glucose-6-phosphate 1-epimerase [EC:5.1.3.15]	Metabolism
c14108_g1_i1	K01190	00052 Galactose metabolism	Carbohydrate metabolism	lacZ; beta-galactosidase [EC:3.2.1.23]	Metabolism
c14528_g1_i1	K01728	00040 Pentose and glucuronate interconversions	Carbohydrate metabolism	pel; pectate lyase [EC:4.2.2.2]	Metabolism
c14537_g1_i1	K00030	00020 Citrate cycle (TCA cycle)	Carbohydrate metabolism	IDH3; isocitrate dehydrogenase (NAD+) [EC:1.1.1.41]	Metabolism
c14596_g1_i1	K00695	00500 Starch and sucrose metabolism	Carbohydrate metabolism	E2.4.1.13; sucrose synthase [EC:2.4.1.13]	Metabolism
c14742_g1_i1	K13648	00520 Amino sugar and nucleotide sugar metabolism	Carbohydrate metabolism	GAUT; alpha-1,4-galacturonosyltransferase [EC:2.4.1.43]	Metabolism
c14770_g1_i1	K06617	00052 Galactose metabolism	Carbohydrate metabolism	E2.4.1.82; raffinose synthase [EC:2.4.1.82]	Metabolism
c15486_g1_i1	K08232	00053 Ascorbate and aldarate metabolism	Carbohydrate metabolism	E1.6.5.4; monodehydroascorbate reductase (NADH) [EC:1.6.5.4]	Metabolism
c16156_g1_i1	K01051	00040 Pentose and glucuronate interconversions	Carbohydrate metabolism	E3.1.1.11; pectinesterase [EC:3.1.1.11]	Metabolism
c16263_g1_i1	K01213	00040 Pentose and glucuronate interconversions	Carbohydrate metabolism	E3.2.1.67; galacturan 1,4-alpha-galacturonidase [EC:3.2.1.67]	Metabolism
c16263_g1_i2	K01213	00040 Pentose and glucuronate interconversions	Carbohydrate metabolism	E3.2.1.67; galacturan 1,4-alpha-galacturonidase [EC:3.2.1.67]	Metabolism
c16281_g1_i1	K01213	00040 Pentose and glucuronate interconversions	Carbohydrate metabolism	E3.2.1.67; galacturan 1,4-alpha-galacturonidase [EC:3.2.1.67]	Metabolism
c16290_g1_i1	K12446	00520 Amino sugar and nucleotide sugar metabolism	Carbohydrate metabolism	E2.7.1.46; L-arabinokinase [EC:2.7.1.46]	Metabolism
c16379_g1_i1	K01051	00040 Pentose and glucuronate interconversions	Carbohydrate metabolism	E3.1.1.11; pectinesterase [EC:3.1.1.11]	Metabolism
c16383_g1_i1	K00029	00620 Pyruvate metabolism	Carbohydrate metabolism	E1.1.1.40; malate dehydrogenase (oxaloacetate-decarboxylating)(NADP+) [EC:1.1.1.40]	Metabolism
c16383_g1_i2	K00029	00620 Pyruvate metabolism	Carbohydrate metabolism	E1.1.1.40; malate dehydrogenase (oxaloacetate-decarboxylating)(NADP+) [EC:1.1.1.40]	Metabolism
c16627_g1_i1	K01187	00500 Starch and sucrose metabolism	Carbohydrate metabolism	malZ; alpha-glucosidase [EC:3.2.1.20]	Metabolism
c16627_g1_i1	K01187	00052 Galactose metabolism	Carbohydrate metabolism	malZ; alpha-glucosidase [EC:3.2.1.20]	Metabolism
c16806_g1_i1	K00658	00020 Citrate cycle (TCA cycle)	Carbohydrate metabolism	DLST; 2-oxoglutarate dehydrogenase E2 component (dihydrolipoamide succinyltransferase) [EC:2.3.1.61]	Metabolism
c16808_g1_i1	K13648	00520 Amino sugar and nucleotide sugar metabolism	Carbohydrate metabolism	GAUT; alpha-1,4-galacturonosyltransferase [EC:2.4.1.43]	Metabolism
c16917_g1_i1	K12447	00520 Amino sugar and nucleotide sugar metabolism	Carbohydrate metabolism	USP; UDP-sugar pyrophosphorylase [EC:2.7.7.64]	Metabolism
c16917_g1_i1	K12447	00053 Ascorbate and aldarate metabolism	Carbohydrate metabolism	USP; UDP-sugar pyrophosphorylase [EC:2.7.7.64]	Metabolism
c16917_g1_i1	K12447	00040 Pentose and glucuronate interconversions	Carbohydrate metabolism	USP; UDP-sugar pyrophosphorylase [EC:2.7.7.64]	Metabolism
c16917_g1_i1	K12447	00052 Galactose metabolism	Carbohydrate metabolism	USP; UDP-sugar pyrophosphorylase [EC:2.7.7.64]	Metabolism
c17104_g1_i1	K01051	00040 Pentose and glucuronate interconversions	Carbohydrate metabolism	E3.1.1.11; pectinesterase [EC:3.1.1.11]	Metabolism
c17152_g1_i1	K01213	00040 Pentose and glucuronate interconversions	Carbohydrate metabolism	E3.2.1.67; galacturan 1,4-alpha-galacturonidase [EC:3.2.1.67]	Metabolism
c17384_g1_i3	K01785	00010 Glycolysis / Gluconeogenesis	Carbohydrate metabolism	galM; aldose 1-epimerase [EC:5.1.3.3]	Metabolism
c17384_g1_i3	K01785	00052 Galactose metabolism	Carbohydrate metabolism	galM; aldose 1-epimerase [EC:5.1.3.3]	Metabolism
c17557_g1_i1	K19355	00051 Fructose and mannose metabolism	Carbohydrate metabolism	MAN; mannan endo-1,4-beta-mannosidase [EC:3.2.1.78]	Metabolism
c17651_g1_i1	K01184	00040 Pentose and glucuronate interconversions	Carbohydrate metabolism	E3.2.1.15; polygalacturonase [EC:3.2.1.15]	Metabolism
c17670_g1_i1	K00844	00500 Starch and sucrose metabolism	Carbohydrate metabolism	HK; hexokinase [EC:2.7.1.1]	Metabolism
c17670_g1_i1	K00844	00010 Glycolysis / Gluconeogenesis	Carbohydrate metabolism	HK; hexokinase [EC:2.7.1.1]	Metabolism
c17670_g1_i1	K00844	00052 Galactose metabolism	Carbohydrate metabolism	HK; hexokinase [EC:2.7.1.1]	Metabolism
c17670_g1_i1	K00844	00520 Amino sugar and nucleotide sugar metabolism	Carbohydrate metabolism	HK; hexokinase [EC:2.7.1.1]	Metabolism
c17670_g1_i1	K00844	00051 Fructose and mannose metabolism	Carbohydrate metabolism	HK; hexokinase [EC:2.7.1.1]	Metabolism
c17784_g1_i1	K01704	00660 C5-Branched dibasic acid metabolism	Carbohydrate metabolism	leuD; 3-isopropylmalate/(R)-2-methylmalate dehydratase small subunit [EC:4.2.1.33 4.2.1.35]	Metabolism
c17794_g1_i1	K00074	00650 Butanoate metabolism	Carbohydrate metabolism	paaH; 3-hydroxybutyryl-CoA dehydrogenase [EC:1.1.1.157]	Metabolism
c17802_g1_i1	K00844	00500 Starch and sucrose metabolism	Carbohydrate metabolism	HK; hexokinase [EC:2.7.1.1]	Metabolism
c17802_g1_i1	K00844	00010 Glycolysis / Gluconeogenesis	Carbohydrate metabolism	HK; hexokinase [EC:2.7.1.1]	Metabolism
c17802_g1_i1	K00844	00052 Galactose metabolism	Carbohydrate metabolism	HK; hexokinase [EC:2.7.1.1]	Metabolism
c17802_g1_i1	K00844	00520 Amino sugar and nucleotide sugar metabolism	Carbohydrate metabolism	HK; hexokinase [EC:2.7.1.1]	Metabolism
c17802_g1_i1	K00844	00051 Fructose and mannose metabolism	Carbohydrate metabolism	HK; hexokinase [EC:2.7.1.1]	Metabolism
c17811_g1_i1	K00895	00051 Fructose and mannose metabolism	Carbohydrate metabolism	pfp; pyrophosphate--fructose-6-phosphate 1-phosphotransferase [EC:2.7.1.90]	Metabolism
c17811_g1_i1	K00895	00030 Pentose phosphate pathway	Carbohydrate metabolism	pfp; pyrophosphate--fructose-6-phosphate 1-phosphotransferase [EC:2.7.1.90]	Metabolism
c17811_g1_i1	K00895	00010 Glycolysis / Gluconeogenesis	Carbohydrate metabolism	pfp; pyrophosphate--fructose-6-phosphate 1-phosphotransferase [EC:2.7.1.90]	Metabolism
c17939_g1_i1	K00695	00500 Starch and sucrose metabolism	Carbohydrate metabolism	E2.4.1.13; sucrose synthase [EC:2.4.1.13]	Metabolism
c18184_g1_i1	K01958	00020 Citrate cycle (TCA cycle)	Carbohydrate metabolism	PC; pyruvate carboxylase [EC:6.4.1.1]	Metabolism
c18184_g1_i1	K01958	00620 Pyruvate metabolism	Carbohydrate metabolism	PC; pyruvate carboxylase [EC:6.4.1.1]	Metabolism
c18184_g2_i1	K01958	00020 Citrate cycle (TCA cycle)	Carbohydrate metabolism	PC; pyruvate carboxylase [EC:6.4.1.1]	Metabolism
c18184_g2_i1	K01958	00620 Pyruvate metabolism	Carbohydrate metabolism	PC; pyruvate carboxylase [EC:6.4.1.1]	Metabolism
c18329_g1_i1	K00235	00020 Citrate cycle (TCA cycle)	Carbohydrate metabolism	SDHB; succinate dehydrogenase (ubiquinone) iron-sulfur subunit [EC:1.3.5.1]	Metabolism
c18365_g1_i1	K00972	00520 Amino sugar and nucleotide sugar metabolism	Carbohydrate metabolism	UAP1; UDP-N-acetylglucosamine/UDP-N-acetylgalactosamine diphosphorylase [EC:2.7.7.23 2.7.7.83]	Metabolism
c18377_g1_i1	K00847	00520 Amino sugar and nucleotide sugar metabolism	Carbohydrate metabolism	E2.7.1.4; fructokinase [EC:2.7.1.4]	Metabolism
c18377_g1_i1	K00847	00500 Starch and sucrose metabolism	Carbohydrate metabolism	E2.7.1.4; fructokinase [EC:2.7.1.4]	Metabolism
c18377_g1_i1	K00847	00051 Fructose and mannose metabolism	Carbohydrate metabolism	E2.7.1.4; fructokinase [EC:2.7.1.4]	Metabolism
c18388_g1_i1	K01647	00020 Citrate cycle (TCA cycle)	Carbohydrate metabolism	CS; citrate synthase [EC:2.3.3.1]	Metabolism
c18388_g1_i1	K01647	00630 Glyoxylate and dicarboxylate metabolism	Carbohydrate metabolism	CS; citrate synthase [EC:2.3.3.1]	Metabolism
c18398_g1_i1	K20547	00520 Amino sugar and nucleotide sugar metabolism	Carbohydrate metabolism	CHIB; basic endochitinase B [EC:3.2.1.14]	Metabolism
c18412_g1_i1	K00927	00010 Glycolysis / Gluconeogenesis	Carbohydrate metabolism	PGK; phosphoglycerate kinase [EC:2.7.2.3]	Metabolism
c18494_g1_i1	K00164	00020 Citrate cycle (TCA cycle)	Carbohydrate metabolism	OGDH; 2-oxoglutarate dehydrogenase E1 component [EC:1.2.4.2]	Metabolism
c18546_g1_i1	K18819	00052 Galactose metabolism	Carbohydrate metabolism	GOLS; inositol 3-alpha-galactosyltransferase [EC:2.4.1.123]	Metabolism
c18670_g1_i1	K00615	00030 Pentose phosphate pathway	Carbohydrate metabolism	E2.2.1.1; transketolase [EC:2.2.1.1]	Metabolism
c18805_g1_i1	K13379	00520 Amino sugar and nucleotide sugar metabolism	Carbohydrate metabolism	RGP; reversibly glycosylated polypeptide / UDP-arabinopyranose mutase [EC:2.4.1.- 5.4.99.30]	Metabolism
c18871_g1_i1	K01895	00640 Propanoate metabolism	Carbohydrate metabolism	ACSS; acetyl-CoA synthetase [EC:6.2.1.1]	Metabolism
c18871_g1_i1	K01895	00010 Glycolysis / Gluconeogenesis	Carbohydrate metabolism	ACSS; acetyl-CoA synthetase [EC:6.2.1.1]	Metabolism
c18871_g1_i1	K01895	00620 Pyruvate metabolism	Carbohydrate metabolism	ACSS; acetyl-CoA synthetase [EC:6.2.1.1]	Metabolism
c18871_g1_i2	K01895	00640 Propanoate metabolism	Carbohydrate metabolism	ACSS; acetyl-CoA synthetase [EC:6.2.1.1]	Metabolism
c18871_g1_i2	K01895	00010 Glycolysis / Gluconeogenesis	Carbohydrate metabolism	ACSS; acetyl-CoA synthetase [EC:6.2.1.1]	Metabolism
c18871_g1_i2	K01895	00620 Pyruvate metabolism	Carbohydrate metabolism	ACSS; acetyl-CoA synthetase [EC:6.2.1.1]	Metabolism
c19264_g1_i1	K00948	00030 Pentose phosphate pathway	Carbohydrate metabolism	PRPS; ribose-phosphate pyrophosphokinase [EC:2.7.6.1]	Metabolism
c19352_g1_i1	K18819	00052 Galactose metabolism	Carbohydrate metabolism	GOLS; inositol 3-alpha-galactosyltransferase [EC:2.4.1.123]	Metabolism
c19378_g1_i1	K00128	00620 Pyruvate metabolism	Carbohydrate metabolism	ALDH; aldehyde dehydrogenase (NAD+) [EC:1.2.1.3]	Metabolism
c19378_g1_i1	K00128	00040 Pentose and glucuronate interconversions	Carbohydrate metabolism	ALDH; aldehyde dehydrogenase (NAD+) [EC:1.2.1.3]	Metabolism
c19378_g1_i1	K00128	00010 Glycolysis / Gluconeogenesis	Carbohydrate metabolism	ALDH; aldehyde dehydrogenase (NAD+) [EC:1.2.1.3]	Metabolism
c19378_g1_i1	K00128	00053 Ascorbate and aldarate metabolism	Carbohydrate metabolism	ALDH; aldehyde dehydrogenase (NAD+) [EC:1.2.1.3]	Metabolism
c19595_g1_i1	K01784	00052 Galactose metabolism	Carbohydrate metabolism	galE; UDP-glucose 4-epimerase [EC:5.1.3.2]	Metabolism
c19595_g1_i1	K01784	00520 Amino sugar and nucleotide sugar metabolism	Carbohydrate metabolism	galE; UDP-glucose 4-epimerase [EC:5.1.3.2]	Metabolism
c19724_g1_i2	K01647	00020 Citrate cycle (TCA cycle)	Carbohydrate metabolism	CS; citrate synthase [EC:2.3.3.1]	Metabolism
c19724_g1_i2	K01647	00630 Glyoxylate and dicarboxylate metabolism	Carbohydrate metabolism	CS; citrate synthase [EC:2.3.3.1]	Metabolism
c19867_g1_i1	K07407	00052 Galactose metabolism	Carbohydrate metabolism	E3.2.1.22B; alpha-galactosidase [EC:3.2.1.22]	Metabolism
c19914_g1_i1	K01803	00010 Glycolysis / Gluconeogenesis	Carbohydrate metabolism	TPI; triosephosphate isomerase (TIM) [EC:5.3.1.1]	Metabolism
c19914_g1_i1	K01803	00562 Inositol phosphate metabolism	Carbohydrate metabolism	TPI; triosephosphate isomerase (TIM) [EC:5.3.1.1]	Metabolism
c19914_g1_i1	K01803	00051 Fructose and mannose metabolism	Carbohydrate metabolism	TPI; triosephosphate isomerase (TIM) [EC:5.3.1.1]	Metabolism
c19952_g1_i1	K17761	00650 Butanoate metabolism	Carbohydrate metabolism	SSADH; succinate-semialdehyde dehydrogenase, mitochondrial [EC:1.2.1.24]	Metabolism
c19970_g1_i1	K01895	00640 Propanoate metabolism	Carbohydrate metabolism	ACSS; acetyl-CoA synthetase [EC:6.2.1.1]	Metabolism
c19970_g1_i1	K01895	00010 Glycolysis / Gluconeogenesis	Carbohydrate metabolism	ACSS; acetyl-CoA synthetase [EC:6.2.1.1]	Metabolism
c19970_g1_i1	K01895	00620 Pyruvate metabolism	Carbohydrate metabolism	ACSS; acetyl-CoA synthetase [EC:6.2.1.1]	Metabolism
c20131_g1_i1	K01649	00620 Pyruvate metabolism	Carbohydrate metabolism	leuA; 2-isopropylmalate synthase [EC:2.3.3.13]	Metabolism
c20136_g1_i1	K01958	00020 Citrate cycle (TCA cycle)	Carbohydrate metabolism	PC; pyruvate carboxylase [EC:6.4.1.1]	Metabolism
c20136_g1_i1	K01958	00620 Pyruvate metabolism	Carbohydrate metabolism	PC; pyruvate carboxylase [EC:6.4.1.1]	Metabolism
c20378_g1_i1	K00966	00520 Amino sugar and nucleotide sugar metabolism	Carbohydrate metabolism	GMPP; mannose-1-phosphate guanylyltransferase [EC:2.7.7.13]	Metabolism
c20378_g1_i1	K00966	00051 Fructose and mannose metabolism	Carbohydrate metabolism	GMPP; mannose-1-phosphate guanylyltransferase [EC:2.7.7.13]	Metabolism
c20499_g1_i1	K00600	00630 Glyoxylate and dicarboxylate metabolism	Carbohydrate metabolism	glyA; glycine hydroxymethyltransferase [EC:2.1.2.1]	Metabolism
c20560_g1_i1	K15633	00010 Glycolysis / Gluconeogenesis	Carbohydrate metabolism	gpmI; 2,3-bisphosphoglycerate-independent phosphoglycerate mutase [EC:5.4.2.12]	Metabolism
c20566_g1_i1	K01610	00620 Pyruvate metabolism	Carbohydrate metabolism	E4.1.1.49; phosphoenolpyruvate carboxykinase (ATP) [EC:4.1.1.49]	Metabolism
c20566_g1_i1	K01610	00020 Citrate cycle (TCA cycle)	Carbohydrate metabolism	E4.1.1.49; phosphoenolpyruvate carboxykinase (ATP) [EC:4.1.1.49]	Metabolism
c20566_g1_i1	K01610	00010 Glycolysis / Gluconeogenesis	Carbohydrate metabolism	E4.1.1.49; phosphoenolpyruvate carboxykinase (ATP) [EC:4.1.1.49]	Metabolism
c20665_g1_i1	K00695	00500 Starch and sucrose metabolism	Carbohydrate metabolism	E2.4.1.13; sucrose synthase [EC:2.4.1.13]	Metabolism
c20672_g1_i1	K01177	00500 Starch and sucrose metabolism	Carbohydrate metabolism	E3.2.1.2; beta-amylase [EC:3.2.1.2]	Metabolism
c20672_g1_i2	K01177	00500 Starch and sucrose metabolism	Carbohydrate metabolism	E3.2.1.2; beta-amylase [EC:3.2.1.2]	Metabolism
c20702_g1_i1	K01915	00630 Glyoxylate and dicarboxylate metabolism	Carbohydrate metabolism	glnA; glutamine synthetase [EC:6.3.1.2]	Metabolism
c20709_g1_i1	K01647	00020 Citrate cycle (TCA cycle)	Carbohydrate metabolism	CS; citrate synthase [EC:2.3.3.1]	Metabolism
c20709_g1_i1	K01647	00630 Glyoxylate and dicarboxylate metabolism	Carbohydrate metabolism	CS; citrate synthase [EC:2.3.3.1]	Metabolism
c20827_g1_i1	K01623	00010 Glycolysis / Gluconeogenesis	Carbohydrate metabolism	ALDO; fructose-bisphosphate aldolase, class I [EC:4.1.2.13]	Metabolism
c20827_g1_i1	K01623	00051 Fructose and mannose metabolism	Carbohydrate metabolism	ALDO; fructose-bisphosphate aldolase, class I [EC:4.1.2.13]	Metabolism
c20827_g1_i1	K01623	00030 Pentose phosphate pathway	Carbohydrate metabolism	ALDO; fructose-bisphosphate aldolase, class I [EC:4.1.2.13]	Metabolism
c20905_g1_i1	K01728	00040 Pentose and glucuronate interconversions	Carbohydrate metabolism	pel; pectate lyase [EC:4.2.2.2]	Metabolism
c20905_g2_i1	K01728	00040 Pentose and glucuronate interconversions	Carbohydrate metabolism	pel; pectate lyase [EC:4.2.2.2]	Metabolism
c20936_g1_i1	K01051	00040 Pentose and glucuronate interconversions	Carbohydrate metabolism	E3.1.1.11; pectinesterase [EC:3.1.1.11]	Metabolism
c20994_g1_i1	K01177	00500 Starch and sucrose metabolism	Carbohydrate metabolism	E3.2.1.2; beta-amylase [EC:3.2.1.2]	Metabolism
c21111_g1_i1	K01962	00620 Pyruvate metabolism	Carbohydrate metabolism	accA; acetyl-CoA carboxylase carboxyl transferase subunit alpha [EC:6.4.1.2]	Metabolism
c21111_g1_i1	K01962	00640 Propanoate metabolism	Carbohydrate metabolism	accA; acetyl-CoA carboxylase carboxyl transferase subunit alpha [EC:6.4.1.2]	Metabolism
c21119_g1_i1	K01900	00640 Propanoate metabolism	Carbohydrate metabolism	LSC2; succinyl-CoA synthetase beta subunit [EC:6.2.1.4 6.2.1.5]	Metabolism
c21119_g1_i1	K01900	00020 Citrate cycle (TCA cycle)	Carbohydrate metabolism	LSC2; succinyl-CoA synthetase beta subunit [EC:6.2.1.4 6.2.1.5]	Metabolism
c21282_g1_i1	K01110	00562 Inositol phosphate metabolism	Carbohydrate metabolism	PTEN; phosphatidylinositol-3,4,5-trisphosphate 3-phosphatase and dual-specificity protein phosphatase PTEN [EC:3.1.3.16 3.1.3.48 3.1.3.67]	Metabolism
c21328_g1_i1	K01051	00040 Pentose and glucuronate interconversions	Carbohydrate metabolism	E3.1.1.11; pectinesterase [EC:3.1.1.11]	Metabolism
c22225_g1_i1	K01209	00520 Amino sugar and nucleotide sugar metabolism	Carbohydrate metabolism	abfA; alpha-N-arabinofuranosidase [EC:3.2.1.55]	Metabolism
c22348_g1_i1	K01783	00030 Pentose phosphate pathway	Carbohydrate metabolism	rpe; ribulose-phosphate 3-epimerase [EC:5.1.3.1]	Metabolism
c22348_g1_i1	K01783	00040 Pentose and glucuronate interconversions	Carbohydrate metabolism	rpe; ribulose-phosphate 3-epimerase [EC:5.1.3.1]	Metabolism
c22348_g1_i2	K01783	00030 Pentose phosphate pathway	Carbohydrate metabolism	rpe; ribulose-phosphate 3-epimerase [EC:5.1.3.1]	Metabolism
c22348_g1_i2	K01783	00040 Pentose and glucuronate interconversions	Carbohydrate metabolism	rpe; ribulose-phosphate 3-epimerase [EC:5.1.3.1]	Metabolism
c22348_g1_i3	K01783	00030 Pentose phosphate pathway	Carbohydrate metabolism	rpe; ribulose-phosphate 3-epimerase [EC:5.1.3.1]	Metabolism
c22348_g1_i3	K01783	00040 Pentose and glucuronate interconversions	Carbohydrate metabolism	rpe; ribulose-phosphate 3-epimerase [EC:5.1.3.1]	Metabolism
c22365_g1_i1	K06617	00052 Galactose metabolism	Carbohydrate metabolism	E2.4.1.82; raffinose synthase [EC:2.4.1.82]	Metabolism
c22407_g1_i1	K01051	00040 Pentose and glucuronate interconversions	Carbohydrate metabolism	E3.1.1.11; pectinesterase [EC:3.1.1.11]	Metabolism
c22463_g1_i1	K00011	00052 Galactose metabolism	Carbohydrate metabolism	E1.1.1.21; aldehyde reductase [EC:1.1.1.21]	Metabolism
c22463_g1_i1	K00011	00051 Fructose and mannose metabolism	Carbohydrate metabolism	E1.1.1.21; aldehyde reductase [EC:1.1.1.21]	Metabolism
c22463_g1_i1	K00011	00040 Pentose and glucuronate interconversions	Carbohydrate metabolism	E1.1.1.21; aldehyde reductase [EC:1.1.1.21]	Metabolism
c22678_g1_i1	K19355	00051 Fructose and mannose metabolism	Carbohydrate metabolism	MAN; mannan endo-1,4-beta-mannosidase [EC:3.2.1.78]	Metabolism
c22680_g1_i1	K01895	00640 Propanoate metabolism	Carbohydrate metabolism	ACSS; acetyl-CoA synthetase [EC:6.2.1.1]	Metabolism
c22680_g1_i1	K01895	00010 Glycolysis / Gluconeogenesis	Carbohydrate metabolism	ACSS; acetyl-CoA synthetase [EC:6.2.1.1]	Metabolism
c22680_g1_i1	K01895	00620 Pyruvate metabolism	Carbohydrate metabolism	ACSS; acetyl-CoA synthetase [EC:6.2.1.1]	Metabolism
c22694_g1_i1	K16055	00500 Starch and sucrose metabolism	Carbohydrate metabolism	TPS; trehalose 6-phosphate synthase/phosphatase [EC:2.4.1.15 3.1.3.12]	Metabolism
c22781_g1_i1	K00921	00562 Inositol phosphate metabolism	Carbohydrate metabolism	PIKFYVE; 1-phosphatidylinositol-3-phosphate 5-kinase [EC:2.7.1.150]	Metabolism
c22887_g1_i1	K08679	00520 Amino sugar and nucleotide sugar metabolism	Carbohydrate metabolism	E5.1.3.6; UDP-glucuronate 4-epimerase [EC:5.1.3.6]	Metabolism
c23101_g1_i1	K01915	00630 Glyoxylate and dicarboxylate metabolism	Carbohydrate metabolism	glnA; glutamine synthetase [EC:6.3.1.2]	Metabolism
c23411_g1_i1	K01209	00520 Amino sugar and nucleotide sugar metabolism	Carbohydrate metabolism	abfA; alpha-N-arabinofuranosidase [EC:3.2.1.55]	Metabolism
c23414_g1_i1	K01183	00520 Amino sugar and nucleotide sugar metabolism	Carbohydrate metabolism	E3.2.1.14; chitinase [EC:3.2.1.14]	Metabolism
c23461_g1_i1	K05349	00500 Starch and sucrose metabolism	Carbohydrate metabolism	bglX; beta-glucosidase [EC:3.2.1.21]	Metabolism
c23531_g1_i1	K00235	00020 Citrate cycle (TCA cycle)	Carbohydrate metabolism	SDHB; succinate dehydrogenase (ubiquinone) iron-sulfur subunit [EC:1.3.5.1]	Metabolism
c23740_g1_i1	K03841	00010 Glycolysis / Gluconeogenesis	Carbohydrate metabolism	FBP; fructose-1,6-bisphosphatase I [EC:3.1.3.11]	Metabolism
c23740_g1_i1	K03841	00051 Fructose and mannose metabolism	Carbohydrate metabolism	FBP; fructose-1,6-bisphosphatase I [EC:3.1.3.11]	Metabolism
c23740_g1_i1	K03841	00030 Pentose phosphate pathway	Carbohydrate metabolism	FBP; fructose-1,6-bisphosphatase I [EC:3.1.3.11]	Metabolism
c24043_g1_i1	K01183	00520 Amino sugar and nucleotide sugar metabolism	Carbohydrate metabolism	E3.2.1.14; chitinase [EC:3.2.1.14]	Metabolism
c24244_g1_i1	K01051	00040 Pentose and glucuronate interconversions	Carbohydrate metabolism	E3.1.1.11; pectinesterase [EC:3.1.1.11]	Metabolism
c24441_g1_i1	K00029	00620 Pyruvate metabolism	Carbohydrate metabolism	E1.1.1.40; malate dehydrogenase (oxaloacetate-decarboxylating)(NADP+) [EC:1.1.1.40]	Metabolism
c24612_g1_i1	K19891	00500 Starch and sucrose metabolism	Carbohydrate metabolism	GN1_2_3; glucan endo-1,3-beta-glucosidase 1/2/3 [EC:3.2.1.39]	Metabolism
c24870_g1_i1	K00469	00053 Ascorbate and aldarate metabolism	Carbohydrate metabolism	MIOX; inositol oxygenase [EC:1.13.99.1]	Metabolism
c24870_g1_i1	K00469	00562 Inositol phosphate metabolism	Carbohydrate metabolism	MIOX; inositol oxygenase [EC:1.13.99.1]	Metabolism
c24883_g1_i1	K00921	00562 Inositol phosphate metabolism	Carbohydrate metabolism	PIKFYVE; 1-phosphatidylinositol-3-phosphate 5-kinase [EC:2.7.1.150]	Metabolism
c24909_g1_i1	K00134	00010 Glycolysis / Gluconeogenesis	Carbohydrate metabolism	GAPDH; glyceraldehyde 3-phosphate dehydrogenase [EC:1.2.1.12]	Metabolism
c25051_g1_i1	K08679	00520 Amino sugar and nucleotide sugar metabolism	Carbohydrate metabolism	E5.1.3.6; UDP-glucuronate 4-epimerase [EC:5.1.3.6]	Metabolism
c25228_g1_i1	K01114	00562 Inositol phosphate metabolism	Carbohydrate metabolism	plcC; phospholipase C [EC:3.1.4.3]	Metabolism
c25325_g1_i1	K00696	00500 Starch and sucrose metabolism	Carbohydrate metabolism	E2.4.1.14; sucrose-phosphate synthase [EC:2.4.1.14]	Metabolism
c25436_g1_i1	K01648	00020 Citrate cycle (TCA cycle)	Carbohydrate metabolism	ACLY; ATP citrate (pro-S)-lyase [EC:2.3.3.8]	Metabolism
c25445_g1_i1	K00028	00620 Pyruvate metabolism	Carbohydrate metabolism	E1.1.1.39; malate dehydrogenase (decarboxylating) [EC:1.1.1.39]	Metabolism
c25445_g1_i2	K00028	00620 Pyruvate metabolism	Carbohydrate metabolism	E1.1.1.39; malate dehydrogenase (decarboxylating) [EC:1.1.1.39]	Metabolism
c25445_g1_i3	K00028	00620 Pyruvate metabolism	Carbohydrate metabolism	E1.1.1.39; malate dehydrogenase (decarboxylating) [EC:1.1.1.39]	Metabolism
c25473_g1_i1	K00963	00040 Pentose and glucuronate interconversions	Carbohydrate metabolism	UGP2; UTP--glucose-1-phosphate uridylyltransferase [EC:2.7.7.9]	Metabolism
c25473_g1_i1	K00963	00520 Amino sugar and nucleotide sugar metabolism	Carbohydrate metabolism	UGP2; UTP--glucose-1-phosphate uridylyltransferase [EC:2.7.7.9]	Metabolism
c25473_g1_i1	K00963	00500 Starch and sucrose metabolism	Carbohydrate metabolism	UGP2; UTP--glucose-1-phosphate uridylyltransferase [EC:2.7.7.9]	Metabolism
c25473_g1_i1	K00963	00052 Galactose metabolism	Carbohydrate metabolism	UGP2; UTP--glucose-1-phosphate uridylyltransferase [EC:2.7.7.9]	Metabolism
c25602_g1_i1	K00948	00030 Pentose phosphate pathway	Carbohydrate metabolism	PRPS; ribose-phosphate pyrophosphokinase [EC:2.7.6.1]	Metabolism
c25629_g1_i1	K01602	00630 Glyoxylate and dicarboxylate metabolism	Carbohydrate metabolism	rbcS; ribulose-bisphosphate carboxylase small chain [EC:4.1.1.39]	Metabolism
c25689_g1_i1	K01728	00040 Pentose and glucuronate interconversions	Carbohydrate metabolism	pel; pectate lyase [EC:4.2.2.2]	Metabolism
c25761_g1_i1	K01810	00030 Pentose phosphate pathway	Carbohydrate metabolism	GPI; glucose-6-phosphate isomerase [EC:5.3.1.9]	Metabolism
c25761_g1_i1	K01810	00500 Starch and sucrose metabolism	Carbohydrate metabolism	GPI; glucose-6-phosphate isomerase [EC:5.3.1.9]	Metabolism
c25761_g1_i1	K01810	00010 Glycolysis / Gluconeogenesis	Carbohydrate metabolism	GPI; glucose-6-phosphate isomerase [EC:5.3.1.9]	Metabolism
c25761_g1_i1	K01810	00520 Amino sugar and nucleotide sugar metabolism	Carbohydrate metabolism	GPI; glucose-6-phosphate isomerase [EC:5.3.1.9]	Metabolism
c25875_g1_i1	K01681	00630 Glyoxylate and dicarboxylate metabolism	Carbohydrate metabolism	ACO; aconitate hydratase [EC:4.2.1.3]	Metabolism
c25875_g1_i1	K01681	00020 Citrate cycle (TCA cycle)	Carbohydrate metabolism	ACO; aconitate hydratase [EC:4.2.1.3]	Metabolism
c26046_g1_i1	K00249	00640 Propanoate metabolism	Carbohydrate metabolism	ACADM; acyl-CoA dehydrogenase [EC:1.3.8.7]	Metabolism
c26491_g1_i1	K12447	00520 Amino sugar and nucleotide sugar metabolism	Carbohydrate metabolism	USP; UDP-sugar pyrophosphorylase [EC:2.7.7.64]	Metabolism
c26491_g1_i1	K12447	00053 Ascorbate and aldarate metabolism	Carbohydrate metabolism	USP; UDP-sugar pyrophosphorylase [EC:2.7.7.64]	Metabolism
c26491_g1_i1	K12447	00040 Pentose and glucuronate interconversions	Carbohydrate metabolism	USP; UDP-sugar pyrophosphorylase [EC:2.7.7.64]	Metabolism
c26491_g1_i1	K12447	00052 Galactose metabolism	Carbohydrate metabolism	USP; UDP-sugar pyrophosphorylase [EC:2.7.7.64]	Metabolism
c26588_g1_i1	K01689	00010 Glycolysis / Gluconeogenesis	Carbohydrate metabolism	ENO; enolase [EC:4.2.1.11]	Metabolism
c26754_g1_i2	K01179	00500 Starch and sucrose metabolism	Carbohydrate metabolism	E3.2.1.4; endoglucanase [EC:3.2.1.4]	Metabolism
c26816_g1_i1	K08679	00520 Amino sugar and nucleotide sugar metabolism	Carbohydrate metabolism	E5.1.3.6; UDP-glucuronate 4-epimerase [EC:5.1.3.6]	Metabolism
c27067_g1_i1	K00615	00030 Pentose phosphate pathway	Carbohydrate metabolism	E2.2.1.1; transketolase [EC:2.2.1.1]	Metabolism
c27084_g1_i1	K00927	00010 Glycolysis / Gluconeogenesis	Carbohydrate metabolism	PGK; phosphoglycerate kinase [EC:2.7.2.3]	Metabolism
c27095_g1_i1	K00889	00562 Inositol phosphate metabolism	Carbohydrate metabolism	PIP5K; 1-phosphatidylinositol-4-phosphate 5-kinase [EC:2.7.1.68]	Metabolism
c27365_g1_i1	K12373	00520 Amino sugar and nucleotide sugar metabolism	Carbohydrate metabolism	HEXA_B; hexosaminidase [EC:3.2.1.52]	Metabolism
c27379_g1_i1	K01188	00500 Starch and sucrose metabolism	Carbohydrate metabolism	E3.2.1.21; beta-glucosidase [EC:3.2.1.21]	Metabolism
c27379_g1_i2	K01188	00500 Starch and sucrose metabolism	Carbohydrate metabolism	E3.2.1.21; beta-glucosidase [EC:3.2.1.21]	Metabolism
c27379_g1_i3	K01188	00500 Starch and sucrose metabolism	Carbohydrate metabolism	E3.2.1.21; beta-glucosidase [EC:3.2.1.21]	Metabolism
c27474_g1_i1	K01184	00040 Pentose and glucuronate interconversions	Carbohydrate metabolism	E3.2.1.15; polygalacturonase [EC:3.2.1.15]	Metabolism
c27474_g1_i2	K01184	00040 Pentose and glucuronate interconversions	Carbohydrate metabolism	E3.2.1.15; polygalacturonase [EC:3.2.1.15]	Metabolism
c27528_g1_i1	K15920	00520 Amino sugar and nucleotide sugar metabolism	Carbohydrate metabolism	XYL4; beta-D-xylosidase 4 [EC:3.2.1.37]	Metabolism
c27683_g1_i1	K12447	00520 Amino sugar and nucleotide sugar metabolism	Carbohydrate metabolism	USP; UDP-sugar pyrophosphorylase [EC:2.7.7.64]	Metabolism
c27683_g1_i1	K12447	00053 Ascorbate and aldarate metabolism	Carbohydrate metabolism	USP; UDP-sugar pyrophosphorylase [EC:2.7.7.64]	Metabolism
c27683_g1_i1	K12447	00040 Pentose and glucuronate interconversions	Carbohydrate metabolism	USP; UDP-sugar pyrophosphorylase [EC:2.7.7.64]	Metabolism
c27683_g1_i1	K12447	00052 Galactose metabolism	Carbohydrate metabolism	USP; UDP-sugar pyrophosphorylase [EC:2.7.7.64]	Metabolism
c27862_g1_i1	K01051	00040 Pentose and glucuronate interconversions	Carbohydrate metabolism	E3.1.1.11; pectinesterase [EC:3.1.1.11]	Metabolism
c27864_g1_i1	K01915	00630 Glyoxylate and dicarboxylate metabolism	Carbohydrate metabolism	glnA; glutamine synthetase [EC:6.3.1.2]	Metabolism
c27951_g1_i1	K01858	00562 Inositol phosphate metabolism	Carbohydrate metabolism	INO1; myo-inositol-1-phosphate synthase [EC:5.5.1.4]	Metabolism
c28053_g1_i1	K01728	00040 Pentose and glucuronate interconversions	Carbohydrate metabolism	pel; pectate lyase [EC:4.2.2.2]	Metabolism
c28075_g1_i1	K00927	00010 Glycolysis / Gluconeogenesis	Carbohydrate metabolism	PGK; phosphoglycerate kinase [EC:2.7.2.3]	Metabolism
c28075_g1_i2	K00927	00010 Glycolysis / Gluconeogenesis	Carbohydrate metabolism	PGK; phosphoglycerate kinase [EC:2.7.2.3]	Metabolism
c28100_g1_i1	K00963	00040 Pentose and glucuronate interconversions	Carbohydrate metabolism	UGP2; UTP--glucose-1-phosphate uridylyltransferase [EC:2.7.7.9]	Metabolism
c28100_g1_i1	K00963	00520 Amino sugar and nucleotide sugar metabolism	Carbohydrate metabolism	UGP2; UTP--glucose-1-phosphate uridylyltransferase [EC:2.7.7.9]	Metabolism
c28100_g1_i1	K00963	00500 Starch and sucrose metabolism	Carbohydrate metabolism	UGP2; UTP--glucose-1-phosphate uridylyltransferase [EC:2.7.7.9]	Metabolism
c28100_g1_i1	K00963	00052 Galactose metabolism	Carbohydrate metabolism	UGP2; UTP--glucose-1-phosphate uridylyltransferase [EC:2.7.7.9]	Metabolism
c28183_g1_i1	K07407	00052 Galactose metabolism	Carbohydrate metabolism	E3.2.1.22B; alpha-galactosidase [EC:3.2.1.22]	Metabolism
c28242_g1_i1	K01051	00040 Pentose and glucuronate interconversions	Carbohydrate metabolism	E3.1.1.11; pectinesterase [EC:3.1.1.11]	Metabolism
c28266_g1_i1	K00031	00020 Citrate cycle (TCA cycle)	Carbohydrate metabolism	IDH1; isocitrate dehydrogenase [EC:1.1.1.42]	Metabolism
c28281_g1_i1	K01194	00500 Starch and sucrose metabolism	Carbohydrate metabolism	TREH; alpha,alpha-trehalase [EC:3.2.1.28]	Metabolism
c28313_g1_i1	K01610	00620 Pyruvate metabolism	Carbohydrate metabolism	E4.1.1.49; phosphoenolpyruvate carboxykinase (ATP) [EC:4.1.1.49]	Metabolism
c28313_g1_i1	K01610	00020 Citrate cycle (TCA cycle)	Carbohydrate metabolism	E4.1.1.49; phosphoenolpyruvate carboxykinase (ATP) [EC:4.1.1.49]	Metabolism
c28313_g1_i1	K01610	00010 Glycolysis / Gluconeogenesis	Carbohydrate metabolism	E4.1.1.49; phosphoenolpyruvate carboxykinase (ATP) [EC:4.1.1.49]	Metabolism
c28322_g1_i1	K00770	00520 Amino sugar and nucleotide sugar metabolism	Carbohydrate metabolism	E2.4.2.24; 1,4-beta-D-xylan synthase [EC:2.4.2.24]	Metabolism
c28394_g1_i1	K01455	00630 Glyoxylate and dicarboxylate metabolism	Carbohydrate metabolism	E3.5.1.49; formamidase [EC:3.5.1.49]	Metabolism
c28576_g1_i1	K00281	00630 Glyoxylate and dicarboxylate metabolism	Carbohydrate metabolism	GLDC; glycine dehydrogenase [EC:1.4.4.2]	Metabolism
c28580_g1_i1	K00873	00010 Glycolysis / Gluconeogenesis	Carbohydrate metabolism	PK; pyruvate kinase [EC:2.7.1.40]	Metabolism
c28580_g1_i1	K00873	00620 Pyruvate metabolism	Carbohydrate metabolism	PK; pyruvate kinase [EC:2.7.1.40]	Metabolism
c28669_g1_i1	K03781	00630 Glyoxylate and dicarboxylate metabolism	Carbohydrate metabolism	katE; catalase [EC:1.11.1.6]	Metabolism
c28823_g1_i1	K01213	00040 Pentose and glucuronate interconversions	Carbohydrate metabolism	E3.2.1.67; galacturan 1,4-alpha-galacturonidase [EC:3.2.1.67]	Metabolism
c28892_g1_i1	K00225	00053 Ascorbate and aldarate metabolism	Carbohydrate metabolism	GLDH; L-galactono-1,4-lactone dehydrogenase [EC:1.3.2.3]	Metabolism
c28900_g1_i1	K08679	00520 Amino sugar and nucleotide sugar metabolism	Carbohydrate metabolism	E5.1.3.6; UDP-glucuronate 4-epimerase [EC:5.1.3.6]	Metabolism
c29091_g1_i1	K01610	00620 Pyruvate metabolism	Carbohydrate metabolism	E4.1.1.49; phosphoenolpyruvate carboxykinase (ATP) [EC:4.1.1.49]	Metabolism
c29091_g1_i1	K01610	00020 Citrate cycle (TCA cycle)	Carbohydrate metabolism	E4.1.1.49; phosphoenolpyruvate carboxykinase (ATP) [EC:4.1.1.49]	Metabolism
c29091_g1_i1	K01610	00010 Glycolysis / Gluconeogenesis	Carbohydrate metabolism	E4.1.1.49; phosphoenolpyruvate carboxykinase (ATP) [EC:4.1.1.49]	Metabolism
c29117_g1_i1	K01051	00040 Pentose and glucuronate interconversions	Carbohydrate metabolism	E3.1.1.11; pectinesterase [EC:3.1.1.11]	Metabolism
c29209_g1_i1	K00688	00500 Starch and sucrose metabolism	Carbohydrate metabolism	PYG; glycogen phosphorylase [EC:2.4.1.1]	Metabolism
c29277_g1_i1	K01834	00010 Glycolysis / Gluconeogenesis	Carbohydrate metabolism	PGAM; 2,3-bisphosphoglycerate-dependent phosphoglycerate mutase [EC:5.4.2.11]	Metabolism
c29402_g1_i1	K01895	00640 Propanoate metabolism	Carbohydrate metabolism	ACSS; acetyl-CoA synthetase [EC:6.2.1.1]	Metabolism
c29402_g1_i1	K01895	00010 Glycolysis / Gluconeogenesis	Carbohydrate metabolism	ACSS; acetyl-CoA synthetase [EC:6.2.1.1]	Metabolism
c29402_g1_i1	K01895	00620 Pyruvate metabolism	Carbohydrate metabolism	ACSS; acetyl-CoA synthetase [EC:6.2.1.1]	Metabolism
c29548_g1_i1	K01681	00630 Glyoxylate and dicarboxylate metabolism	Carbohydrate metabolism	ACO; aconitate hydratase [EC:4.2.1.3]	Metabolism
c29548_g1_i1	K01681	00020 Citrate cycle (TCA cycle)	Carbohydrate metabolism	ACO; aconitate hydratase [EC:4.2.1.3]	Metabolism
c29593_g1_i1	K00895	00051 Fructose and mannose metabolism	Carbohydrate metabolism	pfp; pyrophosphate--fructose-6-phosphate 1-phosphotransferase [EC:2.7.1.90]	Metabolism
c29593_g1_i1	K00895	00030 Pentose phosphate pathway	Carbohydrate metabolism	pfp; pyrophosphate--fructose-6-phosphate 1-phosphotransferase [EC:2.7.1.90]	Metabolism
c29593_g1_i1	K00895	00010 Glycolysis / Gluconeogenesis	Carbohydrate metabolism	pfp; pyrophosphate--fructose-6-phosphate 1-phosphotransferase [EC:2.7.1.90]	Metabolism
c29615_g1_i1	K00921	00562 Inositol phosphate metabolism	Carbohydrate metabolism	PIKFYVE; 1-phosphatidylinositol-3-phosphate 5-kinase [EC:2.7.1.150]	Metabolism
c29734_g1_i1	K16055	00500 Starch and sucrose metabolism	Carbohydrate metabolism	TPS; trehalose 6-phosphate synthase/phosphatase [EC:2.4.1.15 3.1.3.12]	Metabolism
c29802_g1_i1	K01595	00620 Pyruvate metabolism	Carbohydrate metabolism	ppc; phosphoenolpyruvate carboxylase [EC:4.1.1.31]	Metabolism
c29933_g1_i2	K01176	00500 Starch and sucrose metabolism	Carbohydrate metabolism	AMY; alpha-amylase [EC:3.2.1.1]	Metabolism
c30022_g1_i1	K20279	00562 Inositol phosphate metabolism	Carbohydrate metabolism	SYNJ; synaptojanin [EC:3.1.3.36]	Metabolism
c30037_g1_i1	K01213	00040 Pentose and glucuronate interconversions	Carbohydrate metabolism	E3.2.1.67; galacturan 1,4-alpha-galacturonidase [EC:3.2.1.67]	Metabolism
c30198_g1_i1	K01193	00052 Galactose metabolism	Carbohydrate metabolism	INV; beta-fructofuranosidase [EC:3.2.1.26]	Metabolism
c30198_g1_i1	K01193	00500 Starch and sucrose metabolism	Carbohydrate metabolism	INV; beta-fructofuranosidase [EC:3.2.1.26]	Metabolism
c30312_g1_i1	K01184	00040 Pentose and glucuronate interconversions	Carbohydrate metabolism	E3.2.1.15; polygalacturonase [EC:3.2.1.15]	Metabolism
c30358_g1_i1	K00921	00562 Inositol phosphate metabolism	Carbohydrate metabolism	PIKFYVE; 1-phosphatidylinositol-3-phosphate 5-kinase [EC:2.7.1.150]	Metabolism
c30428_g1_i1	K01962	00620 Pyruvate metabolism	Carbohydrate metabolism	accA; acetyl-CoA carboxylase carboxyl transferase subunit alpha [EC:6.4.1.2]	Metabolism
c30428_g1_i1	K01962	00640 Propanoate metabolism	Carbohydrate metabolism	accA; acetyl-CoA carboxylase carboxyl transferase subunit alpha [EC:6.4.1.2]	Metabolism
c30578_g1_i1	K01595	00620 Pyruvate metabolism	Carbohydrate metabolism	ppc; phosphoenolpyruvate carboxylase [EC:4.1.1.31]	Metabolism
c30586_g1_i1	K00873	00010 Glycolysis / Gluconeogenesis	Carbohydrate metabolism	PK; pyruvate kinase [EC:2.7.1.40]	Metabolism
c30586_g1_i1	K00873	00620 Pyruvate metabolism	Carbohydrate metabolism	PK; pyruvate kinase [EC:2.7.1.40]	Metabolism
c30586_g1_i2	K00873	00010 Glycolysis / Gluconeogenesis	Carbohydrate metabolism	PK; pyruvate kinase [EC:2.7.1.40]	Metabolism
c30586_g1_i2	K00873	00620 Pyruvate metabolism	Carbohydrate metabolism	PK; pyruvate kinase [EC:2.7.1.40]	Metabolism
c30770_g1_i1	K12450	00520 Amino sugar and nucleotide sugar metabolism	Carbohydrate metabolism	RHM; UDP-glucose 4,6-dehydratase [EC:4.2.1.76]	Metabolism
c30924_g1_i1	K01051	00040 Pentose and glucuronate interconversions	Carbohydrate metabolism	E3.1.1.11; pectinesterase [EC:3.1.1.11]	Metabolism
c30924_g2_i1	K01051	00040 Pentose and glucuronate interconversions	Carbohydrate metabolism	E3.1.1.11; pectinesterase [EC:3.1.1.11]	Metabolism
c30930_g1_i1	K12450	00520 Amino sugar and nucleotide sugar metabolism	Carbohydrate metabolism	RHM; UDP-glucose 4,6-dehydratase [EC:4.2.1.76]	Metabolism
c31050_g1_i1	K12373	00520 Amino sugar and nucleotide sugar metabolism	Carbohydrate metabolism	HEXA_B; hexosaminidase [EC:3.2.1.52]	Metabolism
c31230_g1_i1	K00615	00030 Pentose phosphate pathway	Carbohydrate metabolism	E2.2.1.1; transketolase [EC:2.2.1.1]	Metabolism
c31310_g1_i1	K00161	00020 Citrate cycle (TCA cycle)	Carbohydrate metabolism	PDHA; pyruvate dehydrogenase E1 component alpha subunit [EC:1.2.4.1]	Metabolism
c31310_g1_i1	K00161	00620 Pyruvate metabolism	Carbohydrate metabolism	PDHA; pyruvate dehydrogenase E1 component alpha subunit [EC:1.2.4.1]	Metabolism
c31310_g1_i1	K00161	00010 Glycolysis / Gluconeogenesis	Carbohydrate metabolism	PDHA; pyruvate dehydrogenase E1 component alpha subunit [EC:1.2.4.1]	Metabolism
c31310_g2_i1	K00161	00020 Citrate cycle (TCA cycle)	Carbohydrate metabolism	PDHA; pyruvate dehydrogenase E1 component alpha subunit [EC:1.2.4.1]	Metabolism
c31310_g2_i1	K00161	00620 Pyruvate metabolism	Carbohydrate metabolism	PDHA; pyruvate dehydrogenase E1 component alpha subunit [EC:1.2.4.1]	Metabolism
c31310_g2_i1	K00161	00010 Glycolysis / Gluconeogenesis	Carbohydrate metabolism	PDHA; pyruvate dehydrogenase E1 component alpha subunit [EC:1.2.4.1]	Metabolism
c31336_g1_i1	K01623	00010 Glycolysis / Gluconeogenesis	Carbohydrate metabolism	ALDO; fructose-bisphosphate aldolase, class I [EC:4.1.2.13]	Metabolism
c31336_g1_i1	K01623	00051 Fructose and mannose metabolism	Carbohydrate metabolism	ALDO; fructose-bisphosphate aldolase, class I [EC:4.1.2.13]	Metabolism
c31336_g1_i1	K01623	00030 Pentose phosphate pathway	Carbohydrate metabolism	ALDO; fructose-bisphosphate aldolase, class I [EC:4.1.2.13]	Metabolism
c31336_g1_i2	K01623	00010 Glycolysis / Gluconeogenesis	Carbohydrate metabolism	ALDO; fructose-bisphosphate aldolase, class I [EC:4.1.2.13]	Metabolism
c31336_g1_i2	K01623	00051 Fructose and mannose metabolism	Carbohydrate metabolism	ALDO; fructose-bisphosphate aldolase, class I [EC:4.1.2.13]	Metabolism
c31336_g1_i2	K01623	00030 Pentose phosphate pathway	Carbohydrate metabolism	ALDO; fructose-bisphosphate aldolase, class I [EC:4.1.2.13]	Metabolism
c31362_g1_i1	K00948	00030 Pentose phosphate pathway	Carbohydrate metabolism	PRPS; ribose-phosphate pyrophosphokinase [EC:2.7.6.1]	Metabolism
c31429_g1_i2	K00966	00520 Amino sugar and nucleotide sugar metabolism	Carbohydrate metabolism	GMPP; mannose-1-phosphate guanylyltransferase [EC:2.7.7.13]	Metabolism
c31429_g1_i2	K00966	00051 Fructose and mannose metabolism	Carbohydrate metabolism	GMPP; mannose-1-phosphate guanylyltransferase [EC:2.7.7.13]	Metabolism
c31429_g1_i4	K00966	00520 Amino sugar and nucleotide sugar metabolism	Carbohydrate metabolism	GMPP; mannose-1-phosphate guanylyltransferase [EC:2.7.7.13]	Metabolism
c31429_g1_i4	K00966	00051 Fructose and mannose metabolism	Carbohydrate metabolism	GMPP; mannose-1-phosphate guanylyltransferase [EC:2.7.7.13]	Metabolism
c31429_g1_i5	K00966	00520 Amino sugar and nucleotide sugar metabolism	Carbohydrate metabolism	GMPP; mannose-1-phosphate guanylyltransferase [EC:2.7.7.13]	Metabolism
c31429_g1_i5	K00966	00051 Fructose and mannose metabolism	Carbohydrate metabolism	GMPP; mannose-1-phosphate guanylyltransferase [EC:2.7.7.13]	Metabolism
c31429_g1_i6	K00966	00520 Amino sugar and nucleotide sugar metabolism	Carbohydrate metabolism	GMPP; mannose-1-phosphate guanylyltransferase [EC:2.7.7.13]	Metabolism
c31429_g1_i6	K00966	00051 Fructose and mannose metabolism	Carbohydrate metabolism	GMPP; mannose-1-phosphate guanylyltransferase [EC:2.7.7.13]	Metabolism
c31429_g1_i7	K00966	00520 Amino sugar and nucleotide sugar metabolism	Carbohydrate metabolism	GMPP; mannose-1-phosphate guanylyltransferase [EC:2.7.7.13]	Metabolism
c31429_g1_i7	K00966	00051 Fructose and mannose metabolism	Carbohydrate metabolism	GMPP; mannose-1-phosphate guanylyltransferase [EC:2.7.7.13]	Metabolism
c31658_g1_i1	K08679	00520 Amino sugar and nucleotide sugar metabolism	Carbohydrate metabolism	E5.1.3.6; UDP-glucuronate 4-epimerase [EC:5.1.3.6]	Metabolism
c31709_g2_i1	K13379	00520 Amino sugar and nucleotide sugar metabolism	Carbohydrate metabolism	RGP; reversibly glycosylated polypeptide / UDP-arabinopyranose mutase [EC:2.4.1.- 5.4.99.30]	Metabolism
c31709_g1_i2	K13379	00520 Amino sugar and nucleotide sugar metabolism	Carbohydrate metabolism	RGP; reversibly glycosylated polypeptide / UDP-arabinopyranose mutase [EC:2.4.1.- 5.4.99.30]	Metabolism
c31743_g1_i1	K01179	00500 Starch and sucrose metabolism	Carbohydrate metabolism	E3.2.1.4; endoglucanase [EC:3.2.1.4]	Metabolism
c31777_g1_i1	K00696	00500 Starch and sucrose metabolism	Carbohydrate metabolism	E2.4.1.14; sucrose-phosphate synthase [EC:2.4.1.14]	Metabolism
c31921_g1_i1	K01785	00010 Glycolysis / Gluconeogenesis	Carbohydrate metabolism	galM; aldose 1-epimerase [EC:5.1.3.3]	Metabolism
c31921_g1_i1	K01785	00052 Galactose metabolism	Carbohydrate metabolism	galM; aldose 1-epimerase [EC:5.1.3.3]	Metabolism
c31954_g1_i1	K05349	00500 Starch and sucrose metabolism	Carbohydrate metabolism	bglX; beta-glucosidase [EC:3.2.1.21]	Metabolism
c31954_g1_i2	K05349	00500 Starch and sucrose metabolism	Carbohydrate metabolism	bglX; beta-glucosidase [EC:3.2.1.21]	Metabolism
c32039_g1_i1	K16055	00500 Starch and sucrose metabolism	Carbohydrate metabolism	TPS; trehalose 6-phosphate synthase/phosphatase [EC:2.4.1.15 3.1.3.12]	Metabolism
c32134_g1_i1	K01728	00040 Pentose and glucuronate interconversions	Carbohydrate metabolism	pel; pectate lyase [EC:4.2.2.2]	Metabolism
c32172_g1_i1	K00036	00030 Pentose phosphate pathway	Carbohydrate metabolism	G6PD; glucose-6-phosphate 1-dehydrogenase [EC:1.1.1.49 1.1.1.363]	Metabolism
c32210_g1_i1	K00030	00020 Citrate cycle (TCA cycle)	Carbohydrate metabolism	IDH3; isocitrate dehydrogenase (NAD+) [EC:1.1.1.41]	Metabolism
c32214_g1_i1	K00927	00010 Glycolysis / Gluconeogenesis	Carbohydrate metabolism	PGK; phosphoglycerate kinase [EC:2.7.2.3]	Metabolism
c32214_g2_i1	K00927	00010 Glycolysis / Gluconeogenesis	Carbohydrate metabolism	PGK; phosphoglycerate kinase [EC:2.7.2.3]	Metabolism
c32470_g1_i1	K12447	00520 Amino sugar and nucleotide sugar metabolism	Carbohydrate metabolism	USP; UDP-sugar pyrophosphorylase [EC:2.7.7.64]	Metabolism
c32470_g1_i1	K12447	00053 Ascorbate and aldarate metabolism	Carbohydrate metabolism	USP; UDP-sugar pyrophosphorylase [EC:2.7.7.64]	Metabolism
c32470_g1_i1	K12447	00040 Pentose and glucuronate interconversions	Carbohydrate metabolism	USP; UDP-sugar pyrophosphorylase [EC:2.7.7.64]	Metabolism
c32470_g1_i1	K12447	00052 Galactose metabolism	Carbohydrate metabolism	USP; UDP-sugar pyrophosphorylase [EC:2.7.7.64]	Metabolism
c32484_g1_i1	K08678	00520 Amino sugar and nucleotide sugar metabolism	Carbohydrate metabolism	UXS1; UDP-glucuronate decarboxylase [EC:4.1.1.35]	Metabolism
c32573_g1_i1	K00913	00562 Inositol phosphate metabolism	Carbohydrate metabolism	ITPK1; inositol-1,3,4-trisphosphate 5/6-kinase / inositol-tetrakisphosphate 1-kinase [EC:2.7.1.159 2.7.1.134]	Metabolism
c32768_g1_i1	K16055	00500 Starch and sucrose metabolism	Carbohydrate metabolism	TPS; trehalose 6-phosphate synthase/phosphatase [EC:2.4.1.15 3.1.3.12]	Metabolism
c32813_g1_i1	K01681	00630 Glyoxylate and dicarboxylate metabolism	Carbohydrate metabolism	ACO; aconitate hydratase [EC:4.2.1.3]	Metabolism
c32813_g1_i1	K01681	00020 Citrate cycle (TCA cycle)	Carbohydrate metabolism	ACO; aconitate hydratase [EC:4.2.1.3]	Metabolism
c32813_g1_i2	K01681	00630 Glyoxylate and dicarboxylate metabolism	Carbohydrate metabolism	ACO; aconitate hydratase [EC:4.2.1.3]	Metabolism
c32813_g1_i2	K01681	00020 Citrate cycle (TCA cycle)	Carbohydrate metabolism	ACO; aconitate hydratase [EC:4.2.1.3]	Metabolism
c32823_g1_i1	K00921	00562 Inositol phosphate metabolism	Carbohydrate metabolism	PIKFYVE; 1-phosphatidylinositol-3-phosphate 5-kinase [EC:2.7.1.150]	Metabolism
c32829_g1_i1	K01638	00630 Glyoxylate and dicarboxylate metabolism	Carbohydrate metabolism	aceB; malate synthase [EC:2.3.3.9]	Metabolism
c32829_g1_i1	K01638	00620 Pyruvate metabolism	Carbohydrate metabolism	aceB; malate synthase [EC:2.3.3.9]	Metabolism
c32923_g1_i2	K12309	00052 Galactose metabolism	Carbohydrate metabolism	GLB1; beta-galactosidase [EC:3.2.1.23]	Metabolism
c32932_g1_i1	K01580	00650 Butanoate metabolism	Carbohydrate metabolism	E4.1.1.15; glutamate decarboxylase [EC:4.1.1.15]	Metabolism
c32969_g1_i1	K00844	00500 Starch and sucrose metabolism	Carbohydrate metabolism	HK; hexokinase [EC:2.7.1.1]	Metabolism
c32969_g1_i1	K00844	00010 Glycolysis / Gluconeogenesis	Carbohydrate metabolism	HK; hexokinase [EC:2.7.1.1]	Metabolism
c32969_g1_i1	K00844	00052 Galactose metabolism	Carbohydrate metabolism	HK; hexokinase [EC:2.7.1.1]	Metabolism
c32969_g1_i1	K00844	00520 Amino sugar and nucleotide sugar metabolism	Carbohydrate metabolism	HK; hexokinase [EC:2.7.1.1]	Metabolism
c32969_g1_i1	K00844	00051 Fructose and mannose metabolism	Carbohydrate metabolism	HK; hexokinase [EC:2.7.1.1]	Metabolism
c32969_g1_i2	K00844	00500 Starch and sucrose metabolism	Carbohydrate metabolism	HK; hexokinase [EC:2.7.1.1]	Metabolism
c32969_g1_i2	K00844	00010 Glycolysis / Gluconeogenesis	Carbohydrate metabolism	HK; hexokinase [EC:2.7.1.1]	Metabolism
c32969_g1_i2	K00844	00052 Galactose metabolism	Carbohydrate metabolism	HK; hexokinase [EC:2.7.1.1]	Metabolism
c32969_g1_i2	K00844	00520 Amino sugar and nucleotide sugar metabolism	Carbohydrate metabolism	HK; hexokinase [EC:2.7.1.1]	Metabolism
c32969_g1_i2	K00844	00051 Fructose and mannose metabolism	Carbohydrate metabolism	HK; hexokinase [EC:2.7.1.1]	Metabolism
c33019_g1_i1	K01728	00040 Pentose and glucuronate interconversions	Carbohydrate metabolism	pel; pectate lyase [EC:4.2.2.2]	Metabolism
c33019_g1_i2	K01728	00040 Pentose and glucuronate interconversions	Carbohydrate metabolism	pel; pectate lyase [EC:4.2.2.2]	Metabolism
c33019_g1_i3	K01728	00040 Pentose and glucuronate interconversions	Carbohydrate metabolism	pel; pectate lyase [EC:4.2.2.2]	Metabolism
c33193_g1_i1	K19355	00051 Fructose and mannose metabolism	Carbohydrate metabolism	MAN; mannan endo-1,4-beta-mannosidase [EC:3.2.1.78]	Metabolism
c33193_g1_i2	K19355	00051 Fructose and mannose metabolism	Carbohydrate metabolism	MAN; mannan endo-1,4-beta-mannosidase [EC:3.2.1.78]	Metabolism
c33193_g1_i3	K19355	00051 Fructose and mannose metabolism	Carbohydrate metabolism	MAN; mannan endo-1,4-beta-mannosidase [EC:3.2.1.78]	Metabolism
c33193_g1_i4	K19355	00051 Fructose and mannose metabolism	Carbohydrate metabolism	MAN; mannan endo-1,4-beta-mannosidase [EC:3.2.1.78]	Metabolism
c33265_g1_i1	K00851	00030 Pentose phosphate pathway	Carbohydrate metabolism	E2.7.1.12; gluconokinase [EC:2.7.1.12]	Metabolism
c33272_g1_i1	K00164	00020 Citrate cycle (TCA cycle)	Carbohydrate metabolism	OGDH; 2-oxoglutarate dehydrogenase E1 component [EC:1.2.4.2]	Metabolism
c33272_g1_i2	K00164	00020 Citrate cycle (TCA cycle)	Carbohydrate metabolism	OGDH; 2-oxoglutarate dehydrogenase E1 component [EC:1.2.4.2]	Metabolism
c33282_g1_i1	K01653	00660 C5-Branched dibasic acid metabolism	Carbohydrate metabolism	E2.2.1.6S; acetolactate synthase I/III small subunit [EC:2.2.1.6]	Metabolism
c33282_g1_i1	K01653	00650 Butanoate metabolism	Carbohydrate metabolism	E2.2.1.6S; acetolactate synthase I/III small subunit [EC:2.2.1.6]	Metabolism
c33282_g2_i1	K01653	00660 C5-Branched dibasic acid metabolism	Carbohydrate metabolism	E2.2.1.6S; acetolactate synthase I/III small subunit [EC:2.2.1.6]	Metabolism
c33282_g2_i1	K01653	00650 Butanoate metabolism	Carbohydrate metabolism	E2.2.1.6S; acetolactate synthase I/III small subunit [EC:2.2.1.6]	Metabolism
c33359_g1_i1	K01051	00040 Pentose and glucuronate interconversions	Carbohydrate metabolism	E3.1.1.11; pectinesterase [EC:3.1.1.11]	Metabolism
c33381_g1_i1	K00036	00030 Pentose phosphate pathway	Carbohydrate metabolism	G6PD; glucose-6-phosphate 1-dehydrogenase [EC:1.1.1.49 1.1.1.363]	Metabolism
c33381_g1_i2	K00036	00030 Pentose phosphate pathway	Carbohydrate metabolism	G6PD; glucose-6-phosphate 1-dehydrogenase [EC:1.1.1.49 1.1.1.363]	Metabolism
c33492_g1_i1	K00605	00630 Glyoxylate and dicarboxylate metabolism	Carbohydrate metabolism	gcvT; aminomethyltransferase [EC:2.1.2.10]	Metabolism
c33590_g1_i1	K13679	00500 Starch and sucrose metabolism	Carbohydrate metabolism	WAXY; granule-bound starch synthase [EC:2.4.1.242]	Metabolism
c33590_g1_i2	K13679	00500 Starch and sucrose metabolism	Carbohydrate metabolism	WAXY; granule-bound starch synthase [EC:2.4.1.242]	Metabolism
c33632_g1_i1	K00966	00520 Amino sugar and nucleotide sugar metabolism	Carbohydrate metabolism	GMPP; mannose-1-phosphate guanylyltransferase [EC:2.7.7.13]	Metabolism
c33632_g1_i1	K00966	00051 Fructose and mannose metabolism	Carbohydrate metabolism	GMPP; mannose-1-phosphate guanylyltransferase [EC:2.7.7.13]	Metabolism
c33723_g1_i1	K05605	00640 Propanoate metabolism	Carbohydrate metabolism	HIBCH; 3-hydroxyisobutyryl-CoA hydrolase [EC:3.1.2.4]	Metabolism
c33723_g1_i2	K05605	00640 Propanoate metabolism	Carbohydrate metabolism	HIBCH; 3-hydroxyisobutyryl-CoA hydrolase [EC:3.1.2.4]	Metabolism
c33723_g1_i3	K05605	00640 Propanoate metabolism	Carbohydrate metabolism	HIBCH; 3-hydroxyisobutyryl-CoA hydrolase [EC:3.1.2.4]	Metabolism
c33723_g1_i4	K05605	00640 Propanoate metabolism	Carbohydrate metabolism	HIBCH; 3-hydroxyisobutyryl-CoA hydrolase [EC:3.1.2.4]	Metabolism
c33723_g1_i5	K05605	00640 Propanoate metabolism	Carbohydrate metabolism	HIBCH; 3-hydroxyisobutyryl-CoA hydrolase [EC:3.1.2.4]	Metabolism
c33723_g1_i6	K05605	00640 Propanoate metabolism	Carbohydrate metabolism	HIBCH; 3-hydroxyisobutyryl-CoA hydrolase [EC:3.1.2.4]	Metabolism
c33768_g1_i1	K01759	00620 Pyruvate metabolism	Carbohydrate metabolism	GLO1; lactoylglutathione lyase [EC:4.4.1.5]	Metabolism
c33803_g1_i1	K00889	00562 Inositol phosphate metabolism	Carbohydrate metabolism	PIP5K; 1-phosphatidylinositol-4-phosphate 5-kinase [EC:2.7.1.68]	Metabolism
c33803_g1_i2	K00889	00562 Inositol phosphate metabolism	Carbohydrate metabolism	PIP5K; 1-phosphatidylinositol-4-phosphate 5-kinase [EC:2.7.1.68]	Metabolism
c33810_g1_i1	K00026	00020 Citrate cycle (TCA cycle)	Carbohydrate metabolism	MDH2; malate dehydrogenase [EC:1.1.1.37]	Metabolism
c33810_g1_i1	K00026	00620 Pyruvate metabolism	Carbohydrate metabolism	MDH2; malate dehydrogenase [EC:1.1.1.37]	Metabolism
c33810_g1_i1	K00026	00630 Glyoxylate and dicarboxylate metabolism	Carbohydrate metabolism	MDH2; malate dehydrogenase [EC:1.1.1.37]	Metabolism
c33811_g1_i1	K13648	00520 Amino sugar and nucleotide sugar metabolism	Carbohydrate metabolism	GAUT; alpha-1,4-galacturonosyltransferase [EC:2.4.1.43]	Metabolism
c34068_g1_i1	K12309	00052 Galactose metabolism	Carbohydrate metabolism	GLB1; beta-galactosidase [EC:3.2.1.23]	Metabolism
c34105_g1_i1	K00036	00030 Pentose phosphate pathway	Carbohydrate metabolism	G6PD; glucose-6-phosphate 1-dehydrogenase [EC:1.1.1.49 1.1.1.363]	Metabolism
c34317_g1_i1	K00913	00562 Inositol phosphate metabolism	Carbohydrate metabolism	ITPK1; inositol-1,3,4-trisphosphate 5/6-kinase / inositol-tetrakisphosphate 1-kinase [EC:2.7.1.159 2.7.1.134]	Metabolism
c34407_g1_i1	K00002	00010 Glycolysis / Gluconeogenesis	Carbohydrate metabolism	AKR1A1; alcohol dehydrogenase (NADP+) [EC:1.1.1.2]	Metabolism
c34407_g1_i1	K00002	00040 Pentose and glucuronate interconversions	Carbohydrate metabolism	AKR1A1; alcohol dehydrogenase (NADP+) [EC:1.1.1.2]	Metabolism
c34407_g1_i2	K19642	00053 Ascorbate and aldarate metabolism	Carbohydrate metabolism	GALUR; D-galacturonate reductase [EC:1.1.1.365]	Metabolism
c34535_g1_i1	K12449	00520 Amino sugar and nucleotide sugar metabolism	Carbohydrate metabolism	AXS; UDP-apiose/xylose synthase	Metabolism
c34582_g1_i1	K12447	00520 Amino sugar and nucleotide sugar metabolism	Carbohydrate metabolism	USP; UDP-sugar pyrophosphorylase [EC:2.7.7.64]	Metabolism
c34582_g1_i1	K12447	00053 Ascorbate and aldarate metabolism	Carbohydrate metabolism	USP; UDP-sugar pyrophosphorylase [EC:2.7.7.64]	Metabolism
c34582_g1_i1	K12447	00040 Pentose and glucuronate interconversions	Carbohydrate metabolism	USP; UDP-sugar pyrophosphorylase [EC:2.7.7.64]	Metabolism
c34582_g1_i1	K12447	00052 Galactose metabolism	Carbohydrate metabolism	USP; UDP-sugar pyrophosphorylase [EC:2.7.7.64]	Metabolism
c34583_g1_i1	K01648	00020 Citrate cycle (TCA cycle)	Carbohydrate metabolism	ACLY; ATP citrate (pro-S)-lyase [EC:2.3.3.8]	Metabolism
c34630_g1_i1	K01176	00500 Starch and sucrose metabolism	Carbohydrate metabolism	AMY; alpha-amylase [EC:3.2.1.1]	Metabolism
c34701_g1_i1	K05349	00500 Starch and sucrose metabolism	Carbohydrate metabolism	bglX; beta-glucosidase [EC:3.2.1.21]	Metabolism
c34717_g1_i1	K00029	00620 Pyruvate metabolism	Carbohydrate metabolism	E1.1.1.40; malate dehydrogenase (oxaloacetate-decarboxylating)(NADP+) [EC:1.1.1.40]	Metabolism
c34791_g1_i1	K01087	00500 Starch and sucrose metabolism	Carbohydrate metabolism	otsB; trehalose 6-phosphate phosphatase [EC:3.1.3.12]	Metabolism
c34791_g1_i2	K01087	00500 Starch and sucrose metabolism	Carbohydrate metabolism	otsB; trehalose 6-phosphate phosphatase [EC:3.1.3.12]	Metabolism
c34800_g1_i1	K01087	00500 Starch and sucrose metabolism	Carbohydrate metabolism	otsB; trehalose 6-phosphate phosphatase [EC:3.1.3.12]	Metabolism
c34800_g1_i2	K01087	00500 Starch and sucrose metabolism	Carbohydrate metabolism	otsB; trehalose 6-phosphate phosphatase [EC:3.1.3.12]	Metabolism
c34800_g2_i1	K01087	00500 Starch and sucrose metabolism	Carbohydrate metabolism	otsB; trehalose 6-phosphate phosphatase [EC:3.1.3.12]	Metabolism
c34816_g1_i1	K15633	00010 Glycolysis / Gluconeogenesis	Carbohydrate metabolism	gpmI; 2,3-bisphosphoglycerate-independent phosphoglycerate mutase [EC:5.4.2.12]	Metabolism
c34825_g1_i2	K00966	00520 Amino sugar and nucleotide sugar metabolism	Carbohydrate metabolism	GMPP; mannose-1-phosphate guanylyltransferase [EC:2.7.7.13]	Metabolism
c34825_g1_i2	K00966	00051 Fructose and mannose metabolism	Carbohydrate metabolism	GMPP; mannose-1-phosphate guanylyltransferase [EC:2.7.7.13]	Metabolism
c34825_g2_i1	K00966	00520 Amino sugar and nucleotide sugar metabolism	Carbohydrate metabolism	GMPP; mannose-1-phosphate guanylyltransferase [EC:2.7.7.13]	Metabolism
c34825_g2_i1	K00966	00051 Fructose and mannose metabolism	Carbohydrate metabolism	GMPP; mannose-1-phosphate guanylyltransferase [EC:2.7.7.13]	Metabolism
c34825_g3_i1	K00966	00520 Amino sugar and nucleotide sugar metabolism	Carbohydrate metabolism	GMPP; mannose-1-phosphate guanylyltransferase [EC:2.7.7.13]	Metabolism
c34825_g3_i1	K00966	00051 Fructose and mannose metabolism	Carbohydrate metabolism	GMPP; mannose-1-phosphate guanylyltransferase [EC:2.7.7.13]	Metabolism
c34828_g1_i1	K00382	00630 Glyoxylate and dicarboxylate metabolism	Carbohydrate metabolism	DLD; dihydrolipoamide dehydrogenase [EC:1.8.1.4]	Metabolism
c34828_g1_i1	K00382	00010 Glycolysis / Gluconeogenesis	Carbohydrate metabolism	DLD; dihydrolipoamide dehydrogenase [EC:1.8.1.4]	Metabolism
c34828_g1_i1	K00382	00640 Propanoate metabolism	Carbohydrate metabolism	DLD; dihydrolipoamide dehydrogenase [EC:1.8.1.4]	Metabolism
c34828_g1_i1	K00382	00620 Pyruvate metabolism	Carbohydrate metabolism	DLD; dihydrolipoamide dehydrogenase [EC:1.8.1.4]	Metabolism
c34828_g1_i1	K00382	00020 Citrate cycle (TCA cycle)	Carbohydrate metabolism	DLD; dihydrolipoamide dehydrogenase [EC:1.8.1.4]	Metabolism
c34869_g1_i1	K00820	00520 Amino sugar and nucleotide sugar metabolism	Carbohydrate metabolism	glmS; glucosamine--fructose-6-phosphate aminotransferase (isomerizing) [EC:2.6.1.16]	Metabolism
c34869_g2_i1	K00820	00520 Amino sugar and nucleotide sugar metabolism	Carbohydrate metabolism	glmS; glucosamine--fructose-6-phosphate aminotransferase (isomerizing) [EC:2.6.1.16]	Metabolism
c34885_g1_i1	K00921	00562 Inositol phosphate metabolism	Carbohydrate metabolism	PIKFYVE; 1-phosphatidylinositol-3-phosphate 5-kinase [EC:2.7.1.150]	Metabolism
c34885_g2_i1	K00921	00562 Inositol phosphate metabolism	Carbohydrate metabolism	PIKFYVE; 1-phosphatidylinositol-3-phosphate 5-kinase [EC:2.7.1.150]	Metabolism
c34906_g1_i1	K00012	00040 Pentose and glucuronate interconversions	Carbohydrate metabolism	UGDH; UDPglucose 6-dehydrogenase [EC:1.1.1.22]	Metabolism
c34906_g1_i1	K00012	00053 Ascorbate and aldarate metabolism	Carbohydrate metabolism	UGDH; UDPglucose 6-dehydrogenase [EC:1.1.1.22]	Metabolism
c34906_g1_i1	K00012	00520 Amino sugar and nucleotide sugar metabolism	Carbohydrate metabolism	UGDH; UDPglucose 6-dehydrogenase [EC:1.1.1.22]	Metabolism
c34906_g1_i2	K00012	00040 Pentose and glucuronate interconversions	Carbohydrate metabolism	UGDH; UDPglucose 6-dehydrogenase [EC:1.1.1.22]	Metabolism
c34906_g1_i2	K00012	00053 Ascorbate and aldarate metabolism	Carbohydrate metabolism	UGDH; UDPglucose 6-dehydrogenase [EC:1.1.1.22]	Metabolism
c34906_g1_i2	K00012	00520 Amino sugar and nucleotide sugar metabolism	Carbohydrate metabolism	UGDH; UDPglucose 6-dehydrogenase [EC:1.1.1.22]	Metabolism
c34978_g1_i1	K08679	00520 Amino sugar and nucleotide sugar metabolism	Carbohydrate metabolism	E5.1.3.6; UDP-glucuronate 4-epimerase [EC:5.1.3.6]	Metabolism
c35063_g1_i1	K00031	00020 Citrate cycle (TCA cycle)	Carbohydrate metabolism	IDH1; isocitrate dehydrogenase [EC:1.1.1.42]	Metabolism
c35088_g1_i1	K01689	00010 Glycolysis / Gluconeogenesis	Carbohydrate metabolism	ENO; enolase [EC:4.2.1.11]	Metabolism
c35088_g1_i2	K01689	00010 Glycolysis / Gluconeogenesis	Carbohydrate metabolism	ENO; enolase [EC:4.2.1.11]	Metabolism
c35088_g1_i4	K01689	00010 Glycolysis / Gluconeogenesis	Carbohydrate metabolism	ENO; enolase [EC:4.2.1.11]	Metabolism
c35187_g1_i1	K00134	00010 Glycolysis / Gluconeogenesis	Carbohydrate metabolism	GAPDH; glyceraldehyde 3-phosphate dehydrogenase [EC:1.2.1.12]	Metabolism
c35187_g1_i3	K00134	00010 Glycolysis / Gluconeogenesis	Carbohydrate metabolism	GAPDH; glyceraldehyde 3-phosphate dehydrogenase [EC:1.2.1.12]	Metabolism
c35187_g1_i4	K00134	00010 Glycolysis / Gluconeogenesis	Carbohydrate metabolism	GAPDH; glyceraldehyde 3-phosphate dehydrogenase [EC:1.2.1.12]	Metabolism
c35187_g1_i5	K00134	00010 Glycolysis / Gluconeogenesis	Carbohydrate metabolism	GAPDH; glyceraldehyde 3-phosphate dehydrogenase [EC:1.2.1.12]	Metabolism
c35187_g1_i6	K00134	00010 Glycolysis / Gluconeogenesis	Carbohydrate metabolism	GAPDH; glyceraldehyde 3-phosphate dehydrogenase [EC:1.2.1.12]	Metabolism
c35187_g1_i7	K00134	00010 Glycolysis / Gluconeogenesis	Carbohydrate metabolism	GAPDH; glyceraldehyde 3-phosphate dehydrogenase [EC:1.2.1.12]	Metabolism
c35187_g1_i8	K00134	00010 Glycolysis / Gluconeogenesis	Carbohydrate metabolism	GAPDH; glyceraldehyde 3-phosphate dehydrogenase [EC:1.2.1.12]	Metabolism
c35344_g1_i1	K00600	00630 Glyoxylate and dicarboxylate metabolism	Carbohydrate metabolism	glyA; glycine hydroxymethyltransferase [EC:2.1.2.1]	Metabolism
c35344_g2_i1	K00600	00630 Glyoxylate and dicarboxylate metabolism	Carbohydrate metabolism	glyA; glycine hydroxymethyltransferase [EC:2.1.2.1]	Metabolism
c35362_g1_i1	K00844	00500 Starch and sucrose metabolism	Carbohydrate metabolism	HK; hexokinase [EC:2.7.1.1]	Metabolism
c35362_g1_i1	K00844	00010 Glycolysis / Gluconeogenesis	Carbohydrate metabolism	HK; hexokinase [EC:2.7.1.1]	Metabolism
c35362_g1_i1	K00844	00052 Galactose metabolism	Carbohydrate metabolism	HK; hexokinase [EC:2.7.1.1]	Metabolism
c35362_g1_i1	K00844	00520 Amino sugar and nucleotide sugar metabolism	Carbohydrate metabolism	HK; hexokinase [EC:2.7.1.1]	Metabolism
c35362_g1_i1	K00844	00051 Fructose and mannose metabolism	Carbohydrate metabolism	HK; hexokinase [EC:2.7.1.1]	Metabolism
c35428_g1_i1	K00382	00630 Glyoxylate and dicarboxylate metabolism	Carbohydrate metabolism	DLD; dihydrolipoamide dehydrogenase [EC:1.8.1.4]	Metabolism
c35428_g1_i1	K00382	00010 Glycolysis / Gluconeogenesis	Carbohydrate metabolism	DLD; dihydrolipoamide dehydrogenase [EC:1.8.1.4]	Metabolism
c35428_g1_i1	K00382	00640 Propanoate metabolism	Carbohydrate metabolism	DLD; dihydrolipoamide dehydrogenase [EC:1.8.1.4]	Metabolism
c35428_g1_i1	K00382	00620 Pyruvate metabolism	Carbohydrate metabolism	DLD; dihydrolipoamide dehydrogenase [EC:1.8.1.4]	Metabolism
c35428_g1_i1	K00382	00020 Citrate cycle (TCA cycle)	Carbohydrate metabolism	DLD; dihydrolipoamide dehydrogenase [EC:1.8.1.4]	Metabolism
c35428_g1_i2	K00382	00630 Glyoxylate and dicarboxylate metabolism	Carbohydrate metabolism	DLD; dihydrolipoamide dehydrogenase [EC:1.8.1.4]	Metabolism
c35428_g1_i2	K00382	00010 Glycolysis / Gluconeogenesis	Carbohydrate metabolism	DLD; dihydrolipoamide dehydrogenase [EC:1.8.1.4]	Metabolism
c35428_g1_i2	K00382	00640 Propanoate metabolism	Carbohydrate metabolism	DLD; dihydrolipoamide dehydrogenase [EC:1.8.1.4]	Metabolism
c35428_g1_i2	K00382	00620 Pyruvate metabolism	Carbohydrate metabolism	DLD; dihydrolipoamide dehydrogenase [EC:1.8.1.4]	Metabolism
c35428_g1_i2	K00382	00020 Citrate cycle (TCA cycle)	Carbohydrate metabolism	DLD; dihydrolipoamide dehydrogenase [EC:1.8.1.4]	Metabolism
c35551_g1_i1	K00029	00620 Pyruvate metabolism	Carbohydrate metabolism	E1.1.1.40; malate dehydrogenase (oxaloacetate-decarboxylating)(NADP+) [EC:1.1.1.40]	Metabolism
c35551_g1_i3	K00029	00620 Pyruvate metabolism	Carbohydrate metabolism	E1.1.1.40; malate dehydrogenase (oxaloacetate-decarboxylating)(NADP+) [EC:1.1.1.40]	Metabolism
c35551_g1_i4	K00029	00620 Pyruvate metabolism	Carbohydrate metabolism	E1.1.1.40; malate dehydrogenase (oxaloacetate-decarboxylating)(NADP+) [EC:1.1.1.40]	Metabolism
c35629_g1_i1	K05349	00500 Starch and sucrose metabolism	Carbohydrate metabolism	bglX; beta-glucosidase [EC:3.2.1.21]	Metabolism
c35659_g1_i1	K00012	00040 Pentose and glucuronate interconversions	Carbohydrate metabolism	UGDH; UDPglucose 6-dehydrogenase [EC:1.1.1.22]	Metabolism
c35659_g1_i1	K00012	00053 Ascorbate and aldarate metabolism	Carbohydrate metabolism	UGDH; UDPglucose 6-dehydrogenase [EC:1.1.1.22]	Metabolism
c35659_g1_i1	K00012	00520 Amino sugar and nucleotide sugar metabolism	Carbohydrate metabolism	UGDH; UDPglucose 6-dehydrogenase [EC:1.1.1.22]	Metabolism
c35678_g1_i1	K00121	00010 Glycolysis / Gluconeogenesis	Carbohydrate metabolism	frmA; S-(hydroxymethyl)glutathione dehydrogenase / alcohol dehydrogenase [EC:1.1.1.284 1.1.1.1]	Metabolism
c35678_g2_i1	K00121	00010 Glycolysis / Gluconeogenesis	Carbohydrate metabolism	frmA; S-(hydroxymethyl)glutathione dehydrogenase / alcohol dehydrogenase [EC:1.1.1.284 1.1.1.1]	Metabolism
c35695_g1_i1	K00921	00562 Inositol phosphate metabolism	Carbohydrate metabolism	PIKFYVE; 1-phosphatidylinositol-3-phosphate 5-kinase [EC:2.7.1.150]	Metabolism
c35695_g1_i2	K00921	00562 Inositol phosphate metabolism	Carbohydrate metabolism	PIKFYVE; 1-phosphatidylinositol-3-phosphate 5-kinase [EC:2.7.1.150]	Metabolism
c35703_g1_i1	K01183	00520 Amino sugar and nucleotide sugar metabolism	Carbohydrate metabolism	E3.2.1.14; chitinase [EC:3.2.1.14]	Metabolism
c35729_g1_i1	K00696	00500 Starch and sucrose metabolism	Carbohydrate metabolism	E2.4.1.14; sucrose-phosphate synthase [EC:2.4.1.14]	Metabolism
c35729_g1_i2	K00696	00500 Starch and sucrose metabolism	Carbohydrate metabolism	E2.4.1.14; sucrose-phosphate synthase [EC:2.4.1.14]	Metabolism
c35729_g1_i3	K00696	00500 Starch and sucrose metabolism	Carbohydrate metabolism	E2.4.1.14; sucrose-phosphate synthase [EC:2.4.1.14]	Metabolism
c35780_g1_i1	K00026	00020 Citrate cycle (TCA cycle)	Carbohydrate metabolism	MDH2; malate dehydrogenase [EC:1.1.1.37]	Metabolism
c35780_g1_i1	K00026	00620 Pyruvate metabolism	Carbohydrate metabolism	MDH2; malate dehydrogenase [EC:1.1.1.37]	Metabolism
c35780_g1_i1	K00026	00630 Glyoxylate and dicarboxylate metabolism	Carbohydrate metabolism	MDH2; malate dehydrogenase [EC:1.1.1.37]	Metabolism
c35865_g2_i1	K13648	00520 Amino sugar and nucleotide sugar metabolism	Carbohydrate metabolism	GAUT; alpha-1,4-galacturonosyltransferase [EC:2.4.1.43]	Metabolism
c35868_g1_i1	K01209	00520 Amino sugar and nucleotide sugar metabolism	Carbohydrate metabolism	abfA; alpha-N-arabinofuranosidase [EC:3.2.1.55]	Metabolism
c35898_g1_i1	K01858	00562 Inositol phosphate metabolism	Carbohydrate metabolism	INO1; myo-inositol-1-phosphate synthase [EC:5.5.1.4]	Metabolism
c35902_g1_i1	K01915	00630 Glyoxylate and dicarboxylate metabolism	Carbohydrate metabolism	glnA; glutamine synthetase [EC:6.3.1.2]	Metabolism
c35911_g1_i1	K01637	00630 Glyoxylate and dicarboxylate metabolism	Carbohydrate metabolism	E4.1.3.1; isocitrate lyase [EC:4.1.3.1]	Metabolism
c35911_g2_i1	K01637	00630 Glyoxylate and dicarboxylate metabolism	Carbohydrate metabolism	E4.1.3.1; isocitrate lyase [EC:4.1.3.1]	Metabolism
c35934_g1_i1	K01051	00040 Pentose and glucuronate interconversions	Carbohydrate metabolism	E3.1.1.11; pectinesterase [EC:3.1.1.11]	Metabolism
c35966_g2_i1	K12447	00520 Amino sugar and nucleotide sugar metabolism	Carbohydrate metabolism	USP; UDP-sugar pyrophosphorylase [EC:2.7.7.64]	Metabolism
c35966_g2_i1	K12447	00053 Ascorbate and aldarate metabolism	Carbohydrate metabolism	USP; UDP-sugar pyrophosphorylase [EC:2.7.7.64]	Metabolism
c35966_g2_i1	K12447	00040 Pentose and glucuronate interconversions	Carbohydrate metabolism	USP; UDP-sugar pyrophosphorylase [EC:2.7.7.64]	Metabolism
c35966_g2_i1	K12447	00052 Galactose metabolism	Carbohydrate metabolism	USP; UDP-sugar pyrophosphorylase [EC:2.7.7.64]	Metabolism
c36012_g1_i1	K01623	00010 Glycolysis / Gluconeogenesis	Carbohydrate metabolism	ALDO; fructose-bisphosphate aldolase, class I [EC:4.1.2.13]	Metabolism
c36012_g1_i1	K01623	00051 Fructose and mannose metabolism	Carbohydrate metabolism	ALDO; fructose-bisphosphate aldolase, class I [EC:4.1.2.13]	Metabolism
c36012_g1_i1	K01623	00030 Pentose phosphate pathway	Carbohydrate metabolism	ALDO; fructose-bisphosphate aldolase, class I [EC:4.1.2.13]	Metabolism
c36028_g1_i1	K01895	00640 Propanoate metabolism	Carbohydrate metabolism	ACSS; acetyl-CoA synthetase [EC:6.2.1.1]	Metabolism
c36028_g1_i1	K01895	00010 Glycolysis / Gluconeogenesis	Carbohydrate metabolism	ACSS; acetyl-CoA synthetase [EC:6.2.1.1]	Metabolism
c36028_g1_i1	K01895	00620 Pyruvate metabolism	Carbohydrate metabolism	ACSS; acetyl-CoA synthetase [EC:6.2.1.1]	Metabolism
c36028_g1_i2	K01895	00640 Propanoate metabolism	Carbohydrate metabolism	ACSS; acetyl-CoA synthetase [EC:6.2.1.1]	Metabolism
c36028_g1_i2	K01895	00010 Glycolysis / Gluconeogenesis	Carbohydrate metabolism	ACSS; acetyl-CoA synthetase [EC:6.2.1.1]	Metabolism
c36028_g1_i2	K01895	00620 Pyruvate metabolism	Carbohydrate metabolism	ACSS; acetyl-CoA synthetase [EC:6.2.1.1]	Metabolism
c36109_g1_i2	K16055	00500 Starch and sucrose metabolism	Carbohydrate metabolism	TPS; trehalose 6-phosphate synthase/phosphatase [EC:2.4.1.15 3.1.3.12]	Metabolism
c36109_g1_i3	K16055	00500 Starch and sucrose metabolism	Carbohydrate metabolism	TPS; trehalose 6-phosphate synthase/phosphatase [EC:2.4.1.15 3.1.3.12]	Metabolism
c36122_g1_i1	K03781	00630 Glyoxylate and dicarboxylate metabolism	Carbohydrate metabolism	katE; catalase [EC:1.11.1.6]	Metabolism
c36284_g1_i1	K00627	00020 Citrate cycle (TCA cycle)	Carbohydrate metabolism	DLAT; pyruvate dehydrogenase E2 component (dihydrolipoamide acetyltransferase) [EC:2.3.1.12]	Metabolism
c36284_g1_i1	K00627	00010 Glycolysis / Gluconeogenesis	Carbohydrate metabolism	DLAT; pyruvate dehydrogenase E2 component (dihydrolipoamide acetyltransferase) [EC:2.3.1.12]	Metabolism
c36284_g1_i1	K00627	00620 Pyruvate metabolism	Carbohydrate metabolism	DLAT; pyruvate dehydrogenase E2 component (dihydrolipoamide acetyltransferase) [EC:2.3.1.12]	Metabolism
c36313_g1_i1	K01915	00630 Glyoxylate and dicarboxylate metabolism	Carbohydrate metabolism	glnA; glutamine synthetase [EC:6.3.1.2]	Metabolism
c36313_g1_i2	K01915	00630 Glyoxylate and dicarboxylate metabolism	Carbohydrate metabolism	glnA; glutamine synthetase [EC:6.3.1.2]	Metabolism
c36313_g1_i3	K01915	00630 Glyoxylate and dicarboxylate metabolism	Carbohydrate metabolism	glnA; glutamine synthetase [EC:6.3.1.2]	Metabolism
c36368_g1_i1	K00036	00030 Pentose phosphate pathway	Carbohydrate metabolism	G6PD; glucose-6-phosphate 1-dehydrogenase [EC:1.1.1.49 1.1.1.363]	Metabolism
c36368_g1_i2	K00036	00030 Pentose phosphate pathway	Carbohydrate metabolism	G6PD; glucose-6-phosphate 1-dehydrogenase [EC:1.1.1.49 1.1.1.363]	Metabolism
c36416_g1_i1	K00036	00030 Pentose phosphate pathway	Carbohydrate metabolism	G6PD; glucose-6-phosphate 1-dehydrogenase [EC:1.1.1.49 1.1.1.363]	Metabolism
c36472_g1_i1	K00966	00520 Amino sugar and nucleotide sugar metabolism	Carbohydrate metabolism	GMPP; mannose-1-phosphate guanylyltransferase [EC:2.7.7.13]	Metabolism
c36472_g1_i1	K00966	00051 Fructose and mannose metabolism	Carbohydrate metabolism	GMPP; mannose-1-phosphate guanylyltransferase [EC:2.7.7.13]	Metabolism
c36472_g1_i2	K00966	00520 Amino sugar and nucleotide sugar metabolism	Carbohydrate metabolism	GMPP; mannose-1-phosphate guanylyltransferase [EC:2.7.7.13]	Metabolism
c36472_g1_i2	K00966	00051 Fructose and mannose metabolism	Carbohydrate metabolism	GMPP; mannose-1-phosphate guanylyltransferase [EC:2.7.7.13]	Metabolism
c36525_g1_i1	K01087	00500 Starch and sucrose metabolism	Carbohydrate metabolism	otsB; trehalose 6-phosphate phosphatase [EC:3.1.3.12]	Metabolism
c36573_g1_i1	K00026	00020 Citrate cycle (TCA cycle)	Carbohydrate metabolism	MDH2; malate dehydrogenase [EC:1.1.1.37]	Metabolism
c36573_g1_i1	K00026	00620 Pyruvate metabolism	Carbohydrate metabolism	MDH2; malate dehydrogenase [EC:1.1.1.37]	Metabolism
c36573_g1_i1	K00026	00630 Glyoxylate and dicarboxylate metabolism	Carbohydrate metabolism	MDH2; malate dehydrogenase [EC:1.1.1.37]	Metabolism
c36606_g1_i1	K14190	00053 Ascorbate and aldarate metabolism	Carbohydrate metabolism	VTC2_5; GDP-L-galactose phosphorylase [EC:2.7.7.69]	Metabolism
c36607_g1_i1	K01610	00620 Pyruvate metabolism	Carbohydrate metabolism	E4.1.1.49; phosphoenolpyruvate carboxykinase (ATP) [EC:4.1.1.49]	Metabolism
c36607_g1_i1	K01610	00020 Citrate cycle (TCA cycle)	Carbohydrate metabolism	E4.1.1.49; phosphoenolpyruvate carboxykinase (ATP) [EC:4.1.1.49]	Metabolism
c36607_g1_i1	K01610	00010 Glycolysis / Gluconeogenesis	Carbohydrate metabolism	E4.1.1.49; phosphoenolpyruvate carboxykinase (ATP) [EC:4.1.1.49]	Metabolism
c36647_g1_i1	K01051	00040 Pentose and glucuronate interconversions	Carbohydrate metabolism	E3.1.1.11; pectinesterase [EC:3.1.1.11]	Metabolism
c36691_g1_i1	K01183	00520 Amino sugar and nucleotide sugar metabolism	Carbohydrate metabolism	E3.2.1.14; chitinase [EC:3.2.1.14]	Metabolism
c36849_g1_i1	K00696	00500 Starch and sucrose metabolism	Carbohydrate metabolism	E2.4.1.14; sucrose-phosphate synthase [EC:2.4.1.14]	Metabolism
c36849_g2_i1	K00696	00500 Starch and sucrose metabolism	Carbohydrate metabolism	E2.4.1.14; sucrose-phosphate synthase [EC:2.4.1.14]	Metabolism
c36849_g2_i2	K00696	00500 Starch and sucrose metabolism	Carbohydrate metabolism	E2.4.1.14; sucrose-phosphate synthase [EC:2.4.1.14]	Metabolism
c36874_g1_i1	K01188	00500 Starch and sucrose metabolism	Carbohydrate metabolism	E3.2.1.21; beta-glucosidase [EC:3.2.1.21]	Metabolism
c36924_g3_i1	K01601	00630 Glyoxylate and dicarboxylate metabolism	Carbohydrate metabolism	rbcL; ribulose-bisphosphate carboxylase large chain [EC:4.1.1.39]	Metabolism
c36924_g4_i1	K01601	00630 Glyoxylate and dicarboxylate metabolism	Carbohydrate metabolism	rbcL; ribulose-bisphosphate carboxylase large chain [EC:4.1.1.39]	Metabolism
c36924_g5_i1	K01601	00630 Glyoxylate and dicarboxylate metabolism	Carbohydrate metabolism	rbcL; ribulose-bisphosphate carboxylase large chain [EC:4.1.1.39]	Metabolism
c36933_g1_i1	K01610	00620 Pyruvate metabolism	Carbohydrate metabolism	E4.1.1.49; phosphoenolpyruvate carboxykinase (ATP) [EC:4.1.1.49]	Metabolism
c36933_g1_i1	K01610	00020 Citrate cycle (TCA cycle)	Carbohydrate metabolism	E4.1.1.49; phosphoenolpyruvate carboxykinase (ATP) [EC:4.1.1.49]	Metabolism
c36933_g1_i1	K01610	00010 Glycolysis / Gluconeogenesis	Carbohydrate metabolism	E4.1.1.49; phosphoenolpyruvate carboxykinase (ATP) [EC:4.1.1.49]	Metabolism
c37117_g1_i1	K00963	00040 Pentose and glucuronate interconversions	Carbohydrate metabolism	UGP2; UTP--glucose-1-phosphate uridylyltransferase [EC:2.7.7.9]	Metabolism
c37117_g1_i1	K00963	00520 Amino sugar and nucleotide sugar metabolism	Carbohydrate metabolism	UGP2; UTP--glucose-1-phosphate uridylyltransferase [EC:2.7.7.9]	Metabolism
c37117_g1_i1	K00963	00500 Starch and sucrose metabolism	Carbohydrate metabolism	UGP2; UTP--glucose-1-phosphate uridylyltransferase [EC:2.7.7.9]	Metabolism
c37117_g1_i1	K00963	00052 Galactose metabolism	Carbohydrate metabolism	UGP2; UTP--glucose-1-phosphate uridylyltransferase [EC:2.7.7.9]	Metabolism
c37125_g1_i1	K01785	00010 Glycolysis / Gluconeogenesis	Carbohydrate metabolism	galM; aldose 1-epimerase [EC:5.1.3.3]	Metabolism
c37125_g1_i1	K01785	00052 Galactose metabolism	Carbohydrate metabolism	galM; aldose 1-epimerase [EC:5.1.3.3]	Metabolism
c37130_g1_i1	K01728	00040 Pentose and glucuronate interconversions	Carbohydrate metabolism	pel; pectate lyase [EC:4.2.2.2]	Metabolism
c37236_g1_i2	K01051	00040 Pentose and glucuronate interconversions	Carbohydrate metabolism	E3.1.1.11; pectinesterase [EC:3.1.1.11]	Metabolism
c37317_g1_i1	K08678	00520 Amino sugar and nucleotide sugar metabolism	Carbohydrate metabolism	UXS1; UDP-glucuronate decarboxylase [EC:4.1.1.35]	Metabolism
c37317_g1_i2	K08678	00520 Amino sugar and nucleotide sugar metabolism	Carbohydrate metabolism	UXS1; UDP-glucuronate decarboxylase [EC:4.1.1.35]	Metabolism
c37317_g1_i3	K08678	00520 Amino sugar and nucleotide sugar metabolism	Carbohydrate metabolism	UXS1; UDP-glucuronate decarboxylase [EC:4.1.1.35]	Metabolism
c37317_g1_i4	K08678	00520 Amino sugar and nucleotide sugar metabolism	Carbohydrate metabolism	UXS1; UDP-glucuronate decarboxylase [EC:4.1.1.35]	Metabolism
c37338_g1_i1	K00161	00020 Citrate cycle (TCA cycle)	Carbohydrate metabolism	PDHA; pyruvate dehydrogenase E1 component alpha subunit [EC:1.2.4.1]	Metabolism
c37338_g1_i1	K00161	00620 Pyruvate metabolism	Carbohydrate metabolism	PDHA; pyruvate dehydrogenase E1 component alpha subunit [EC:1.2.4.1]	Metabolism
c37338_g1_i1	K00161	00010 Glycolysis / Gluconeogenesis	Carbohydrate metabolism	PDHA; pyruvate dehydrogenase E1 component alpha subunit [EC:1.2.4.1]	Metabolism
c37339_g1_i1	K01087	00500 Starch and sucrose metabolism	Carbohydrate metabolism	otsB; trehalose 6-phosphate phosphatase [EC:3.1.3.12]	Metabolism
c37427_g1_i1	K00600	00630 Glyoxylate and dicarboxylate metabolism	Carbohydrate metabolism	glyA; glycine hydroxymethyltransferase [EC:2.1.2.1]	Metabolism
c37558_g2_i1	K00031	00020 Citrate cycle (TCA cycle)	Carbohydrate metabolism	IDH1; isocitrate dehydrogenase [EC:1.1.1.42]	Metabolism
c37580_g1_i1	K01803	00010 Glycolysis / Gluconeogenesis	Carbohydrate metabolism	TPI; triosephosphate isomerase (TIM) [EC:5.3.1.1]	Metabolism
c37580_g1_i1	K01803	00562 Inositol phosphate metabolism	Carbohydrate metabolism	TPI; triosephosphate isomerase (TIM) [EC:5.3.1.1]	Metabolism
c37580_g1_i1	K01803	00051 Fructose and mannose metabolism	Carbohydrate metabolism	TPI; triosephosphate isomerase (TIM) [EC:5.3.1.1]	Metabolism
c37581_g1_i1	K00889	00562 Inositol phosphate metabolism	Carbohydrate metabolism	PIP5K; 1-phosphatidylinositol-4-phosphate 5-kinase [EC:2.7.1.68]	Metabolism
c37591_g1_i1	K01728	00040 Pentose and glucuronate interconversions	Carbohydrate metabolism	pel; pectate lyase [EC:4.2.2.2]	Metabolism
c37607_g1_i1	K15920	00520 Amino sugar and nucleotide sugar metabolism	Carbohydrate metabolism	XYL4; beta-D-xylosidase 4 [EC:3.2.1.37]	Metabolism
c37625_g1_i1	K00012	00040 Pentose and glucuronate interconversions	Carbohydrate metabolism	UGDH; UDPglucose 6-dehydrogenase [EC:1.1.1.22]	Metabolism
c37625_g1_i1	K00012	00053 Ascorbate and aldarate metabolism	Carbohydrate metabolism	UGDH; UDPglucose 6-dehydrogenase [EC:1.1.1.22]	Metabolism
c37625_g1_i1	K00012	00520 Amino sugar and nucleotide sugar metabolism	Carbohydrate metabolism	UGDH; UDPglucose 6-dehydrogenase [EC:1.1.1.22]	Metabolism
c37625_g1_i2	K00012	00040 Pentose and glucuronate interconversions	Carbohydrate metabolism	UGDH; UDPglucose 6-dehydrogenase [EC:1.1.1.22]	Metabolism
c37625_g1_i2	K00012	00053 Ascorbate and aldarate metabolism	Carbohydrate metabolism	UGDH; UDPglucose 6-dehydrogenase [EC:1.1.1.22]	Metabolism
c37625_g1_i2	K00012	00520 Amino sugar and nucleotide sugar metabolism	Carbohydrate metabolism	UGDH; UDPglucose 6-dehydrogenase [EC:1.1.1.22]	Metabolism
c37669_g1_i1	K00281	00630 Glyoxylate and dicarboxylate metabolism	Carbohydrate metabolism	GLDC; glycine dehydrogenase [EC:1.4.4.2]	Metabolism
c37669_g2_i1	K00281	00630 Glyoxylate and dicarboxylate metabolism	Carbohydrate metabolism	GLDC; glycine dehydrogenase [EC:1.4.4.2]	Metabolism
[truncated: 9,440 more rows]

## Sheet: Lipid_Metabolism transcripts
Gene_ID	KO_ID	Pathway	Pathway Function	Description	Major_Group
c1995_g1_i1	K00059	00061 Fatty acid biosynthesis	Lipid metabolism	fabG; 3-oxoacyl-[acyl-carrier protein] reductase [EC:1.1.1.100]	Metabolism
c1995_g1_i2	K00059	00061 Fatty acid biosynthesis	Lipid metabolism	fabG; 3-oxoacyl-[acyl-carrier protein] reductase [EC:1.1.1.100]	Metabolism
c3688_g1_i1	K00059	00061 Fatty acid biosynthesis	Lipid metabolism	fabG; 3-oxoacyl-[acyl-carrier protein] reductase [EC:1.1.1.100]	Metabolism
c5542_g1_i1	K00059	00061 Fatty acid biosynthesis	Lipid metabolism	fabG; 3-oxoacyl-[acyl-carrier protein] reductase [EC:1.1.1.100]	Metabolism
c6812_g1_i1	K00059	00061 Fatty acid biosynthesis	Lipid metabolism	fabG; 3-oxoacyl-[acyl-carrier protein] reductase [EC:1.1.1.100]	Metabolism
c8922_g1_i1	K00059	00061 Fatty acid biosynthesis	Lipid metabolism	fabG; 3-oxoacyl-[acyl-carrier protein] reductase [EC:1.1.1.100]	Metabolism
c10192_g1_i1	K00059	00061 Fatty acid biosynthesis	Lipid metabolism	fabG; 3-oxoacyl-[acyl-carrier protein] reductase [EC:1.1.1.100]	Metabolism
c12124_g1_i1	K01897	00061 Fatty acid biosynthesis	Lipid metabolism	ACSL; long-chain acyl-CoA synthetase [EC:6.2.1.3]	Metabolism
c14259_g1_i1	K10781	00061 Fatty acid biosynthesis	Lipid metabolism	FATB; fatty acyl-ACP thioesterase B [EC:3.1.2.14 3.1.2.21]	Metabolism
c17645_g1_i1	K03921	00061 Fatty acid biosynthesis	Lipid metabolism	FAB2; acyl-[acyl-carrier-protein] desaturase [EC:1.14.19.2 1.14.19.11 1.14.19.26]	Metabolism
c18453_g1_i1	K00059	00061 Fatty acid biosynthesis	Lipid metabolism	fabG; 3-oxoacyl-[acyl-carrier protein] reductase [EC:1.1.1.100]	Metabolism
c21111_g1_i1	K01962	00061 Fatty acid biosynthesis	Lipid metabolism	accA; acetyl-CoA carboxylase carboxyl transferase subunit alpha [EC:6.4.1.2]	Metabolism
c23506_g1_i1	K00059	00061 Fatty acid biosynthesis	Lipid metabolism	fabG; 3-oxoacyl-[acyl-carrier protein] reductase [EC:1.1.1.100]	Metabolism
c27690_g1_i1	K03921	00061 Fatty acid biosynthesis	Lipid metabolism	FAB2; acyl-[acyl-carrier-protein] desaturase [EC:1.14.19.2 1.14.19.11 1.14.19.26]	Metabolism
c28918_g1_i1	K00208	00061 Fatty acid biosynthesis	Lipid metabolism	fabI; enoyl-[acyl-carrier protein] reductase I [EC:1.3.1.9 1.3.1.10]	Metabolism
c29735_g1_i1	K10781	00061 Fatty acid biosynthesis	Lipid metabolism	FATB; fatty acyl-ACP thioesterase B [EC:3.1.2.14 3.1.2.21]	Metabolism
c29735_g2_i1	K10781	00061 Fatty acid biosynthesis	Lipid metabolism	FATB; fatty acyl-ACP thioesterase B [EC:3.1.2.14 3.1.2.21]	Metabolism
c29735_g2_i2	K10781	00061 Fatty acid biosynthesis	Lipid metabolism	FATB; fatty acyl-ACP thioesterase B [EC:3.1.2.14 3.1.2.21]	Metabolism
c29735_g2_i3	K10781	00061 Fatty acid biosynthesis	Lipid metabolism	FATB; fatty acyl-ACP thioesterase B [EC:3.1.2.14 3.1.2.21]	Metabolism
c29735_g2_i5	K10781	00061 Fatty acid biosynthesis	Lipid metabolism	FATB; fatty acyl-ACP thioesterase B [EC:3.1.2.14 3.1.2.21]	Metabolism
c29735_g3_i1	K10781	00061 Fatty acid biosynthesis	Lipid metabolism	FATB; fatty acyl-ACP thioesterase B [EC:3.1.2.14 3.1.2.21]	Metabolism
c29735_g3_i2	K10781	00061 Fatty acid biosynthesis	Lipid metabolism	FATB; fatty acyl-ACP thioesterase B [EC:3.1.2.14 3.1.2.21]	Metabolism
c29735_g3_i3	K10781	00061 Fatty acid biosynthesis	Lipid metabolism	FATB; fatty acyl-ACP thioesterase B [EC:3.1.2.14 3.1.2.21]	Metabolism
c30428_g1_i1	K01962	00061 Fatty acid biosynthesis	Lipid metabolism	accA; acetyl-CoA carboxylase carboxyl transferase subunit alpha [EC:6.4.1.2]	Metabolism
c31876_g1_i1	K01897	00061 Fatty acid biosynthesis	Lipid metabolism	ACSL; long-chain acyl-CoA synthetase [EC:6.2.1.3]	Metabolism
c32150_g1_i1	K10781	00061 Fatty acid biosynthesis	Lipid metabolism	FATB; fatty acyl-ACP thioesterase B [EC:3.1.2.14 3.1.2.21]	Metabolism
c34109_g1_i1	K03921	00061 Fatty acid biosynthesis	Lipid metabolism	FAB2; acyl-[acyl-carrier-protein] desaturase [EC:1.14.19.2 1.14.19.11 1.14.19.26]	Metabolism
c34109_g1_i2	K03921	00061 Fatty acid biosynthesis	Lipid metabolism	FAB2; acyl-[acyl-carrier-protein] desaturase [EC:1.14.19.2 1.14.19.11 1.14.19.26]	Metabolism
c38660_g1_i1	K10781	00061 Fatty acid biosynthesis	Lipid metabolism	FATB; fatty acyl-ACP thioesterase B [EC:3.1.2.14 3.1.2.21]	Metabolism
c38660_g1_i2	K10781	00061 Fatty acid biosynthesis	Lipid metabolism	FATB; fatty acyl-ACP thioesterase B [EC:3.1.2.14 3.1.2.21]	Metabolism
c39083_g1_i1	K03921	00061 Fatty acid biosynthesis	Lipid metabolism	FAB2; acyl-[acyl-carrier-protein] desaturase [EC:1.14.19.2 1.14.19.11 1.14.19.26]	Metabolism
c40890_g1_i1	K00208	00061 Fatty acid biosynthesis	Lipid metabolism	fabI; enoyl-[acyl-carrier protein] reductase I [EC:1.3.1.9 1.3.1.10]	Metabolism
c42146_g1_i1	K00059	00061 Fatty acid biosynthesis	Lipid metabolism	fabG; 3-oxoacyl-[acyl-carrier protein] reductase [EC:1.1.1.100]	Metabolism
c42625_g2_i1	K02160	00061 Fatty acid biosynthesis	Lipid metabolism	accB; acetyl-CoA carboxylase biotin carboxyl carrier protein	Metabolism
c42625_g3_i1	K02160	00061 Fatty acid biosynthesis	Lipid metabolism	accB; acetyl-CoA carboxylase biotin carboxyl carrier protein	Metabolism
c42625_g3_i2	K02160	00061 Fatty acid biosynthesis	Lipid metabolism	accB; acetyl-CoA carboxylase biotin carboxyl carrier protein	Metabolism
c43531_g1_i1	K01897	00061 Fatty acid biosynthesis	Lipid metabolism	ACSL; long-chain acyl-CoA synthetase [EC:6.2.1.3]	Metabolism
c43531_g1_i2	K01897	00061 Fatty acid biosynthesis	Lipid metabolism	ACSL; long-chain acyl-CoA synthetase [EC:6.2.1.3]	Metabolism
c44100_g1_i1	K00059	00061 Fatty acid biosynthesis	Lipid metabolism	fabG; 3-oxoacyl-[acyl-carrier protein] reductase [EC:1.1.1.100]	Metabolism
c44100_g1_i2	K00059	00061 Fatty acid biosynthesis	Lipid metabolism	fabG; 3-oxoacyl-[acyl-carrier protein] reductase [EC:1.1.1.100]	Metabolism
c44100_g1_i3	K00059	00061 Fatty acid biosynthesis	Lipid metabolism	fabG; 3-oxoacyl-[acyl-carrier protein] reductase [EC:1.1.1.100]	Metabolism
c44100_g1_i5	K00059	00061 Fatty acid biosynthesis	Lipid metabolism	fabG; 3-oxoacyl-[acyl-carrier protein] reductase [EC:1.1.1.100]	Metabolism
c44422_g2_i1	K02372	00061 Fatty acid biosynthesis	Lipid metabolism	fabZ; 3-hydroxyacyl-[acyl-carrier-protein] dehydratase [EC:4.2.1.59]	Metabolism
c44718_g1_i1	K00059	00061 Fatty acid biosynthesis	Lipid metabolism	fabG; 3-oxoacyl-[acyl-carrier protein] reductase [EC:1.1.1.100]	Metabolism
c44783_g1_i1	K09458	00061 Fatty acid biosynthesis	Lipid metabolism	fabF; 3-oxoacyl-[acyl-carrier-protein] synthase II [EC:2.3.1.179]	Metabolism
c44783_g1_i4	K09458	00061 Fatty acid biosynthesis	Lipid metabolism	fabF; 3-oxoacyl-[acyl-carrier-protein] synthase II [EC:2.3.1.179]	Metabolism
c44975_g1_i1	K01962	00061 Fatty acid biosynthesis	Lipid metabolism	accA; acetyl-CoA carboxylase carboxyl transferase subunit alpha [EC:6.4.1.2]	Metabolism
c44975_g1_i2	K01962	00061 Fatty acid biosynthesis	Lipid metabolism	accA; acetyl-CoA carboxylase carboxyl transferase subunit alpha [EC:6.4.1.2]	Metabolism
c44975_g1_i3	K01962	00061 Fatty acid biosynthesis	Lipid metabolism	accA; acetyl-CoA carboxylase carboxyl transferase subunit alpha [EC:6.4.1.2]	Metabolism
c44975_g1_i7	K01962	00061 Fatty acid biosynthesis	Lipid metabolism	accA; acetyl-CoA carboxylase carboxyl transferase subunit alpha [EC:6.4.1.2]	Metabolism
c44975_g1_i8	K01962	00061 Fatty acid biosynthesis	Lipid metabolism	accA; acetyl-CoA carboxylase carboxyl transferase subunit alpha [EC:6.4.1.2]	Metabolism
c45106_g2_i1	K00059	00061 Fatty acid biosynthesis	Lipid metabolism	fabG; 3-oxoacyl-[acyl-carrier protein] reductase [EC:1.1.1.100]	Metabolism
c45751_g1_i1	K03921	00061 Fatty acid biosynthesis	Lipid metabolism	FAB2; acyl-[acyl-carrier-protein] desaturase [EC:1.14.19.2 1.14.19.11 1.14.19.26]	Metabolism
c45751_g2_i2	K03921	00061 Fatty acid biosynthesis	Lipid metabolism	FAB2; acyl-[acyl-carrier-protein] desaturase [EC:1.14.19.2 1.14.19.11 1.14.19.26]	Metabolism
c45751_g2_i3	K03921	00061 Fatty acid biosynthesis	Lipid metabolism	FAB2; acyl-[acyl-carrier-protein] desaturase [EC:1.14.19.2 1.14.19.11 1.14.19.26]	Metabolism
c45751_g2_i4	K03921	00061 Fatty acid biosynthesis	Lipid metabolism	FAB2; acyl-[acyl-carrier-protein] desaturase [EC:1.14.19.2 1.14.19.11 1.14.19.26]	Metabolism
c45783_g1_i1	K00208	00061 Fatty acid biosynthesis	Lipid metabolism	fabI; enoyl-[acyl-carrier protein] reductase I [EC:1.3.1.9 1.3.1.10]	Metabolism
c45783_g2_i1	K00208	00061 Fatty acid biosynthesis	Lipid metabolism	fabI; enoyl-[acyl-carrier protein] reductase I [EC:1.3.1.9 1.3.1.10]	Metabolism
c46225_g1_i2	K00059	00061 Fatty acid biosynthesis	Lipid metabolism	fabG; 3-oxoacyl-[acyl-carrier protein] reductase [EC:1.1.1.100]	Metabolism
c46358_g1_i2	K01897	00061 Fatty acid biosynthesis	Lipid metabolism	ACSL; long-chain acyl-CoA synthetase [EC:6.2.1.3]	Metabolism
c46358_g1_i3	K01897	00061 Fatty acid biosynthesis	Lipid metabolism	ACSL; long-chain acyl-CoA synthetase [EC:6.2.1.3]	Metabolism
c46358_g1_i4	K01897	00061 Fatty acid biosynthesis	Lipid metabolism	ACSL; long-chain acyl-CoA synthetase [EC:6.2.1.3]	Metabolism
c46358_g1_i5	K01897	00061 Fatty acid biosynthesis	Lipid metabolism	ACSL; long-chain acyl-CoA synthetase [EC:6.2.1.3]	Metabolism
c46358_g1_i6	K01897	00061 Fatty acid biosynthesis	Lipid metabolism	ACSL; long-chain acyl-CoA synthetase [EC:6.2.1.3]	Metabolism
c46358_g1_i7	K01897	00061 Fatty acid biosynthesis	Lipid metabolism	ACSL; long-chain acyl-CoA synthetase [EC:6.2.1.3]	Metabolism
c46911_g1_i1	K00645	00061 Fatty acid biosynthesis	Lipid metabolism	fabD	Metabolism
c46911_g1_i2	K00645	00061 Fatty acid biosynthesis	Lipid metabolism	fabD	Metabolism
c47269_g1_i1	K01961	00061 Fatty acid biosynthesis	Lipid metabolism	accC; acetyl-CoA carboxylase, biotin carboxylase subunit [EC:6.4.1.2 6.3.4.14]	Metabolism
c47285_g1_i2	K00648	00061 Fatty acid biosynthesis	Lipid metabolism	fabH; 3-oxoacyl-[acyl-carrier-protein] synthase III [EC:2.3.1.180]	Metabolism
c5797_g1_i1	K15397	00062 Fatty acid elongation	Lipid metabolism	KCS; 3-ketoacyl-CoA synthase [EC:2.3.1.199]	Metabolism
c10129_g1_i1	K15397	00062 Fatty acid elongation	Lipid metabolism	KCS; 3-ketoacyl-CoA synthase [EC:2.3.1.199]	Metabolism
c15308_g1_i1	K10258	00062 Fatty acid elongation	Lipid metabolism	TER; very-long-chain enoyl-CoA reductase [EC:1.3.1.93]	Metabolism
c20191_g1_i1	K15397	00062 Fatty acid elongation	Lipid metabolism	KCS; 3-ketoacyl-CoA synthase [EC:2.3.1.199]	Metabolism
c21335_g1_i1	K15397	00062 Fatty acid elongation	Lipid metabolism	KCS; 3-ketoacyl-CoA synthase [EC:2.3.1.199]	Metabolism
c21335_g1_i2	K15397	00062 Fatty acid elongation	Lipid metabolism	KCS; 3-ketoacyl-CoA synthase [EC:2.3.1.199]	Metabolism
c26957_g1_i1	K10258	00062 Fatty acid elongation	Lipid metabolism	TER; very-long-chain enoyl-CoA reductase [EC:1.3.1.93]	Metabolism
c28012_g1_i1	K15397	00062 Fatty acid elongation	Lipid metabolism	KCS; 3-ketoacyl-CoA synthase [EC:2.3.1.199]	Metabolism
c28684_g1_i1	K15397	00062 Fatty acid elongation	Lipid metabolism	KCS; 3-ketoacyl-CoA synthase [EC:2.3.1.199]	Metabolism
c28684_g2_i1	K15397	00062 Fatty acid elongation	Lipid metabolism	KCS; 3-ketoacyl-CoA synthase [EC:2.3.1.199]	Metabolism
c32318_g1_i2	K15397	00062 Fatty acid elongation	Lipid metabolism	KCS; 3-ketoacyl-CoA synthase [EC:2.3.1.199]	Metabolism
c33469_g1_i1	K15397	00062 Fatty acid elongation	Lipid metabolism	KCS; 3-ketoacyl-CoA synthase [EC:2.3.1.199]	Metabolism
c33977_g1_i1	K15397	00062 Fatty acid elongation	Lipid metabolism	KCS; 3-ketoacyl-CoA synthase [EC:2.3.1.199]	Metabolism
c34172_g1_i1	K10249	00062 Fatty acid elongation	Lipid metabolism	ELOVL4; elongation of very long chain fatty acids protein 4 [EC:2.3.1.199]	Metabolism
c34585_g1_i1	K18880	00062 Fatty acid elongation	Lipid metabolism	HCD1; very-long-chain (3R)-3-hydroxyacyl-CoA dehydratase [EC:4.2.1.134]	Metabolism
c34841_g1_i1	K15397	00062 Fatty acid elongation	Lipid metabolism	KCS; 3-ketoacyl-CoA synthase [EC:2.3.1.199]	Metabolism
c34881_g1_i1	K15397	00062 Fatty acid elongation	Lipid metabolism	KCS; 3-ketoacyl-CoA synthase [EC:2.3.1.199]	Metabolism
c35251_g1_i1	K10703	00062 Fatty acid elongation	Lipid metabolism	PHS1; very-long-chain (3R)-3-hydroxyacyl-CoA dehydratase [EC:4.2.1.134]	Metabolism
c35251_g1_i2	K10703	00062 Fatty acid elongation	Lipid metabolism	PHS1; very-long-chain (3R)-3-hydroxyacyl-CoA dehydratase [EC:4.2.1.134]	Metabolism
c35269_g1_i1	K15397	00062 Fatty acid elongation	Lipid metabolism	KCS; 3-ketoacyl-CoA synthase [EC:2.3.1.199]	Metabolism
c35415_g1_i1	K15397	00062 Fatty acid elongation	Lipid metabolism	KCS; 3-ketoacyl-CoA synthase [EC:2.3.1.199]	Metabolism
c37547_g1_i1	K15397	00062 Fatty acid elongation	Lipid metabolism	KCS; 3-ketoacyl-CoA synthase [EC:2.3.1.199]	Metabolism
c39508_g1_i1	K15397	00062 Fatty acid elongation	Lipid metabolism	KCS; 3-ketoacyl-CoA synthase [EC:2.3.1.199]	Metabolism
c39747_g1_i1	K15397	00062 Fatty acid elongation	Lipid metabolism	KCS; 3-ketoacyl-CoA synthase [EC:2.3.1.199]	Metabolism
c39747_g1_i2	K15397	00062 Fatty acid elongation	Lipid metabolism	KCS; 3-ketoacyl-CoA synthase [EC:2.3.1.199]	Metabolism
c39747_g2_i1	K15397	00062 Fatty acid elongation	Lipid metabolism	KCS; 3-ketoacyl-CoA synthase [EC:2.3.1.199]	Metabolism
c40400_g1_i1	K15397	00062 Fatty acid elongation	Lipid metabolism	KCS; 3-ketoacyl-CoA synthase [EC:2.3.1.199]	Metabolism
c40400_g1_i2	K15397	00062 Fatty acid elongation	Lipid metabolism	KCS; 3-ketoacyl-CoA synthase [EC:2.3.1.199]	Metabolism
c41310_g1_i2	K15397	00062 Fatty acid elongation	Lipid metabolism	KCS; 3-ketoacyl-CoA synthase [EC:2.3.1.199]	Metabolism
c41654_g1_i1	K15397	00062 Fatty acid elongation	Lipid metabolism	KCS; 3-ketoacyl-CoA synthase [EC:2.3.1.199]	Metabolism
c41654_g1_i2	K15397	00062 Fatty acid elongation	Lipid metabolism	KCS; 3-ketoacyl-CoA synthase [EC:2.3.1.199]	Metabolism
c41654_g1_i3	K15397	00062 Fatty acid elongation	Lipid metabolism	KCS; 3-ketoacyl-CoA synthase [EC:2.3.1.199]	Metabolism
c43519_g1_i1	K18880	00062 Fatty acid elongation	Lipid metabolism	HCD1; very-long-chain (3R)-3-hydroxyacyl-CoA dehydratase [EC:4.2.1.134]	Metabolism
c43658_g1_i1	K10258	00062 Fatty acid elongation	Lipid metabolism	TER; very-long-chain enoyl-CoA reductase [EC:1.3.1.93]	Metabolism
c44685_g1_i1	K10703	00062 Fatty acid elongation	Lipid metabolism	PHS1; very-long-chain (3R)-3-hydroxyacyl-CoA dehydratase [EC:4.2.1.134]	Metabolism
c44685_g1_i2	K10703	00062 Fatty acid elongation	Lipid metabolism	PHS1; very-long-chain (3R)-3-hydroxyacyl-CoA dehydratase [EC:4.2.1.134]	Metabolism
c45366_g1_i1	K01074	00062 Fatty acid elongation	Lipid metabolism	PPT; palmitoyl-protein thioesterase [EC:3.1.2.22]	Metabolism
c45366_g1_i2	K01074	00062 Fatty acid elongation	Lipid metabolism	PPT; palmitoyl-protein thioesterase [EC:3.1.2.22]	Metabolism
c45366_g1_i4	K01074	00062 Fatty acid elongation	Lipid metabolism	PPT; palmitoyl-protein thioesterase [EC:3.1.2.22]	Metabolism
c45402_g1_i1	K10703	00062 Fatty acid elongation	Lipid metabolism	PHS1; very-long-chain (3R)-3-hydroxyacyl-CoA dehydratase [EC:4.2.1.134]	Metabolism
c45402_g1_i2	K10703	00062 Fatty acid elongation	Lipid metabolism	PHS1; very-long-chain (3R)-3-hydroxyacyl-CoA dehydratase [EC:4.2.1.134]	Metabolism
c45402_g1_i3	K10703	00062 Fatty acid elongation	Lipid metabolism	PHS1; very-long-chain (3R)-3-hydroxyacyl-CoA dehydratase [EC:4.2.1.134]	Metabolism
c47717_g1_i1	K10251	00062 Fatty acid elongation	Lipid metabolism	HSD17B12; 17beta-estradiol 17-dehydrogenase / very-long-chain 3-oxoacyl-CoA reductase [EC:1.1.1.62 1.1.1.330]	Metabolism
c47717_g1_i2	K10251	00062 Fatty acid elongation	Lipid metabolism	HSD17B12; 17beta-estradiol 17-dehydrogenase / very-long-chain 3-oxoacyl-CoA reductase [EC:1.1.1.62 1.1.1.330]	Metabolism
c47717_g1_i3	K10251	00062 Fatty acid elongation	Lipid metabolism	HSD17B12; 17beta-estradiol 17-dehydrogenase / very-long-chain 3-oxoacyl-CoA reductase [EC:1.1.1.62 1.1.1.330]	Metabolism
c47717_g1_i4	K10251	00062 Fatty acid elongation	Lipid metabolism	HSD17B12; 17beta-estradiol 17-dehydrogenase / very-long-chain 3-oxoacyl-CoA reductase [EC:1.1.1.62 1.1.1.330]	Metabolism
c47717_g1_i6	K10251	00062 Fatty acid elongation	Lipid metabolism	HSD17B12; 17beta-estradiol 17-dehydrogenase / very-long-chain 3-oxoacyl-CoA reductase [EC:1.1.1.62 1.1.1.330]	Metabolism
c126_g1_i1	K00232	00071 Fatty acid degradation	Lipid metabolism	E1.3.3.6; acyl-CoA oxidase [EC:1.3.3.6]	Metabolism
c3196_g1_i1	K00121	00071 Fatty acid degradation	Lipid metabolism	frmA; S-(hydroxymethyl)glutathione dehydrogenase / alcohol dehydrogenase [EC:1.1.1.284 1.1.1.1]	Metabolism
c3573_g1_i1	K07513	00071 Fatty acid degradation	Lipid metabolism	ACAA1; acetyl-CoA acyltransferase 1 [EC:2.3.1.16]	Metabolism
c10400_g1_i1	K00128	00071 Fatty acid degradation	Lipid metabolism	ALDH; aldehyde dehydrogenase (NAD+) [EC:1.2.1.3]	Metabolism
c11826_g1_i1	K00001	00071 Fatty acid degradation	Lipid metabolism	E1.1.1.1; alcohol dehydrogenase [EC:1.1.1.1]	Metabolism
c12124_g1_i1	K01897	00071 Fatty acid degradation	Lipid metabolism	ACSL; long-chain acyl-CoA synthetase [EC:6.2.1.3]	Metabolism
c14597_g1_i1	K10527	00071 Fatty acid degradation	Lipid metabolism	MFP2; enoyl-CoA hydratase/3-hydroxyacyl-CoA dehydrogenase [EC:4.2.1.17 1.1.1.35 1.1.1.211]	Metabolism
c19378_g1_i1	K00128	00071 Fatty acid degradation	Lipid metabolism	ALDH; aldehyde dehydrogenase (NAD+) [EC:1.2.1.3]	Metabolism
c26046_g1_i1	K00249	00071 Fatty acid degradation	Lipid metabolism	ACADM; acyl-CoA dehydrogenase [EC:1.3.8.7]	Metabolism
c30881_g1_i1	K00232	00071 Fatty acid degradation	Lipid metabolism	E1.3.3.6; acyl-CoA oxidase [EC:1.3.3.6]	Metabolism
c31876_g1_i1	K01897	00071 Fatty acid degradation	Lipid metabolism	ACSL; long-chain acyl-CoA synthetase [EC:6.2.1.3]	Metabolism
c34515_g1_i1	K10527	00071 Fatty acid degradation	Lipid metabolism	MFP2; enoyl-CoA hydratase/3-hydroxyacyl-CoA dehydrogenase [EC:4.2.1.17 1.1.1.35 1.1.1.211]	Metabolism
c35678_g1_i1	K00121	00071 Fatty acid degradation	Lipid metabolism	frmA; S-(hydroxymethyl)glutathione dehydrogenase / alcohol dehydrogenase [EC:1.1.1.284 1.1.1.1]	Metabolism
c35678_g2_i1	K00121	00071 Fatty acid degradation	Lipid metabolism	frmA; S-(hydroxymethyl)glutathione dehydrogenase / alcohol dehydrogenase [EC:1.1.1.284 1.1.1.1]	Metabolism
c37225_g1_i1	K00232	00071 Fatty acid degradation	Lipid metabolism	E1.3.3.6; acyl-CoA oxidase [EC:1.3.3.6]	Metabolism
c37225_g1_i3	K00232	00071 Fatty acid degradation	Lipid metabolism	E1.3.3.6; acyl-CoA oxidase [EC:1.3.3.6]	Metabolism
c37225_g1_i5	K00232	00071 Fatty acid degradation	Lipid metabolism	E1.3.3.6; acyl-CoA oxidase [EC:1.3.3.6]	Metabolism
c37225_g1_i6	K00232	00071 Fatty acid degradation	Lipid metabolism	E1.3.3.6; acyl-CoA oxidase [EC:1.3.3.6]	Metabolism
c37225_g1_i7	K00232	00071 Fatty acid degradation	Lipid metabolism	E1.3.3.6; acyl-CoA oxidase [EC:1.3.3.6]	Metabolism
c37225_g1_i8	K00232	00071 Fatty acid degradation	Lipid metabolism	E1.3.3.6; acyl-CoA oxidase [EC:1.3.3.6]	Metabolism
c37225_g1_i9	K00232	00071 Fatty acid degradation	Lipid metabolism	E1.3.3.6; acyl-CoA oxidase [EC:1.3.3.6]	Metabolism
c41577_g1_i3	K00128	00071 Fatty acid degradation	Lipid metabolism	ALDH; aldehyde dehydrogenase (NAD+) [EC:1.2.1.3]	Metabolism
c41577_g1_i4	K00128	00071 Fatty acid degradation	Lipid metabolism	ALDH; aldehyde dehydrogenase (NAD+) [EC:1.2.1.3]	Metabolism
c41577_g1_i7	K00128	00071 Fatty acid degradation	Lipid metabolism	ALDH; aldehyde dehydrogenase (NAD+) [EC:1.2.1.3]	Metabolism
c41577_g1_i8	K00128	00071 Fatty acid degradation	Lipid metabolism	ALDH; aldehyde dehydrogenase (NAD+) [EC:1.2.1.3]	Metabolism
c41615_g1_i2	K00121	00071 Fatty acid degradation	Lipid metabolism	frmA; S-(hydroxymethyl)glutathione dehydrogenase / alcohol dehydrogenase [EC:1.1.1.284 1.1.1.1]	Metabolism
c41615_g1_i3	K00121	00071 Fatty acid degradation	Lipid metabolism	frmA; S-(hydroxymethyl)glutathione dehydrogenase / alcohol dehydrogenase [EC:1.1.1.284 1.1.1.1]	Metabolism
c41615_g1_i4	K00121	00071 Fatty acid degradation	Lipid metabolism	frmA; S-(hydroxymethyl)glutathione dehydrogenase / alcohol dehydrogenase [EC:1.1.1.284 1.1.1.1]	Metabolism
c41615_g1_i5	K00121	00071 Fatty acid degradation	Lipid metabolism	frmA; S-(hydroxymethyl)glutathione dehydrogenase / alcohol dehydrogenase [EC:1.1.1.284 1.1.1.1]	Metabolism
c41615_g1_i6	K00121	00071 Fatty acid degradation	Lipid metabolism	frmA; S-(hydroxymethyl)glutathione dehydrogenase / alcohol dehydrogenase [EC:1.1.1.284 1.1.1.1]	Metabolism
c41615_g1_i7	K00121	00071 Fatty acid degradation	Lipid metabolism	frmA; S-(hydroxymethyl)glutathione dehydrogenase / alcohol dehydrogenase [EC:1.1.1.284 1.1.1.1]	Metabolism
c41615_g1_i8	K00121	00071 Fatty acid degradation	Lipid metabolism	frmA; S-(hydroxymethyl)glutathione dehydrogenase / alcohol dehydrogenase [EC:1.1.1.284 1.1.1.1]	Metabolism
c42502_g1_i1	K00128	00071 Fatty acid degradation	Lipid metabolism	ALDH; aldehyde dehydrogenase (NAD+) [EC:1.2.1.3]	Metabolism
c42502_g1_i2	K00128	00071 Fatty acid degradation	Lipid metabolism	ALDH; aldehyde dehydrogenase (NAD+) [EC:1.2.1.3]	Metabolism
c43531_g1_i1	K01897	00071 Fatty acid degradation	Lipid metabolism	ACSL; long-chain acyl-CoA synthetase [EC:6.2.1.3]	Metabolism
c43531_g1_i2	K01897	00071 Fatty acid degradation	Lipid metabolism	ACSL; long-chain acyl-CoA synthetase [EC:6.2.1.3]	Metabolism
c44525_g1_i1	K07513	00071 Fatty acid degradation	Lipid metabolism	ACAA1; acetyl-CoA acyltransferase 1 [EC:2.3.1.16]	Metabolism
c44525_g1_i2	K07513	00071 Fatty acid degradation	Lipid metabolism	ACAA1; acetyl-CoA acyltransferase 1 [EC:2.3.1.16]	Metabolism
c44760_g1_i1	K00626	00071 Fatty acid degradation	Lipid metabolism	E2.3.1.9; acetyl-CoA C-acetyltransferase [EC:2.3.1.9]	Metabolism
c44760_g1_i2	K00626	00071 Fatty acid degradation	Lipid metabolism	E2.3.1.9; acetyl-CoA C-acetyltransferase [EC:2.3.1.9]	Metabolism
c44760_g1_i3	K00626	00071 Fatty acid degradation	Lipid metabolism	E2.3.1.9; acetyl-CoA C-acetyltransferase [EC:2.3.1.9]	Metabolism
c44930_g1_i1	K00128	00071 Fatty acid degradation	Lipid metabolism	ALDH; aldehyde dehydrogenase (NAD+) [EC:1.2.1.3]	Metabolism
c44946_g1_i1	K10527	00071 Fatty acid degradation	Lipid metabolism	MFP2; enoyl-CoA hydratase/3-hydroxyacyl-CoA dehydrogenase [EC:4.2.1.17 1.1.1.35 1.1.1.211]	Metabolism
c45681_g3_i1	K10527	00071 Fatty acid degradation	Lipid metabolism	MFP2; enoyl-CoA hydratase/3-hydroxyacyl-CoA dehydrogenase [EC:4.2.1.17 1.1.1.35 1.1.1.211]	Metabolism
c45888_g1_i1	K00001	00071 Fatty acid degradation	Lipid metabolism	E1.1.1.1; alcohol dehydrogenase [EC:1.1.1.1]	Metabolism
c46073_g1_i1	K00626	00071 Fatty acid degradation	Lipid metabolism	E2.3.1.9; acetyl-CoA C-acetyltransferase [EC:2.3.1.9]	Metabolism
c46073_g1_i2	K00626	00071 Fatty acid degradation	Lipid metabolism	E2.3.1.9; acetyl-CoA C-acetyltransferase [EC:2.3.1.9]	Metabolism
c46073_g1_i4	K00626	00071 Fatty acid degradation	Lipid metabolism	E2.3.1.9; acetyl-CoA C-acetyltransferase [EC:2.3.1.9]	Metabolism
c46073_g1_i5	K00626	00071 Fatty acid degradation	Lipid metabolism	E2.3.1.9; acetyl-CoA C-acetyltransferase [EC:2.3.1.9]	Metabolism
c46358_g1_i2	K01897	00071 Fatty acid degradation	Lipid metabolism	ACSL; long-chain acyl-CoA synthetase [EC:6.2.1.3]	Metabolism
c46358_g1_i3	K01897	00071 Fatty acid degradation	Lipid metabolism	ACSL; long-chain acyl-CoA synthetase [EC:6.2.1.3]	Metabolism
c46358_g1_i4	K01897	00071 Fatty acid degradation	Lipid metabolism	ACSL; long-chain acyl-CoA synthetase [EC:6.2.1.3]	Metabolism
c46358_g1_i5	K01897	00071 Fatty acid degradation	Lipid metabolism	ACSL; long-chain acyl-CoA synthetase [EC:6.2.1.3]	Metabolism
c46358_g1_i6	K01897	00071 Fatty acid degradation	Lipid metabolism	ACSL; long-chain acyl-CoA synthetase [EC:6.2.1.3]	Metabolism
c46358_g1_i7	K01897	00071 Fatty acid degradation	Lipid metabolism	ACSL; long-chain acyl-CoA synthetase [EC:6.2.1.3]	Metabolism
c46668_g1_i2	K00128	00071 Fatty acid degradation	Lipid metabolism	ALDH; aldehyde dehydrogenase (NAD+) [EC:1.2.1.3]	Metabolism
c47828_g1_i1	K00001	00071 Fatty acid degradation	Lipid metabolism	E1.1.1.1; alcohol dehydrogenase [EC:1.1.1.1]	Metabolism
c47828_g1_i2	K00001	00071 Fatty acid degradation	Lipid metabolism	E1.1.1.1; alcohol dehydrogenase [EC:1.1.1.1]	Metabolism
c8841_g1_i1	K01641	00072 Synthesis and degradation of ketone bodies	Lipid metabolism	E2.3.3.10; hydroxymethylglutaryl-CoA synthase [EC:2.3.3.10]	Metabolism
c44760_g1_i1	K00626	00072 Synthesis and degradation of ketone bodies	Lipid metabolism	E2.3.1.9; acetyl-CoA C-acetyltransferase [EC:2.3.1.9]	Metabolism
c44760_g1_i2	K00626	00072 Synthesis and degradation of ketone bodies	Lipid metabolism	E2.3.1.9; acetyl-CoA C-acetyltransferase [EC:2.3.1.9]	Metabolism
c44760_g1_i3	K00626	00072 Synthesis and degradation of ketone bodies	Lipid metabolism	E2.3.1.9; acetyl-CoA C-acetyltransferase [EC:2.3.1.9]	Metabolism
c45961_g1_i1	K01640	00072 Synthesis and degradation of ketone bodies	Lipid metabolism	E4.1.3.4; hydroxymethylglutaryl-CoA lyase [EC:4.1.3.4]	Metabolism
c45961_g1_i2	K01640	00072 Synthesis and degradation of ketone bodies	Lipid metabolism	E4.1.3.4; hydroxymethylglutaryl-CoA lyase [EC:4.1.3.4]	Metabolism
c45961_g1_i3	K01640	00072 Synthesis and degradation of ketone bodies	Lipid metabolism	E4.1.3.4; hydroxymethylglutaryl-CoA lyase [EC:4.1.3.4]	Metabolism
c46073_g1_i1	K00626	00072 Synthesis and degradation of ketone bodies	Lipid metabolism	E2.3.1.9; acetyl-CoA C-acetyltransferase [EC:2.3.1.9]	Metabolism
c46073_g1_i2	K00626	00072 Synthesis and degradation of ketone bodies	Lipid metabolism	E2.3.1.9; acetyl-CoA C-acetyltransferase [EC:2.3.1.9]	Metabolism
c46073_g1_i4	K00626	00072 Synthesis and degradation of ketone bodies	Lipid metabolism	E2.3.1.9; acetyl-CoA C-acetyltransferase [EC:2.3.1.9]	Metabolism
c46073_g1_i5	K00626	00072 Synthesis and degradation of ketone bodies	Lipid metabolism	E2.3.1.9; acetyl-CoA C-acetyltransferase [EC:2.3.1.9]	Metabolism
c4694_g1_i1	K15400	00073 Cutin, suberine and wax biosynthesis	Lipid metabolism	HHT1; omega-hydroxypalmitate O-feruloyl transferase [EC:2.3.1.188]	Metabolism
c7534_g1_i1	K15400	00073 Cutin, suberine and wax biosynthesis	Lipid metabolism	HHT1; omega-hydroxypalmitate O-feruloyl transferase [EC:2.3.1.188]	Metabolism
c12041_g1_i1	K13356	00073 Cutin, suberine and wax biosynthesis	Lipid metabolism	FAR; alcohol-forming fatty acyl-CoA reductase [EC:1.2.1.84]	Metabolism
c14998_g1_i1	K15400	00073 Cutin, suberine and wax biosynthesis	Lipid metabolism	HHT1; omega-hydroxypalmitate O-feruloyl transferase [EC:2.3.1.188]	Metabolism
c15026_g1_i1	K15402	00073 Cutin, suberine and wax biosynthesis	Lipid metabolism	CYP86B1; fatty acid omega-hydroxylase [EC:1.14.-.-]	Metabolism
c15291_g1_i1	K15400	00073 Cutin, suberine and wax biosynthesis	Lipid metabolism	HHT1; omega-hydroxypalmitate O-feruloyl transferase [EC:2.3.1.188]	Metabolism
c15617_g1_i1	K15406	00073 Cutin, suberine and wax biosynthesis	Lipid metabolism	WSD1; wax-ester synthase / diacylglycerol O-acyltransferase [EC:2.3.1.75 2.3.1.20]	Metabolism
c22242_g1_i1	K15400	00073 Cutin, suberine and wax biosynthesis	Lipid metabolism	HHT1; omega-hydroxypalmitate O-feruloyl transferase [EC:2.3.1.188]	Metabolism
c25614_g1_i1	K17991	00073 Cutin, suberine and wax biosynthesis	Lipid metabolism	PXG; peroxygenase [EC:1.11.2.3]	Metabolism
c25614_g1_i2	K17991	00073 Cutin, suberine and wax biosynthesis	Lipid metabolism	PXG; peroxygenase [EC:1.11.2.3]	Metabolism
c25936_g1_i1	K13356	00073 Cutin, suberine and wax biosynthesis	Lipid metabolism	FAR; alcohol-forming fatty acyl-CoA reductase [EC:1.2.1.84]	Metabolism
c38063_g2_i2	K15402	00073 Cutin, suberine and wax biosynthesis	Lipid metabolism	CYP86B1; fatty acid omega-hydroxylase [EC:1.14.-.-]	Metabolism
c38063_g2_i3	K15402	00073 Cutin, suberine and wax biosynthesis	Lipid metabolism	CYP86B1; fatty acid omega-hydroxylase [EC:1.14.-.-]	Metabolism
c38162_g1_i1	K15404	00073 Cutin, suberine and wax biosynthesis	Lipid metabolism	K15404; aldehyde decarbonylase [EC:4.1.99.5]	Metabolism
c40870_g1_i1	K17991	00073 Cutin, suberine and wax biosynthesis	Lipid metabolism	PXG; peroxygenase [EC:1.11.2.3]	Metabolism
c40870_g1_i3	K17991	00073 Cutin, suberine and wax biosynthesis	Lipid metabolism	PXG; peroxygenase [EC:1.11.2.3]	Metabolism
c40870_g1_i4	K17991	00073 Cutin, suberine and wax biosynthesis	Lipid metabolism	PXG; peroxygenase [EC:1.11.2.3]	Metabolism
c40957_g1_i1	K15400	00073 Cutin, suberine and wax biosynthesis	Lipid metabolism	HHT1; omega-hydroxypalmitate O-feruloyl transferase [EC:2.3.1.188]	Metabolism
c40957_g1_i2	K15400	00073 Cutin, suberine and wax biosynthesis	Lipid metabolism	HHT1; omega-hydroxypalmitate O-feruloyl transferase [EC:2.3.1.188]	Metabolism
c43162_g1_i1	K15398	00073 Cutin, suberine and wax biosynthesis	Lipid metabolism	CYP86A4S; fatty acid omega-hydroxylase [EC:1.14.-.-]	Metabolism
c43290_g2_i1	K17991	00073 Cutin, suberine and wax biosynthesis	Lipid metabolism	PXG; peroxygenase [EC:1.11.2.3]	Metabolism
c43290_g2_i2	K17991	00073 Cutin, suberine and wax biosynthesis	Lipid metabolism	PXG; peroxygenase [EC:1.11.2.3]	Metabolism
c43346_g1_i1	K17991	00073 Cutin, suberine and wax biosynthesis	Lipid metabolism	PXG; peroxygenase [EC:1.11.2.3]	Metabolism
c43346_g1_i2	K17991	00073 Cutin, suberine and wax biosynthesis	Lipid metabolism	PXG; peroxygenase [EC:1.11.2.3]	Metabolism
c43346_g1_i4	K17991	00073 Cutin, suberine and wax biosynthesis	Lipid metabolism	PXG; peroxygenase [EC:1.11.2.3]	Metabolism
c43346_g1_i5	K17991	00073 Cutin, suberine and wax biosynthesis	Lipid metabolism	PXG; peroxygenase [EC:1.11.2.3]	Metabolism
c43346_g1_i6	K17991	00073 Cutin, suberine and wax biosynthesis	Lipid metabolism	PXG; peroxygenase [EC:1.11.2.3]	Metabolism
c43893_g1_i1	K17991	00073 Cutin, suberine and wax biosynthesis	Lipid metabolism	PXG; peroxygenase [EC:1.11.2.3]	Metabolism
c45867_g4_i1	K17991	00073 Cutin, suberine and wax biosynthesis	Lipid metabolism	PXG; peroxygenase [EC:1.11.2.3]	Metabolism
c45867_g4_i2	K17991	00073 Cutin, suberine and wax biosynthesis	Lipid metabolism	PXG; peroxygenase [EC:1.11.2.3]	Metabolism
c1150_g1_i1	K01052	00100 Steroid biosynthesis	Lipid metabolism	LIPA; lysosomal acid lipase/cholesteryl ester hydrolase [EC:3.1.1.13]	Metabolism
c16757_g1_i1	K00511	00100 Steroid biosynthesis	Lipid metabolism	SQLE; squalene monooxygenase [EC:1.14.14.17]	Metabolism
c27140_g1_i1	K01824	00100 Steroid biosynthesis	Lipid metabolism	EBP; cholestenol Delta-isomerase [EC:5.3.3.5]	Metabolism
c27140_g1_i2	K01824	00100 Steroid biosynthesis	Lipid metabolism	EBP; cholestenol Delta-isomerase [EC:5.3.3.5]	Metabolism
c27140_g1_i3	K01824	00100 Steroid biosynthesis	Lipid metabolism	EBP; cholestenol Delta-isomerase [EC:5.3.3.5]	Metabolism
c27622_g1_i1	K01853	00100 Steroid biosynthesis	Lipid metabolism	E5.4.99.8; cycloartenol synthase [EC:5.4.99.8]	Metabolism
c30448_g1_i1	K05917	00100 Steroid biosynthesis	Lipid metabolism	CYP51; sterol 14-demethylase [EC:1.14.13.70]	Metabolism
c32128_g1_i1	K00511	00100 Steroid biosynthesis	Lipid metabolism	SQLE; squalene monooxygenase [EC:1.14.14.17]	Metabolism
c35166_g1_i1	K14423	00100 Steroid biosynthesis	Lipid metabolism	SMO1; 4,4-dimethyl-9beta,19-cyclopropylsterol-4alpha-methyl oxidase [EC:1.14.13.72]	Metabolism
c35166_g1_i2	K14423	00100 Steroid biosynthesis	Lipid metabolism	SMO1; 4,4-dimethyl-9beta,19-cyclopropylsterol-4alpha-methyl oxidase [EC:1.14.13.72]	Metabolism
c35263_g1_i2	K14423	00100 Steroid biosynthesis	Lipid metabolism	SMO1; 4,4-dimethyl-9beta,19-cyclopropylsterol-4alpha-methyl oxidase [EC:1.14.13.72]	Metabolism
c37846_g1_i1	K01824	00100 Steroid biosynthesis	Lipid metabolism	EBP; cholestenol Delta-isomerase [EC:5.3.3.5]	Metabolism
c38098_g1_i1	K14674	00100 Steroid biosynthesis	Lipid metabolism	TGL4; TAG lipase / steryl ester hydrolase / phospholipase A2 / LPA acyltransferase [EC:3.1.1.3 3.1.1.13 3.1.1.4 2.3.1.51]	Metabolism
c38098_g1_i2	K14674	00100 Steroid biosynthesis	Lipid metabolism	TGL4; TAG lipase / steryl ester hydrolase / phospholipase A2 / LPA acyltransferase [EC:3.1.1.3 3.1.1.13 3.1.1.4 2.3.1.51]	Metabolism
c38098_g1_i3	K14674	00100 Steroid biosynthesis	Lipid metabolism	TGL4; TAG lipase / steryl ester hydrolase / phospholipase A2 / LPA acyltransferase [EC:3.1.1.3 3.1.1.13 3.1.1.4 2.3.1.51]	Metabolism
c38323_g1_i2	K00559	00100 Steroid biosynthesis	Lipid metabolism	E2.1.1.41; sterol 24-C-methyltransferase [EC:2.1.1.41]	Metabolism
c41282_g1_i1	K08242	00100 Steroid biosynthesis	Lipid metabolism	E2.1.1.143; 24-methylenesterol C-methyltransferase [EC:2.1.1.143]	Metabolism
c42709_g1_i1	K14423	00100 Steroid biosynthesis	Lipid metabolism	SMO1; 4,4-dimethyl-9beta,19-cyclopropylsterol-4alpha-methyl oxidase [EC:1.14.13.72]	Metabolism
c43094_g1_i1	K14674	00100 Steroid biosynthesis	Lipid metabolism	TGL4; TAG lipase / steryl ester hydrolase / phospholipase A2 / LPA acyltransferase [EC:3.1.1.3 3.1.1.13 3.1.1.4 2.3.1.51]	Metabolism
c43094_g1_i2	K14674	00100 Steroid biosynthesis	Lipid metabolism	TGL4; TAG lipase / steryl ester hydrolase / phospholipase A2 / LPA acyltransferase [EC:3.1.1.3 3.1.1.13 3.1.1.4 2.3.1.51]	Metabolism
c43590_g1_i1	K01853	00100 Steroid biosynthesis	Lipid metabolism	E5.4.99.8; cycloartenol synthase [EC:5.4.99.8]	Metabolism
c43590_g1_i2	K01853	00100 Steroid biosynthesis	Lipid metabolism	E5.4.99.8; cycloartenol synthase [EC:5.4.99.8]	Metabolism
c43593_g1_i1	K00227	00100 Steroid biosynthesis	Lipid metabolism	SC5DL; Delta7-sterol 5-desaturase [EC:1.14.19.20]	Metabolism
c43987_g1_i1	K00213	00100 Steroid biosynthesis	Lipid metabolism	DHCR7; 7-dehydrocholesterol reductase [EC:1.3.1.21]	Metabolism
c44980_g1_i1	K00511	00100 Steroid biosynthesis	Lipid metabolism	SQLE; squalene monooxygenase [EC:1.14.14.17]	Metabolism
c44980_g1_i2	K00511	00100 Steroid biosynthesis	Lipid metabolism	SQLE; squalene monooxygenase [EC:1.14.14.17]	Metabolism
c44980_g1_i3	K00511	00100 Steroid biosynthesis	Lipid metabolism	SQLE; squalene monooxygenase [EC:1.14.14.17]	Metabolism
c45078_g1_i1	K01824	00100 Steroid biosynthesis	Lipid metabolism	EBP; cholestenol Delta-isomerase [EC:5.3.3.5]	Metabolism
c45078_g1_i2	K01824	00100 Steroid biosynthesis	Lipid metabolism	EBP; cholestenol Delta-isomerase [EC:5.3.3.5]	Metabolism
c45872_g1_i1	K00222	00100 Steroid biosynthesis	Lipid metabolism	TM7SF2; Delta14-sterol reductase [EC:1.3.1.70]	Metabolism
c45872_g1_i2	K00222	00100 Steroid biosynthesis	Lipid metabolism	TM7SF2; Delta14-sterol reductase [EC:1.3.1.70]	Metabolism
c46087_g1_i1	K14424	00100 Steroid biosynthesis	Lipid metabolism	SMO2; 4-alpha-methyl-delta7-sterol-4alpha-methyl oxidase [EC:1.14.13.72]	Metabolism
c46087_g1_i2	K14424	00100 Steroid biosynthesis	Lipid metabolism	SMO2; 4-alpha-methyl-delta7-sterol-4alpha-methyl oxidase [EC:1.14.13.72]	Metabolism
c46190_g1_i1	K00511	00100 Steroid biosynthesis	Lipid metabolism	SQLE; squalene monooxygenase [EC:1.14.14.17]	Metabolism
c46190_g1_i2	K00511	00100 Steroid biosynthesis	Lipid metabolism	SQLE; squalene monooxygenase [EC:1.14.14.17]	Metabolism
c46237_g1_i1	K00559	00100 Steroid biosynthesis	Lipid metabolism	E2.1.1.41; sterol 24-C-methyltransferase [EC:2.1.1.41]	Metabolism
c46237_g1_i2	K00559	00100 Steroid biosynthesis	Lipid metabolism	E2.1.1.41; sterol 24-C-methyltransferase [EC:2.1.1.41]	Metabolism
c46237_g1_i3	K00559	00100 Steroid biosynthesis	Lipid metabolism	E2.1.1.41; sterol 24-C-methyltransferase [EC:2.1.1.41]	Metabolism
c46247_g1_i2	K08246	00100 Steroid biosynthesis	Lipid metabolism	CPI1; cycloeucalenol cycloisomerase [EC:5.5.1.9]	Metabolism
c46247_g1_i3	K08246	00100 Steroid biosynthesis	Lipid metabolism	CPI1; cycloeucalenol cycloisomerase [EC:5.5.1.9]	Metabolism
c46247_g1_i4	K08246	00100 Steroid biosynthesis	Lipid metabolism	CPI1; cycloeucalenol cycloisomerase [EC:5.5.1.9]	Metabolism
c46247_g1_i5	K08246	00100 Steroid biosynthesis	Lipid metabolism	CPI1; cycloeucalenol cycloisomerase [EC:5.5.1.9]	Metabolism
c46247_g1_i6	K08246	00100 Steroid biosynthesis	Lipid metabolism	CPI1; cycloeucalenol cycloisomerase [EC:5.5.1.9]	Metabolism
c46247_g1_i7	K08246	00100 Steroid biosynthesis	Lipid metabolism	CPI1; cycloeucalenol cycloisomerase [EC:5.5.1.9]	Metabolism
c46247_g1_i8	K08246	00100 Steroid biosynthesis	Lipid metabolism	CPI1; cycloeucalenol cycloisomerase [EC:5.5.1.9]	Metabolism
c46247_g1_i9	K08246	00100 Steroid biosynthesis	Lipid metabolism	CPI1; cycloeucalenol cycloisomerase [EC:5.5.1.9]	Metabolism
c46247_g1_i10	K08246	00100 Steroid biosynthesis	Lipid metabolism	CPI1; cycloeucalenol cycloisomerase [EC:5.5.1.9]	Metabolism
c47500_g1_i1	K01052	00100 Steroid biosynthesis	Lipid metabolism	LIPA; lysosomal acid lipase/cholesteryl ester hydrolase [EC:3.1.1.13]	Metabolism
c47500_g1_i2	K01052	00100 Steroid biosynthesis	Lipid metabolism	LIPA; lysosomal acid lipase/cholesteryl ester hydrolase [EC:3.1.1.13]	Metabolism
c47500_g1_i3	K01052	00100 Steroid biosynthesis	Lipid metabolism	LIPA; lysosomal acid lipase/cholesteryl ester hydrolase [EC:3.1.1.13]	Metabolism
c4568_g1_i1	K00901	00561 Glycerolipid metabolism	Lipid metabolism	dgkA; diacylglycerol kinase (ATP) [EC:2.7.1.107]	Metabolism
c7512_g1_i1	K01054	00561 Glycerolipid metabolism	Lipid metabolism	MGLL; acylglycerol lipase [EC:3.1.1.23]	Metabolism
c9886_g1_i1	K13519	00561 Glycerolipid metabolism	Lipid metabolism	LPT1; lysophospholipid acyltransferase [EC:2.3.1.51 2.3.1.23 2.3.1.-]	Metabolism
c10110_g1_i1	K07407	00561 Glycerolipid metabolism	Lipid metabolism	E3.2.1.22B; alpha-galactosidase [EC:3.2.1.22]	Metabolism
c10140_g1_i1	K00011	00561 Glycerolipid metabolism	Lipid metabolism	E1.1.1.21; aldehyde reductase [EC:1.1.1.21]	Metabolism
c10400_g1_i1	K00128	00561 Glycerolipid metabolism	Lipid metabolism	ALDH; aldehyde dehydrogenase (NAD+) [EC:1.2.1.3]	Metabolism
c10473_g1_i1	K00863	00561 Glycerolipid metabolism	Lipid metabolism	DAK; triose/dihydroxyacetone kinase / FAD-AMP lyase (cyclizing) [EC:2.7.1.28 2.7.1.29 4.6.1.15]	Metabolism
c12029_g1_i1	K13519	00561 Glycerolipid metabolism	Lipid metabolism	LPT1; lysophospholipid acyltransferase [EC:2.3.1.51 2.3.1.23 2.3.1.-]	Metabolism
c12093_g1_i1	K00011	00561 Glycerolipid metabolism	Lipid metabolism	E1.1.1.21; aldehyde reductase [EC:1.1.1.21]	Metabolism
c13050_g1_i1	K00863	00561 Glycerolipid metabolism	Lipid metabolism	DAK; triose/dihydroxyacetone kinase / FAD-AMP lyase (cyclizing) [EC:2.7.1.28 2.7.1.29 4.6.1.15]	Metabolism
c13466_g1_i1	K01054	00561 Glycerolipid metabolism	Lipid metabolism	MGLL; acylglycerol lipase [EC:3.1.1.23]	Metabolism
c17970_g1_i1	K03715	00561 Glycerolipid metabolism	Lipid metabolism	E2.4.1.46; 1,2-diacylglycerol 3-beta-galactosyltransferase [EC:2.4.1.46]	Metabolism
c19378_g1_i1	K00128	00561 Glycerolipid metabolism	Lipid metabolism	ALDH; aldehyde dehydrogenase (NAD+) [EC:1.2.1.3]	Metabolism
c19867_g1_i1	K07407	00561 Glycerolipid metabolism	Lipid metabolism	E3.2.1.22B; alpha-galactosidase [EC:3.2.1.22]	Metabolism
c22463_g1_i1	K00011	00561 Glycerolipid metabolism	Lipid metabolism	E1.1.1.21; aldehyde reductase [EC:1.1.1.21]	Metabolism
c28183_g1_i1	K07407	00561 Glycerolipid metabolism	Lipid metabolism	E3.2.1.22B; alpha-galactosidase [EC:3.2.1.22]	Metabolism
c28325_g1_i1	K03715	00561 Glycerolipid metabolism	Lipid metabolism	E2.4.1.46; 1,2-diacylglycerol 3-beta-galactosyltransferase [EC:2.4.1.46]	Metabolism
c28426_g2_i1	K00864	00561 Glycerolipid metabolism	Lipid metabolism	glpK; glycerol kinase [EC:2.7.1.30]	Metabolism
c28593_g1_i1	K13523	00561 Glycerolipid metabolism	Lipid metabolism	AGPAT3_4; lysophosphatidic acid acyltransferase / lysophosphatidylinositol acyltransferase [EC:2.3.1.51 2.3.1.-]	Metabolism
c28593_g1_i2	K13523	00561 Glycerolipid metabolism	Lipid metabolism	AGPAT3_4; lysophosphatidic acid acyltransferase / lysophosphatidylinositol acyltransferase [EC:2.3.1.51 2.3.1.-]	Metabolism
c29334_g1_i1	K00901	00561 Glycerolipid metabolism	Lipid metabolism	dgkA; diacylglycerol kinase (ATP) [EC:2.7.1.107]	Metabolism
c29830_g1_i1	K13523	00561 Glycerolipid metabolism	Lipid metabolism	AGPAT3_4; lysophosphatidic acid acyltransferase / lysophosphatidylinositol acyltransferase [EC:2.3.1.51 2.3.1.-]	Metabolism
c29830_g1_i2	K13523	00561 Glycerolipid metabolism	Lipid metabolism	AGPAT3_4; lysophosphatidic acid acyltransferase / lysophosphatidylinositol acyltransferase [EC:2.3.1.51 2.3.1.-]	Metabolism
c32803_g1_i1	K13523	00561 Glycerolipid metabolism	Lipid metabolism	AGPAT3_4; lysophosphatidic acid acyltransferase / lysophosphatidylinositol acyltransferase [EC:2.3.1.51 2.3.1.-]	Metabolism
c33419_g1_i1	K00901	00561 Glycerolipid metabolism	Lipid metabolism	dgkA; diacylglycerol kinase (ATP) [EC:2.7.1.107]	Metabolism
c34407_g1_i1	K00002	00561 Glycerolipid metabolism	Lipid metabolism	AKR1A1; alcohol dehydrogenase (NADP+) [EC:1.1.1.2]	Metabolism
c35682_g1_i1	K06119	00561 Glycerolipid metabolism	Lipid metabolism	SQD2; sulfoquinovosyltransferase [EC:2.4.1.-]	Metabolism
c36023_g1_i1	K00901	00561 Glycerolipid metabolism	Lipid metabolism	dgkA; diacylglycerol kinase (ATP) [EC:2.7.1.107]	Metabolism
c36624_g1_i1	K00901	00561 Glycerolipid metabolism	Lipid metabolism	dgkA; diacylglycerol kinase (ATP) [EC:2.7.1.107]	Metabolism
c36624_g1_i2	K00901	00561 Glycerolipid metabolism	Lipid metabolism	dgkA; diacylglycerol kinase (ATP) [EC:2.7.1.107]	Metabolism
c36624_g1_i3	K00901	00561 Glycerolipid metabolism	Lipid metabolism	dgkA; diacylglycerol kinase (ATP) [EC:2.7.1.107]	Metabolism
c36624_g1_i4	K00901	00561 Glycerolipid metabolism	Lipid metabolism	dgkA; diacylglycerol kinase (ATP) [EC:2.7.1.107]	Metabolism
c36638_g1_i1	K06119	00561 Glycerolipid metabolism	Lipid metabolism	SQD2; sulfoquinovosyltransferase [EC:2.4.1.-]	Metabolism
c36638_g1_i2	K06119	00561 Glycerolipid metabolism	Lipid metabolism	SQD2; sulfoquinovosyltransferase [EC:2.4.1.-]	Metabolism
c36947_g1_i1	K06119	00561 Glycerolipid metabolism	Lipid metabolism	SQD2; sulfoquinovosyltransferase [EC:2.4.1.-]	Metabolism
c36947_g1_i2	K06119	00561 Glycerolipid metabolism	Lipid metabolism	SQD2; sulfoquinovosyltransferase [EC:2.4.1.-]	Metabolism
c37448_g1_i2	K03715	00561 Glycerolipid metabolism	Lipid metabolism	E2.4.1.46; 1,2-diacylglycerol 3-beta-galactosyltransferase [EC:2.4.1.46]	Metabolism
c37448_g1_i3	K03715	00561 Glycerolipid metabolism	Lipid metabolism	E2.4.1.46; 1,2-diacylglycerol 3-beta-galactosyltransferase [EC:2.4.1.46]	Metabolism
c37494_g1_i1	K09480	00561 Glycerolipid metabolism	Lipid metabolism	E2.4.1.241; digalactosyldiacylglycerol synthase [EC:2.4.1.241]	Metabolism
c37720_g1_i1	K15728	00561 Glycerolipid metabolism	Lipid metabolism	LPIN; phosphatidate phosphatase LPIN [EC:3.1.3.4]	Metabolism
c37720_g1_i2	K15728	00561 Glycerolipid metabolism	Lipid metabolism	LPIN; phosphatidate phosphatase LPIN [EC:3.1.3.4]	Metabolism
c38098_g1_i1	K14674	00561 Glycerolipid metabolism	Lipid metabolism	TGL4; TAG lipase / steryl ester hydrolase / phospholipase A2 / LPA acyltransferase [EC:3.1.1.3 3.1.1.13 3.1.1.4 2.3.1.51]	Metabolism
c38098_g1_i2	K14674	00561 Glycerolipid metabolism	Lipid metabolism	TGL4; TAG lipase / steryl ester hydrolase / phospholipase A2 / LPA acyltransferase [EC:3.1.1.3 3.1.1.13 3.1.1.4 2.3.1.51]	Metabolism
c38098_g1_i3	K14674	00561 Glycerolipid metabolism	Lipid metabolism	TGL4; TAG lipase / steryl ester hydrolase / phospholipase A2 / LPA acyltransferase [EC:3.1.1.3 3.1.1.13 3.1.1.4 2.3.1.51]	Metabolism
c38531_g1_i1	K15728	00561 Glycerolipid metabolism	Lipid metabolism	LPIN; phosphatidate phosphatase LPIN [EC:3.1.3.4]	Metabolism
c38630_g1_i1	K15728	00561 Glycerolipid metabolism	Lipid metabolism	LPIN; phosphatidate phosphatase LPIN [EC:3.1.3.4]	Metabolism
c39156_g1_i1	K00901	00561 Glycerolipid metabolism	Lipid metabolism	dgkA; diacylglycerol kinase (ATP) [EC:2.7.1.107]	Metabolism
c39819_g1_i1	K00901	00561 Glycerolipid metabolism	Lipid metabolism	dgkA; diacylglycerol kinase (ATP) [EC:2.7.1.107]	Metabolism
c39819_g1_i2	K00901	00561 Glycerolipid metabolism	Lipid metabolism	dgkA; diacylglycerol kinase (ATP) [EC:2.7.1.107]	Metabolism
c40431_g1_i1	K01054	00561 Glycerolipid metabolism	Lipid metabolism	MGLL; acylglycerol lipase [EC:3.1.1.23]	Metabolism
c40431_g1_i2	K01054	00561 Glycerolipid metabolism	Lipid metabolism	MGLL; acylglycerol lipase [EC:3.1.1.23]	Metabolism
c40931_g1_i1	K01054	00561 Glycerolipid metabolism	Lipid metabolism	MGLL; acylglycerol lipase [EC:3.1.1.23]	Metabolism
c40931_g1_i2	K01054	00561 Glycerolipid metabolism	Lipid metabolism	MGLL; acylglycerol lipase [EC:3.1.1.23]	Metabolism
c41154_g1_i1	K01054	00561 Glycerolipid metabolism	Lipid metabolism	MGLL; acylglycerol lipase [EC:3.1.1.23]	Metabolism
c41194_g1_i2	K15728	00561 Glycerolipid metabolism	Lipid metabolism	LPIN; phosphatidate phosphatase LPIN [EC:3.1.3.4]	Metabolism
c41237_g1_i2	K06119	00561 Glycerolipid metabolism	Lipid metabolism	SQD2; sulfoquinovosyltransferase [EC:2.4.1.-]	Metabolism
c41237_g2_i1	K06119	00561 Glycerolipid metabolism	Lipid metabolism	SQD2; sulfoquinovosyltransferase [EC:2.4.1.-]	Metabolism
c41307_g1_i1	K15918	00561 Glycerolipid metabolism	Lipid metabolism	GLYK; D-glycerate 3-kinase [EC:2.7.1.31]	Metabolism
c41577_g1_i3	K00128	00561 Glycerolipid metabolism	Lipid metabolism	ALDH; aldehyde dehydrogenase (NAD+) [EC:1.2.1.3]	Metabolism
c41577_g1_i4	K00128	00561 Glycerolipid metabolism	Lipid metabolism	ALDH; aldehyde dehydrogenase (NAD+) [EC:1.2.1.3]	Metabolism
c41577_g1_i7	K00128	00561 Glycerolipid metabolism	Lipid metabolism	ALDH; aldehyde dehydrogenase (NAD+) [EC:1.2.1.3]	Metabolism
c41577_g1_i8	K00128	00561 Glycerolipid metabolism	Lipid metabolism	ALDH; aldehyde dehydrogenase (NAD+) [EC:1.2.1.3]	Metabolism
c42070_g1_i1	K01054	00561 Glycerolipid metabolism	Lipid metabolism	MGLL; acylglycerol lipase [EC:3.1.1.23]	Metabolism
c42070_g1_i2	K01054	00561 Glycerolipid metabolism	Lipid metabolism	MGLL; acylglycerol lipase [EC:3.1.1.23]	Metabolism
c42502_g1_i1	K00128	00561 Glycerolipid metabolism	Lipid metabolism	ALDH; aldehyde dehydrogenase (NAD+) [EC:1.2.1.3]	Metabolism
c42502_g1_i2	K00128	00561 Glycerolipid metabolism	Lipid metabolism	ALDH; aldehyde dehydrogenase (NAD+) [EC:1.2.1.3]	Metabolism
c43094_g1_i1	K14674	00561 Glycerolipid metabolism	Lipid metabolism	TGL4; TAG lipase / steryl ester hydrolase / phospholipase A2 / LPA acyltransferase [EC:3.1.1.3 3.1.1.13 3.1.1.4 2.3.1.51]	Metabolism
c43094_g1_i2	K14674	00561 Glycerolipid metabolism	Lipid metabolism	TGL4; TAG lipase / steryl ester hydrolase / phospholipase A2 / LPA acyltransferase [EC:3.1.1.3 3.1.1.13 3.1.1.4 2.3.1.51]	Metabolism
c43300_g1_i1	K00011	00561 Glycerolipid metabolism	Lipid metabolism	E1.1.1.21; aldehyde reductase [EC:1.1.1.21]	Metabolism
c43502_g3_i2	K00011	00561 Glycerolipid metabolism	Lipid metabolism	E1.1.1.21; aldehyde reductase [EC:1.1.1.21]	Metabolism
c44225_g1_i1	K01054	00561 Glycerolipid metabolism	Lipid metabolism	MGLL; acylglycerol lipase [EC:3.1.1.23]	Metabolism
c44913_g1_i1	K00011	00561 Glycerolipid metabolism	Lipid metabolism	E1.1.1.21; aldehyde reductase [EC:1.1.1.21]	Metabolism
c44930_g1_i1	K00128	00561 Glycerolipid metabolism	Lipid metabolism	ALDH; aldehyde dehydrogenase (NAD+) [EC:1.2.1.3]	Metabolism
c45236_g1_i1	K13523	00561 Glycerolipid metabolism	Lipid metabolism	AGPAT3_4; lysophosphatidic acid acyltransferase / lysophosphatidylinositol acyltransferase [EC:2.3.1.51 2.3.1.-]	Metabolism
c45236_g1_i2	K13523	00561 Glycerolipid metabolism	Lipid metabolism	AGPAT3_4; lysophosphatidic acid acyltransferase / lysophosphatidylinositol acyltransferase [EC:2.3.1.51 2.3.1.-]	Metabolism
c45236_g1_i3	K13523	00561 Glycerolipid metabolism	Lipid metabolism	AGPAT3_4; lysophosphatidic acid acyltransferase / lysophosphatidylinositol acyltransferase [EC:2.3.1.51 2.3.1.-]	Metabolism
c45236_g1_i4	K13523	00561 Glycerolipid metabolism	Lipid metabolism	AGPAT3_4; lysophosphatidic acid acyltransferase / lysophosphatidylinositol acyltransferase [EC:2.3.1.51 2.3.1.-]	Metabolism
c45353_g1_i1	K00901	00561 Glycerolipid metabolism	Lipid metabolism	dgkA; diacylglycerol kinase (ATP) [EC:2.7.1.107]	Metabolism
c45353_g1_i2	K00901	00561 Glycerolipid metabolism	Lipid metabolism	dgkA; diacylglycerol kinase (ATP) [EC:2.7.1.107]	Metabolism
c45353_g1_i3	K00901	00561 Glycerolipid metabolism	Lipid metabolism	dgkA; diacylglycerol kinase (ATP) [EC:2.7.1.107]	Metabolism
c45441_g1_i1	K00863	00561 Glycerolipid metabolism	Lipid metabolism	DAK; triose/dihydroxyacetone kinase / FAD-AMP lyase (cyclizing) [EC:2.7.1.28 2.7.1.29 4.6.1.15]	Metabolism
c45441_g1_i3	K00863	00561 Glycerolipid metabolism	Lipid metabolism	DAK; triose/dihydroxyacetone kinase / FAD-AMP lyase (cyclizing) [EC:2.7.1.28 2.7.1.29 4.6.1.15]	Metabolism
c46028_g1_i1	K01054	00561 Glycerolipid metabolism	Lipid metabolism	MGLL; acylglycerol lipase [EC:3.1.1.23]	Metabolism
c46203_g1_i1	K13508	00561 Glycerolipid metabolism	Lipid metabolism	GPAT; glycerol-3-phosphate acyltransferase [EC:2.3.1.15]	Metabolism
c46203_g1_i3	K13508	00561 Glycerolipid metabolism	Lipid metabolism	GPAT; glycerol-3-phosphate acyltransferase [EC:2.3.1.15]	Metabolism
c46331_g1_i2	K07407	00561 Glycerolipid metabolism	Lipid metabolism	E3.2.1.22B; alpha-galactosidase [EC:3.2.1.22]	Metabolism
c46331_g2_i1	K07407	00561 Glycerolipid metabolism	Lipid metabolism	E3.2.1.22B; alpha-galactosidase [EC:3.2.1.22]	Metabolism
c46333_g2_i1	K13506	00561 Glycerolipid metabolism	Lipid metabolism	GPAT3_4; glycerol-3-phosphate O-acyltransferase 3/4 [EC:2.3.1.15]	Metabolism
c46333_g2_i2	K13506	00561 Glycerolipid metabolism	Lipid metabolism	GPAT3_4; glycerol-3-phosphate O-acyltransferase 3/4 [EC:2.3.1.15]	Metabolism
c46668_g1_i2	K00128	00561 Glycerolipid metabolism	Lipid metabolism	ALDH; aldehyde dehydrogenase (NAD+) [EC:1.2.1.3]	Metabolism
c46920_g1_i1	K00863	00561 Glycerolipid metabolism	Lipid metabolism	DAK; triose/dihydroxyacetone kinase / FAD-AMP lyase (cyclizing) [EC:2.7.1.28 2.7.1.29 4.6.1.15]	Metabolism
c46920_g1_i2	K00863	00561 Glycerolipid metabolism	Lipid metabolism	DAK; triose/dihydroxyacetone kinase / FAD-AMP lyase (cyclizing) [EC:2.7.1.28 2.7.1.29 4.6.1.15]	Metabolism
c46920_g1_i3	K00863	00561 Glycerolipid metabolism	Lipid metabolism	DAK; triose/dihydroxyacetone kinase / FAD-AMP lyase (cyclizing) [EC:2.7.1.28 2.7.1.29 4.6.1.15]	Metabolism
c46920_g1_i5	K00863	00561 Glycerolipid metabolism	Lipid metabolism	DAK; triose/dihydroxyacetone kinase / FAD-AMP lyase (cyclizing) [EC:2.7.1.28 2.7.1.29 4.6.1.15]	Metabolism
c47184_g1_i1	K15728	00561 Glycerolipid metabolism	Lipid metabolism	LPIN; phosphatidate phosphatase LPIN [EC:3.1.3.4]	Metabolism
c47184_g2_i1	K15728	00561 Glycerolipid metabolism	Lipid metabolism	LPIN; phosphatidate phosphatase LPIN [EC:3.1.3.4]	Metabolism
c47242_g1_i1	K00011	00561 Glycerolipid metabolism	Lipid metabolism	E1.1.1.21; aldehyde reductase [EC:1.1.1.21]	Metabolism
c47242_g1_i2	K00011	00561 Glycerolipid metabolism	Lipid metabolism	E1.1.1.21; aldehyde reductase [EC:1.1.1.21]	Metabolism
c47242_g1_i3	K00011	00561 Glycerolipid metabolism	Lipid metabolism	E1.1.1.21; aldehyde reductase [EC:1.1.1.21]	Metabolism
c47420_g1_i1	K07407	00561 Glycerolipid metabolism	Lipid metabolism	E3.2.1.22B; alpha-galactosidase [EC:3.2.1.22]	Metabolism
c47420_g1_i2	K07407	00561 Glycerolipid metabolism	Lipid metabolism	E3.2.1.22B; alpha-galactosidase [EC:3.2.1.22]	Metabolism
c47479_g1_i1	K01054	00561 Glycerolipid metabolism	Lipid metabolism	MGLL; acylglycerol lipase [EC:3.1.1.23]	Metabolism
c47567_g1_i2	K15728	00561 Glycerolipid metabolism	Lipid metabolism	LPIN; phosphatidate phosphatase LPIN [EC:3.1.3.4]	Metabolism
c47568_g1_i1	K18693	00561 Glycerolipid metabolism	Lipid metabolism	DPP1; diacylglycerol diphosphate phosphatase / phosphatidate phosphatase [EC:3.1.3.81 3.1.3.4]	Metabolism
c47568_g1_i4	K18693	00561 Glycerolipid metabolism	Lipid metabolism	DPP1; diacylglycerol diphosphate phosphatase / phosphatidate phosphatase [EC:3.1.3.81 3.1.3.4]	Metabolism
c606_g1_i1	K14156	00564 Glycerophospholipid metabolism	Lipid metabolism	CHK; choline/ethanolamine kinase [EC:2.7.1.32 2.7.1.82]	Metabolism
c2486_g1_i1	K00967	00564 Glycerophospholipid metabolism	Lipid metabolism	PCYT2; ethanolamine-phosphate cytidylyltransferase [EC:2.7.7.14]	Metabolism
c3232_g1_i1	K00894	00564 Glycerophospholipid metabolism	Lipid metabolism	ETNK; ethanolamine kinase [EC:2.7.1.82]	Metabolism
c4568_g1_i1	K00901	00564 Glycerophospholipid metabolism	Lipid metabolism	dgkA; diacylglycerol kinase (ATP) [EC:2.7.1.107]	Metabolism
c9886_g1_i1	K13519	00564 Glycerophospholipid metabolism	Lipid metabolism	LPT1; lysophospholipid acyltransferase [EC:2.3.1.51 2.3.1.23 2.3.1.-]	Metabolism
c10114_g1_i1	K06130	00564 Glycerophospholipid metabolism	Lipid metabolism	LYPLA2; lysophospholipase II [EC:3.1.1.5]	Metabolism
c12029_g1_i1	K13519	00564 Glycerophospholipid metabolism	Lipid metabolism	LPT1; lysophospholipid acyltransferase [EC:2.3.1.51 2.3.1.23 2.3.1.-]	Metabolism
c12741_g1_i1	K01114	00564 Glycerophospholipid metabolism	Lipid metabolism	plcC; phospholipase C [EC:3.1.4.3]	Metabolism
c13256_g1_i1	K00967	00564 Glycerophospholipid metabolism	Lipid metabolism	PCYT2; ethanolamine-phosphate cytidylyltransferase [EC:2.7.7.14]	Metabolism
c14404_g1_i1	K01115	00564 Glycerophospholipid metabolism	Lipid metabolism	PLD1_2; phospholipase D1/2 [EC:3.1.4.4]	Metabolism
c14412_g1_i1	K00894	00564 Glycerophospholipid metabolism	Lipid metabolism	ETNK; ethanolamine kinase [EC:2.7.1.82]	Metabolism
c19118_g1_i1	K13511	00564 Glycerophospholipid metabolism	Lipid metabolism	TAZ; monolysocardiolipin acyltransferase [EC:2.3.1.-]	Metabolism
c19240_g1_i1	K14156	00564 Glycerophospholipid metabolism	Lipid metabolism	CHK; choline/ethanolamine kinase [EC:2.7.1.32 2.7.1.82]	Metabolism
c21915_g1_i1	K13511	00564 Glycerophospholipid metabolism	Lipid metabolism	TAZ; monolysocardiolipin acyltransferase [EC:2.3.1.-]	Metabolism
c21915_g1_i2	K13511	00564 Glycerophospholipid metabolism	Lipid metabolism	TAZ; monolysocardiolipin acyltransferase [EC:2.3.1.-]	Metabolism
c21983_g1_i1	K13511	00564 Glycerophospholipid metabolism	Lipid metabolism	TAZ; monolysocardiolipin acyltransferase [EC:2.3.1.-]	Metabolism
c23150_g1_i1	K01613	00564 Glycerophospholipid metabolism	Lipid metabolism	psd; phosphatidylserine decarboxylase [EC:4.1.1.65]	Metabolism
c25228_g1_i1	K01114	00564 Glycerophospholipid metabolism	Lipid metabolism	plcC; phospholipase C [EC:3.1.4.3]	Metabolism
c25509_g1_i1	K00968	00564 Glycerophospholipid metabolism	Lipid metabolism	PCYT1; choline-phosphate cytidylyltransferase [EC:2.7.7.15]	Metabolism
c26162_g1_i1	K06130	00564 Glycerophospholipid metabolism	Lipid metabolism	LYPLA2; lysophospholipase II [EC:3.1.1.5]	Metabolism
c26162_g1_i2	K06130	00564 Glycerophospholipid metabolism	Lipid metabolism	LYPLA2; lysophospholipase II [EC:3.1.1.5]	Metabolism
c26833_g1_i1	K13510	00564 Glycerophospholipid metabolism	Lipid metabolism	LPCAT1_2; lysophosphatidylcholine acyltransferase / lyso-PAF acetyltransferase [EC:2.3.1.23 2.3.1.67]	Metabolism
c27088_g1_i1	K05929	00564 Glycerophospholipid metabolism	Lipid metabolism	E2.1.1.103; phosphoethanolamine N-methyltransferase [EC:2.1.1.103]	Metabolism
c27611_g1_i1	K06130	00564 Glycerophospholipid metabolism	Lipid metabolism	LYPLA2; lysophospholipase II [EC:3.1.1.5]	Metabolism
c28593_g1_i1	K13523	00564 Glycerophospholipid metabolism	Lipid metabolism	AGPAT3_4; lysophosphatidic acid acyltransferase / lysophosphatidylinositol acyltransferase [EC:2.3.1.51 2.3.1.-]	Metabolism
c28593_g1_i2	K13523	00564 Glycerophospholipid metabolism	Lipid metabolism	AGPAT3_4; lysophosphatidic acid acyltransferase / lysophosphatidylinositol acyltransferase [EC:2.3.1.51 2.3.1.-]	Metabolism
c29334_g1_i1	K00901	00564 Glycerophospholipid metabolism	Lipid metabolism	dgkA; diacylglycerol kinase (ATP) [EC:2.7.1.107]	Metabolism
c29830_g1_i1	K13523	00564 Glycerophospholipid metabolism	Lipid metabolism	AGPAT3_4; lysophosphatidic acid acyltransferase / lysophosphatidylinositol acyltransferase [EC:2.3.1.51 2.3.1.-]	Metabolism
c29830_g1_i2	K13523	00564 Glycerophospholipid metabolism	Lipid metabolism	AGPAT3_4; lysophosphatidic acid acyltransferase / lysophosphatidylinositol acyltransferase [EC:2.3.1.51 2.3.1.-]	Metabolism
c32229_g1_i2	K00006	00564 Glycerophospholipid metabolism	Lipid metabolism	GPD1; glycerol-3-phosphate dehydrogenase (NAD+) [EC:1.1.1.8]	Metabolism
c32229_g1_i4	K00006	00564 Glycerophospholipid metabolism	Lipid metabolism	GPD1; glycerol-3-phosphate dehydrogenase (NAD+) [EC:1.1.1.8]	Metabolism
c32229_g1_i5	K00006	00564 Glycerophospholipid metabolism	Lipid metabolism	GPD1; glycerol-3-phosphate dehydrogenase (NAD+) [EC:1.1.1.8]	Metabolism
c32803_g1_i1	K13523	00564 Glycerophospholipid metabolism	Lipid metabolism	AGPAT3_4; lysophosphatidic acid acyltransferase / lysophosphatidylinositol acyltransferase [EC:2.3.1.51 2.3.1.-]	Metabolism
c33025_g1_i1	K00993	00564 Glycerophospholipid metabolism	Lipid metabolism	EPT1; ethanolaminephosphotransferase [EC:2.7.8.1]	Metabolism
c33351_g1_i1	K01115	00564 Glycerophospholipid metabolism	Lipid metabolism	PLD1_2; phospholipase D1/2 [EC:3.1.4.4]	Metabolism
c33414_g1_i1	K01115	00564 Glycerophospholipid metabolism	Lipid metabolism	PLD1_2; phospholipase D1/2 [EC:3.1.4.4]	Metabolism
c33419_g1_i1	K00901	00564 Glycerophospholipid metabolism	Lipid metabolism	dgkA; diacylglycerol kinase (ATP) [EC:2.7.1.107]	Metabolism
c34351_g1_i1	K13510	00564 Glycerophospholipid metabolism	Lipid metabolism	LPCAT1_2; lysophosphatidylcholine acyltransferase / lyso-PAF acetyltransferase [EC:2.3.1.23 2.3.1.67]	Metabolism
c34351_g3_i1	K13510	00564 Glycerophospholipid metabolism	Lipid metabolism	LPCAT1_2; lysophosphatidylcholine acyltransferase / lyso-PAF acetyltransferase [EC:2.3.1.23 2.3.1.67]	Metabolism
c34351_g1_i2	K13510	00564 Glycerophospholipid metabolism	Lipid metabolism	LPCAT1_2; lysophosphatidylcholine acyltransferase / lyso-PAF acetyltransferase [EC:2.3.1.23 2.3.1.67]	Metabolism
c34351_g1_i3	K13510	00564 Glycerophospholipid metabolism	Lipid metabolism	LPCAT1_2; lysophosphatidylcholine acyltransferase / lyso-PAF acetyltransferase [EC:2.3.1.23 2.3.1.67]	Metabolism
c36023_g1_i1	K00901	00564 Glycerophospholipid metabolism	Lipid metabolism	dgkA; diacylglycerol kinase (ATP) [EC:2.7.1.107]	Metabolism
c36270_g1_i1	K01115	00564 Glycerophospholipid metabolism	Lipid metabolism	PLD1_2; phospholipase D1/2 [EC:3.1.4.4]	Metabolism
c36270_g2_i1	K01115	00564 Glycerophospholipid metabolism	Lipid metabolism	PLD1_2; phospholipase D1/2 [EC:3.1.4.4]	Metabolism
c36624_g1_i1	K00901	00564 Glycerophospholipid metabolism	Lipid metabolism	dgkA; diacylglycerol kinase (ATP) [EC:2.7.1.107]	Metabolism
c36624_g1_i2	K00901	00564 Glycerophospholipid metabolism	Lipid metabolism	dgkA; diacylglycerol kinase (ATP) [EC:2.7.1.107]	Metabolism
c36624_g1_i3	K00901	00564 Glycerophospholipid metabolism	Lipid metabolism	dgkA; diacylglycerol kinase (ATP) [EC:2.7.1.107]	Metabolism
c36624_g1_i4	K00901	00564 Glycerophospholipid metabolism	Lipid metabolism	dgkA; diacylglycerol kinase (ATP) [EC:2.7.1.107]	Metabolism
c36885_g1_i1	K00993	00564 Glycerophospholipid metabolism	Lipid metabolism	EPT1; ethanolaminephosphotransferase [EC:2.7.8.1]	Metabolism
c37720_g1_i1	K15728	00564 Glycerophospholipid metabolism	Lipid metabolism	LPIN; phosphatidate phosphatase LPIN [EC:3.1.3.4]	Metabolism
c37720_g1_i2	K15728	00564 Glycerophospholipid metabolism	Lipid metabolism	LPIN; phosphatidate phosphatase LPIN [EC:3.1.3.4]	Metabolism
c38098_g1_i1	K14674	00564 Glycerophospholipid metabolism	Lipid metabolism	TGL4; TAG lipase / steryl ester hydrolase / phospholipase A2 / LPA acyltransferase [EC:3.1.1.3 3.1.1.13 3.1.1.4 2.3.1.51]	Metabolism
c38098_g1_i2	K14674	00564 Glycerophospholipid metabolism	Lipid metabolism	TGL4; TAG lipase / steryl ester hydrolase / phospholipase A2 / LPA acyltransferase [EC:3.1.1.3 3.1.1.13 3.1.1.4 2.3.1.51]	Metabolism
c38098_g1_i3	K14674	00564 Glycerophospholipid metabolism	Lipid metabolism	TGL4; TAG lipase / steryl ester hydrolase / phospholipase A2 / LPA acyltransferase [EC:3.1.1.3 3.1.1.13 3.1.1.4 2.3.1.51]	Metabolism
c38118_g1_i2	K01115	00564 Glycerophospholipid metabolism	Lipid metabolism	PLD1_2; phospholipase D1/2 [EC:3.1.4.4]	Metabolism
c38531_g1_i1	K15728	00564 Glycerophospholipid metabolism	Lipid metabolism	LPIN; phosphatidate phosphatase LPIN [EC:3.1.3.4]	Metabolism
c38630_g1_i1	K15728	00564 Glycerophospholipid metabolism	Lipid metabolism	LPIN; phosphatidate phosphatase LPIN [EC:3.1.3.4]	Metabolism
c38634_g1_i1	K06130	00564 Glycerophospholipid metabolism	Lipid metabolism	LYPLA2; lysophospholipase II [EC:3.1.1.5]	Metabolism
c38634_g1_i4	K06130	00564 Glycerophospholipid metabolism	Lipid metabolism	LYPLA2; lysophospholipase II [EC:3.1.1.5]	Metabolism
c38646_g1_i1	K14156	00564 Glycerophospholipid metabolism	Lipid metabolism	CHK; choline/ethanolamine kinase [EC:2.7.1.32 2.7.1.82]	Metabolism
c38646_g1_i2	K14156	00564 Glycerophospholipid metabolism	Lipid metabolism	CHK; choline/ethanolamine kinase [EC:2.7.1.32 2.7.1.82]	Metabolism
c39156_g1_i1	K00901	00564 Glycerophospholipid metabolism	Lipid metabolism	dgkA; diacylglycerol kinase (ATP) [EC:2.7.1.107]	Metabolism
c39819_g1_i1	K00901	00564 Glycerophospholipid metabolism	Lipid metabolism	dgkA; diacylglycerol kinase (ATP) [EC:2.7.1.107]	Metabolism
c39819_g1_i2	K00901	00564 Glycerophospholipid metabolism	Lipid metabolism	dgkA; diacylglycerol kinase (ATP) [EC:2.7.1.107]	Metabolism
c39868_g1_i1	K01613	00564 Glycerophospholipid metabolism	Lipid metabolism	psd; phosphatidylserine decarboxylase [EC:4.1.1.65]	Metabolism
c40078_g1_i1	K01115	00564 Glycerophospholipid metabolism	Lipid metabolism	PLD1_2; phospholipase D1/2 [EC:3.1.4.4]	Metabolism
c40321_g1_i1	K01613	00564 Glycerophospholipid metabolism	Lipid metabolism	psd; phosphatidylserine decarboxylase [EC:4.1.1.65]	Metabolism
c41025_g1_i1	K00995	00564 Glycerophospholipid metabolism	Lipid metabolism	pgsA; CDP-diacylglycerol--glycerol-3-phosphate 3-phosphatidyltransferase [EC:2.7.8.5]	Metabolism
c41140_g2_i1	K13510	00564 Glycerophospholipid metabolism	Lipid metabolism	LPCAT1_2; lysophosphatidylcholine acyltransferase / lyso-PAF acetyltransferase [EC:2.3.1.23 2.3.1.67]	Metabolism
c41194_g1_i2	K15728	00564 Glycerophospholipid metabolism	Lipid metabolism	LPIN; phosphatidate phosphatase LPIN [EC:3.1.3.4]	Metabolism
c41328_g1_i1	K01115	00564 Glycerophospholipid metabolism	Lipid metabolism	PLD1_2; phospholipase D1/2 [EC:3.1.4.4]	Metabolism
c41328_g2_i1	K01115	00564 Glycerophospholipid metabolism	Lipid metabolism	PLD1_2; phospholipase D1/2 [EC:3.1.4.4]	Metabolism
c41409_g1_i1	K00550	00564 Glycerophospholipid metabolism	Lipid metabolism	OPI3; methylene-fatty-acyl-phospholipid synthase [EC:2.1.1.16]	Metabolism
c42400_g1_i1	K01115	00564 Glycerophospholipid metabolism	Lipid metabolism	PLD1_2; phospholipase D1/2 [EC:3.1.4.4]	Metabolism
c42649_g3_i1	K01047	00564 Glycerophospholipid metabolism	Lipid metabolism	PLA2G; secretory phospholipase A2 [EC:3.1.1.4]	Metabolism
c42649_g3_i2	K01047	00564 Glycerophospholipid metabolism	Lipid metabolism	PLA2G; secretory phospholipase A2 [EC:3.1.1.4]	Metabolism
c42692_g1_i1	K01115	00564 Glycerophospholipid metabolism	Lipid metabolism	PLD1_2; phospholipase D1/2 [EC:3.1.4.4]	Metabolism
c42692_g1_i2	K01115	00564 Glycerophospholipid metabolism	Lipid metabolism	PLD1_2; phospholipase D1/2 [EC:3.1.4.4]	Metabolism
c42923_g1_i1	K00999	00564 Glycerophospholipid metabolism	Lipid metabolism	CDIPT; CDP-diacylglycerol--inositol 3-phosphatidyltransferase [EC:2.7.8.11]	Metabolism
c42923_g1_i2	K00999	00564 Glycerophospholipid metabolism	Lipid metabolism	CDIPT; CDP-diacylglycerol--inositol 3-phosphatidyltransferase [EC:2.7.8.11]	Metabolism
c43094_g1_i1	K14674	00564 Glycerophospholipid metabolism	Lipid metabolism	TGL4; TAG lipase / steryl ester hydrolase / phospholipase A2 / LPA acyltransferase [EC:3.1.1.3 3.1.1.13 3.1.1.4 2.3.1.51]	Metabolism
c43094_g1_i2	K14674	00564 Glycerophospholipid metabolism	Lipid metabolism	TGL4; TAG lipase / steryl ester hydrolase / phospholipase A2 / LPA acyltransferase [EC:3.1.1.3 3.1.1.13 3.1.1.4 2.3.1.51]	Metabolism
c43144_g1_i1	K06129	00564 Glycerophospholipid metabolism	Lipid metabolism	LYPLA3; lysophospholipase III [EC:3.1.1.5]	Metabolism
c43528_g1_i1	K06130	00564 Glycerophospholipid metabolism	Lipid metabolism	LYPLA2; lysophospholipase II [EC:3.1.1.5]	Metabolism
c43528_g1_i2	K06130	00564 Glycerophospholipid metabolism	Lipid metabolism	LYPLA2; lysophospholipase II [EC:3.1.1.5]	Metabolism
c44212_g1_i3	K01114	00564 Glycerophospholipid metabolism	Lipid metabolism	plcC; phospholipase C [EC:3.1.4.3]	Metabolism
c44212_g1_i4	K01114	00564 Glycerophospholipid metabolism	Lipid metabolism	plcC; phospholipase C [EC:3.1.4.3]	Metabolism
c44721_g1_i1	K01115	00564 Glycerophospholipid metabolism	Lipid metabolism	PLD1_2; phospholipase D1/2 [EC:3.1.4.4]	Metabolism
c44769_g1_i1	K00981	00564 Glycerophospholipid metabolism	Lipid metabolism	E2.7.7.41; phosphatidate cytidylyltransferase [EC:2.7.7.41]	Metabolism
c45123_g1_i1	K13510	00564 Glycerophospholipid metabolism	Lipid metabolism	LPCAT1_2; lysophosphatidylcholine acyltransferase / lyso-PAF acetyltransferase [EC:2.3.1.23 2.3.1.67]	Metabolism
c45123_g1_i2	K13510	00564 Glycerophospholipid metabolism	Lipid metabolism	LPCAT1_2; lysophosphatidylcholine acyltransferase / lyso-PAF acetyltransferase [EC:2.3.1.23 2.3.1.67]	Metabolism
c45123_g1_i3	K13510	00564 Glycerophospholipid metabolism	Lipid metabolism	LPCAT1_2; lysophosphatidylcholine acyltransferase / lyso-PAF acetyltransferase [EC:2.3.1.23 2.3.1.67]	Metabolism
c45123_g1_i4	K13510	00564 Glycerophospholipid metabolism	Lipid metabolism	LPCAT1_2; lysophosphatidylcholine acyltransferase / lyso-PAF acetyltransferase [EC:2.3.1.23 2.3.1.67]	Metabolism
c45236_g1_i1	K13523	00564 Glycerophospholipid metabolism	Lipid metabolism	AGPAT3_4; lysophosphatidic acid acyltransferase / lysophosphatidylinositol acyltransferase [EC:2.3.1.51 2.3.1.-]	Metabolism
c45236_g1_i2	K13523	00564 Glycerophospholipid metabolism	Lipid metabolism	AGPAT3_4; lysophosphatidic acid acyltransferase / lysophosphatidylinositol acyltransferase [EC:2.3.1.51 2.3.1.-]	Metabolism
c45236_g1_i3	K13523	00564 Glycerophospholipid metabolism	Lipid metabolism	AGPAT3_4; lysophosphatidic acid acyltransferase / lysophosphatidylinositol acyltransferase [EC:2.3.1.51 2.3.1.-]	Metabolism
c45236_g1_i4	K13523	00564 Glycerophospholipid metabolism	Lipid metabolism	AGPAT3_4; lysophosphatidic acid acyltransferase / lysophosphatidylinositol acyltransferase [EC:2.3.1.51 2.3.1.-]	Metabolism
c45353_g1_i1	K00901	00564 Glycerophospholipid metabolism	Lipid metabolism	dgkA; diacylglycerol kinase (ATP) [EC:2.7.1.107]	Metabolism
c45353_g1_i2	K00901	00564 Glycerophospholipid metabolism	Lipid metabolism	dgkA; diacylglycerol kinase (ATP) [EC:2.7.1.107]	Metabolism
c45353_g1_i3	K00901	00564 Glycerophospholipid metabolism	Lipid metabolism	dgkA; diacylglycerol kinase (ATP) [EC:2.7.1.107]	Metabolism
c45503_g1_i1	K01517	00564 Glycerophospholipid metabolism	Lipid metabolism	ADPRM; manganese-dependent ADP-ribose/CDP-alcohol diphosphatase [EC:3.6.1.13 3.6.1.16 3.6.1.53]	Metabolism
c45503_g1_i2	K01517	00564 Glycerophospholipid metabolism	Lipid metabolism	ADPRM; manganese-dependent ADP-ribose/CDP-alcohol diphosphatase [EC:3.6.1.13 3.6.1.16 3.6.1.53]	Metabolism
c45798_g1_i2	K06130	00564 Glycerophospholipid metabolism	Lipid metabolism	LYPLA2; lysophospholipase II [EC:3.1.1.5]	Metabolism
c45798_g1_i3	K06130	00564 Glycerophospholipid metabolism	Lipid metabolism	LYPLA2; lysophospholipase II [EC:3.1.1.5]	Metabolism
c45798_g1_i4	K06130	00564 Glycerophospholipid metabolism	Lipid metabolism	LYPLA2; lysophospholipase II [EC:3.1.1.5]	Metabolism
c45798_g1_i5	K06130	00564 Glycerophospholipid metabolism	Lipid metabolism	LYPLA2; lysophospholipase II [EC:3.1.1.5]	Metabolism
c46203_g1_i1	K13508	00564 Glycerophospholipid metabolism	Lipid metabolism	GPAT; glycerol-3-phosphate acyltransferase [EC:2.3.1.15]	Metabolism
c46203_g1_i3	K13508	00564 Glycerophospholipid metabolism	Lipid metabolism	GPAT; glycerol-3-phosphate acyltransferase [EC:2.3.1.15]	Metabolism
c46333_g2_i1	K13506	00564 Glycerophospholipid metabolism	Lipid metabolism	GPAT3_4; glycerol-3-phosphate O-acyltransferase 3/4 [EC:2.3.1.15]	Metabolism
c46333_g2_i2	K13506	00564 Glycerophospholipid metabolism	Lipid metabolism	GPAT3_4; glycerol-3-phosphate O-acyltransferase 3/4 [EC:2.3.1.15]	Metabolism
c46425_g1_i1	K00006	00564 Glycerophospholipid metabolism	Lipid metabolism	GPD1; glycerol-3-phosphate dehydrogenase (NAD+) [EC:1.1.1.8]	Metabolism
c46425_g1_i2	K00006	00564 Glycerophospholipid metabolism	Lipid metabolism	GPD1; glycerol-3-phosphate dehydrogenase (NAD+) [EC:1.1.1.8]	Metabolism
c46507_g1_i1	K00006	00564 Glycerophospholipid metabolism	Lipid metabolism	GPD1; glycerol-3-phosphate dehydrogenase (NAD+) [EC:1.1.1.8]	Metabolism
c46507_g1_i2	K00006	00564 Glycerophospholipid metabolism	Lipid metabolism	GPD1; glycerol-3-phosphate dehydrogenase (NAD+) [EC:1.1.1.8]	Metabolism
c46507_g1_i3	K00006	00564 Glycerophospholipid metabolism	Lipid metabolism	GPD1; glycerol-3-phosphate dehydrogenase (NAD+) [EC:1.1.1.8]	Metabolism
c46520_g1_i1	K18696	00564 Glycerophospholipid metabolism	Lipid metabolism	GDE1; glycerophosphodiester phosphodiesterase [EC:3.1.4.46]	Metabolism
c46520_g2_i2	K18696	00564 Glycerophospholipid metabolism	Lipid metabolism	GDE1; glycerophosphodiester phosphodiesterase [EC:3.1.4.46]	Metabolism
c46520_g2_i3	K18696	00564 Glycerophospholipid metabolism	Lipid metabolism	GDE1; glycerophosphodiester phosphodiesterase [EC:3.1.4.46]	Metabolism
c46520_g2_i4	K18696	00564 Glycerophospholipid metabolism	Lipid metabolism	GDE1; glycerophosphodiester phosphodiesterase [EC:3.1.4.46]	Metabolism
c46520_g2_i5	K18696	00564 Glycerophospholipid metabolism	Lipid metabolism	GDE1; glycerophosphodiester phosphodiesterase [EC:3.1.4.46]	Metabolism
c46520_g2_i8	K18696	00564 Glycerophospholipid metabolism	Lipid metabolism	GDE1; glycerophosphodiester phosphodiesterase [EC:3.1.4.46]	Metabolism
c46520_g2_i9	K18696	00564 Glycerophospholipid metabolism	Lipid metabolism	GDE1; glycerophosphodiester phosphodiesterase [EC:3.1.4.46]	Metabolism
c46520_g2_i11	K18696	00564 Glycerophospholipid metabolism	Lipid metabolism	GDE1; glycerophosphodiester phosphodiesterase [EC:3.1.4.46]	Metabolism
c46676_g2_i1	K00894	00564 Glycerophospholipid metabolism	Lipid metabolism	ETNK; ethanolamine kinase [EC:2.7.1.82]	Metabolism
c46709_g1_i2	K01094	00564 Glycerophospholipid metabolism	Lipid metabolism	GEP4; phosphatidylglycerophosphatase GEP4 [EC:3.1.3.27]	Metabolism
c46709_g1_i3	K01094	00564 Glycerophospholipid metabolism	Lipid metabolism	GEP4; phosphatidylglycerophosphatase GEP4 [EC:3.1.3.27]	Metabolism
c46709_g1_i4	K01094	00564 Glycerophospholipid metabolism	Lipid metabolism	GEP4; phosphatidylglycerophosphatase GEP4 [EC:3.1.3.27]	Metabolism
c46709_g1_i5	K01094	00564 Glycerophospholipid metabolism	Lipid metabolism	GEP4; phosphatidylglycerophosphatase GEP4 [EC:3.1.3.27]	Metabolism
c46709_g2_i1	K01094	00564 Glycerophospholipid metabolism	Lipid metabolism	GEP4; phosphatidylglycerophosphatase GEP4 [EC:3.1.3.27]	Metabolism
c47013_g1_i1	K18696	00564 Glycerophospholipid metabolism	Lipid metabolism	GDE1; glycerophosphodiester phosphodiesterase [EC:3.1.4.46]	Metabolism
c47013_g1_i2	K18696	00564 Glycerophospholipid metabolism	Lipid metabolism	GDE1; glycerophosphodiester phosphodiesterase [EC:3.1.4.46]	Metabolism
c47109_g1_i2	K13510	00564 Glycerophospholipid metabolism	Lipid metabolism	LPCAT1_2; lysophosphatidylcholine acyltransferase / lyso-PAF acetyltransferase [EC:2.3.1.23 2.3.1.67]	Metabolism
c47109_g1_i3	K13510	00564 Glycerophospholipid metabolism	Lipid metabolism	LPCAT1_2; lysophosphatidylcholine acyltransferase / lyso-PAF acetyltransferase [EC:2.3.1.23 2.3.1.67]	Metabolism
c47109_g1_i4	K13510	00564 Glycerophospholipid metabolism	Lipid metabolism	LPCAT1_2; lysophosphatidylcholine acyltransferase / lyso-PAF acetyltransferase [EC:2.3.1.23 2.3.1.67]	Metabolism
c47184_g1_i1	K15728	00564 Glycerophospholipid metabolism	Lipid metabolism	LPIN; phosphatidate phosphatase LPIN [EC:3.1.3.4]	Metabolism
c47184_g2_i1	K15728	00564 Glycerophospholipid metabolism	Lipid metabolism	LPIN; phosphatidate phosphatase LPIN [EC:3.1.3.4]	Metabolism
c47498_g1_i2	K00967	00564 Glycerophospholipid metabolism	Lipid metabolism	PCYT2; ethanolamine-phosphate cytidylyltransferase [EC:2.7.7.14]	Metabolism
c47498_g1_i3	K00967	00564 Glycerophospholipid metabolism	Lipid metabolism	PCYT2; ethanolamine-phosphate cytidylyltransferase [EC:2.7.7.14]	Metabolism
c47567_g1_i2	K15728	00564 Glycerophospholipid metabolism	Lipid metabolism	LPIN; phosphatidate phosphatase LPIN [EC:3.1.3.4]	Metabolism
c47568_g1_i1	K18693	00564 Glycerophospholipid metabolism	Lipid metabolism	DPP1; diacylglycerol diphosphate phosphatase / phosphatidate phosphatase [EC:3.1.3.81 3.1.3.4]	Metabolism
c47568_g1_i4	K18693	00564 Glycerophospholipid metabolism	Lipid metabolism	DPP1; diacylglycerol diphosphate phosphatase / phosphatidate phosphatase [EC:3.1.3.81 3.1.3.4]	Metabolism
c47757_g4_i1	K00993	00564 Glycerophospholipid metabolism	Lipid metabolism	EPT1; ethanolaminephosphotransferase [EC:2.7.8.1]	Metabolism
c9886_g1_i1	K13519	00565 Ether lipid metabolism	Lipid metabolism	LPT1; lysophospholipid acyltransferase [EC:2.3.1.51 2.3.1.23 2.3.1.-]	Metabolism
c12029_g1_i1	K13519	00565 Ether lipid metabolism	Lipid metabolism	LPT1; lysophospholipid acyltransferase [EC:2.3.1.51 2.3.1.23 2.3.1.-]	Metabolism
c12741_g1_i1	K01114	00565 Ether lipid metabolism	Lipid metabolism	plcC; phospholipase C [EC:3.1.4.3]	Metabolism
c14404_g1_i1	K01115	00565 Ether lipid metabolism	Lipid metabolism	PLD1_2; phospholipase D1/2 [EC:3.1.4.4]	Metabolism
c25228_g1_i1	K01114	00565 Ether lipid metabolism	Lipid metabolism	plcC; phospholipase C [EC:3.1.4.3]	Metabolism
c26833_g1_i1	K13510	00565 Ether lipid metabolism	Lipid metabolism	LPCAT1_2; lysophosphatidylcholine acyltransferase / lyso-PAF acetyltransferase [EC:2.3.1.23 2.3.1.67]	Metabolism
c33025_g1_i1	K00993	00565 Ether lipid metabolism	Lipid metabolism	EPT1; ethanolaminephosphotransferase [EC:2.7.8.1]	Metabolism
c33351_g1_i1	K01115	00565 Ether lipid metabolism	Lipid metabolism	PLD1_2; phospholipase D1/2 [EC:3.1.4.4]	Metabolism
c33414_g1_i1	K01115	00565 Ether lipid metabolism	Lipid metabolism	PLD1_2; phospholipase D1/2 [EC:3.1.4.4]	Metabolism
c34351_g1_i1	K13510	00565 Ether lipid metabolism	Lipid metabolism	LPCAT1_2; lysophosphatidylcholine acyltransferase / lyso-PAF acetyltransferase [EC:2.3.1.23 2.3.1.67]	Metabolism
c34351_g3_i1	K13510	00565 Ether lipid metabolism	Lipid metabolism	LPCAT1_2; lysophosphatidylcholine acyltransferase / lyso-PAF acetyltransferase [EC:2.3.1.23 2.3.1.67]	Metabolism
c34351_g1_i2	K13510	00565 Ether lipid metabolism	Lipid metabolism	LPCAT1_2; lysophosphatidylcholine acyltransferase / lyso-PAF acetyltransferase [EC:2.3.1.23 2.3.1.67]	Metabolism
c34351_g1_i3	K13510	00565 Ether lipid metabolism	Lipid metabolism	LPCAT1_2; lysophosphatidylcholine acyltransferase / lyso-PAF acetyltransferase [EC:2.3.1.23 2.3.1.67]	Metabolism
c36270_g1_i1	K01115	00565 Ether lipid metabolism	Lipid metabolism	PLD1_2; phospholipase D1/2 [EC:3.1.4.4]	Metabolism
c36270_g2_i1	K01115	00565 Ether lipid metabolism	Lipid metabolism	PLD1_2; phospholipase D1/2 [EC:3.1.4.4]	Metabolism
c36885_g1_i1	K00993	00565 Ether lipid metabolism	Lipid metabolism	EPT1; ethanolaminephosphotransferase [EC:2.7.8.1]	Metabolism
c38098_g1_i1	K14674	00565 Ether lipid metabolism	Lipid metabolism	TGL4; TAG lipase / steryl ester hydrolase / phospholipase A2 / LPA acyltransferase [EC:3.1.1.3 3.1.1.13 3.1.1.4 2.3.1.51]	Metabolism
c38098_g1_i2	K14674	00565 Ether lipid metabolism	Lipid metabolism	TGL4; TAG lipase / steryl ester hydrolase / phospholipase A2 / LPA acyltransferase [EC:3.1.1.3 3.1.1.13 3.1.1.4 2.3.1.51]	Metabolism
c38098_g1_i3	K14674	00565 Ether lipid metabolism	Lipid metabolism	TGL4; TAG lipase / steryl ester hydrolase / phospholipase A2 / LPA acyltransferase [EC:3.1.1.3 3.1.1.13 3.1.1.4 2.3.1.51]	Metabolism
c38118_g1_i2	K01115	00565 Ether lipid metabolism	Lipid metabolism	PLD1_2; phospholipase D1/2 [EC:3.1.4.4]	Metabolism
c40078_g1_i1	K01115	00565 Ether lipid metabolism	Lipid metabolism	PLD1_2; phospholipase D1/2 [EC:3.1.4.4]	Metabolism
c41140_g2_i1	K13510	00565 Ether lipid metabolism	Lipid metabolism	LPCAT1_2; lysophosphatidylcholine acyltransferase / lyso-PAF acetyltransferase [EC:2.3.1.23 2.3.1.67]	Metabolism
c41328_g1_i1	K01115	00565 Ether lipid metabolism	Lipid metabolism	PLD1_2; phospholipase D1/2 [EC:3.1.4.4]	Metabolism
c41328_g2_i1	K01115	00565 Ether lipid metabolism	Lipid metabolism	PLD1_2; phospholipase D1/2 [EC:3.1.4.4]	Metabolism
c42400_g1_i1	K01115	00565 Ether lipid metabolism	Lipid metabolism	PLD1_2; phospholipase D1/2 [EC:3.1.4.4]	Metabolism
c42649_g3_i1	K01047	00565 Ether lipid metabolism	Lipid metabolism	PLA2G; secretory phospholipase A2 [EC:3.1.1.4]	Metabolism
c42649_g3_i2	K01047	00565 Ether lipid metabolism	Lipid metabolism	PLA2G; secretory phospholipase A2 [EC:3.1.1.4]	Metabolism
c42692_g1_i1	K01115	00565 Ether lipid metabolism	Lipid metabolism	PLD1_2; phospholipase D1/2 [EC:3.1.4.4]	Metabolism
c42692_g1_i2	K01115	00565 Ether lipid metabolism	Lipid metabolism	PLD1_2; phospholipase D1/2 [EC:3.1.4.4]	Metabolism
c43094_g1_i1	K14674	00565 Ether lipid metabolism	Lipid metabolism	TGL4; TAG lipase / steryl ester hydrolase / phospholipase A2 / LPA acyltransferase [EC:3.1.1.3 3.1.1.13 3.1.1.4 2.3.1.51]	Metabolism
c43094_g1_i2	K14674	00565 Ether lipid metabolism	Lipid metabolism	TGL4; TAG lipase / steryl ester hydrolase / phospholipase A2 / LPA acyltransferase [EC:3.1.1.3 3.1.1.13 3.1.1.4 2.3.1.51]	Metabolism
c44212_g1_i3	K01114	00565 Ether lipid metabolism	Lipid metabolism	plcC; phospholipase C [EC:3.1.4.3]	Metabolism
c44212_g1_i4	K01114	00565 Ether lipid metabolism	Lipid metabolism	plcC; phospholipase C [EC:3.1.4.3]	Metabolism
c44721_g1_i1	K01115	00565 Ether lipid metabolism	Lipid metabolism	PLD1_2; phospholipase D1/2 [EC:3.1.4.4]	Metabolism
c45123_g1_i1	K13510	00565 Ether lipid metabolism	Lipid metabolism	LPCAT1_2; lysophosphatidylcholine acyltransferase / lyso-PAF acetyltransferase [EC:2.3.1.23 2.3.1.67]	Metabolism
c45123_g1_i2	K13510	00565 Ether lipid metabolism	Lipid metabolism	LPCAT1_2; lysophosphatidylcholine acyltransferase / lyso-PAF acetyltransferase [EC:2.3.1.23 2.3.1.67]	Metabolism
c45123_g1_i3	K13510	00565 Ether lipid metabolism	Lipid metabolism	LPCAT1_2; lysophosphatidylcholine acyltransferase / lyso-PAF acetyltransferase [EC:2.3.1.23 2.3.1.67]	Metabolism
c45123_g1_i4	K13510	00565 Ether lipid metabolism	Lipid metabolism	LPCAT1_2; lysophosphatidylcholine acyltransferase / lyso-PAF acetyltransferase [EC:2.3.1.23 2.3.1.67]	Metabolism
c47109_g1_i2	K13510	00565 Ether lipid metabolism	Lipid metabolism	LPCAT1_2; lysophosphatidylcholine acyltransferase / lyso-PAF acetyltransferase [EC:2.3.1.23 2.3.1.67]	Metabolism
c47109_g1_i3	K13510	00565 Ether lipid metabolism	Lipid metabolism	LPCAT1_2; lysophosphatidylcholine acyltransferase / lyso-PAF acetyltransferase [EC:2.3.1.23 2.3.1.67]	Metabolism
c47109_g1_i4	K13510	00565 Ether lipid metabolism	Lipid metabolism	LPCAT1_2; lysophosphatidylcholine acyltransferase / lyso-PAF acetyltransferase [EC:2.3.1.23 2.3.1.67]	Metabolism
c47757_g4_i1	K00993	00565 Ether lipid metabolism	Lipid metabolism	EPT1; ethanolaminephosphotransferase [EC:2.7.8.1]	Metabolism
c16370_g1_i1	K00432	00590 Arachidonic acid metabolism	Lipid metabolism	gpx; glutathione peroxidase [EC:1.11.1.9]	Metabolism
c19169_g1_i1	K00432	00590 Arachidonic acid metabolism	Lipid metabolism	gpx; glutathione peroxidase [EC:1.11.1.9]	Metabolism
c38098_g1_i1	K14674	00590 Arachidonic acid metabolism	Lipid metabolism	TGL4; TAG lipase / steryl ester hydrolase / phospholipase A2 / LPA acyltransferase [EC:3.1.1.3 3.1.1.13 3.1.1.4 2.3.1.51]	Metabolism
c38098_g1_i2	K14674	00590 Arachidonic acid metabolism	Lipid metabolism	TGL4; TAG lipase / steryl ester hydrolase / phospholipase A2 / LPA acyltransferase [EC:3.1.1.3 3.1.1.13 3.1.1.4 2.3.1.51]	Metabolism
c38098_g1_i3	K14674	00590 Arachidonic acid metabolism	Lipid metabolism	TGL4; TAG lipase / steryl ester hydrolase / phospholipase A2 / LPA acyltransferase [EC:3.1.1.3 3.1.1.13 3.1.1.4 2.3.1.51]	Metabolism
c38125_g1_i1	K18592	00590 Arachidonic acid metabolism	Lipid metabolism	GGT1_5; gamma-glutamyltranspeptidase / glutathione hydrolase / leukotriene-C4 hydrolase [EC:2.3.2.2 3.4.19.13 3.4.19.14]	Metabolism
c38431_g1_i1	K00432	00590 Arachidonic acid metabolism	Lipid metabolism	gpx; glutathione peroxidase [EC:1.11.1.9]	Metabolism
c38431_g1_i2	K00432	00590 Arachidonic acid metabolism	Lipid metabolism	gpx; glutathione peroxidase [EC:1.11.1.9]	Metabolism
c38438_g1_i1	K18592	00590 Arachidonic acid metabolism	Lipid metabolism	GGT1_5; gamma-glutamyltranspeptidase / glutathione hydrolase / leukotriene-C4 hydrolase [EC:2.3.2.2 3.4.19.13 3.4.19.14]	Metabolism
c38438_g1_i2	K18592	00590 Arachidonic acid metabolism	Lipid metabolism	GGT1_5; gamma-glutamyltranspeptidase / glutathione hydrolase / leukotriene-C4 hydrolase [EC:2.3.2.2 3.4.19.13 3.4.19.14]	Metabolism
c41503_g1_i1	K00432	00590 Arachidonic acid metabolism	Lipid metabolism	gpx; glutathione peroxidase [EC:1.11.1.9]	Metabolism
c41989_g1_i1	K00432	00590 Arachidonic acid metabolism	Lipid metabolism	gpx; glutathione peroxidase [EC:1.11.1.9]	Metabolism
c42649_g3_i1	K01047	00590 Arachidonic acid metabolism	Lipid metabolism	PLA2G; secretory phospholipase A2 [EC:3.1.1.4]	Metabolism
c42649_g3_i2	K01047	00590 Arachidonic acid metabolism	Lipid metabolism	PLA2G; secretory phospholipase A2 [EC:3.1.1.4]	Metabolism
c43066_g1_i1	K00432	00590 Arachidonic acid metabolism	Lipid metabolism	gpx; glutathione peroxidase [EC:1.11.1.9]	Metabolism
c43066_g1_i2	K00432	00590 Arachidonic acid metabolism	Lipid metabolism	gpx; glutathione peroxidase [EC:1.11.1.9]	Metabolism
c43094_g1_i1	K14674	00590 Arachidonic acid metabolism	Lipid metabolism	TGL4; TAG lipase / steryl ester hydrolase / phospholipase A2 / LPA acyltransferase [EC:3.1.1.3 3.1.1.13 3.1.1.4 2.3.1.51]	Metabolism
c43094_g1_i2	K14674	00590 Arachidonic acid metabolism	Lipid metabolism	TGL4; TAG lipase / steryl ester hydrolase / phospholipase A2 / LPA acyltransferase [EC:3.1.1.3 3.1.1.13 3.1.1.4 2.3.1.51]	Metabolism
c44860_g2_i4	K00432	00590 Arachidonic acid metabolism	Lipid metabolism	gpx; glutathione peroxidase [EC:1.11.1.9]	Metabolism
c44860_g2_i5	K00432	00590 Arachidonic acid metabolism	Lipid metabolism	gpx; glutathione peroxidase [EC:1.11.1.9]	Metabolism
c44873_g1_i1	K00432	00590 Arachidonic acid metabolism	Lipid metabolism	gpx; glutathione peroxidase [EC:1.11.1.9]	Metabolism
c44873_g1_i2	K00432	00590 Arachidonic acid metabolism	Lipid metabolism	gpx; glutathione peroxidase [EC:1.11.1.9]	Metabolism
c45700_g1_i1	K01254	00590 Arachidonic acid metabolism	Lipid metabolism	LTA4H; leukotriene-A4 hydrolase [EC:3.3.2.6]	Metabolism
c47691_g1_i2	K00432	00590 Arachidonic acid metabolism	Lipid metabolism	gpx; glutathione peroxidase [EC:1.11.1.9]	Metabolism
c47691_g1_i3	K00432	00590 Arachidonic acid metabolism	Lipid metabolism	gpx; glutathione peroxidase [EC:1.11.1.9]	Metabolism
c47691_g1_i4	K00432	00590 Arachidonic acid metabolism	Lipid metabolism	gpx; glutathione peroxidase [EC:1.11.1.9]	Metabolism
c47691_g1_i5	K00432	00590 Arachidonic acid metabolism	Lipid metabolism	gpx; glutathione peroxidase [EC:1.11.1.9]	Metabolism
c47691_g1_i6	K00432	00590 Arachidonic acid metabolism	Lipid metabolism	gpx; glutathione peroxidase [EC:1.11.1.9]	Metabolism
c47691_g1_i7	K00432	00590 Arachidonic acid metabolism	Lipid metabolism	gpx; glutathione peroxidase [EC:1.11.1.9]	Metabolism
c47691_g1_i8	K00432	00590 Arachidonic acid metabolism	Lipid metabolism	gpx; glutathione peroxidase [EC:1.11.1.9]	Metabolism
c47691_g1_i9	K00432	00590 Arachidonic acid metabolism	Lipid metabolism	gpx; glutathione peroxidase [EC:1.11.1.9]	Metabolism
c47794_g1_i2	K00432	00590 Arachidonic acid metabolism	Lipid metabolism	gpx; glutathione peroxidase [EC:1.11.1.9]	Metabolism
c3844_g1_i1	K00454	00591 Linoleic acid metabolism	Lipid metabolism	LOX2S; lipoxygenase [EC:1.13.11.12]	Metabolism
c5353_g2_i1	K15718	00591 Linoleic acid metabolism	Lipid metabolism	LOX1_5; linoleate 9S-lipoxygenase [EC:1.13.11.58]	Metabolism
c23761_g1_i1	K00454	00591 Linoleic acid metabolism	Lipid metabolism	LOX2S; lipoxygenase [EC:1.13.11.12]	Metabolism
c38098_g1_i1	K14674	00591 Linoleic acid metabolism	Lipid metabolism	TGL4; TAG lipase / steryl ester hydrolase / phospholipase A2 / LPA acyltransferase [EC:3.1.1.3 3.1.1.13 3.1.1.4 2.3.1.51]	Metabolism
c38098_g1_i2	K14674	00591 Linoleic acid metabolism	Lipid metabolism	TGL4; TAG lipase / steryl ester hydrolase / phospholipase A2 / LPA acyltransferase [EC:3.1.1.3 3.1.1.13 3.1.1.4 2.3.1.51]	Metabolism
c38098_g1_i3	K14674	00591 Linoleic acid metabolism	Lipid metabolism	TGL4; TAG lipase / steryl ester hydrolase / phospholipase A2 / LPA acyltransferase [EC:3.1.1.3 3.1.1.13 3.1.1.4 2.3.1.51]	Metabolism
c41850_g1_i1	K00454	00591 Linoleic acid metabolism	Lipid metabolism	LOX2S; lipoxygenase [EC:1.13.11.12]	Metabolism
c42649_g3_i1	K01047	00591 Linoleic acid metabolism	Lipid metabolism	PLA2G; secretory phospholipase A2 [EC:3.1.1.4]	Metabolism
c42649_g3_i2	K01047	00591 Linoleic acid metabolism	Lipid metabolism	PLA2G; secretory phospholipase A2 [EC:3.1.1.4]	Metabolism
c43055_g1_i1	K00454	00591 Linoleic acid metabolism	Lipid metabolism	LOX2S; lipoxygenase [EC:1.13.11.12]	Metabolism
c43055_g1_i2	K00454	00591 Linoleic acid metabolism	Lipid metabolism	LOX2S; lipoxygenase [EC:1.13.11.12]	Metabolism
c43094_g1_i1	K14674	00591 Linoleic acid metabolism	Lipid metabolism	TGL4; TAG lipase / steryl ester hydrolase / phospholipase A2 / LPA acyltransferase [EC:3.1.1.3 3.1.1.13 3.1.1.4 2.3.1.51]	Metabolism
c43094_g1_i2	K14674	00591 Linoleic acid metabolism	Lipid metabolism	TGL4; TAG lipase / steryl ester hydrolase / phospholipase A2 / LPA acyltransferase [EC:3.1.1.3 3.1.1.13 3.1.1.4 2.3.1.51]	Metabolism
c47036_g1_i2	K00454	00591 Linoleic acid metabolism	Lipid metabolism	LOX2S; lipoxygenase [EC:1.13.11.12]	Metabolism
c47376_g1_i1	K00454	00591 Linoleic acid metabolism	Lipid metabolism	LOX2S; lipoxygenase [EC:1.13.11.12]	Metabolism
c126_g1_i1	K00232	00592 alpha-Linolenic acid metabolism	Lipid metabolism	E1.3.3.6; acyl-CoA oxidase [EC:1.3.3.6]	Metabolism
c2828_g1_i1	K01723	00592 alpha-Linolenic acid metabolism	Lipid metabolism	AOS; hydroperoxide dehydratase [EC:4.2.1.92]	Metabolism
c2919_g1_i1	K05894	00592 alpha-Linolenic acid metabolism	Lipid metabolism	OPR; 12-oxophytodienoic acid reductase [EC:1.3.1.42]	Metabolism
c3573_g1_i1	K07513	00592 alpha-Linolenic acid metabolism	Lipid metabolism	ACAA1; acetyl-CoA acyltransferase 1 [EC:2.3.1.16]	Metabolism
c3844_g1_i1	K00454	00592 alpha-Linolenic acid metabolism	Lipid metabolism	LOX2S; lipoxygenase [EC:1.13.11.12]	Metabolism
c8442_g1_i1	K10525	00592 alpha-Linolenic acid metabolism	Lipid metabolism	AOC; allene oxide cyclase [EC:5.3.99.6]	Metabolism
c14253_g1_i1	K10525	00592 alpha-Linolenic acid metabolism	Lipid metabolism	AOC; allene oxide cyclase [EC:5.3.99.6]	Metabolism
c14253_g1_i2	K10525	00592 alpha-Linolenic acid metabolism	Lipid metabolism	AOC; allene oxide cyclase [EC:5.3.99.6]	Metabolism
c14597_g1_i1	K10527	00592 alpha-Linolenic acid metabolism	Lipid metabolism	MFP2; enoyl-CoA hydratase/3-hydroxyacyl-CoA dehydrogenase [EC:4.2.1.17 1.1.1.35 1.1.1.211]	Metabolism
c16680_g1_i1	K05894	00592 alpha-Linolenic acid metabolism	Lipid metabolism	OPR; 12-oxophytodienoic acid reductase [EC:1.3.1.42]	Metabolism
c23157_g1_i1	K08241	00592 alpha-Linolenic acid metabolism	Lipid metabolism	E2.1.1.141; jasmonate O-methyltransferase [EC:2.1.1.141]	Metabolism
c23761_g1_i1	K00454	00592 alpha-Linolenic acid metabolism	Lipid metabolism	LOX2S; lipoxygenase [EC:1.13.11.12]	Metabolism
c24502_g1_i1	K05894	00592 alpha-Linolenic acid metabolism	Lipid metabolism	OPR; 12-oxophytodienoic acid reductase [EC:1.3.1.42]	Metabolism
c28229_g1_i1	K10529	00592 alpha-Linolenic acid metabolism	Lipid metabolism	DOX1; alpha-dioxygenase [EC:1.-.-.-]	Metabolism
c30881_g1_i1	K00232	00592 alpha-Linolenic acid metabolism	Lipid metabolism	E1.3.3.6; acyl-CoA oxidase [EC:1.3.3.6]	Metabolism
c33259_g1_i1	K01723	00592 alpha-Linolenic acid metabolism	Lipid metabolism	AOS; hydroperoxide dehydratase [EC:4.2.1.92]	Metabolism
c34515_g1_i1	K10527	00592 alpha-Linolenic acid metabolism	Lipid metabolism	MFP2; enoyl-CoA hydratase/3-hydroxyacyl-CoA dehydrogenase [EC:4.2.1.17 1.1.1.35 1.1.1.211]	Metabolism
c37225_g1_i1	K00232	00592 alpha-Linolenic acid metabolism	Lipid metabolism	E1.3.3.6; acyl-CoA oxidase [EC:1.3.3.6]	Metabolism
c37225_g1_i3	K00232	00592 alpha-Linolenic acid metabolism	Lipid metabolism	E1.3.3.6; acyl-CoA oxidase [EC:1.3.3.6]	Metabolism
c37225_g1_i5	K00232	00592 alpha-Linolenic acid metabolism	Lipid metabolism	E1.3.3.6; acyl-CoA oxidase [EC:1.3.3.6]	Metabolism
c37225_g1_i6	K00232	00592 alpha-Linolenic acid metabolism	Lipid metabolism	E1.3.3.6; acyl-CoA oxidase [EC:1.3.3.6]	Metabolism
c37225_g1_i7	K00232	00592 alpha-Linolenic acid metabolism	Lipid metabolism	E1.3.3.6; acyl-CoA oxidase [EC:1.3.3.6]	Metabolism
c37225_g1_i8	K00232	00592 alpha-Linolenic acid metabolism	Lipid metabolism	E1.3.3.6; acyl-CoA oxidase [EC:1.3.3.6]	Metabolism
c37225_g1_i9	K00232	00592 alpha-Linolenic acid metabolism	Lipid metabolism	E1.3.3.6; acyl-CoA oxidase [EC:1.3.3.6]	Metabolism
c37835_g1_i1	K10525	00592 alpha-Linolenic acid metabolism	Lipid metabolism	AOC; allene oxide cyclase [EC:5.3.99.6]	Metabolism
c37835_g1_i2	K10525	00592 alpha-Linolenic acid metabolism	Lipid metabolism	AOC; allene oxide cyclase [EC:5.3.99.6]	Metabolism
c38098_g1_i1	K14674	00592 alpha-Linolenic acid metabolism	Lipid metabolism	TGL4; TAG lipase / steryl ester hydrolase / phospholipase A2 / LPA acyltransferase [EC:3.1.1.3 3.1.1.13 3.1.1.4 2.3.1.51]	Metabolism
c38098_g1_i2	K14674	00592 alpha-Linolenic acid metabolism	Lipid metabolism	TGL4; TAG lipase / steryl ester hydrolase / phospholipase A2 / LPA acyltransferase [EC:3.1.1.3 3.1.1.13 3.1.1.4 2.3.1.51]	Metabolism
c38098_g1_i3	K14674	00592 alpha-Linolenic acid metabolism	Lipid metabolism	TGL4; TAG lipase / steryl ester hydrolase / phospholipase A2 / LPA acyltransferase [EC:3.1.1.3 3.1.1.13 3.1.1.4 2.3.1.51]	Metabolism
c39362_g1_i1	K10529	00592 alpha-Linolenic acid metabolism	Lipid metabolism	DOX1; alpha-dioxygenase [EC:1.-.-.-]	Metabolism
c39362_g2_i1	K10529	00592 alpha-Linolenic acid metabolism	Lipid metabolism	DOX1; alpha-dioxygenase [EC:1.-.-.-]	Metabolism
c40732_g1_i1	K08241	00592 alpha-Linolenic acid metabolism	Lipid metabolism	E2.1.1.141; jasmonate O-methyltransferase [EC:2.1.1.141]	Metabolism
c40732_g1_i2	K08241	00592 alpha-Linolenic acid metabolism	Lipid metabolism	E2.1.1.141; jasmonate O-methyltransferase [EC:2.1.1.141]	Metabolism
c40732_g1_i3	K08241	00592 alpha-Linolenic acid metabolism	Lipid metabolism	E2.1.1.141; jasmonate O-methyltransferase [EC:2.1.1.141]	Metabolism
c41850_g1_i1	K00454	00592 alpha-Linolenic acid metabolism	Lipid metabolism	LOX2S; lipoxygenase [EC:1.13.11.12]	Metabolism
c42649_g3_i1	K01047	00592 alpha-Linolenic acid metabolism	Lipid metabolism	PLA2G; secretory phospholipase A2 [EC:3.1.1.4]	Metabolism
c42649_g3_i2	K01047	00592 alpha-Linolenic acid metabolism	Lipid metabolism	PLA2G; secretory phospholipase A2 [EC:3.1.1.4]	Metabolism
c43055_g1_i1	K00454	00592 alpha-Linolenic acid metabolism	Lipid metabolism	LOX2S; lipoxygenase [EC:1.13.11.12]	Metabolism
c43055_g1_i2	K00454	00592 alpha-Linolenic acid metabolism	Lipid metabolism	LOX2S; lipoxygenase [EC:1.13.11.12]	Metabolism
c43094_g1_i1	K14674	00592 alpha-Linolenic acid metabolism	Lipid metabolism	TGL4; TAG lipase / steryl ester hydrolase / phospholipase A2 / LPA acyltransferase [EC:3.1.1.3 3.1.1.13 3.1.1.4 2.3.1.51]	Metabolism
c43094_g1_i2	K14674	00592 alpha-Linolenic acid metabolism	Lipid metabolism	TGL4; TAG lipase / steryl ester hydrolase / phospholipase A2 / LPA acyltransferase [EC:3.1.1.3 3.1.1.13 3.1.1.4 2.3.1.51]	Metabolism
c44445_g1_i1	K01723	00592 alpha-Linolenic acid metabolism	Lipid metabolism	AOS; hydroperoxide dehydratase [EC:4.2.1.92]	Metabolism
c44525_g1_i1	K07513	00592 alpha-Linolenic acid metabolism	Lipid metabolism	ACAA1; acetyl-CoA acyltransferase 1 [EC:2.3.1.16]	Metabolism
c44525_g1_i2	K07513	00592 alpha-Linolenic acid metabolism	Lipid metabolism	ACAA1; acetyl-CoA acyltransferase 1 [EC:2.3.1.16]	Metabolism
c44572_g1_i1	K05894	00592 alpha-Linolenic acid metabolism	Lipid metabolism	OPR; 12-oxophytodienoic acid reductase [EC:1.3.1.42]	Metabolism
c44572_g2_i1	K05894	00592 alpha-Linolenic acid metabolism	Lipid metabolism	OPR; 12-oxophytodienoic acid reductase [EC:1.3.1.42]	Metabolism
c44946_g1_i1	K10527	00592 alpha-Linolenic acid metabolism	Lipid metabolism	MFP2; enoyl-CoA hydratase/3-hydroxyacyl-CoA dehydrogenase [EC:4.2.1.17 1.1.1.35 1.1.1.211]	Metabolism
c45144_g1_i2	K10525	00592 alpha-Linolenic acid metabolism	Lipid metabolism	AOC; allene oxide cyclase [EC:5.3.99.6]	Metabolism
c45681_g3_i1	K10527	00592 alpha-Linolenic acid metabolism	Lipid metabolism	MFP2; enoyl-CoA hydratase/3-hydroxyacyl-CoA dehydrogenase [EC:4.2.1.17 1.1.1.35 1.1.1.211]	Metabolism
c45894_g4_i1	K08241	00592 alpha-Linolenic acid metabolism	Lipid metabolism	E2.1.1.141; jasmonate O-methyltransferase [EC:2.1.1.141]	Metabolism
c47036_g1_i2	K00454	00592 alpha-Linolenic acid metabolism	Lipid metabolism	LOX2S; lipoxygenase [EC:1.13.11.12]	Metabolism
c47376_g1_i1	K00454	00592 alpha-Linolenic acid metabolism	Lipid metabolism	LOX2S; lipoxygenase [EC:1.13.11.12]	Metabolism
c47858_g1_i1	K08241	00592 alpha-Linolenic acid metabolism	Lipid metabolism	E2.1.1.141; jasmonate O-methyltransferase [EC:2.1.1.141]	Metabolism
c47858_g1_i2	K08241	00592 alpha-Linolenic acid metabolism	Lipid metabolism	E2.1.1.141; jasmonate O-methyltransferase [EC:2.1.1.141]	Metabolism
c47858_g1_i3	K08241	00592 alpha-Linolenic acid metabolism	Lipid metabolism	E2.1.1.141; jasmonate O-methyltransferase [EC:2.1.1.141]	Metabolism
c47858_g1_i4	K08241	00592 alpha-Linolenic acid metabolism	Lipid metabolism	E2.1.1.141; jasmonate O-methyltransferase [EC:2.1.1.141]	Metabolism
c47858_g1_i6	K08241	00592 alpha-Linolenic acid metabolism	Lipid metabolism	E2.1.1.141; jasmonate O-methyltransferase [EC:2.1.1.141]	Metabolism
c47858_g1_i7	K08241	00592 alpha-Linolenic acid metabolism	Lipid metabolism	E2.1.1.141; jasmonate O-methyltransferase [EC:2.1.1.141]	Metabolism
c47858_g1_i8	K08241	00592 alpha-Linolenic acid metabolism	Lipid metabolism	E2.1.1.141; jasmonate O-methyltransferase [EC:2.1.1.141]	Metabolism
c47858_g2_i1	K08241	00592 alpha-Linolenic acid metabolism	Lipid metabolism	E2.1.1.141; jasmonate O-methyltransferase [EC:2.1.1.141]	Metabolism
c8509_g1_i1	K04708	00600 Sphingolipid metabolism	Lipid metabolism	E1.1.1.102; 3-dehydrosphinganine reductase [EC:1.1.1.102]	Metabolism
c10059_g1_i1	K01190	00600 Sphingolipid metabolism	Lipid metabolism	lacZ; beta-galactosidase [EC:3.2.1.23]	Metabolism
c10110_g1_i1	K07407	00600 Sphingolipid metabolism	Lipid metabolism	E3.2.1.22B; alpha-galactosidase [EC:3.2.1.22]	Metabolism
c12686_g1_i1	K01190	00600 Sphingolipid metabolism	Lipid metabolism	lacZ; beta-galactosidase [EC:3.2.1.23]	Metabolism
c14108_g1_i1	K01190	00600 Sphingolipid metabolism	Lipid metabolism	lacZ; beta-galactosidase [EC:3.2.1.23]	Metabolism
c16551_g1_i1	K04716	00600 Sphingolipid metabolism	Lipid metabolism	SGPP1; sphingosine-1-phosphate phosphatase 1 [EC:3.1.3.-]	Metabolism
c19867_g1_i1	K07407	00600 Sphingolipid metabolism	Lipid metabolism	E3.2.1.22B; alpha-galactosidase [EC:3.2.1.22]	Metabolism
c28183_g1_i1	K07407	00600 Sphingolipid metabolism	Lipid metabolism	E3.2.1.22B; alpha-galactosidase [EC:3.2.1.22]	Metabolism
c31811_g1_i1	K04710	00600 Sphingolipid metabolism	Lipid metabolism	CERS; ceramide synthetase [EC:2.3.1.24]	Metabolism
c31811_g2_i1	K04710	00600 Sphingolipid metabolism	Lipid metabolism	CERS; ceramide synthetase [EC:2.3.1.24]	Metabolism
c32923_g1_i2	K12309	00600 Sphingolipid metabolism	Lipid metabolism	GLB1; beta-galactosidase [EC:3.2.1.23]	Metabolism
c34068_g1_i1	K12309	00600 Sphingolipid metabolism	Lipid metabolism	GLB1; beta-galactosidase [EC:3.2.1.23]	Metabolism
c34133_g1_i2	K00654	00600 Sphingolipid metabolism	Lipid metabolism	SPT; serine palmitoyltransferase [EC:2.3.1.50]	Metabolism
c37859_g1_i1	K00654	00600 Sphingolipid metabolism	Lipid metabolism	SPT; serine palmitoyltransferase [EC:2.3.1.50]	Metabolism
c37859_g1_i3	K00654	00600 Sphingolipid metabolism	Lipid metabolism	SPT; serine palmitoyltransferase [EC:2.3.1.50]	Metabolism
c41542_g1_i1	K04710	00600 Sphingolipid metabolism	Lipid metabolism	CERS; ceramide synthetase [EC:2.3.1.24]	Metabolism
c41542_g1_i2	K04710	00600 Sphingolipid metabolism	Lipid metabolism	CERS; ceramide synthetase [EC:2.3.1.24]	Metabolism
c41542_g1_i3	K04710	00600 Sphingolipid metabolism	Lipid metabolism	CERS; ceramide synthetase [EC:2.3.1.24]	Metabolism
c42216_g2_i1	K04711	00600 Sphingolipid metabolism	Lipid metabolism	ACER3; dihydroceramidase [EC:3.5.1.-]	Metabolism
c42417_g1_i1	K04711	00600 Sphingolipid metabolism	Lipid metabolism	ACER3; dihydroceramidase [EC:3.5.1.-]	Metabolism
[truncated: 75 more rows]
