# Supplementary material for: Unravelling a stearidonic acid-rich triacylglycerol biosynthetic pathway in the developing seeds of Buglossoides arvensis: A transcriptomic landscape
Source: Sci Rep. 2017 Sep 5;7:10473. doi: 10.1038/s41598-017-09882-y (PMC5585386; doi:10.1038/s41598-017-09882-y)
Supplement: Supplementary file 5 — Supplementary Data 4 [file 41598_2017_9882_MOESM5_ESM.xls]

## Sheet: TF_ annotation
Transcript_ID (Query)	Transcript_length	Protein ID(Subject ID)	Protein_Length	% Identity	Alignment length (aa)	Query_coverage	Subject_coverage	Mismatches	Gaps	Q. start	Q. end	S. start	S. end	E-value	Organism	Family
c38190_g1_i2	386	29005.m000265	98	79.59	98	76.17	100	19	1	11	304	1	97	5e-49	Ricinus_communis	MYB_related|MYB_related
c53923_g1_i5	1745	29805.m001499	363	76.63	368	63.27	100	78	3	357	1457	1	361	2e-174	Ricinus_communis	C3H|C3H
c35733_g1_i2	701	AA60G00097	108	68.38	117	50.07	100	24	2	175	516	2	108	9e-41	Aethionema_arabicum	C2H2|C2H2
c53929_g2_i1	2121	Achn009891	535	44.52	584	82.6	100	250	12	39	1775	1	515	4e-111	Actinidia_chinensis	Trihelix|Trihelix
c49979_g1_i1	1523	Achn195751	512	36.65	513	100	100	265	16	1	1434	25	512	3e-69	Actinidia_chinensis	C3H|C3H
c50541_g2_i1	1643	Achn205741	293	38.24	319	58.25	100	120	16	552	1388	1	282	5e-45	Actinidia_chinensis	C2H2|C2H2
c56029_g1_i1	3845	Achn212121	1051	56.77	1085	84.66	100	364	25	309	3455	1	1016	0	Actinidia_chinensis	LBD|LBD
c56029_g1_i3	3723	Achn212121	1051	56.23	1076	86.7	100	343	24	309	3332	1	1016	0	Actinidia_chinensis	LBD|LBD
c49248_g1_i2	2890	AHYPO_019315-RA	707	70.97	713	74.01	100	198	3	456	2591	1	705	0	Amaranthus_hypochondriacus	bHLH|bHLH
c49248_g3_i1	2488	AHYPO_019315-RA	707	50.69	724	87.3	100	327	12	201	2333	1	707	0	Amaranthus_hypochondriacus	bHLH|bHLH
c52259_g1_i1	2700	AHYPO_019315-RA	707	50.47	741	82.33	100	313	15	273	2441	1	705	0	Amaranthus_hypochondriacus	bHLH|bHLH
c54496_g1_i1	2949	Aradu.K0D8U	720	43.15	723	73.55	100	351	12	270	2339	23	718	2e-168	Arachis_duranensis	S1Fa-like|S1Fa-like
c54496_g1_i2	2988	Aradu.K0D8U	720	43.15	723	72.59	100	351	12	270	2339	23	718	2e-168	Arachis_duranensis	S1Fa-like|S1Fa-like
c53137_g1_i1	1830	Bradi2g44117.9.p	533	40.82	534	87.54	100	286	9	112	1692	22	532	3e-133	Brachypodium_distachyon	bHLH|bHLH
c42863_g1_i2	1410	Bv2_028880_mpsx.t2	251	44.96	278	59.15	100	100	4	192	1019	13	239	2e-67	Beta_vulgaris	MIKC_MADS|MIKC_MADS
c42863_g1_i3	1331	Bv2_028880_mpsx.t2	251	49.8	253	57.02	100	100	3	192	944	13	240	2e-74	Beta_vulgaris	MIKC_MADS|MIKC_MADS
c42863_g1_i4	1356	Bv2_028880_mpsx.t2	251	48.08	260	57.52	100	100	3	192	965	13	239	2e-72	Beta_vulgaris	MIKC_MADS|MIKC_MADS
c44824_g2_i7	1179	Bv4_079780_xxpf.t1	132	43.94	132	33.59	100	47	1	187	501	1	132	2e-20	Beta_vulgaris	C3H|C3H
c46949_g3_i1	788	CA01g07270	206	66.99	209	79.57	100	54	4	5	595	1	206	2e-89	Capsicum_annuum	bHLH|bHLH
c42442_g1_i1	1392	CA01g27470	329	49.55	333	71.77	100	134	9	45	1010	20	329	4e-78	Capsicum_annuum	Trihelix|Trihelix
c52991_g1_i2	1511	CA03g30090	334	54.93	375	74.45	100	111	9	105	1178	1	334	8e-112	Capsicum_annuum	MYB|MYB
c48498_g1_i1	2043	Cc01_g05900	470	79	481	70.63	100	88	3	401	1837	1	470	0	Coffea_canephora	GRAS|GRAS
c48498_g2_i1	1600	Cc01_g05900	470	79.04	477	89.44	100	90	4	23	1444	1	470	0	Coffea_canephora	GRAS|GRAS
c52040_g1_i1	1989	Cc01_g08610	456	57.11	492	74.21	100	140	9	174	1601	19	455	2e-174	Coffea_canephora	E2F/DP|E2F/DP
c52040_g1_i9	1969	Cc01_g08610	456	58.02	486	74.05	100	139	9	174	1583	19	455	5e-176	Coffea_canephora	E2F/DP|E2F/DP
c53263_g1_i3	2420	Cc01_g15290	487	44	525	65.08	100	248	9	200	1759	4	487	5e-101	Coffea_canephora	MYB_related|MYB_related
c53263_g1_i4	2020	Cc01_g15290	487	43.62	525	77.97	100	250	9	166	1725	4	487	3e-100	Coffea_canephora	MYB_related|MYB_related
c55050_g1_i4	3431	Cc01_g20510	1045	48.9	1092	95.48	100	405	26	221	3211	12	1045	0	Coffea_canephora	HB-other|HB-other
c51355_g1_i1	1895	Cc02_g06940	278	54.79	292	46.23	100	108	6	656	1525	1	270	1e-88	Coffea_canephora	MYB|MYB
c44478_g1_i3	987	Cc02_g08330	210	60.85	212	64.44	100	48	11	134	679	1	207	8e-61	Coffea_canephora	C2H2|C2H2
c44478_g1_i4	993	Cc02_g08330	210	56.13	212	64.05	100	61	7	136	690	1	207	1e-54	Coffea_canephora	C2H2|C2H2
c46756_g1_i3	1791	Cc02_g09360	305	37.79	307	51.42	100	159	7	92	922	1	305	5e-42	Coffea_canephora	bZIP|bZIP
c46756_g1_i4	1662	Cc02_g09360	305	37.79	307	55.42	100	159	7	92	922	1	305	4e-42	Coffea_canephora	bZIP|bZIP
c49241_g1_i2	1894	Cc02_g09360	305	48.71	310	49.1	100	152	3	718	1644	1	304	3e-70	Coffea_canephora	bZIP|bZIP
c49241_g1_i3	1395	Cc02_g09360	305	48.71	310	66.67	100	152	3	219	1145	1	304	5e-72	Coffea_canephora	bZIP|bZIP
c48619_g1_i3	1793	Cc02_g14130	485	65.58	491	82.15	100	142	9	43	1500	15	483	0	Coffea_canephora	VOZ|VOZ
c55043_g1_i1	3590	Cc02_g21520	1062	57.46	1072	89.58	100	414	14	178	3297	1	1062	0	Coffea_canephora	CAMTA|CAMTA
c48780_g1_i1	1186	Cc02_g21850	339	40.23	343	86.76	100	180	9	169	1143	4	339	2e-52	Coffea_canephora	C3H|C3H
c51918_g2_i3	1972	Cc02_g23700	299	61.64	305	46.4	100	85	12	918	1775	1	292	7e-103	Coffea_canephora	ZF-HD|ZF-HD
c49147_g1_i1	1782	Cc02_g24640	481	47.08	514	86.53	100	189	16	11	1405	1	480	2e-90	Coffea_canephora	bHLH|bHLH
c48883_g3_i4	1566	Cc02_g24900	312	55.59	313	59.96	100	113	4	446	1324	1	307	5e-88	Coffea_canephora	HD-ZIP|HD-ZIP
c51141_g1_i2	2137	Cc03_g13070	445	63.78	450	63.17	100	149	7	540	1877	1	440	4e-165	Coffea_canephora	Trihelix|Trihelix
c51141_g1_i4	2224	Cc03_g13070	445	64	450	60.7	100	148	7	486	1823	1	440	3e-165	Coffea_canephora	Trihelix|Trihelix
c48862_g3_i1	688	Cc04_g02150	240	48.55	241	100	100	98	5	666	19	1	240	4e-44	Coffea_canephora	Dof|Dof
c44224_g1_i1	1608	Cc04_g03460	372	60	375	69.96	100	144	4	331	1449	1	371	7e-104	Coffea_canephora	Trihelix|Trihelix
c50603_g2_i1	1373	Cc04_g05080	318	59.57	324	70.79	100	111	5	69	1013	1	313	2e-118	Coffea_canephora	WRKY|WRKY
c50603_g2_i5	1038	Cc04_g05080	318	63.38	325	93.93	100	105	5	42	1010	1	313	2e-124	Coffea_canephora	WRKY|WRKY
c47898_g1_i2	1552	Cc04_g07160	431	57.86	439	84.86	100	143	16	147	1382	6	429	2e-151	Coffea_canephora	CO-like|CO-like
c48316_g1_i8	1756	Cc04_g11760	383	48.74	396	67.65	100	146	14	463	1527	1	380	1e-94	Coffea_canephora	MYB|MYB
c54754_g2_i1	1990	Cc04_g16510	501	59.8	505	76.13	100	191	7	97	1587	1	501	6e-174	Coffea_canephora	Dof|Dof
c54754_g2_i3	2112	Cc04_g16510	501	57.82	505	71.73	100	202	6	97	1590	1	501	1e-167	Coffea_canephora	Dof|Dof
c44110_g1_i2	1246	Cc05_g13180	234	70.42	240	57.78	100	56	5	255	947	1	234	1e-87	Coffea_canephora	bHLH|bHLH
c55567_g1_i4	2646	Cc05_g15790	730	59.28	749	84.92	100	242	22	311	2428	1	729	0	Coffea_canephora	WRKY|WRKY
c53078_g1_i8	1786	Cc06_g05860	415	62.98	416	69.88	100	142	5	251	1465	1	415	3e-164	Coffea_canephora	G2-like|G2-like
c47298_g1_i2	1840	Cc06_g10030	332	63.74	364	59.35	100	96	9	370	1452	2	332	4e-126	Coffea_canephora	bHLH|bHLH
c51133_g1_i2	1417	Cc06_g11670	280	64.56	285	60.34	100	93	6	106	951	1	280	3e-109	Coffea_canephora	MYB_related|MYB_related
c54072_g1_i8	3069	Cc06_g15370	694	54.34	703	68.72	100	291	17	700	2745	1	694	0	Coffea_canephora	ARR-B|ARR-B
c42863_g2_i1	1064	Cc06_g17700	240	65.04	246	69.36	100	79	4	67	804	1	239	1e-88	Coffea_canephora	MIKC_MADS|MIKC_MADS
c53077_g1_i3	1996	Cc06_g19290	354	79.94	359	53.96	100	67	2	752	1828	1	354	2e-157	Coffea_canephora	E2F/DP|E2F/DP
c47389_g1_i1	1440	Cc07_g02340	279	70.18	285	59.38	100	78	6	366	1217	1	279	8e-108	Coffea_canephora	HD-ZIP|HD-ZIP
c53729_g1_i1	1988	Cc07_g03470	512	56.64	512	77.26	100	183	8	175	1593	1	512	1e-154	Coffea_canephora	Dof|Dof
c42075_g1_i2	931	Cc07_g04440	245	70.61	245	78.95	100	45	4	2	733	27	245	1e-114	Coffea_canephora	MIKC_MADS|MIKC_MADS
c45839_g4_i1	1849	Cc07_g07090	506	66.73	544	88.26	100	131	6	69	1667	1	505	0	Coffea_canephora	GRAS|GRAS
c41528_g1_i1	967	Cc07_g09150	211	64.49	214	66.39	100	67	6	83	706	1	211	6e-79	Coffea_canephora	HD-ZIP|HD-ZIP
c50381_g2_i4	1588	Cc07_g09170	357	64.85	367	69.33	100	108	8	211	1281	1	356	7e-135	Coffea_canephora	bZIP|bZIP
c50381_g2_i5	1541	Cc07_g09170	357	65.11	364	70.86	100	101	8	211	1254	1	354	4e-136	Coffea_canephora	bZIP|bZIP
c53309_g2_i1	2283	Cc07_g09180	554	62.59	564	74.11	100	169	11	240	1838	1	553	0	Coffea_canephora	GRAS|GRAS
c35985_g1_i1	1450	Cc07_g11770	329	49.11	336	69.52	100	146	6	163	1155	10	325	3e-89	Coffea_canephora	Nin-like|Nin-like
c52524_g2_i1	2287	Cc07_g12760	663	53.18	692	90.77	100	245	21	237	2165	1	662	0	Coffea_canephora	NAC|NAC
c51768_g2_i2	1784	Cc07_g13030	399	42.66	429	72.14	100	147	21	318	1424	1	390	1e-61	Coffea_canephora	G2-like|G2-like
c43706_g1_i1	1466	Cc07_g13080	261	55.76	269	55.05	100	96	6	425	1186	1	261	2e-72	Coffea_canephora	C2H2|C2H2
c52863_g3_i1	2270	Cc07_g14010	516	61.11	558	73.74	100	139	20	359	1936	1	512	0	Coffea_canephora	AP2|AP2
c37095_g1_i1	1131	Cc07_g14210	231	46.77	248	65.78	100	104	6	170	883	1	230	6e-68	Coffea_canephora	bHLH|bHLH
c51548_g1_i1	1201	Cc08_g01890	324	58.51	335	83.68	100	104	8	37	984	1	319	1e-79	Coffea_canephora	MYB_related|MYB_related
c51548_g1_i4	1302	Cc08_g01890	324	58.81	335	77.19	100	103	8	37	984	1	319	8e-80	Coffea_canephora	MYB_related|MYB_related
c48811_g2_i1	1114	Cc08_g06420	336	48.41	345	92.91	100	115	13	108	980	1	336	1e-64	Coffea_canephora	WRKY|WRKY
c55107_g1_i2	2945	Cc08_g12670	769	49.68	789	80.37	100	313	14	557	2731	1	769	0	Coffea_canephora	GRAS|GRAS
c55107_g1_i4	2571	Cc08_g12670	769	48.41	787	91.83	100	305	14	449	2560	1	769	0	Coffea_canephora	GRAS|GRAS
c48454_g1_i1	1149	Cc08_g15180	338	52.96	338	88.25	100	120	12	55	969	1	332	1e-96	Coffea_canephora	MYB|MYB
c48815_g1_i5	1507	Cc08_g16560	300	57.1	324	64.5	100	108	8	55	1026	1	293	1e-85	Coffea_canephora	Dof|Dof
c48815_g1_i7	1301	Cc08_g16560	300	54.91	326	75.17	100	100	13	338	1273	1	293	6e-72	Coffea_canephora	Dof|Dof
c48815_g1_i8	1212	Cc08_g16560	300	57.49	334	82.67	100	97	13	57	1046	1	293	5e-82	Coffea_canephora	Dof|Dof
c52492_g1_i1	2351	Cc08_g17070	591	44.91	619	78.99	100	291	11	493	2286	1	590	1e-134	Coffea_canephora	NAC|NAC
c46976_g1_i1	1714	Cc10_g01750	407	69.59	411	71.94	100	71	9	278	1486	42	406	6e-179	Coffea_canephora	C2H2|C2H2
c21863_g1_i1	1210	Cc10_g09120	137	57.72	149	36.94	100	33	3	372	806	15	137	4e-38	Coffea_canephora	ERF|ERF
c48142_g1_i2	1227	Cc11_g05650	282	69.61	283	69.19	100	78	6	85	912	1	282	3e-126	Coffea_canephora	BBR-BPC|BBR-BPC
c51532_g1_i2	1886	Cc11_g10150	446	52.34	449	71.42	100	163	14	503	1714	1	443	1e-122	Coffea_canephora	CO-like|CO-like
c53163_g2_i1	2078	Cc11_g10210	381	42.49	386	55.73	100	182	15	602	1690	1	369	1e-53	Coffea_canephora	ERF|ERF
c43071_g2_i1	1163	Cc11_g11720	239	67.08	243	62.68	100	73	4	229	948	1	239	8e-96	Coffea_canephora	MIKC_MADS|MIKC_MADS
c43071_g2_i2	1319	Cc11_g11720	239	67.49	243	55.27	100	72	4	385	1104	1	239	1e-95	Coffea_canephora	MIKC_MADS|MIKC_MADS
c42455_g1_i1	1217	Cc11_g12740	274	64.64	280	69.02	100	85	7	88	906	1	273	4e-120	Coffea_canephora	NAC|NAC
c42455_g1_i2	1193	Cc11_g12740	274	65.83	278	69.91	100	84	5	67	882	1	273	3e-126	Coffea_canephora	NAC|NAC
c45717_g4_i2	1109	Cc11_g17110	241	84.3	242	65.46	100	36	2	123	845	1	241	1e-145	Coffea_canephora	MIKC_MADS|MIKC_MADS
c55238_g2_i2	2639	Cc11_g17130	323	63.19	326	37.06	100	109	10	1393	2364	7	323	3e-109	Coffea_canephora	SBP|SBP
c49872_g2_i4	1754	Cc11_g17270	270	63.87	274	46.86	100	82	10	277	1059	1	270	7e-92	Coffea_canephora	TCP|TCP
c46656_g2_i3	1949	CCG006580.1	394	51.81	415	63.88	100	166	17	169	1380	3	394	5e-110	Populus_euphratica	NAC|NAC
c51571_g1_i3	1757	Ciclev10001976m	302	62.73	322	54.98	100	82	6	108	1037	1	296	6e-129	Citrus_clementina	NAC|NAC
c51571_g1_i4	1792	Ciclev10001976m	302	62.85	323	54.07	100	81	6	120	1052	1	296	2e-128	Citrus_clementina	NAC|NAC
c54151_g1_i1	1734	Ciclev10018041m	376	44.25	409	70.76	100	174	7	156	1373	18	375	4e-94	Citrus_clementina	E2F/DP|E2F/DP
c44460_g1_i2	1039	Ciclev10027305m	195	67.49	203	58.61	100	56	3	137	739	1	195	4e-67	Citrus_clementina	ERF|ERF
c55424_g1_i1	2995	Cla008880	769	34.27	779	78.03	100	424	27	260	2410	9	761	6e-92	Citrullus_lanatus	bHLH|bHLH
c51403_g1_i2	1709	Cotton_A_04718_BGI-A2_v1.0	466	42.12	482	84.61	100	208	20	253	1533	1	466	1e-83	Gossypium_arboreum	bHLH|bHLH
c47749_g1_i2	2415	Cotton_A_06040_BGI-A2_v1.0	585	53.07	586	72.8	100	157	22	608	2095	27	584	2e-140	Gossypium_arboreum	AP2|AP2
c46375_g1_i2	1138	Cotton_A_17302_BGI-A2_v1.0	255	49.02	255	67.22	100	109	11	224	970	11	250	2e-54	Gossypium_arboreum	HD-ZIP|HD-ZIP
c44679_g1_i1	1474	Cotton_A_30834_BGI-A2_v1.0	249	46.59	249	50.68	100	102	6	480	1142	1	246	1e-51	Gossypium_arboreum	bZIP|bZIP
c48883_g2_i1	1323	cra_locus_1081_iso_4	305	69.23	312	70.75	100	78	6	128	1039	4	305	1e-105	Catharanthus_roseus	HD-ZIP|HD-ZIP
c48862_g3_i2	667	cra_locus_11295_iso_3	247	46.77	248	100	100	92	8	645	19	1	247	2e-42	Catharanthus_roseus	Dof|Dof
c49042_g1_i2	1409	cra_locus_12026_iso_6	288	61.2	317	67.49	100	73	8	98	1003	1	282	2e-120	Catharanthus_roseus	NAC|NAC
c54704_g1_i3	1942	cra_locus_12955_iso_8	564	56.52	575	88.83	100	220	16	74	1741	1	564	9e-165	Catharanthus_roseus	bHLH|bHLH
c53984_g1_i2	2201	cra_locus_1350_iso_3	582	64.9	584	79.6	100	184	6	361	2055	1	582	0	Catharanthus_roseus	GRAS|GRAS
c53984_g1_i3	2144	cra_locus_1350_iso_3	582	64.9	584	81.72	100	184	6	125	1819	1	582	0	Catharanthus_roseus	GRAS|GRAS
c53984_g1_i4	2166	cra_locus_1350_iso_3	582	64.9	584	80.89	100	184	6	325	2019	1	582	0	Catharanthus_roseus	GRAS|GRAS
c54159_g1_i2	2190	cra_locus_1350_iso_3	582	69.57	585	80.14	100	169	4	264	2000	1	582	0	Catharanthus_roseus	GRAS|GRAS
c47463_g1_i1	1712	cra_locus_13788_iso_6	341	49.72	362	63.43	100	143	8	197	1255	10	341	8e-66	Catharanthus_roseus	MYB|MYB
c51248_g1_i1	1585	cra_locus_16332_iso_5	351	64.2	352	66.62	100	111	5	93	1106	1	351	6e-143	Catharanthus_roseus	NAC|NAC
c46029_g1_i1	1681	cra_locus_1635_iso_3	329	52.27	331	59.07	100	136	7	434	1369	1	328	7e-87	Catharanthus_roseus	HD-ZIP|HD-ZIP
c50233_g2_i1	2445	cra_locus_16657_iso_2	535	62.56	577	70.8	100	129	18	421	2016	1	535	0	Catharanthus_roseus	AP2|AP2
c51599_g4_i3	1980	cra_locus_17360_iso_1	456	49.78	458	69.39	100	188	10	454	1713	1	454	1e-88	Catharanthus_roseus	Trihelix|Trihelix
c49851_g1_i4	2236	cra_locus_1884_iso_4	332	59.82	341	45.75	100	119	4	921	1916	1	332	6e-129	Catharanthus_roseus	bHLH|bHLH
c44938_g1_i1	780	cra_locus_19122_iso_3	196	66.33	199	76.54	100	57	4	87	665	2	196	3e-69	Catharanthus_roseus	NAC|NAC
c44938_g1_i3	846	cra_locus_19122_iso_3	196	68	200	70.92	100	54	4	60	641	1	196	1e-71	Catharanthus_roseus	NAC|NAC
c44938_g1_i8	878	cra_locus_19122_iso_3	196	67.68	198	67.65	100	55	3	55	627	1	196	2e-73	Catharanthus_roseus	NAC|NAC
c42705_g1_i3	1026	cra_locus_19395_iso_1	178	47.51	181	52.92	100	85	4	329	853	1	177	4e-42	Catharanthus_roseus	WRKY|WRKY
c51537_g1_i2	1473	cra_locus_21390_iso_2	315	71.38	325	66.19	100	66	7	459	1397	6	315	8e-154	Catharanthus_roseus	TALE|TALE
c51537_g1_i3	1332	cra_locus_21390_iso_2	315	71.69	325	73.2	100	68	7	208	1155	6	315	2e-153	Catharanthus_roseus	TALE|TALE
c49496_g1_i2	1845	cra_locus_4325_iso_1	331	78.14	334	54.31	100	69	4	309	1307	1	331	6e-160	Catharanthus_roseus	BBR-BPC|BBR-BPC
c54477_g1_i2	3192	cra_locus_4485_iso_5	955	64.48	977	91.82	100	321	10	79	3000	1	954	0	Catharanthus_roseus	CAMTA|CAMTA
c50855_g1_i3	2130	cra_locus_4752_iso_3	556	54.72	561	79.01	100	235	12	210	1850	1	556	8e-150	Catharanthus_roseus	SBP|SBP
c54294_g1_i5	1486	cra_locus_5831_iso_7	405	63.99	411	82.97	100	136	6	266	1486	1	403	1e-177	Catharanthus_roseus	MYB_related|MYB_related
c50809_g1_i1	1704	cra_locus_6786_iso_3	442	55.51	445	78.35	100	183	7	301	1599	1	442	9e-155	Catharanthus_roseus	HSF|HSF
c50809_g1_i2	1839	cra_locus_6786_iso_3	442	55.73	445	72.59	100	182	7	216	1514	1	442	1e-150	Catharanthus_roseus	HSF|HSF
c48253_g1_i5	2061	cra_locus_7793_iso_3	490	60.69	491	71.47	100	185	5	254	1705	1	490	3e-142	Catharanthus_roseus	G2-like|G2-like
c54685_g2_i1	1606	cra_locus_7867_iso_2	349	68.95	351	65.57	100	102	5	407	1444	1	349	1e-157	Catharanthus_roseus	WRKY|WRKY
c54685_g2_i3	1921	cra_locus_7867_iso_2	349	67.24	351	54.82	100	108	5	594	1631	1	349	4e-151	Catharanthus_roseus	WRKY|WRKY
c54685_g2_i5	2099	cra_locus_7867_iso_2	349	69.8	351	50.17	100	99	5	575	1612	1	349	2e-156	Catharanthus_roseus	WRKY|WRKY
c54685_g2_i6	1984	cra_locus_7867_iso_2	349	67.52	351	53.07	100	107	5	571	1608	1	349	1e-152	Catharanthus_roseus	WRKY|WRKY
c54685_g2_i7	1901	cra_locus_7867_iso_2	349	67.24	351	55.39	100	108	5	574	1611	1	349	2e-151	Catharanthus_roseus	WRKY|WRKY
c54685_g2_i8	2221	cra_locus_7867_iso_2	349	69.23	351	47.41	100	101	5	571	1608	1	349	2e-156	Catharanthus_roseus	WRKY|WRKY
c47249_g1_i1	1075	DCAR_006004	236	51.33	263	73.4	100	91	6	216	1004	3	228	7e-68	Daucus_carota	MYB|MYB
c39501_g1_i1	865	DCAR_023145	155	81.65	158	54.8	100	26	2	144	617	1	155	2e-87	Daucus_carota	NF-YB|NF-YB
c45028_g1_i1	506	EcC068128.10	89	77.42	93	55.14	100	16	2	3	281	1	88	3e-45	Eucalyptus_camaldulensis	YABBY|YABBY
c45028_g1_i3	304	EcC068128.10	89	70	90	88.82	100	24	1	3	272	1	87	9e-40	Eucalyptus_camaldulensis	YABBY|YABBY
c52822_g1_i1	3002	Eucgr.C00887.1.p	604	68.64	609	60.86	100	181	3	30	1844	1	603	0	Eucalyptus_grandis	C3H|C3H
c52822_g1_i4	2678	Eucgr.C00887.1.p	604	68.64	609	68.22	100	181	3	30	1844	1	603	0	Eucalyptus_grandis	C3H|C3H
c47776_g1_i1	975	evm.model.supercontig_140.56	91	71.43	91	28	100	24	1	308	574	1	91	2e-37	Carica_papaya	ZF-HD|ZF-HD
c47776_g4_i1	712	evm.model.supercontig_140.56	91	71.43	91	38.34	100	24	1	360	94	1	91	2e-38	Carica_papaya	ZF-HD|ZF-HD
c45604_g2_i1	1578	evm.model.supercontig_197.7	456	61.84	477	90.68	100	158	5	6	1433	1	454	0	Carica_papaya	GRAS|GRAS
c53119_g2_i2	2390	Gh_A02G1575	602	55.16	649	81.46	100	222	13	102	1982	1	602	0	Gossypium_hirsutum	GRAS|GRAS
c47668_g1_i1	1258	Gh_A09G1466	336	45.08	366	87.28	100	135	14	153	1175	1	325	2e-56	Gossypium_hirsutum	Dof|Dof
c47668_g1_i2	1231	Gh_A09G1466	336	48.63	364	88.71	100	123	14	132	1148	1	325	4e-72	Gossypium_hirsutum	Dof|Dof
c53401_g2_i1	2313	Gorai.001G003200.1	625	31.5	638	82.75	100	347	18	256	2094	46	618	7e-74	Gossypium_raimondii	S1Fa-like|S1Fa-like
c54002_g1_i3	2814	Gorai.001G003200.1	625	66.67	627	66.84	100	186	7	525	2405	5	608	0	Gossypium_raimondii	S1Fa-like|S1Fa-like
c54002_g1_i5	2799	Gorai.001G003200.1	625	66.51	651	69.77	100	187	9	496	2445	5	625	0	Gossypium_raimondii	S1Fa-like|S1Fa-like
c41755_g1_i1	913	Gorai.003G023300.2	169	74.56	169	55.53	100	43	0	130	636	1	169	2e-83	Gossypium_raimondii	HB-other|HB-other
c41755_g1_i2	878	Gorai.003G023300.2	169	73.96	169	57.74	100	44	0	81	587	1	169	1e-82	Gossypium_raimondii	HB-other|HB-other
c47788_g2_i1	1612	Gorai.003G063900.1	264	43.49	269	50.06	100	118	4	603	1367	16	264	3e-60	Gossypium_raimondii	Nin-like|Nin-like
c43689_g1_i2	1411	Gorai.008G238800.2	263	58.52	270	57.41	100	100	1	80	889	1	258	1e-98	Gossypium_raimondii	MYB|MYB
c51790_g3_i1	1673	Gorai.010G029000.1	364	70.79	380	68.14	100	88	8	552	1673	1	363	2e-158	Gossypium_raimondii	TALE|TALE
c53012_g2_i2	1081	GRMZM2G126197_P01	246	50.77	260	72.16	100	112	4	20	793	1	246	2e-66	Zea_mays	C3H|C3H
c47024_g1_i1	1281	GSVIVT01002447001	266	61.59	302	70.73	100	76	9	77	970	1	266	6e-94	Vitis_vinifera	HD-ZIP|HD-ZIP
c19824_g1_i1	1440	GSVIVT01006269001	216	67.84	227	47.29	100	39	7	692	1339	13	216	2e-80	Vitis_vinifera	LBD|LBD
c40882_g1_i1	1167	GSVIVT01010006001	321	47.8	341	87.66	100	115	11	145	1062	6	318	1e-83	Vitis_vinifera	MYB|MYB
c52815_g1_i1	1910	GSVIVT01019000001	492	60.89	514	80.73	100	151	7	119	1615	1	479	0	Vitis_vinifera	C2H2|C2H2
c52815_g1_i2	1957	GSVIVT01019000001	492	60.89	514	78.79	100	149	8	119	1609	1	479	0	Vitis_vinifera	C2H2|C2H2
c51866_g1_i5	2545	GSVIVT01022081001	490	61.89	530	62.48	100	143	13	641	2173	1	490	7e-175	Vitis_vinifera	AP2|AP2
c49696_g1_i2	1484	GSVIVT01031718001	305	49.35	310	62.67	100	145	5	245	1159	3	305	7e-81	Vitis_vinifera	bHLH|bHLH
c49359_g1_i1	1436	GSVIVT01033329001	315	67.49	323	67.48	100	77	8	142	1092	1	301	1e-151	Vitis_vinifera	C2H2|C2H2
c51789_g1_i12	1363	HL.SW.v1.0.G027380.1	375	58.96	402	88.48	100	100	14	23	1117	1	374	3e-144	Humulus_lupulus	G2-like|G2-like
c43303_g1_i1	1010	Itr_sc000181.1_g00016.1	282	52.26	310	92.08	100	78	5	189	992	1	282	6e-94	Ipomoea_trifida	MYB|MYB
c43978_g1_i1	1431	Itr_sc000602.1_g00009.1	311	53.31	332	69.6	100	130	8	242	1228	1	310	4e-90	Ipomoea_trifida	BBR-BPC|BBR-BPC
c43978_g1_i4	1719	Itr_sc000602.1_g00009.1	311	53.15	333	58.12	100	131	8	242	1231	1	311	1e-89	Ipomoea_trifida	BBR-BPC|BBR-BPC
c52487_g2_i3	1313	Itr_sc000754.1_g00011.1	253	45.45	253	57.81	100	126	3	280	1002	1	253	4e-52	Ipomoea_trifida	HB-other|HB-other
c41370_g1_i1	949	Itr_sc000862.1_g00006.1	142	85.21	142	44.89	100	20	1	206	628	1	142	9e-56	Ipomoea_trifida	NF-YC|NF-YC
c55876_g1_i4	3764	Itr_sc001308.1_g00021.1	1024	59.49	1027	81.85	100	389	12	377	3385	1	1024	0	Ipomoea_trifida	SBP|SBP
c47328_g1_i1	1473	Jcr4S01323.60	361	65.95	373	75.97	100	111	8	111	1217	1	361	1e-147	Jatropha_curcas	HSF|HSF
c35950_g1_i1	862	Kaladp0062s0180.6.p	216	53.36	223	77.61	100	91	4	67	717	1	216	2e-49	Kalanchoe_laxiflora	MIKC_MADS|MIKC_MADS
c52713_g1_i2	1723	Kalax.0947s0007.2.p	344	70	350	60.94	100	94	3	205	1248	4	344	0	Kalanchoe_marnieriana	C3H|C3H
c48234_g3_i7	1675	KHN01239.1	363	45.86	399	71.46	100	148	10	279	1454	6	343	5e-80	Glycine_soja	G2-like|G2-like
c46025_g1_i1	1354	KZV18852.1	224	73.36	229	50.74	100	50	2	237	923	1	218	4e-112	Dorcoceras_hygrometricum	MIKC_MADS|MIKC_MADS
c56048_g1_i1	5301	KZV25251.1	1488	54.97	1508	85.34	100	607	23	362	4753	9	1488	0	Dorcoceras_hygrometricum	C2H2|C2H2
c51785_g1_i1	2024	KZV35581.1	540	68.69	543	80.48	100	162	3	195	1814	1	538	0	Dorcoceras_hygrometricum	MYB_related|MYB_related
c43466_g1_i1	1417	KZV51244.1	196	73.1	197	41.71	100	43	8	591	1160	1	194	4e-88	Dorcoceras_hygrometricum	NF-YB|NF-YB
c43466_g1_i2	1015	KZV51244.1	196	73.1	197	58.23	100	43	8	189	758	1	194	6e-90	Dorcoceras_hygrometricum	NF-YB|NF-YB
c48238_g1_i2	1454	Lj4g3v2139310.1	132	54.89	133	27.44	100	59	1	824	1222	1	132	2e-28	Lotus_japonicus	C2H2|C2H2
c50477_g1_i1	1014	Lsa006710	250	32.81	253	74.85	100	126	8	255	1013	28	236	3e-29	Lactuca_sativa	MYB_related|MYB_related
c50477_g1_i6	995	Lsa006710	250	34.13	252	75.98	100	114	7	183	875	28	248	2e-37	Lactuca_sativa	MYB_related|MYB_related
c34523_g1_i1	992	maker-scaffold00038-augustus-gene-0.37-mRNA-1	246	64.4	250	75.6	100	74	7	103	828	3	245	2e-93	Castanea_mollissima	bHLH|bHLH
c53858_g1_i4	2017	maker-scaffold00219-augustus-gene-1.12-mRNA-1	483	57.59	514	76.45	100	174	8	250	1755	1	482	1e-176	Castanea_mollissima	C2H2|C2H2
c50691_g2_i1	1507	maker-scaffold00608-augustus-gene-0.31-mRNA-1	317	50.15	343	68.28	100	116	14	195	1160	1	309	8e-82	Castanea_mollissima	Dof|Dof
c45561_g2_i1	1037	maker-scaffold01575-augustus-gene-0.20-mRNA-1	230	63.71	237	68.56	100	72	4	76	786	6	228	2e-86	Castanea_mollissima	HSF|HSF
c45418_g2_i1	902	maker-scaffold02051-augustus-gene-0.10-mRNA-1	291	57.39	291	96.78	100	96	6	86	892	7	291	1e-107	Castanea_mollissima	NAC|NAC
c51796_g2_i1	1811	maker-scaffold02280-augustus-gene-0.9-mRNA-1	374	50.12	409	67.75	100	116	14	19	1212	1	332	1e-93	Castanea_mollissima	G2-like|G2-like
c51796_g2_i2	1606	maker-scaffold02280-augustus-gene-0.9-mRNA-2	372	49.11	450	84.06	100	138	15	19	1335	1	370	2e-103	Castanea_mollissima	G2-like|G2-like
c51796_g2_i4	1703	maker-scaffold02280-augustus-gene-0.9-mRNA-2	372	54.59	414	72.93	100	128	16	19	1212	1	370	3e-108	Castanea_mollissima	G2-like|G2-like
c49830_g1_i2	1668	maker-scaffold02338-snap-gene-0.27-mRNA-1	302	57.89	304	54.68	100	111	6	381	1247	1	302	2e-99	Castanea_mollissima	MYB_related|MYB_related
c49830_g1_i3	1494	maker-scaffold02338-snap-gene-0.27-mRNA-1	302	57.89	304	61.04	100	111	6	207	1073	1	302	3e-100	Castanea_mollissima	MYB_related|MYB_related
c49830_g1_i4	1435	maker-scaffold02338-snap-gene-0.27-mRNA-1	302	57.89	304	63.55	100	111	6	148	1014	1	302	2e-100	Castanea_mollissima	MYB_related|MYB_related
c49788_g1_i2	1606	maker-scaffold16189-augustus-gene-0.2-mRNA-1	344	43.89	360	67.25	100	160	8	308	1309	1	344	1e-84	Castanea_mollissima	WRKY|WRKY
c50097_g1_i2	2023	Manes.04G140300.1.p	545	48.68	567	84.08	100	186	13	470	1969	17	545	1e-135	Manihot_esculenta	C2H2|C2H2
c51918_g1_i2	1330	Manes.07G031000.1.p	290	60.14	291	65.64	100	69	16	100	909	1	265	3e-89	Manihot_esculenta	ZF-HD|ZF-HD
c47545_g1_i1	1539	Manes.14G098000.1.p	366	62.77	368	71.73	100	109	9	167	1201	1	363	2e-136	Manihot_esculenta	RAV|RAV
c45022_g3_i1	1103	Manes.15G169200.1.p	145	88.28	145	39.44	100	17	0	470	904	1	145	2e-87	Manihot_esculenta	LSD|LSD
c45022_g3_i2	1048	Manes.15G169200.1.p	145	87.67	146	41.79	100	17	1	353	790	1	145	5e-86	Manihot_esculenta	LSD|LSD
c45022_g3_i3	907	Manes.15G169200.1.p	145	79.75	163	53.91	100	15	2	353	841	1	145	5e-84	Manihot_esculenta	LSD|LSD
c46866_g1_i11	1094	MDP0000181937	161	42.94	170	46.62	100	67	2	575	1081	3	143	3e-38	Malus_domestica	C2H2|C2H2
c55204_g1_i1	2844	MDP0000305994	715	43.85	716	75.53	100	294	17	843	2735	23	715	4e-152	Malus_domestica	S1Fa-like|S1Fa-like
c48316_g1_i6	1771	Medtr4g105130.1	361	46.94	392	66.4	100	162	11	235	1371	1	359	3e-93	Medicago_truncatula	MYB|MYB
c54905_g1_i3	2419	Migut.B01676.1.p	449	49.67	451	55.93	100	205	9	819	2138	1	440	4e-142	Mimulus_guttatus	C3H|C3H
c47463_g1_i2	1808	Migut.C00524.1.p	315	59.58	334	55.42	100	91	10	197	1141	7	315	2e-80	Mimulus_guttatus	MYB|MYB
c44920_g2_i1	850	Migut.D00108.1.p	130	52.38	147	51.88	100	37	5	274	666	1	130	7e-37	Mimulus_guttatus	GATA|GATA
c54957_g1_i2	2380	Migut.D00942.1.p	591	43.76	601	75.76	100	257	12	600	2378	14	541	1e-110	Mimulus_guttatus	MYB_related|MYB_related
c54957_g1_i5	2901	Migut.D00942.1.p	591	45.23	639	66.08	100	267	14	748	2637	14	578	9e-132	Mimulus_guttatus	MYB_related|MYB_related
c47031_g1_i1	1194	Migut.D01639.1.p	241	39.11	248	62.31	100	136	8	222	944	1	240	6e-43	Mimulus_guttatus	B3|B3
c47031_g1_i2	1216	Migut.D01639.1.p	241	39.11	248	61.18	100	136	8	244	966	1	240	8e-43	Mimulus_guttatus	B3|B3
c22847_g1_i1	1268	Migut.N01652.1.p	307	41.96	317	75	100	142	5	138	1088	3	277	7e-70	Mimulus_guttatus	C2H2|C2H2
c49928_g1_i1	1808	mrna28250.1-v1.0-hybrid	432	48.76	445	73.84	100	208	9	98	1411	1	432	4e-120	Fragaria_vesca	bZIP|bZIP
c49928_g1_i2	1715	mrna28250.1-v1.0-hybrid	432	51.14	440	76.97	100	203	8	98	1405	1	432	4e-122	Fragaria_vesca	bZIP|bZIP
c46114_g1_i3	910	Neem_11100_f_1	173	50.86	175	57.69	100	67	7	117	620	10	172	9e-41	Azadirachta_indica	C2H2|C2H2
c47493_g1_i1	1450	Neem_11104_f_2	352	41.93	353	73.03	100	176	10	378	1370	4	349	1e-72	Azadirachta_indica	WRKY|WRKY
c43387_g1_i2	1222	Neem_3239_f_4	253	52.85	263	64.57	100	101	8	272	1024	1	252	5e-80	Azadirachta_indica	MYB|MYB
c45906_g1_i1	1545	Neem_3678_f_1	238	66.13	248	48.16	100	70	6	419	1150	1	238	3e-101	Azadirachta_indica	DBB|DBB
c45906_g1_i2	1503	Neem_3678_f_1	238	65.99	247	49.3	100	70	6	411	1139	1	237	2e-100	Azadirachta_indica	DBB|DBB
c53508_g1_i2	2130	Niben101Scf00698g02020.1	520	46.14	544	76.62	100	205	23	509	2053	36	520	1e-107	Nicotiana_benthamiana	bHLH|bHLH
c53508_g1_i5	2484	Niben101Scf00698g02020.1	520	46.32	544	65.7	100	204	23	634	2178	36	520	3e-107	Nicotiana_benthamiana	bHLH|bHLH
c46531_g2_i1	1441	Niben101Scf02821g14003.1	315	64.42	326	67.87	100	103	7	218	1195	1	313	9e-116	Nicotiana_benthamiana	bHLH|bHLH
c46296_g2_i1	1251	Niben101Scf03035g01006.1	227	61.28	235	56.35	100	66	7	336	1001	4	226	6e-62	Nicotiana_benthamiana	ERF|ERF
c46296_g2_i2	1223	Niben101Scf03035g01006.1	227	62.39	234	57.4	100	65	8	316	981	4	226	7e-62	Nicotiana_benthamiana	ERF|ERF
c46296_g2_i3	1029	Niben101Scf03035g01006.1	227	61.28	235	68.51	100	66	7	329	994	4	226	3e-61	Nicotiana_benthamiana	ERF|ERF
c49066_g1_i3	1374	Niben101Scf04664g02003.1	326	52.71	332	72.49	100	147	6	149	1135	1	325	8e-84	Nicotiana_benthamiana	GATA|GATA
c49066_g1_i4	1221	Niben101Scf04664g02003.1	326	53.89	334	82.06	100	133	9	7	996	7	323	2e-81	Nicotiana_benthamiana	GATA|GATA
c46579_g2_i3	1217	Niben101Scf17237g00001.1	270	49.49	293	72.23	100	93	12	277	1068	1	267	9e-55	Nicotiana_benthamiana	C2H2|C2H2
c46579_g2_i5	1084	Niben101Scf17237g00001.1	270	47.78	293	81.09	100	99	12	141	935	1	267	1e-51	Nicotiana_benthamiana	C2H2|C2H2
c54338_g1_i2	1454	Niben101Scf18667g02004.1	328	55.69	334	68.91	100	124	8	217	1191	10	328	7e-99	Nicotiana_benthamiana	bZIP|bZIP
c46742_g1_i2	1617	orange1.1g015261m	410	64.18	416	77.18	100	140	6	111	1349	1	410	3e-179	Citrus_sinensis	C2H2|C2H2
c48491_g2_i2	1175	Ote100054180051	147	63.27	147	37.53	100	46	3	499	939	9	147	3e-46	Ocimum_tenuiflorum	GATA|GATA
c41690_g1_i5	1017	Ote100071510191	154	52.87	157	46.31	100	55	3	288	716	2	153	1e-45	Ocimum_tenuiflorum	bHLH|bHLH
c41830_g1_i1	679	Ote100106580021	143	63.76	149	65.83	100	46	1	116	562	1	141	3e-60	Ocimum_tenuiflorum	LBD|LBD
c41086_g1_i1	1127	Ote100262210011	154	39.34	183	48.71	100	73	7	468	989	1	154	4e-22	Ocimum_tenuiflorum	C2H2|C2H2
c52783_g1_i3	2081	Ote100275570031	342	57.22	374	53.92	100	106	7	664	1737	7	342	1e-115	Ocimum_tenuiflorum	bHLH|bHLH
c50535_g1_i2	1905	Pbr024549.1	584	62.48	597	94.02	100	191	10	155	1900	1	579	0	Pyrus_bretschneideri	GRAS|GRAS
c49840_g3_i1	1650	Pbr027332.1	455	51.38	508	92.36	100	162	23	98	1525	1	455	3e-110	Pyrus_bretschneideri	bHLH|bHLH
c54456_g1_i1	2093	Peaxi162Scf00052g01817.1	558	46.92	569	81.56	100	255	14	459	2090	6	552	2e-110	Petunia_axillaris	bHLH|bHLH
c36344_g1_i1	1466	Peaxi162Scf00074g00135.1	406	50.56	447	91.47	100	139	10	91	1353	1	391	2e-113	Petunia_axillaris	NAC|NAC
c46396_g4_i2	1243	Peaxi162Scf00074g01125.1	283	45.22	314	75.78	100	140	4	1173	232	1	282	7e-65	Petunia_axillaris	WRKY|WRKY
c44987_g2_i1	1204	Peaxi162Scf00167g00084.1	289	45.02	291	72.51	100	122	11	152	931	6	289	1e-52	Petunia_axillaris	ERF|ERF
c34829_g2_i1	969	Peaxi162Scf00171g00619.1	243	78	250	77.4	100	37	4	36	785	3	234	1e-122	Petunia_axillaris	NAC|NAC
c48861_g1_i1	1417	Peaxi162Scf00192g00043.1	352	51.26	357	75.58	100	128	14	61	1041	9	349	4e-94	Petunia_axillaris	TCP|TCP
c47315_g1_i7	1403	Peaxi162Scf00258g00519.1	294	72.67	300	64.15	100	69	7	294	1172	1	294	9e-134	Petunia_axillaris	C3H|C3H
c52991_g1_i8	1608	Peaxi162Scf00274g00625.1	341	55.15	379	70.71	100	111	11	105	1178	1	341	7e-112	Petunia_axillaris	MYB|MYB
c53457_g5_i1	2068	Peaxi162Scf00290g00115.1	429	56.93	462	67.02	100	159	16	145	1515	1	427	5e-131	Petunia_axillaris	bZIP|bZIP
c53457_g5_i4	1740	Peaxi162Scf00290g00115.1	429	56.93	462	79.66	100	159	16	277	1647	1	427	8e-132	Petunia_axillaris	bZIP|bZIP
c53457_g5_i5	1656	Peaxi162Scf00290g00115.1	429	55.02	478	86.59	100	159	17	145	1563	1	427	3e-128	Petunia_axillaris	bZIP|bZIP
c54649_g1_i2	2823	Peaxi162Scf00330g00063.1	763	65.37	771	81.93	100	255	8	289	2595	1	761	0	Petunia_axillaris	GRAS|GRAS
c44824_g2_i1	2270	Peaxi162Scf00357g00431.1	149	47.1	155	20.48	100	42	5	117	479	1	149	6e-33	Petunia_axillaris	C3H|C3H
c44824_g2_i2	2235	Peaxi162Scf00357g00431.1	149	47.1	155	20.81	100	42	5	117	479	1	149	5e-33	Petunia_axillaris	C3H|C3H
c44824_g2_i4	2357	Peaxi162Scf00357g00431.1	149	46.45	155	19.73	100	43	5	187	549	1	149	4e-32	Petunia_axillaris	C3H|C3H
c44824_g2_i12	2272	Peaxi162Scf00357g00431.1	149	46.45	155	20.47	100	43	5	117	479	1	149	4e-32	Petunia_axillaris	C3H|C3H
c44824_g2_i15	1991	Peaxi162Scf00357g00431.1	149	47.1	155	23.36	100	42	5	117	479	1	149	3e-33	Petunia_axillaris	C3H|C3H
c44467_g1_i1	1379	Peaxi162Scf00428g00117.1	359	54.72	371	80.71	100	124	14	139	1155	1	359	3e-97	Petunia_axillaris	MYB|MYB
c50618_g2_i2	1653	Peaxi162Scf00459g00510.1	356	65.35	381	69.15	100	84	14	285	1370	5	356	1e-127	Petunia_axillaris	CO-like|CO-like
c50254_g2_i1	1387	Peaxi162Scf00543g00414.1	295	53.73	335	72.46	100	96	7	122	1096	10	295	8e-97	Petunia_axillaris	MYB|MYB
c42289_g1_i1	1718	Peaxi162Scf00753g00021.1	226	44.12	238	41.56	100	76	7	820	1416	5	224	1e-45	Petunia_axillaris	C2H2|C2H2
c54294_g1_i2	1826	Peaxi162Scf00802g00244.1	565	58.2	579	95.13	100	203	10	118	1785	1	563	0	Petunia_axillaris	MYB_related|MYB_related
c54294_g1_i6	1969	Peaxi162Scf00802g00244.1	565	60.21	573	87.3	100	213	8	46	1749	1	563	0	Petunia_axillaris	MYB_related|MYB_related
c52991_g1_i6	1211	Peaxi162Scf01256g00017.1	337	54.09	379	93.89	100	101	11	100	1146	1	336	4e-112	Petunia_axillaris	MYB|MYB
c54092_g2_i3	2494	Peinf101Scf00022g02014.1	536	49.83	588	70.73	100	208	13	311	1969	1	536	1e-164	Petunia_inflata	C3H|C3H
c54092_g2_i5	2280	Peinf101Scf00022g02014.1	536	49.83	588	77.37	100	208	13	427	2085	1	536	1e-165	Petunia_inflata	C3H|C3H
c49377_g1_i1	1518	Peinf101Scf00422g03005.1	306	51.33	339	67	100	122	11	123	1109	1	306	2e-93	Petunia_inflata	DBB|DBB
c47431_g1_i2	1310	Peinf101Scf00645g01012.1	257	50.56	269	61.6	100	108	6	198	968	1	256	1e-64	Petunia_inflata	GATA|GATA
c47315_g1_i3	1496	Peinf101Scf00835g11030.1	294	72.58	299	59.96	100	70	7	294	1169	1	294	5e-133	Petunia_inflata	C3H|C3H
c48125_g1_i1	1437	Peinf101Scf00997g00004.1	365	46.87	367	76.62	100	125	8	106	1011	2	363	7e-83	Petunia_inflata	GRF|GRF
c48125_g1_i5	1741	Peinf101Scf00997g00004.1	365	47.41	367	63.24	100	123	9	106	1011	2	363	1e-82	Petunia_inflata	GRF|GRF
c55979_g1_i1	3656	Peinf101Scf01164g01013.1	991	56.89	1009	82.8	100	385	19	442	3378	3	991	0	Petunia_inflata	Nin-like|Nin-like
c46656_g1_i1	1687	Peinf101Scf01175g02010.1	347	64.78	372	66.15	100	93	14	219	1295	1	347	1e-149	Petunia_inflata	NAC|NAC
c48142_g1_i4	2231	Peinf101Scf01368g01005.1	282	72.44	283	38.05	100	74	4	1223	2062	1	282	7e-132	Petunia_inflata	BBR-BPC|BBR-BPC
c49097_g2_i4	1484	Peinf101Scf01380g03014.1	310	51.26	318	64.29	100	98	10	100	906	1	310	5e-66	Petunia_inflata	MYB_related|MYB_related
c45994_g1_i1	1730	Peinf101Scf01556g03010.1	334	46.7	349	60.52	100	138	10	282	1319	1	304	5e-55	Petunia_inflata	TCP|TCP
c45994_g1_i3	1545	Peinf101Scf01556g03010.1	334	46.7	349	67.77	100	138	10	276	1313	1	304	7e-56	Petunia_inflata	TCP|TCP
c52618_g1_i2	3903	Peinf101Scf01648g03002.1	736	75.41	736	56.57	100	162	12	1297	3456	1	733	0	Petunia_inflata	C3H|C3H
c52019_g1_i3	1559	Peinf101Scf02263g03015.1	437	51	451	86.79	100	166	14	294	1559	1	425	9e-126	Petunia_inflata	CO-like|CO-like
c46396_g2_i1	1403	Peinf101Scf02382g03038.1	355	56.87	364	77.83	100	144	8	106	1188	1	354	9e-107	Petunia_inflata	WRKY|WRKY
c48531_g2_i1	1446	Peinf101Scf03039g03004.1	279	38.64	352	73.03	100	122	14	181	1173	1	279	8e-36	Petunia_inflata	C2H2|C2H2
c49359_g3_i3	730	Peinf101Scf06518g00001.1	126	48.53	136	55.89	100	48	3	245	643	1	117	3e-32	Petunia_inflata	C2H2|C2H2
c50057_g1_i1	2100	Peinf101Scf08155g00008.1	477	52.62	477	68.14	100	194	6	626	1966	1	475	3e-147	Petunia_inflata	bHLH|bHLH
c50057_g1_i3	2150	Peinf101Scf08155g00008.1	477	52.41	477	66.56	100	190	7	495	1820	1	475	6e-152	Petunia_inflata	bHLH|bHLH
c50977_g1_i1	1796	Peinf101Scf08155g00008.1	477	62.26	477	79.68	100	176	4	289	1713	1	475	0	Petunia_inflata	bHLH|bHLH
c50977_g1_i2	2198	Peinf101Scf08155g00008.1	477	62.26	477	65.1	100	176	4	280	1704	1	475	0	Petunia_inflata	bHLH|bHLH
c52053_g2_i9	817	PEQU_40599	127	54.2	131	48.1	100	37	3	77	466	17	125	2e-37	Phalaenopsis_equestris	SBP|SBP
c50430_g3_i3	1620	PGSC0003DMP400001544	435	56.16	495	91.67	100	145	9	63	1535	1	427	3e-170	Solanum_tuberosum	NAC|NAC
c44824_g2_i3	2572	PGSC0003DMP400004922	129	45.04	131	15.28	100	34	3	187	471	1	129	7e-25	Solanum_tuberosum	C3H|C3H
c44824_g2_i6	1945	PGSC0003DMP400004922	129	44.27	131	20.21	100	35	3	187	471	1	129	3e-24	Solanum_tuberosum	C3H|C3H
c44824_g2_i10	1862	PGSC0003DMP400004922	129	47.29	129	20.78	100	44	2	117	431	1	129	1e-19	Solanum_tuberosum	C3H|C3H
c50211_g1_i4	543	PGSC0003DMP400019777	122	47.2	125	69.06	100	52	3	202	543	1	122	7e-27	Solanum_tuberosum	WRKY|WRKY
c48857_g1_i3	2193	PGSC0003DMP400022848	321	43.21	324	44.32	100	158	9	1234	2163	6	317	3e-46	Solanum_tuberosum	bHLH|bHLH
c48857_g1_i6	2279	PGSC0003DMP400022848	321	43.38	325	42.78	100	158	9	1215	2147	6	318	5e-52	Solanum_tuberosum	bHLH|bHLH
c45531_g1_i3	1508	PGSC0003DMP400035877	290	57.95	302	60.08	100	108	4	399	1292	4	290	5e-113	Solanum_tuberosum	B3|B3
c51503_g1_i2	1663	PK12273.2	453	49.13	517	93.27	100	184	11	85	1599	1	450	5e-122	Cannabis_sativa	AP2|AP2
c49791_g1_i3	1642	PK24738.1	375	58.36	377	68.88	100	146	6	171	1274	1	375	2e-126	Cannabis_sativa	bZIP|bZIP
c47345_g1_i1	1004	Potri.001G061200.1	257	69.32	264	78.88	100	66	6	191	958	1	257	4e-116	Populus_trichocarpa	NAC|NAC
c47345_g1_i7	1369	Potri.001G061200.1	257	69.32	264	57.85	100	67	5	191	961	1	257	4e-114	Populus_trichocarpa	NAC|NAC
c42842_g1_i1	1540	Potri.008G148200.1	289	60.59	307	59.81	100	74	9	255	1097	1	286	4e-107	Populus_trichocarpa	HD-ZIP|HD-ZIP
c55521_g2_i2	3167	Potri.009G114900.2	834	45.1	847	80.23	100	359	26	287	2548	1	834	4e-162	Populus_trichocarpa	MYB_related|MYB_related
c25222_g1_i1	682	Potri.011G053400.1	183	55.43	184	80.94	100	74	4	91	639	1	177	3e-61	Populus_trichocarpa	bHLH|bHLH
c24767_g1_i1	599	Potri.015G007000.1	152	35.67	157	78.63	100	89	6	133	594	2	149	5e-19	Populus_trichocarpa	NAC|NAC
c51279_g1_i1	1875	Prupe.6G360600.1.p	442	65.09	444	71.04	100	128	8	329	1585	1	442	0	Prunus_persica	C3H|C3H
c47880_g1_i1	1325	Prupe.8G164300.1.p	256	62.02	287	64.98	100	66	6	275	1099	1	256	3e-110	Prunus_persica	MYB|MYB
c47880_g1_i8	893	Prupe.8G164300.1.p	256	61.38	290	97.42	100	65	5	53	883	1	256	4e-113	Prunus_persica	MYB|MYB
c47570_g1_i1	1632	PSME_00038587-RA	394	38.33	420	77.21	100	193	8	135	1385	38	394	1e-59	Pseudotsuga_menziesii	MYB_related|MYB_related
c47570_g1_i2	1682	PSME_00038587-RA	394	37.33	450	80.26	100	210	10	155	1495	14	394	2e-59	Pseudotsuga_menziesii	MYB_related|MYB_related
c47570_g1_i3	1312	PSME_00038587-RA	394	38.53	423	96.72	100	192	9	19	1278	37	394	3e-61	Pseudotsuga_menziesii	MYB_related|MYB_related
c29956_g1_i1	584	SapurV1A.0006s0790.3.p	189	31.94	191	98.12	100	93	7	1	528	17	185	1e-11	Salix_purpurea	MYB_related|MYB_related
c46774_g2_i3	1193	Sme2.5_09616.1_g00001.1	261	61.13	265	66.64	100	81	10	105	854	1	258	1e-97	Solanum_melongena	bHLH|bHLH
c47839_g1_i1	1613	Sme2.5_16172.1_g00001.1	423	64.6	435	80.91	100	136	6	286	1575	1	422	0	Solanum_melongena	C2H2|C2H2
c53513_g1_i1	2678	SMil_00003924-RA_Salv	687	49.15	708	79.31	100	308	18	296	2335	1	684	5e-165	Salvia_miltiorrhiza	C2H2|C2H2
c47529_g2_i1	895	SMil_00005058-RA_Salv	221	54.7	234	78.44	100	83	7	81	767	6	221	1e-64	Salvia_miltiorrhiza	WRKY|WRKY
c51459_g1_i2	1783	SMil_00013822-RA_Salv	488	44.08	490	82.45	100	217	11	264	1571	1	487	1e-112	Salvia_miltiorrhiza	C3H|C3H
c51459_g1_i3	1693	SMil_00013822-RA_Salv	488	45.42	491	87.01	100	219	11	253	1590	1	487	1e-119	Salvia_miltiorrhiza	C3H|C3H
c54254_g2_i6	1975	SMil_00013822-RA_Salv	488	38.78	490	74.43	100	246	11	333	1661	5	487	6e-83	Salvia_miltiorrhiza	C3H|C3H
c47024_g3_i1	980	SMil_00014051-RA_Salv	241	57.44	242	74.08	100	58	6	253	978	1	197	1e-73	Salvia_miltiorrhiza	HD-ZIP|HD-ZIP
c40342_g3_i1	790	SMil_00024330-RA_Salv	91	81.32	91	34.56	100	17	0	266	538	1	91	7e-37	Salvia_miltiorrhiza	bHLH|bHLH
c40342_g3_i2	774	SMil_00024330-RA_Salv	91	81.32	91	35.27	100	17	0	266	538	1	91	6e-37	Salvia_miltiorrhiza	bHLH|bHLH
c48918_g1_i1	1443	SMil_00027756-RA_Salv	100	62.38	101	21	100	36	1	672	974	2	100	2e-35	Salvia_miltiorrhiza	bHLH|bHLH
c48918_g1_i3	1517	SMil_00027756-RA_Salv	100	61.39	101	19.97	100	37	1	784	1086	2	100	2e-35	Salvia_miltiorrhiza	bHLH|bHLH
c48918_g1_i4	1427	SMil_00027756-RA_Salv	100	63.37	101	21.23	100	35	1	693	995	2	100	9e-36	Salvia_miltiorrhiza	bHLH|bHLH
c49591_g1_i1	1912	SMil_00028957-RA_Salv	294	81.4	301	47.23	100	48	4	759	1658	1	294	9e-162	Salvia_miltiorrhiza	TALE|TALE
c49591_g1_i3	1589	SMil_00028957-RA_Salv	294	81.4	301	56.83	100	48	4	635	1534	1	294	2e-163	Salvia_miltiorrhiza	TALE|TALE
c45656_g1_i1	1790	Sobic.004G153200.1.p	416	70.19	416	69.72	100	122	2	239	1480	1	416	2e-161	Sorghum_bicolor	C2H2|C2H2
c33004_g1_i1	1022	Sopen03g005140.1	203	58.96	212	62.23	100	57	3	251	886	22	203	8e-72	Solanum_pennellii	ERF|ERF
c55879_g1_i3	4359	Sopen03g030710.1	1252	55.57	1310	90.16	100	450	27	278	4012	7	1249	0	Solanum_pennellii	C2H2|C2H2
c50454_g1_i2	1388	Sopen07g027590.1	340	64.17	360	77.81	100	95	9	71	1114	3	340	6e-135	Solanum_pennellii	bZIP|bZIP
c48744_g1_i2	1242	Sopen07g030440.1	298	60.53	304	73.43	100	108	4	22	918	1	297	2e-124	Solanum_pennellii	DBB|DBB
c48744_g1_i5	1519	Sopen07g030440.1	298	59.81	316	62.41	100	104	3	257	1192	1	297	6e-116	Solanum_pennellii	DBB|DBB
c41734_g1_i1	1304	Sopen11g020260.2	237	55.88	238	54.75	100	103	2	239	949	1	237	7e-71	Solanum_pennellii	Whirly|Whirly
c54247_g1_i1	4009	Sopim01g095460.0.1	418	53.3	424	31.73	100	164	11	171	1358	1	418	6e-117	Solanum_pimpinellifolium	bZIP|bZIP
c51054_g1_i3	1803	Sopim04g058090.0.1	404	73.97	411	68.39	100	90	4	212	1417	1	403	0	Solanum_pimpinellifolium	bHLH|bHLH
c51054_g1_i4	2029	Sopim04g058090.0.1	404	74.63	406	60.03	100	96	2	438	1643	1	403	0	Solanum_pimpinellifolium	bHLH|bHLH
c49330_g1_i7	1232	Sopim06g065100.0.1	279	55.62	320	77.92	100	88	8	62	985	1	278	1e-98	Solanum_pimpinellifolium	MYB|MYB
c36154_g1_i1	975	Sopim06g066540.0.1	192	54.95	202	62.15	100	60	2	220	813	10	184	6e-57	Solanum_pimpinellifolium	ERF|ERF
c55556_g1_i3	3682	Sopim09g009120.0.1	1043	39.02	1102	89.79	100	495	29	360	3326	2	1039	1e-161	Solanum_pimpinellifolium	C2H2|C2H2
c51811_g1_i4	2415	Sopim11g012510.0.1	542	69.41	546	67.83	100	161	6	485	2116	1	542	0	Solanum_pimpinellifolium	GRAS|GRAS
c56177_g2_i1	1701	Sopim12g042010.0.1	127	37.76	143	25.22	100	62	3	514	942	9	124	2e-15	Solanum_pimpinellifolium	bHLH|bHLH
c56177_g2_i3	2333	Sopim12g042010.0.1	127	37.76	143	18.39	100	62	3	514	942	9	124	3e-15	Solanum_pimpinellifolium	bHLH|bHLH
c51620_g1_i5	1363	Thecc1EG005047t1	388	55.9	390	85.84	100	127	13	167	1225	5	386	1e-118	Theobroma_cacao	NAC|NAC
c41947_g1_i1	945	Thecc1EG005744t1	207	59.51	247	78.41	100	60	6	74	814	1	207	3e-89	Theobroma_cacao	WRKY|WRKY
c41947_g1_i2	924	Thecc1EG005744t1	207	61.67	240	77.92	100	59	6	74	793	1	207	4e-90	Theobroma_cacao	WRKY|WRKY
c50086_g1_i1	1296	Thecc1EG006946t1	376	62.23	376	87.04	100	133	6	28	1134	3	376	1e-134	Theobroma_cacao	bZIP|bZIP
c46407_g1_i1	1662	Thecc1EG008235t1	458	65.34	479	86.46	100	119	15	219	1580	2	458	2e-179	Theobroma_cacao	C2H2|C2H2
c52991_g1_i1	1192	Thecc1EG013983t1	331	55.4	352	88.59	100	105	9	124	1140	1	313	6e-101	Theobroma_cacao	MYB|MYB
c52356_g2_i1	2102	Thecc1EG029776t1	376	54.31	394	56.23	100	129	12	685	1782	1	371	1e-111	Theobroma_cacao	WOX|WOX
c48527_g1_i2	1638	Thecc1EG031955t1	325	74.15	325	59.52	100	81	2	279	1244	1	325	2e-126	Theobroma_cacao	BES1|BES1
c48527_g1_i3	1566	Thecc1EG031955t1	325	74.15	325	62.26	100	81	2	282	1247	1	325	1e-126	Theobroma_cacao	BES1|BES1
c41458_g1_i2	909	Thecc1EG033793t1	215	59.92	242	79.87	100	66	10	11	727	2	215	3e-76	Theobroma_cacao	WOX|WOX
c47711_g2_i2	1315	Thecc1EG041175t1	182	63.19	182	41.52	100	55	2	405	950	1	170	2e-72	Theobroma_cacao	YABBY|YABBY
c54745_g1_i1	3256	Tp4g29610	789	48.87	798	73.53	100	380	8	860	3220	5	785	0	Thellungiella_parvula	C3H|C3H
c45418_g1_i1	1126	WALNUT_00003992-RA	312	56.78	317	84.46	100	102	7	85	963	6	311	8e-109	Juglans_regia	NAC|NAC
c51116_g1_i2	1682	WALNUT_00009408-RA	422	56.95	446	79.55	100	137	17	181	1434	1	419	1e-118	Juglans_regia	G2-like|G2-like
c46680_g1_i5	1977	WALNUT_00019208-RA	582	40.1	596	90.44	100	240	14	248	1957	52	556	9e-112	Juglans_regia	HSF|HSF
c39350_g1_i1	748	WALNUT_00021284-RA	226	55.98	234	93.85	100	81	6	65	736	1	222	2e-76	Juglans_regia	HD-ZIP|HD-ZIP
c44285_g1_i1	1411	XP_009587628.1	383	49.26	406	86.32	100	131	17	160	1221	1	383	1e-85	Nicotiana_tomentosiformis	WOX|WOX
c48941_g2_i4	1338	XP_009590020.1	339	50.42	355	79.6	100	149	8	55	1086	1	339	4e-77	Nicotiana_tomentosiformis	bZIP|bZIP
c35861_g1_i1	735	XP_009591775.1	179	60	180	73.47	100	69	3	109	645	1	178	2e-52	Nicotiana_tomentosiformis	ERF|ERF
c51248_g2_i1	1276	XP_009594219.1	343	67.73	344	80.88	100	83	6	93	1049	1	341	7e-142	Nicotiana_tomentosiformis	NAC|NAC
c55729_g1_i2	3781	XP_009595581.1	1138	59.03	1157	91.8	100	412	18	252	3596	1	1137	0	Nicotiana_tomentosiformis	MYB_related|MYB_related
c55729_g1_i3	3899	XP_009595581.1	1138	60.59	1157	89.02	100	425	17	253	3690	1	1137	0	Nicotiana_tomentosiformis	MYB_related|MYB_related
c50925_g1_i3	1386	XP_009597068.1	357	43.01	372	80.52	100	153	8	286	1386	30	347	6e-72	Nicotiana_tomentosiformis	bHLH|bHLH
c54232_g1_i2	2994	XP_009602832.1	663	50.68	732	73.35	100	275	15	287	2431	1	663	7e-180	Nicotiana_tomentosiformis	EIL|EIL
c54232_g1_i3	2425	XP_009602832.1	663	50	724	89.57	100	281	14	269	2404	9	663	5e-178	Nicotiana_tomentosiformis	EIL|EIL
c53079_g1_i1	2001	XP_009609942.1	679	59.91	696	100	100	198	21	63	1985	9	678	0	Nicotiana_tomentosiformis	bHLH|bHLH
c50213_g1_i2	1291	XP_009612610.1	243	52.03	271	62.97	100	102	3	132	944	1	243	1e-64	Nicotiana_tomentosiformis	bHLH|bHLH
c53770_g2_i2	2438	XP_009614985.1	659	43.08	708	87.12	100	300	23	305	2266	1	659	7e-123	Nicotiana_tomentosiformis	TALE|TALE
c38047_g3_i1	1251	XP_009615508.1	185	63	200	47.96	100	57	2	99	692	1	185	3e-76	Nicotiana_tomentosiformis	WRKY|WRKY
c47435_g2_i1	3465	XP_009623743.1	483	39.56	503	43.55	100	198	19	2025	3281	3	483	9e-86	Nicotiana_tomentosiformis	C2H2|C2H2
c50245_g2_i3	1184	XP_009625854.1	245	65.49	255	64.61	100	72	5	95	853	1	241	2e-101	Nicotiana_tomentosiformis	MIKC_MADS|MIKC_MADS
c50245_g2_i4	1171	XP_009625854.1	245	67.89	246	63.02	100	72	5	95	826	1	241	3e-103	Nicotiana_tomentosiformis	MIKC_MADS|MIKC_MADS
c54992_g1_i1	3231	XP_009627020.1	654	76.28	662	61.47	100	149	4	416	2401	1	654	0	Nicotiana_tomentosiformis	ARF|ARF
c41604_g1_i1	1252	XP_009758490.1	304	55.56	315	75.48	100	114	9	180	1088	3	303	6e-91	Nicotiana_sylvestris	WRKY|WRKY
c47336_g1_i4	1447	XP_009768516.1	325	56.72	335	69.45	100	107	7	229	1179	11	325	2e-110	Nicotiana_sylvestris	NAC|NAC
c51503_g1_i1	1602	XP_009783849.1	425	64.79	426	79.78	100	122	6	84	1283	1	424	3e-155	Nicotiana_sylvestris	AP2|AP2
c51503_g1_i5	1615	XP_009783849.1	425	64.79	426	79.13	100	122	6	84	1283	1	424	3e-155	Nicotiana_sylvestris	AP2|AP2
c55173_g1_i3	2525	XP_009785792.1	695	52.7	704	83.64	100	311	13	224	2311	1	690	0	Nicotiana_sylvestris	MYB_related|MYB_related
c55173_g1_i5	2578	XP_009785792.1	695	53.84	704	81.92	100	303	13	224	2311	1	690	0	Nicotiana_sylvestris	MYB_related|MYB_related
c52973_g1_i1	2364	XP_009790907.1	484	41.63	490	62.18	100	261	10	353	1765	1	484	1e-79	Nicotiana_sylvestris	MYB_related|MYB_related
c52973_g1_i4	2319	XP_009790907.1	484	41.63	490	63.39	100	261	10	353	1765	1	484	1e-79	Nicotiana_sylvestris	MYB_related|MYB_related
c47711_g2_i3	1205	XP_009792033.1	189	65.31	196	48.8	100	50	5	226	804	1	181	2e-77	Nicotiana_sylvestris	YABBY|YABBY
c49066_g1_i2	1281	XP_009802570.1	326	53.57	336	78.69	100	142	7	158	1156	1	325	4e-84	Nicotiana_sylvestris	GATA|GATA
c49317_g1_i1	1702	XP_010102859.1	410	61.87	417	73.5	100	151	3	106	1353	1	410	8e-153	Morus_notabilis	C2H2|C2H2
c49317_g1_i2	1418	XP_010102859.1	410	59.58	433	91.61	100	151	4	106	1401	1	410	1e-149	Morus_notabilis	C2H2|C2H2
c49945_g2_i5	1519	XP_011069762.1	325	61.16	327	64.58	100	103	6	333	1253	1	323	7e-132	Sesamum_indicum	MIKC_MADS|MIKC_MADS
c47729_g3_i1	1149	XP_011070362.1	301	53.09	324	84.6	100	95	8	117	986	1	301	6e-90	Sesamum_indicum	MYB|MYB
c47729_g2_i2	1263	XP_011070362.1	301	51.42	317	75.3	100	98	9	117	947	1	301	8e-80	Sesamum_indicum	MYB|MYB
c47840_g1_i2	1608	XP_011071110.1	324	57.39	345	64.37	100	119	9	320	1342	1	321	4e-116	Sesamum_indicum	TALE|TALE
c53324_g1_i1	2245	XP_011071178.1	587	53.63	593	79.24	100	257	10	243	1985	1	587	0	Sesamum_indicum	ARR-B|ARR-B
c53324_g1_i2	2238	XP_011071178.1	587	53.55	592	79.36	100	257	10	242	1978	1	587	4e-178	Sesamum_indicum	ARR-B|ARR-B
c45600_g1_i2	1277	XP_011071778.1	376	64.21	380	89.27	100	116	8	105	1223	7	373	2e-149	Sesamum_indicum	E2F/DP|E2F/DP
c46474_g2_i1	1473	XP_011072679.1	393	52.78	396	80.65	100	144	14	62	1141	1	389	9e-106	Sesamum_indicum	ERF|ERF
c54353_g2_i1	1617	XP_011072679.1	393	61.27	395	73.28	100	144	7	100	1263	1	393	2e-127	Sesamum_indicum	ERF|ERF
c54871_g3_i3	3228	XP_011073026.1	857	76.86	873	81.13	100	172	9	235	2826	1	852	0	Sesamum_indicum	Trihelix|Trihelix
c38324_g1_i1	644	XP_011073164.1	172	60	190	88.51	100	55	6	22	582	1	172	2e-66	Sesamum_indicum	ZF-HD|ZF-HD
c54213_g3_i3	3160	XP_011073189.1	845	69.56	854	81.08	100	226	13	261	2750	1	844	0	Sesamum_indicum	ARF|ARF
c54213_g3_i4	3138	XP_011073189.1	845	69.56	854	81.64	100	226	13	222	2711	1	844	0	Sesamum_indicum	ARF|ARF
c52180_g1_i2	2270	XP_011075874.1	623	47.33	636	84.05	100	251	17	175	1884	2	619	1e-160	Sesamum_indicum	NAC|NAC
c54734_g3_i2	2065	XP_011075874.1	623	43.82	639	92.83	100	282	13	2	1810	22	619	1e-146	Sesamum_indicum	NAC|NAC
c52892_g1_i1	1425	XP_011076202.1	346	59.83	351	73.89	100	105	7	140	1153	1	328	8e-125	Sesamum_indicum	HSF|HSF
c54166_g1_i3	2176	XP_011076897.1	563	50.61	577	79.55	100	240	9	223	1908	17	563	1e-140	Sesamum_indicum	NAC|NAC
c48096_g2_i2	2012	XP_011080098.1	490	51.83	492	73.36	100	229	6	452	1915	1	488	5e-146	Sesamum_indicum	G2-like|G2-like
c48096_g2_i3	2414	XP_011080098.1	490	51.63	492	61.14	100	230	6	899	2362	1	488	2e-143	Sesamum_indicum	G2-like|G2-like
c36570_g1_i1	754	XP_011080777.1	170	68.21	195	77.59	100	36	1	114	698	2	170	5e-81	Sesamum_indicum	LBD|LBD
c36570_g1_i2	757	XP_011080777.1	170	69.07	194	76.88	100	34	1	120	701	3	170	7e-82	Sesamum_indicum	LBD|LBD
c54113_g1_i1	2269	XP_011081002.1	602	45.01	611	80.78	100	307	16	231	2003	1	602	4e-135	Sesamum_indicum	MYB|MYB
c43660_g2_i6	1141	XP_011081579.1	157	60.99	182	47.85	100	22	1	177	722	25	157	2e-43	Sesamum_indicum	bZIP|bZIP
c46549_g1_i1	1342	XP_011081722.1	366	56.1	369	82.49	100	124	8	23	1024	1	366	1e-120	Sesamum_indicum	C3H|C3H
c43978_g3_i2	1461	XP_011083223.1	310	50.73	341	70.02	100	125	8	236	1222	1	310	1e-93	Sesamum_indicum	BBR-BPC|BBR-BPC
c43978_g3_i3	1292	XP_011083223.1	310	43.99	341	79.18	100	119	9	154	1053	1	310	2e-68	Sesamum_indicum	BBR-BPC|BBR-BPC
c43978_g3_i4	1559	XP_011083223.1	310	50.73	341	65.62	100	125	8	154	1140	1	310	2e-93	Sesamum_indicum	BBR-BPC|BBR-BPC
c49898_g1_i1	1626	XP_011083639.1	342	55.98	343	63.28	100	106	14	301	1260	21	341	8e-93	Sesamum_indicum	SRS|SRS
c52725_g1_i2	2118	XP_011084194.1	519	57.38	542	76.77	100	157	18	225	1745	17	519	3e-158	Sesamum_indicum	bHLH|bHLH
c47837_g1_i1	1847	XP_011084620.1	474	57.02	477	77.48	100	171	10	120	1523	21	472	2e-149	Sesamum_indicum	HSF|HSF
c43600_g1_i2	1451	XP_011085990.1	309	54.55	363	75.05	100	96	8	140	1192	4	309	2e-89	Sesamum_indicum	Trihelix|Trihelix
c48619_g1_i1	1683	XP_011086028.1	486	65.04	492	87.7	100	139	8	220	1680	15	478	0	Sesamum_indicum	VOZ|VOZ
c53470_g1_i6	2858	XP_011086174.1	726	79.7	744	78.1	100	132	10	266	2494	1	726	0	Sesamum_indicum	HD-ZIP|HD-ZIP
c54281_g1_i1	2533	XP_011086805.1	470	48.52	474	56.14	100	227	7	827	2224	1	465	2e-115	Sesamum_indicum	SBP|SBP
c54281_g1_i2	2984	XP_011086805.1	470	49.05	475	47.75	100	223	9	1278	2675	1	465	2e-114	Sesamum_indicum	SBP|SBP
c54992_g1_i4	2372	XP_011087626.1	665	74.74	669	84.61	100	162	5	357	2354	1	665	0	Sesamum_indicum	ARF|ARF
c42046_g1_i1	1173	XP_011088316.1	229	32.55	255	65.22	100	126	8	275	1030	18	229	8e-32	Sesamum_indicum	B3|B3
c55058_g1_i4	2468	XP_011089262.1	806	37.32	828	100	100	383	24	168	2315	3	806	5e-131	Sesamum_indicum	TALE|TALE
c51416_g1_i2	2542	XP_011089502.1	750	48.22	759	89.58	100	348	9	154	2328	1	748	0	Sesamum_indicum	GRAS|GRAS
c50502_g2_i1	1421	XP_011091388.1	284	50.17	297	62.7	100	100	9	250	1062	7	281	2e-66	Sesamum_indicum	GATA|GATA
c48554_g2_i1	1386	XP_011093630.1	243	49.25	266	57.58	100	87	8	336	1130	20	238	1e-59	Sesamum_indicum	ERF|ERF
c49292_g2_i1	1288	XP_011094421.1	308	62.18	312	72.67	100	93	7	75	947	1	308	5e-89	Sesamum_indicum	C2H2|C2H2
c52356_g1_i1	1609	XP_011096381.1	385	52.44	389	72.53	100	141	9	230	1330	4	370	4e-108	Sesamum_indicum	WOX|WOX
c50535_g1_i4	2470	XP_011097451.1	565	66.38	583	70.81	100	151	10	378	2045	1	565	0	Sesamum_indicum	GRAS|GRAS
c48109_g1_i1	1581	XP_011097563.1	380	58.79	381	72.3	100	140	6	81	1208	12	380	4e-140	Sesamum_indicum	C2H2|C2H2
c56195_g1_i6	5623	XP_011097568.1	1111	57.24	1132	60.39	100	402	23	2236	5454	1	1109	0	Sesamum_indicum	CAMTA|CAMTA
c44110_g1_i4	971	XP_011097928.1	234	74.89	235	72.61	100	50	3	86	766	1	234	2e-116	Sesamum_indicum	bHLH|bHLH
c48727_g1_i3	1501	XP_011099683.1	298	60.87	299	59.76	100	91	3	159	980	1	298	2e-111	Sesamum_indicum	NAC|NAC
c46296_g1_i1	959	XP_011100355.1	221	54.81	239	74.77	100	59	5	76	699	1	221	3e-50	Sesamum_indicum	ERF|ERF
c46296_g1_i2	932	XP_011100355.1	221	55.46	238	76.61	100	57	6	76	693	1	221	6e-50	Sesamum_indicum	ERF|ERF
c51795_g1_i1	2110	XP_011100552.1	415	63.36	423	60.14	100	132	9	293	1519	1	414	1e-143	Sesamum_indicum	CO-like|CO-like
c46413_g1_i1	1600	XP_011101448.1	325	76.69	326	61.12	100	75	1	129	1106	1	325	2e-143	Sesamum_indicum	BES1|BES1
c46413_g1_i2	1507	XP_011101448.1	325	78.22	326	64.9	100	70	1	129	1106	1	325	6e-149	Sesamum_indicum	BES1|BES1
c46413_g2_i2	1456	XP_011101448.1	325	78.53	326	67.17	100	69	1	129	1106	1	325	2e-153	Sesamum_indicum	BES1|BES1
c46510_g1_i3	1368	XP_011102155.1	243	81.71	246	53.95	100	41	4	287	1021	1	243	4e-134	Sesamum_indicum	MIKC_MADS|MIKC_MADS
c50603_g1_i4	1493	XP_015869976.1	316	56.5	331	66.51	100	114	11	193	1149	1	313	3e-95	Ziziphus_jujuba	WRKY|WRKY
c51139_g1_i1	1595	XP_016442557.1	313	61.78	314	59.06	100	115	2	395	1324	1	313	7e-127	Nicotiana_tabacum	BBR-BPC|BBR-BPC
c45717_g4_i1	997	XP_016448367.1	241	83.88	242	72.82	100	32	2	123	830	1	241	4e-144	Nicotiana_tabacum	MIKC_MADS|MIKC_MADS
c51620_g1_i3	1356	XP_016450002.1	331	55.43	359	79.42	100	119	11	160	1212	5	330	7e-99	Nicotiana_tabacum	NAC|NAC
c54882_g1_i6	2034	XP_016450868.1	485	59.51	526	77.58	100	160	8	210	1757	1	483	2e-154	Nicotiana_tabacum	bZIP|bZIP
c51255_g1_i2	1746	XP_016452918.1	359	37.5	464	79.73	100	177	15	120	1487	1	359	1e-59	Nicotiana_tabacum	ERF|ERF
c47169_g1_i1	1212	XP_016456463.1	230	49.13	230	56.93	100	117	0	114	803	1	230	9e-57	Nicotiana_tabacum	bHLH|bHLH
c47169_g1_i2	1285	XP_016456463.1	230	48.7	230	53.7	100	118	0	195	884	1	230	7e-56	Nicotiana_tabacum	bHLH|bHLH
c49380_g2_i3	1210	XP_016457771.1	228	61.04	231	57.27	100	82	4	191	877	4	228	1e-75	Nicotiana_tabacum	bHLH|bHLH
c49380_g2_i5	1017	XP_016457771.1	228	59.13	230	67.85	100	87	3	145	828	4	228	2e-69	Nicotiana_tabacum	bHLH|bHLH
c49380_g2_i8	1251	XP_016457771.1	228	59.74	231	55.4	100	85	4	191	877	4	228	1e-68	Nicotiana_tabacum	bHLH|bHLH
c46245_g1_i1	1295	XP_016479490.1	329	57.76	348	80.62	100	110	10	45	1034	1	329	2e-99	Nicotiana_tabacum	WRKY|WRKY
c54894_g1_i2	3561	XP_016481999.1	849	69.96	849	71.52	100	250	4	476	3010	1	848	0	Nicotiana_tabacum	FAR1|FAR1
c44819_g2_i1	785	XP_016484419.1	97	51.85	108	41.27	100	41	4	63	386	1	97	4e-23	Nicotiana_tabacum	MYB_related|MYB_related
c51261_g1_i3	2836	XP_016485888.1	748	55.85	761	80.5	100	317	10	317	2581	1	748	0	Nicotiana_tabacum	GRAS|GRAS
c49928_g1_i4	1492	XP_016486495.1	409	53.3	439	88.27	100	174	8	157	1470	1	409	2e-122	Nicotiana_tabacum	bZIP|bZIP
c50009_g1_i5	2935	XP_016486495.1	409	54.41	465	47.53	100	151	8	1203	2582	1	409	1e-132	Nicotiana_tabacum	bZIP|bZIP
c46279_g2_i1	1383	XP_016496095.1	245	73.88	245	53.15	100	62	2	279	1007	1	245	1e-116	Nicotiana_tabacum	MIKC_MADS|MIKC_MADS
c46279_g2_i4	1413	XP_016496095.1	245	70.98	255	54.14	100	62	3	279	1037	1	245	2e-113	Nicotiana_tabacum	MIKC_MADS|MIKC_MADS
c44478_g1_i2	1078	XP_016496196.1	168	65	180	50.09	100	42	7	145	678	8	168	2e-59	Nicotiana_tabacum	C2H2|C2H2
c46114_g1_i1	776	XP_016496196.1	168	53.76	173	66.88	100	57	6	113	613	12	167	8e-40	Nicotiana_tabacum	C2H2|C2H2
c49292_g5_i5	2707	XP_016498370.1	282	43.69	293	32.47	100	127	7	2439	1567	26	282	5e-53	Nicotiana_tabacum	SBP|SBP
c46618_g1_i3	3053	XP_016500065.1	473	50.73	479	47.07	100	200	12	253	1632	11	472	9e-136	Nicotiana_tabacum	CO-like|CO-like
c44819_g1_i1	628	XP_016502449.1	97	51.4	107	51.11	100	42	4	45	365	1	97	6e-21	Nicotiana_tabacum	MYB_related|MYB_related
c53112_g1_i2	2062	XP_016506615.1	434	60.31	446	64.89	100	157	5	435	1748	1	434	5e-153	Nicotiana_tabacum	bZIP|bZIP
c54964_g1_i3	3448	XP_016508080.1	1043	46.94	1063	92.49	100	440	33	375	3302	18	1043	0	Nicotiana_tabacum	MYB|MYB
c45175_g1_i1	1772	XP_016510026.1	306	55.39	334	56.55	100	116	9	322	1308	1	306	4e-92	Nicotiana_tabacum	bZIP|bZIP
c49101_g2_i1	1743	XP_016515036.1	340	56.4	344	59.21	100	124	4	550	1572	19	339	2e-129	Nicotiana_tabacum	HSF|HSF
c49101_g2_i2	2021	XP_016515036.1	340	56.4	344	51.06	100	124	4	582	1604	19	339	7e-129	Nicotiana_tabacum	HSF|HSF
c49854_g1_i2	2517	XP_016652765.1	703	58.7	707	84.27	100	271	8	347	2461	6	693	0	Prunus_mume	FAR1|FAR1
c46677_g1_i6	3279	GSVIVT01037455001	883	65.19	882	80.7	99.89	286	3	288	2870	1	882	0	Vitis_vinifera	FAR1|FAR1
c50421_g1_i2	3226	Sopen11g027930.1	809	66.83	808	75.14	99.88	250	7	502	2877	1	806	0	Solanum_pennellii	ARF|ARF
c52597_g1_i2	2295	Cc02_g39470	606	67.44	605	79.08	99.83	189	5	228	2027	1	602	0	Coffea_canephora	bHLH|bHLH
c52860_g1_i1	2191	XP_011101883.1	574	65.45	573	78.46	99.83	190	5	236	1930	1	573	0	Sesamum_indicum	GRAS|GRAS
c55805_g2_i1	2269	XP_011076897.1	563	53.2	562	74.31	99.82	225	13	191	1810	17	562	4e-169	Sesamum_indicum	NAC|NAC
c45377_g1_i1	2039	Neem_8798_f_1	529	49.62	528	77.69	99.81	251	6	254	1801	1	525	3e-154	Azadirachta_indica	bHLH|bHLH
c54003_g2_i2	2356	XP_011082737.1	440	60.36	439	55.9	99.77	142	10	704	1987	14	431	8e-137	Sesamum_indicum	TCP|TCP
c45600_g1_i1	1748	Peinf101Scf01380g04029.1	385	62.24	384	65.9	99.74	134	4	281	1411	3	382	1e-145	Petunia_inflata	E2F/DP|E2F/DP
c54072_g1_i2	2337	XP_016472170.1	694	58.09	692	88.83	99.71	268	11	285	2315	10	694	0	Nicotiana_tabacum	ARR-B|ARR-B
c54072_g1_i7	2457	XP_016472170.1	694	58.09	692	84.49	99.71	268	11	405	2435	10	694	0	Nicotiana_tabacum	ARR-B|ARR-B
c54313_g1_i2	2514	XP_016507148.1	685	30.89	683	81.5	99.71	362	21	423	2351	65	677	5e-70	Nicotiana_tabacum	Nin-like|Nin-like
c49851_g1_i5	1093	cra_locus_1884_iso_4	332	60.73	331	90.85	99.7	108	6	133	1092	1	320	7e-127	Catharanthus_roseus	bHLH|bHLH
c47988_g1_i2	1347	maker-scaffold02338-snap-gene-0.27-mRNA-1	302	32.89	301	67.04	99.67	173	8	301	1128	6	302	4e-41	Castanea_mollissima	MYB_related|MYB_related
c49967_g1_i1	1201	XP_011089804.1	304	56.11	303	75.69	99.67	113	6	34	921	1	290	9e-77	Sesamum_indicum	HD-ZIP|HD-ZIP
c49979_g2_i1	2157	Cc06_g08760	517	38.25	515	71.63	99.61	247	12	195	1565	1	502	9e-77	Coffea_canephora	C3H|C3H
c43071_g1_i1	841	XP_016502910.1	250	76.71	249	88.82	99.6	53	4	2	748	7	250	2e-130	Nicotiana_tabacum	MIKC_MADS|MIKC_MADS
c55204_g1_i2	2991	Aradu.K0D8U	720	42.82	717	71.92	99.58	311	13	848	2755	22	720	8e-152	Arachis_duranensis	S1Fa-like|S1Fa-like
c43786_g1_i1	1436	cra_locus_6786_iso_3	442	51.14	440	91.92	99.55	198	8	2	1285	8	442	2e-134	Catharanthus_roseus	HSF|HSF
c45467_g1_i5	1442	Peaxi162Scf00282g00338.1	423	55.34	421	87.59	99.53	126	10	46	1140	1	415	2e-106	Petunia_axillaris	bZIP|bZIP
c41830_g3_i2	740	cra_locus_14964_iso_2	210	53.11	209	84.73	99.52	73	4	4	555	1	209	1e-61	Catharanthus_roseus	LBD|LBD
c47136_g2_i3	1342	GSVIVT01021622001	208	70.05	207	46.27	99.52	57	2	290	907	1	203	3e-69	Vitis_vinifera	NF-YA|NF-YA
c42776_g1_i1	1017	Peaxi162Scf00134g01213.1	210	61.72	209	61.65	99.52	60	4	198	767	3	210	4e-76	Petunia_axillaris	LBD|LBD
c54290_g1_i2	1648	XP_016508280.1	406	67.82	404	73.54	99.51	115	6	294	1472	1	400	5e-144	Nicotiana_tabacum	bZIP|bZIP
c54290_g1_i6	1844	XP_016508280.1	406	67.82	404	65.73	99.51	115	6	264	1442	1	400	3e-165	Nicotiana_tabacum	bZIP|bZIP
c52221_g1_i5	1616	Achn123541	388	41.45	386	71.66	99.48	160	9	375	1346	1	382	2e-67	Actinidia_chinensis	bHLH|bHLH
c54208_g1_i1	1513	GSVIVT01032362001	367	37.53	365	72.37	99.46	161	9	334	1242	3	362	1e-41	Vitis_vinifera	GATA|GATA
c54208_g1_i3	1844	GSVIVT01032362001	367	37.26	365	59.38	99.46	160	9	892	1794	3	362	2e-51	Vitis_vinifera	GATA|GATA
c54208_g1_i4	1142	GSVIVT01032362001	367	36.16	365	95.88	99.46	165	9	187	1092	3	362	4e-42	Vitis_vinifera	GATA|GATA
c54208_g1_i6	2224	GSVIVT01032362001	367	37.53	365	49.24	99.46	161	9	1003	1911	3	362	9e-41	Vitis_vinifera	GATA|GATA
c54736_g1_i1	2553	Cc05_g10550	721	55.93	717	84.25	99.45	297	9	166	2274	5	716	0	Coffea_canephora	STAT|STAT
c48656_g2_i1	1614	XP_016467890.1	363	70.08	361	67.1	99.45	106	1	263	1339	1	361	4e-169	Nicotiana_tabacum	bZIP|bZIP
c41269_g1_i2	999	Lsa019347	165	74.39	164	49.25	99.39	36	3	218	697	1	162	2e-80	Lactuca_sativa	NF-YB|NF-YB
c41269_g1_i6	821	Lsa019347	165	74.39	164	59.93	99.39	36	3	211	690	1	162	4e-81	Lactuca_sativa	NF-YB|NF-YB
c46756_g1_i1	1837	Cc02_g09360	305	41.25	303	49.48	99.34	155	8	92	943	1	299	1e-42	Coffea_canephora	bZIP|bZIP
c43320_g1_i1	1393	Manes.01G230000.1.p	304	51.32	302	65.04	99.34	87	9	298	1143	38	299	4e-60	Manihot_esculenta	WRKY|WRKY
c15166_g1_i1	1305	Sopen02g029530.1	144	56.64	143	32.87	99.31	46	4	564	139	16	143	1e-32	Solanum_pennellii	bZIP|bZIP
c55244_g3_i2	2000	cra_locus_7387_iso_2	142	56.74	141	21.15	99.3	57	2	533	949	1	139	7e-42	Catharanthus_roseus	bZIP|bZIP
c55244_g3_i3	1013	cra_locus_7387_iso_2	142	53.9	141	41.76	99.3	63	1	369	791	1	139	2e-42	Catharanthus_roseus	bZIP|bZIP
c54166_g1_i5	1957	XP_011076897.1	563	48.3	559	85.69	99.29	244	9	234	1865	35	563	2e-122	Sesamum_indicum	NAC|NAC
c45709_g2_i2	1246	XP_009624566.1	268	39.85	266	64.04	99.25	149	5	190	969	1	261	5e-42	Nicotiana_tomentosiformis	bHLH|bHLH
c53353_g1_i2	2774	Sopim05g009220.0.1	790	82.14	784	84.79	99.24	139	1	171	2519	7	790	0	Solanum_pimpinellifolium	bHLH|bHLH
c55488_g2_i5	3626	Cc00_g20050	895	32.43	888	73.47	99.22	463	34	985	3369	52	895	7e-65	Coffea_canephora	C3H|C3H
c47258_g1_i1	1060	WALNUT_00022570-RA	255	56.92	253	71.6	99.22	91	4	84	791	1	252	4e-58	Juglans_regia	LBD|LBD
c38488_g1_i1	950	XP_009608570.1	258	46.09	256	80.84	99.22	108	6	165	842	1	256	7e-59	Nicotiana_tomentosiformis	ERF|ERF
c50477_g1_i2	1288	Lsa006710	250	34.68	248	57.76	99.2	132	6	255	989	28	248	7e-38	Lactuca_sativa	MYB_related|MYB_related
c50086_g1_i2	1837	Manes.07G020400.1.p	376	61.39	373	60.91	99.2	139	2	129	1235	3	374	1e-134	Manihot_esculenta	bZIP|bZIP
c54311_g2_i9	2123	Thecc1EG028873t3	246	52.87	244	34.48	99.19	102	5	272	988	9	244	1e-75	Theobroma_cacao	HB-other|HB-other
c46510_g1_i1	1104	XP_011102155.1	243	81.74	241	65.49	99.18	41	3	182	901	1	239	6e-135	Sesamum_indicum	MIKC_MADS|MIKC_MADS
c44110_g1_i1	748	Araip.6Q4X9	236	69.66	234	93.85	99.15	55	4	86	739	3	236	4e-107	Arachis_ipaensis	bHLH|bHLH
c25784_g1_i1	390	Rsa1.0_64834.1_g00001.1	115	31.58	114	87.69	99.13	69	3	24	365	11	115	2e-09	Raphanus_sativus	MYB_related|MYB_related
c47089_g1_i1	1252	XP_009772342.1	230	60.96	228	54.63	99.13	86	2	210	893	6	230	6e-70	Nicotiana_sylvestris	bHLH|bHLH
c47089_g1_i5	946	XP_009772342.1	230	60.96	228	72.3	99.13	86	2	80	763	6	230	6e-71	Nicotiana_sylvestris	bHLH|bHLH
c54440_g2_i3	2478	CA12g15600	226	61.16	224	27.12	99.12	83	2	240	899	1	224	5e-69	Capsicum_annuum	MYB_related|MYB_related
c52624_g1_i4	1554	XP_011089286.1	336	45.95	333	64.29	99.11	163	7	219	1184	1	327	8e-70	Sesamum_indicum	GATA|GATA
c53228_g1_i2	959	cra_locus_507_iso_1	110	80.73	109	34.1	99.09	19	1	633	959	1	107	9e-54	Catharanthus_roseus	HD-ZIP|HD-ZIP
c54003_g2_i1	2370	XP_011082737.1	440	60.78	436	55.19	99.09	141	9	700	1971	14	431	1e-147	Sesamum_indicum	TCP|TCP
c44838_g1_i1	1373	XP_011098622.1	331	62.2	328	71.67	99.09	112	6	180	1154	1	319	6e-126	Sesamum_indicum	MYB|MYB
c50781_g1_i1	1648	Cc00_g03570	433	58.04	429	78.09	99.08	151	9	54	1265	1	425	8e-130	Coffea_canephora	bZIP|bZIP
c49084_g1_i2	1346	cra_locus_7620_iso_3	322	47.96	319	71.1	99.07	115	8	214	1047	1	309	2e-70	Catharanthus_roseus	bHLH|bHLH
c47928_g1_i1	1419	XP_011086401.1	318	53.97	315	66.6	99.06	114	9	198	1082	15	318	1e-93	Sesamum_indicum	HD-ZIP|HD-ZIP
c38618_g1_i1	1094	Cc01_g11010	316	44.41	313	85.83	99.05	141	7	131	1039	15	304	5e-67	Coffea_canephora	GATA|GATA
c54206_g1_i5	2827	XP_016495825.1	827	68.25	819	86.91	99.03	224	6	221	2599	18	826	0	Nicotiana_tabacum	FAR1|FAR1
c47137_g3_i1	3199	Cc04_g08940	714	78.5	707	66.3	99.02	130	5	547	2664	28	713	0	Coffea_canephora	HD-ZIP|HD-ZIP
c45118_g3_i5	990	GSVIVT01018833001	305	49.01	302	91.52	99.02	113	9	110	928	1	290	4e-69	Vitis_vinifera	GATA|GATA
c47318_g5_i2	1299	XP_009624442.1	306	53.8	303	69.98	99.02	122	8	187	1062	9	304	6e-88	Nicotiana_tomentosiformis	HD-ZIP|HD-ZIP
c50790_g1_i2	1601	Cla022531	396	36.73	392	73.45	98.99	225	8	279	1433	7	382	9e-70	Citrullus_lanatus	B3|B3
c51721_g1_i1	1818	cra_locus_15360_iso_1	397	50.89	393	64.85	98.99	162	3	232	1392	27	394	5e-123	Catharanthus_roseus	MYB|MYB
c56155_g1_i1	5285	Prupe.2G215600.2.p	1720	39.72	1702	96.61	98.95	860	52	9	4694	44	1719	0	Prunus_persica	MYB|MYB
c53673_g3_i1	1193	Sopim07g053590.0.1	271	71.27	268	67.39	98.89	68	4	299	1075	2	269	1e-125	Solanum_pimpinellifolium	NAC|NAC
c53508_g1_i4	1724	Niben101Scf00698g02020.1	520	46.69	514	89.44	98.85	187	22	166	1620	36	491	4e-103	Nicotiana_benthamiana	bHLH|bHLH
c47258_g1_i2	1103	WALNUT_00022570-RA	255	56.75	252	68.54	98.82	92	3	96	800	1	252	3e-58	Juglans_regia	LBD|LBD
c53228_g1_i1	2163	XP_009588928.1	340	54.17	336	46.6	98.82	115	7	605	1498	1	335	5e-89	Nicotiana_tomentosiformis	HD-ZIP|HD-ZIP
c53228_g1_i6	2183	XP_009588928.1	340	54.17	336	46.17	98.82	115	7	605	1498	1	335	5e-89	Nicotiana_tomentosiformis	HD-ZIP|HD-ZIP
c38056_g1_i1	719	Itr_sc000909.1_g00009.1	163	65.84	161	67.18	98.77	50	3	41	514	5	163	1e-52	Ipomoea_trifida	ERF|ERF
c54338_g1_i1	1576	Niben101Scf01180g02009.1	326	57.76	322	61.29	98.77	104	8	247	1161	20	326	7e-100	Nicotiana_benthamiana	bZIP|bZIP
c54338_g1_i3	1505	Niben101Scf01180g02009.1	326	57.45	322	64.19	98.77	115	9	298	1242	20	326	1e-97	Nicotiana_benthamiana	bZIP|bZIP
c45717_g3_i1	1069	Cc11_g17110	241	86.13	238	66.79	98.76	30	3	52	762	6	241	5e-146	Coffea_canephora	MIKC_MADS|MIKC_MADS
c44653_g1_i2	915	GSVIVT01012246001	160	77.22	158	51.8	98.75	36	0	138	611	2	159	2e-76	Vitis_vinifera	YABBY|YABBY
c51950_g1_i5	1681	XP_011070832.1	393	60.05	388	69.24	98.73	133	9	218	1363	1	372	3e-129	Sesamum_indicum	G2-like|G2-like
c43800_g1_i1	1002	Cc10_g09390	229	76.99	226	67.66	98.69	51	1	137	811	1	226	2e-121	Coffea_canephora	MIKC_MADS|MIKC_MADS
c43800_g1_i2	1022	Cc10_g09390	229	76.99	226	66.34	98.69	51	1	137	811	1	226	3e-121	Coffea_canephora	MIKC_MADS|MIKC_MADS
c49097_g2_i3	1431	CA06g19450	295	57.04	291	61.01	98.64	111	5	138	998	15	295	9e-66	Capsicum_annuum	MYB_related|MYB_related
c47315_g1_i6	1103	Peinf101Scf00049g00006.1	293	72.32	289	78.6	98.63	69	6	256	1101	1	285	1e-130	Petunia_inflata	C3H|C3H
c55876_g1_i3	3409	Itr_sc001308.1_g00021.1	1024	59.27	1009	88.79	98.54	384	12	453	3407	1	1006	0	Ipomoea_trifida	SBP|SBP
c55886_g1_i3	2938	KZV16619.1	893	69.55	880	89.86	98.54	239	8	2	2584	24	893	0	Dorcoceras_hygrometricum	ARF|ARF
c43598_g2_i1	1213	XP_011072425.1	274	47.04	270	66.78	98.54	110	2	172	981	12	248	5e-83	Sesamum_indicum	HB-other|HB-other
c39795_g1_i1	796	Cc02_g36630	201	58.59	198	74.62	98.51	71	2	141	731	14	201	1e-65	Coffea_canephora	LBD|LBD
c48023_g1_i1	1640	PGSC0003DMP400044256	335	56.97	330	60.37	98.51	127	8	354	1313	1	325	5e-111	Solanum_tuberosum	C3H|C3H
c45467_g1_i3	1118	Peinf101Scf00506g05012.1	400	54.57	394	100	98.5	121	11	43	1056	1	392	6e-89	Petunia_inflata	bZIP|bZIP
c35176_g1_i1	942	PGSC0003DMP400053333	200	46.7	197	62.74	98.5	85	3	273	863	13	189	2e-57	Solanum_tuberosum	bHLH|bHLH
c51910_g3_i1	2879	XP_009772834.1	854	60.29	841	87.63	98.48	284	18	194	2599	1	830	0	Nicotiana_sylvestris	B3|B3
c43685_g1_i1	807	Eucgr.E02744.3.p	129	68.5	127	47.21	98.45	36	1	142	510	1	127	6e-56	Eucalyptus_grandis	C2H2|C2H2
c43685_g1_i2	803	Eucgr.E02744.3.p	129	68.5	127	47.45	98.45	36	1	109	477	1	127	3e-56	Eucalyptus_grandis	C2H2|C2H2
c46736_g1_i1	805	orange1.1g041626m	193	37.37	190	70.81	98.45	82	6	92	565	9	193	2e-23	Citrus_sinensis	C2H2|C2H2
c46736_g1_i3	897	orange1.1g041626m	193	37.37	190	63.55	98.45	82	6	92	565	9	193	3e-23	Citrus_sinensis	C2H2|C2H2
c53485_g1_i5	2697	XP_016450418.1	767	51.79	755	83.98	98.44	335	13	494	2692	1	748	4e-153	Nicotiana_tabacum	MYB_related|MYB_related
c43905_g2_i2	1028	XP_015886660.1	245	47.3	241	70.33	98.37	112	6	79	768	1	237	3e-60	Ziziphus_jujuba	MYB_related|MYB_related
c46216_g1_i1	1368	SMil_00019580-RA_Salv	305	66	300	65.79	98.36	88	2	239	1105	8	304	2e-129	Salvia_miltiorrhiza	C2H2|C2H2
c51821_g2_i1	1519	XP_009600900.1	366	55.28	360	71.1	98.36	107	12	108	1034	1	357	4e-97	Nicotiana_tomentosiformis	WRKY|WRKY
c53923_g1_i4	1590	29805.m001499	363	74.23	357	67.36	98.35	84	3	319	1389	13	361	2e-157	Ricinus_communis	C3H|C3H
c46130_g1_i4	1239	XP_015875946.1	301	67.91	296	71.67	98.34	88	4	196	1062	6	301	2e-125	Ziziphus_jujuba	C3H|C3H
c49174_g1_i9	1757	Potri.006G145100.6	180	51.41	177	30.22	98.33	75	3	898	1398	5	180	4e-48	Populus_trichocarpa	NF-YA|NF-YA
c55250_g2_i7	2062	Sme2.5_09179.1_g00003.1	534	56.38	525	76.38	98.31	150	18	574	2043	38	518	3e-141	Solanum_melongena	C2H2|C2H2
c54592_g1_i3	2727	Thecc1EG016261t2	643	51.27	632	69.53	98.29	296	7	454	2322	11	639	0	Theobroma_cacao	bHLH|bHLH
c54592_g1_i4	2812	Thecc1EG016261t2	643	50.95	632	67.43	98.29	298	7	468	2336	11	639	0	Theobroma_cacao	bHLH|bHLH
c51656_g2_i2	1962	29646.m001101	349	47.52	343	52.45	98.28	125	13	713	1609	15	346	1e-75	Ricinus_communis	TCP|TCP
c56168_g1_i2	3133	XP_011070329.1	816	68.33	802	76.8	98.28	230	14	124	2511	1	784	0	Sesamum_indicum	HD-ZIP|HD-ZIP
c55600_g1_i3	3452	cra_locus_4787_iso_1	695	55.2	683	59.36	98.27	292	8	1000	3024	1	677	0	Catharanthus_roseus	MYB_related|MYB_related
c52991_g1_i5	1325	CA03g30090	334	49.09	328	74.26	98.2	109	9	249	1181	48	334	2e-73	Capsicum_annuum	MYB|MYB
c50374_g2_i3	1665	Cc09_g10150	273	71.27	268	48.29	98.17	71	4	395	1189	1	265	6e-123	Coffea_canephora	bZIP|bZIP
c50374_g2_i6	1411	Cc09_g10150	273	71.27	268	56.98	98.17	71	4	305	1099	1	265	5e-124	Coffea_canephora	bZIP|bZIP
c50374_g2_i9	2009	Cc09_g10150	273	71.27	268	40.02	98.17	71	4	962	1756	1	265	2e-121	Coffea_canephora	bZIP|bZIP
c53355_g2_i1	2476	Peinf101Scf00714g01002.1	599	67.86	588	71.24	98.16	163	8	482	2227	25	592	0	Petunia_inflata	bHLH|bHLH
c53828_g3_i1	1881	Achn234481	519	47.94	509	81.18	98.07	187	20	317	1678	32	517	2e-87	Actinidia_chinensis	WRKY|WRKY
c49197_g1_i1	1505	Cc06_g13690	413	54.81	405	80.73	98.06	110	13	41	1093	28	413	9e-113	Coffea_canephora	CO-like|CO-like
c53654_g2_i2	2722	XP_011099269.1	765	46.93	750	82.66	98.04	287	23	501	2570	67	765	4e-156	Sesamum_indicum	TALE|TALE
c45118_g3_i4	1072	GSVIVT01018833001	305	47.49	299	83.68	98.03	126	7	180	1010	1	290	1e-70	Vitis_vinifera	GATA|GATA
c46130_g2_i1	1289	Gorai.009G070300.2	299	72.01	293	68.19	97.99	81	1	221	1096	7	299	4e-142	Gossypium_raimondii	C3H|C3H
c66600_g1_i1	868	Lus10028513	297	45.02	291	100	97.98	132	7	46	867	12	291	4e-71	Linum_usitatissimum	MYB|MYB
c46792_g1_i6	1447	Tp57577_TGAC_v2_mRNA41794	296	54.48	290	60.12	97.97	129	3	1254	391	1	289	1e-104	Trifolium_pratense	FAR1|FAR1
c50026_g1_i2	2529	Tp57577_TGAC_v2_mRNA7068	639	40.58	626	74.26	97.97	331	12	416	2209	20	632	4e-115	Trifolium_pratense	C2H2|C2H2
c56006_g2_i5	4005	Tp1g05870	540	31.76	529	39.63	97.96	175	11	2625	1039	23	365	2e-61	Thellungiella_parvula	MYB_related|MYB_related
c56006_g2_i11	4050	Tp1g05870	540	31.76	529	39.19	97.96	175	11	2625	1039	23	365	2e-61	Thellungiella_parvula	MYB_related|MYB_related
c46742_g1_i1	1772	orange1.1g016443m	389	63.25	381	64.5	97.94	131	6	371	1504	15	389	7e-155	Citrus_sinensis	C2H2|C2H2
c55052_g2_i1	2197	XP_011084902.1	676	63.29	662	90.4	97.93	224	9	198	2168	12	659	0	Sesamum_indicum	C3H|C3H
c53490_g1_i2	2727	XP_009802985.1	891	33.37	872	95.93	97.87	429	19	264	2486	22	872	1e-87	Nicotiana_sylvestris	C3H|C3H
c45903_g2_i1	1326	cra_locus_7979_iso_3	535	46.46	523	100	97.76	143	19	1	1263	47	534	1e-92	Catharanthus_roseus	bHLH|bHLH
c53137_g1_i2	2211	Bradi2g44117.9.p	533	39.73	521	70.69	97.75	286	7	264	1814	36	532	4e-128	Brachypodium_distachyon	bHLH|bHLH
c53137_g1_i3	2182	Bradi2g44117.9.p	533	39.73	521	71.63	97.75	286	7	264	1814	36	532	6e-129	Brachypodium_distachyon	bHLH|bHLH
c52031_g1_i4	1577	XP_009612763.1	443	48.5	433	82.37	97.74	212	7	3	1289	18	443	3e-121	Nicotiana_tomentosiformis	B3|B3
c30916_g1_i2	810	XP_016511592.1	221	69.44	216	80	97.74	63	2	44	682	1	216	2e-96	Nicotiana_tabacum	MIKC_MADS|MIKC_MADS
c52019_g1_i1	1609	Peinf101Scf02263g03015.1	437	50.59	427	79.61	97.71	165	13	392	1609	1	402	6e-115	Petunia_inflata	CO-like|CO-like
c54592_g1_i2	2359	cra_locus_16044_iso_2	646	51.03	631	80.25	97.68	296	8	324	2180	14	643	0	Catharanthus_roseus	bHLH|bHLH
c49505_g1_i3	1900	Peinf101Scf02695g02052.1	300	63.82	293	46.26	97.67	102	2	447	1316	1	292	5e-113	Petunia_inflata	MYB_related|MYB_related
c52586_g1_i4	1527	XP_011087339.1	429	50.36	419	82.32	97.67	164	14	323	1504	22	421	2e-114	Sesamum_indicum	bHLH|bHLH
c44527_g1_i2	1013	678458604	128	87.2	125	37.02	97.66	14	1	281	649	4	128	1e-70	Utricularia_gibba	NF-YB|NF-YB
c30405_g1_i1	1523	Niben101Scf00350g04011.1	294	50.17	287	56.53	97.62	124	6	535	1362	1	279	2e-76	Nicotiana_benthamiana	ZF-HD|ZF-HD
c51811_g1_i1	2071	Sopim11g012510.0.1	542	69.38	529	76.63	97.6	156	6	489	2069	1	525	0	Solanum_pimpinellifolium	GRAS|GRAS
c51811_g1_i3	1969	Sopim11g012510.0.1	542	66.73	529	80.6	97.6	143	6	468	1967	1	525	0	Solanum_pimpinellifolium	GRAS|GRAS
c54305_g1_i4	1942	GRMZM2G096759_P01	289	37.94	282	43.56	97.58	160	7	746	1558	5	282	4e-31	Zea_mays	MYB_related|MYB_related
c44460_g1_i1	979	PDK_30s953841g001	205	68.5	200	61.29	97.56	54	3	162	755	1	193	6e-65	Phoenix_dactylifera	ERF|ERF
c52299_g2_i1	2029	cra_locus_3882_iso_4	367	49.72	358	52.93	97.55	165	6	227	1294	13	357	9e-92	Catharanthus_roseus	DBB|DBB
c46413_g2_i1	1369	XP_011101448.1	325	78.86	317	69.47	97.54	66	1	129	1079	1	316	2e-149	Sesamum_indicum	BES1|BES1
c41690_g1_i1	1062	evm.model.supercontig_19.98	162	56.33	158	44.63	97.53	55	4	291	737	3	155	1e-48	Carica_papaya	bHLH|bHLH
c47128_g1_i1	2321	Potri.014G036900.1	361	38.64	352	45.5	97.51	180	7	1103	2122	33	360	2e-61	Populus_trichocarpa	B3|B3
c47128_g1_i2	2211	Potri.014G036900.1	361	38.64	352	47.76	97.51	180	7	993	2012	33	360	2e-61	Populus_trichocarpa	B3|B3
c54627_g1_i1	3173	Tp57577_TGAC_v2_mRNA7068	639	34.19	623	58.9	97.5	352	15	1192	2937	25	630	8e-75	Trifolium_pratense	C2H2|C2H2
c47151_g1_i1	1903	XP_016475994.1	478	62.02	466	73.46	97.49	167	4	57	1448	20	477	0	Nicotiana_tabacum	HSF|HSF
c54317_g1_i1	2959	XP_009597068.1	357	49.71	348	35.28	97.48	160	5	1030	2064	6	341	2e-67	Nicotiana_tomentosiformis	bHLH|bHLH
c30142_g1_i1	1414	XP_009774290.1	356	47.55	347	73.62	97.47	144	13	280	1263	29	356	2e-70	Nicotiana_sylvestris	Dof|Dof
c52933_g1_i1	1564	XP_015896993.1	356	55.04	347	66.56	97.47	123	9	333	1289	15	356	2e-100	Ziziphus_jujuba	MYB|MYB
c53112_g1_i1	2177	XP_016506615.1	434	59.81	423	58.29	97.47	150	5	435	1679	1	411	2e-139	Nicotiana_tabacum	bZIP|bZIP
c53112_g1_i3	2406	XP_016506615.1	434	59.81	423	52.74	97.47	150	5	664	1908	1	411	2e-138	Nicotiana_tabacum	bZIP|bZIP
c53112_g1_i6	2147	XP_016506615.1	434	59.81	423	59.11	97.47	150	5	405	1649	1	411	2e-139	Nicotiana_tabacum	bZIP|bZIP
c50855_g1_i2	1494	cra_locus_4752_iso_1	276	65.8	269	54.02	97.46	87	3	210	1013	1	265	9e-98	Catharanthus_roseus	SBP|SBP
c54206_g1_i1	2883	XP_016495825.1	827	69.35	806	83.87	97.46	220	4	316	2655	22	826	0	Nicotiana_tabacum	FAR1|FAR1
c44110_g1_i3	1141	Cc05_g13180	234	70.61	228	59.95	97.44	53	2	97	738	7	234	1e-89	Coffea_canephora	bHLH|bHLH
c50168_g1_i1	1981	cra_locus_13466_iso_1	271	46.59	264	39.98	97.42	134	6	713	1501	3	260	8e-46	Catharanthus_roseus	bHLH|bHLH
c54996_g1_i1	1988	cra_locus_4008_iso_1	386	56.65	376	56.74	97.41	146	7	526	1620	17	386	7e-82	Catharanthus_roseus	ERF|ERF
c54072_g1_i4	2339	XP_016472170.1	694	55.47	676	86.7	97.41	279	10	124	2106	26	694	0	Nicotiana_tabacum	ARR-B|ARR-B
c41913_g1_i1	749	Achn374511	189	46.2	184	73.7	97.35	80	5	208	747	2	170	6e-38	Actinidia_chinensis	bHLH|bHLH
c36857_g1_i1	1720	Thecc1EG035069t1	487	67.09	474	82.67	97.33	129	8	286	1695	34	484	0	Theobroma_cacao	GRAS|GRAS
c54120_g1_i3	2777	XP_011071504.1	786	51.9	765	82.64	97.33	326	14	338	2584	48	786	0	Sesamum_indicum	SBP|SBP
c52961_g1_i1	2632	XP_009768328.1	706	68.27	687	78.31	97.31	184	8	203	2179	26	706	0	Nicotiana_sylvestris	C3H|C3H
c46792_g1_i8	1259	Tp57577_TGAC_v2_mRNA41794	296	54.51	288	68.63	97.3	128	3	1066	209	1	287	3e-105	Trifolium_pratense	FAR1|FAR1
c47603_g1_i1	1230	cra_locus_2554_iso_2	258	78.09	251	61.22	97.29	50	5	104	844	1	250	7e-109	Catharanthus_roseus	NF-YC|NF-YC
c47603_g1_i5	1213	cra_locus_2554_iso_2	258	78.88	251	62.08	97.29	46	5	174	908	1	250	3e-109	Catharanthus_roseus	NF-YC|NF-YC
c47603_g1_i6	1451	cra_locus_2554_iso_2	258	78.09	251	51.9	97.29	50	5	407	1147	1	250	7e-108	Catharanthus_roseus	NF-YC|NF-YC
c51789_g1_i6	1976	GSVIVT01036717001	329	65	320	48.58	97.26	72	15	23	976	1	282	1e-117	Vitis_vinifera	G2-like|G2-like
c45756_g1_i1	1396	Gorai.008G256800.4	287	48.39	279	59.96	97.21	110	9	243	1040	30	287	4e-67	Gossypium_raimondii	Dof|Dof
c42590_g1_i1	1057	DCAR_030478	143	53.24	139	39.45	97.2	54	5	378	770	8	143	2e-35	Daucus_carota	bZIP|bZIP
c51261_g1_i2	2722	XP_009606498.1	748	54.75	727	80.12	97.19	310	10	559	2721	1	714	0	Nicotiana_tomentosiformis	GRAS|GRAS
c51051_g1_i1	1860	Lj6g3v0831440.2	495	62.79	481	77.58	97.17	169	4	206	1639	22	495	0	Lotus_japonicus	C3H|C3H
c45470_g1_i5	1316	Itr_sc000114.1_g00044.1	280	48.16	272	62.01	97.14	107	5	245	985	17	279	1e-66	Ipomoea_trifida	Nin-like|Nin-like
c45470_g1_i6	1182	Itr_sc000114.1_g00044.1	280	46.32	272	69.04	97.14	111	6	117	854	17	279	2e-60	Ipomoea_trifida	Nin-like|Nin-like
c45402_g1_i3	1206	Vun009060	243	30.93	236	58.71	97.12	151	5	234	926	14	242	4e-21	Vigna_unguiculata	bHLH|bHLH
c48449_g2_i1	1252	Cc00_g08160	277	62.45	269	64.46	97.11	89	6	243	1022	1	266	3e-87	Coffea_canephora	NF-YC|NF-YC
c54902_g1_i1	2284	Cc11_g11360	553	55.12	537	70.53	97.11	193	17	418	1902	1	531	7e-152	Coffea_canephora	bHLH|bHLH
c54902_g1_i2	2393	Cc11_g11360	553	55.12	537	67.32	97.11	193	17	418	1902	1	531	2e-151	Coffea_canephora	bHLH|bHLH
c42818_g1_i2	1849	evm.model.supercontig_127.55	478	47.84	464	75.28	97.07	147	15	94	1284	1	436	2e-101	Carica_papaya	G2-like|G2-like
c50854_g1_i1	2099	SMil_00005206-RA_Salv	373	72.65	362	51.74	97.05	96	3	626	1705	13	373	2e-173	Salvia_miltiorrhiza	bZIP|bZIP
c46902_g1_i2	1380	Achn348261	433	45	420	91.3	97	156	11	17	1237	39	396	1e-71	Actinidia_chinensis	MYB_related|MYB_related
c49505_g1_i4	3455	Peaxi162Scf00618g00629.1	297	50.69	288	25.01	96.97	129	6	451	1284	1	285	2e-66	Petunia_axillaris	MYB_related|MYB_related
c55159_g1_i2	2382	Gh_D07G0033	625	46.53	606	76.32	96.96	293	10	292	2046	22	617	2e-156	Gossypium_hirsutum	S1Fa-like|S1Fa-like
c51459_g1_i1	1790	SMil_00013822-RA_Salv	488	44.61	473	79.27	96.93	212	11	404	1687	20	487	6e-109	Salvia_miltiorrhiza	C3H|C3H
c52657_g3_i2	1978	XP_009123613.1	423	41.22	410	62.18	96.93	193	10	257	1474	32	397	1e-97	Brassica_rapa	G2-like|G2-like
c52221_g1_i8	1643	Achn123541	388	41.22	376	68.65	96.91	155	9	375	1316	1	372	8e-62	Actinidia_chinensis	bHLH|bHLH
c54259_g2_i6	1898	Cc06_g02630	549	56.02	532	84.09	96.9	214	9	141	1688	1	528	7e-175	Coffea_canephora	MYB|MYB
c51918_g1_i3	1235	Sopim01g102980.0.1	290	53.74	281	68.26	96.9	92	10	47	814	1	268	5e-83	Solanum_pimpinellifolium	ZF-HD|ZF-HD
c54194_g1_i5	2771	Cc03_g01230	675	63.91	654	70.8	96.89	214	12	337	2259	29	673	0	Coffea_canephora	ARR-B|ARR-B
c49131_g1_i1	1396	XP_016469611.1	288	56.99	279	59.96	96.88	95	8	217	1029	1	262	1e-101	Nicotiana_tabacum	NAC|NAC
c53082_g2_i2	2266	Thecc1EG036719t1	508	64.43	492	65.14	96.85	158	6	645	2084	21	507	0	Theobroma_cacao	C2H2|C2H2
c47818_g1_i1	2365	Peinf101Scf01145g04011.1	474	45.1	459	58.22	96.84	184	9	583	1788	10	457	4e-107	Petunia_inflata	G2-like|G2-like
c52580_g1_i5	1565	XP_010110029.1	158	66.67	153	29.33	96.84	43	4	580	1035	13	158	1e-50	Morus_notabilis	bZIP|bZIP
c50153_g1_i1	2077	WALNUT_00030707-RA	590	43.78	571	82.47	96.78	272	13	303	1886	23	587	9e-132	Juglans_regia	TALE|TALE
c55050_g1_i1	3015	Cc01_g20510	1045	51.04	1011	100	96.75	384	26	221	3010	12	992	0	Coffea_canephora	HB-other|HB-other
c41355_g1_i1	1301	cra_locus_12712_iso_1	338	59.02	327	75.4	96.75	114	10	199	1161	11	323	2e-117	Catharanthus_roseus	NAC|NAC
c52961_g1_i2	2612	XP_009768328.1	706	68.37	683	78.45	96.74	183	8	204	2159	26	706	0	Nicotiana_sylvestris	C3H|C3H
c52586_g1_i5	1830	XP_011087339.1	429	49.4	415	68.03	96.74	174	12	345	1526	22	421	3e-111	Sesamum_indicum	bHLH|bHLH
c52586_g1_i6	1660	XP_011087339.1	429	49.4	415	75	96.74	174	12	456	1637	22	421	5e-112	Sesamum_indicum	bHLH|bHLH
c47318_g5_i4	1231	Cotton_A_38457_BGI-A2_v1.0	274	67.17	265	64.58	96.72	71	7	292	1086	26	274	4e-112	Gossypium_arboreum	HD-ZIP|HD-ZIP
c52040_g1_i10	1834	Cc01_g08610	456	64.4	441	72.14	96.71	137	8	174	1448	19	455	0	Coffea_canephora	E2F/DP|E2F/DP
c52040_g1_i13	1757	Cc01_g08610	456	64.17	441	75.3	96.71	135	9	174	1442	19	454	0	Coffea_canephora	E2F/DP|E2F/DP
c53305_g2_i1	1603	Peaxi162Scf00068g01410.1	545	48.96	527	98.63	96.7	209	13	116	1600	1	499	4e-127	Petunia_axillaris	Trihelix|Trihelix
c46198_g1_i4	1344	SMil_00023988-RA_Salv	424	57.8	410	91.52	96.7	116	14	173	1288	30	420	9e-105	Salvia_miltiorrhiza	bHLH|bHLH
c54003_g2_i3	1791	cra_locus_11604_iso_3	602	46.39	582	97.49	96.68	246	13	184	1791	1	562	3e-100	Catharanthus_roseus	TCP|TCP
c54660_g1_i1	2643	cra_locus_41952_iso_1	835	75.84	807	91.6	96.65	173	8	8	2389	37	834	0	Catharanthus_roseus	HD-ZIP|HD-ZIP
c48920_g1_i1	1389	SMil_00009275-RA_Salv	295	35.09	285	61.56	96.61	125	3	381	1235	60	284	2e-33	Salvia_miltiorrhiza	bHLH|bHLH
c52538_g1_i3	2213	OB07G29420.1	613	50.51	592	80.25	96.57	251	7	119	1843	47	613	0	Oryza_brachyantha	C2H2|C2H2
c39659_g1_i1	595	cra_locus_22298_iso_2	87	78.57	84	42.35	96.55	18	0	42	293	4	87	3e-11	Catharanthus_roseus	S1Fa-like|S1Fa-like
c48848_g2_i1	1256	XP_009792432.1	345	49.85	333	79.54	96.52	137	7	12	971	29	344	6e-89	Nicotiana_sylvestris	Trihelix|Trihelix
c47574_g1_i2	1353	Cc01_g14590	372	42.34	359	79.6	96.51	172	12	194	1261	46	372	1e-63	Coffea_canephora	G2-like|G2-like
c44101_g1_i1	1561	XP_011092328.1	371	74.58	358	68.8	96.5	89	2	262	1332	1	357	2e-178	Sesamum_indicum	C2H2|C2H2
c52934_g1_i2	1850	cra_locus_7483_iso_6	597	60.94	576	93.41	96.48	157	7	44	1678	59	597	0	Catharanthus_roseus	Trihelix|Trihelix
c47138_g1_i2	1326	Peaxi162Scf00714g00331.1	305	60.2	294	66.52	96.39	103	5	189	1052	15	300	8e-102	Petunia_axillaris	HSF|HSF
c47138_g1_i4	1303	Peaxi162Scf00714g00331.1	305	60.54	294	67.69	96.39	102	5	189	1052	15	300	5e-104	Petunia_axillaris	HSF|HSF
c51279_g1_i2	1833	Prupe.6G360600.1.p	442	65.49	426	69.72	96.38	127	7	329	1552	1	424	0	Prunus_persica	C3H|C3H
c41922_g1_i2	1122	Jcr4S11566.10	110	65.09	106	28.34	96.36	30	1	601	897	3	108	2e-42	Jatropha_curcas	C3H|C3H
c46756_g1_i6	1757	cra_locus_11294_iso_6	137	51.52	132	22.54	96.35	63	1	622	1017	7	137	5e-34	Catharanthus_roseus	bZIP|bZIP
c54311_g2_i7	1130	Thecc1EG028873t3	246	52.32	237	62.92	96.34	100	5	272	967	9	237	6e-75	Theobroma_cacao	HB-other|HB-other
c50354_g1_i2	1609	Cc02_g24540	326	60.51	314	58.55	96.32	102	8	369	1298	1	296	4e-114	Coffea_canephora	SBP|SBP
c46389_g1_i2	1946	Bradi2g44117.9.p	533	46.78	513	79.09	96.25	261	4	254	1780	28	532	4e-164	Brachypodium_distachyon	bHLH|bHLH
c49485_g1_i2	2023	Bradi2g44117.9.p	533	47.17	513	76.08	96.25	268	2	370	1899	19	531	5e-164	Brachypodium_distachyon	bHLH|bHLH
c53619_g2_i3	2162	Bradi2g44117.9.p	533	47.56	513	71.18	96.25	264	3	309	1832	20	532	2e-167	Brachypodium_distachyon	bHLH|bHLH
c55250_g2_i11	2324	Sme2.5_09179.1_g00003.1	534	56.42	514	66.35	96.25	149	17	869	2305	45	518	1e-136	Solanum_melongena	C2H2|C2H2
c45847_g1_i2	1321	Cc00_g08030	397	46.07	382	86.75	96.22	152	12	2	1108	49	389	4e-86	Coffea_canephora	NAC|NAC
c55309_g1_i1	3535	Cc10_g01900	949	63.75	913	77.48	96.21	313	11	555	3251	36	944	0	Coffea_canephora	ARF|ARF
c40826_g1_i2	1312	XP_009620076.1	369	53.52	355	81.17	96.21	129	11	142	1146	30	368	1e-104	Nicotiana_tomentosiformis	bHLH|bHLH
c55614_g1_i6	2774	Peaxi162Scf00825g00235.1	869	74.04	836	90.41	96.2	213	3	64	2568	36	868	0	Petunia_axillaris	NF-X1|NF-X1
c52559_g1_i4	2273	KN539694.1_FGP007	651	50	626	82.62	96.16	291	7	125	1981	34	644	0	Oryza_longistaminata	LBD|LBD
c49364_g2_i3	1675	snap_masked-scaffold12258-abinit-gene-0.3-mRNA-1	357	63.85	343	61.43	96.08	115	3	155	1174	12	348	2e-136	Castanea_mollissima	C3H|C3H
c40612_g1_i1	607	Sopim12g042010.0.1	127	34.43	122	60.3	96.06	61	2	235	600	9	111	1e-11	Solanum_pimpinellifolium	bHLH|bHLH
c28427_g1_i1	403	Pbr032057.1	76	84.93	73	54.34	96.05	11	0	20	238	2	74	1e-41	Pyrus_bretschneideri	MYB_related|MYB_related
c54194_g1_i2	2538	Cc03_g01230	675	64.04	648	76.6	96	212	11	337	2241	29	668	0	Coffea_canephora	ARR-B|ARR-B
c55611_g1_i1	3876	Peinf101Scf01633g06011.1	1122	68.25	1077	83.36	95.99	313	10	478	3672	63	1122	0	Petunia_inflata	NF-X1|NF-X1
c42537_g1_i1	993	Cc10_g04710	148	73.94	142	42.9	95.95	34	2	136	555	7	147	1e-61	Coffea_canephora	ERF|ERF
c54537_g1_i2	2017	Cc08_g11450	541	67.24	519	77.19	95.93	163	5	462	2015	1	513	0	Coffea_canephora	GATA|GATA
c50254_g1_i1	964	Peaxi162Scf00543g00414.1	295	52.3	283	88.07	95.93	130	3	100	942	16	295	3e-91	Petunia_axillaris	MYB|MYB
c33003_g1_i1	892	Ote100243210021	171	70.73	164	55.16	95.91	44	2	228	719	12	171	8e-67	Ocimum_tenuiflorum	LBD|LBD
c45967_g3_i1	887	DCAR_017942	194	35.48	186	62.91	95.88	109	4	223	753	9	192	5e-26	Daucus_carota	bHLH|bHLH
c50213_g1_i3	880	XP_009612610.1	243	50.64	233	79.43	95.88	92	3	183	878	1	211	3e-45	Nicotiana_tomentosiformis	bHLH|bHLH
c24294_g1_i1	625	cra_locus_2426_iso_7	168	85.09	161	77.28	95.83	22	1	143	625	1	159	4e-76	Catharanthus_roseus	C3H|C3H
c52454_g1_i2	2353	KZV20194.1	527	55.84	505	64.39	95.83	201	10	480	1955	31	526	1e-150	Dorcoceras_hygrometricum	C2H2|C2H2
c48581_g1_i2	1441	Peaxi162Scf00612g00210.1	504	47.2	483	100	95.83	220	10	81	1439	26	503	5e-109	Petunia_axillaris	MYB_related|MYB_related
c55721_g1_i1	4295	Spipo2G0051100	1294	48.31	1240	86.61	95.83	543	16	345	3959	45	1221	0	Spirodela_polyrhiza	LBD|LBD
c48581_g1_i1	1315	Cc02_g12700	478	44.1	458	100	95.82	204	7	81	1313	25	477	2e-89	Coffea_canephora	MYB_related|MYB_related
c49097_g2_i8	1205	Peinf101Scf01380g03014.1	310	61.62	297	73.94	95.81	101	7	151	1023	21	310	6e-79	Petunia_inflata	MYB_related|MYB_related
c48234_g3_i6	1475	XP_011075513.1	357	58.48	342	69.56	95.8	126	5	249	1253	1	333	5e-111	Sesamum_indicum	G2-like|G2-like
c49330_g1_i8	450	PGSC0003DMP400010957	94	95.56	90	60	95.74	4	0	19	288	1	90	6e-58	Solanum_tuberosum	MYB|MYB
c41469_g1_i1	810	TRIUR3_32840-P1	163	45.51	156	57.78	95.71	56	2	152	613	34	162	4e-31	Triticum_urartu	S1Fa-like|S1Fa-like
c51950_g1_i4	1707	XP_011070832.1	393	61.17	376	66.08	95.67	120	8	218	1327	1	356	6e-123	Sesamum_indicum	G2-like|G2-like
c55020_g1_i2	1459	XP_016471560.1	459	58.09	439	90.27	95.64	164	6	162	1451	2	429	2e-155	Nicotiana_tabacum	MYB|MYB
c43436_g1_i3	1275	Traes_6DL_991931CF9.2	251	40.42	240	56.47	95.62	102	5	204	920	44	243	6e-42	Triticum_aestivum	MYB|MYB
c47358_g1_i2	1623	Peinf101Scf00911g08010.1	341	68.4	326	60.26	95.6	90	4	326	1273	19	341	1e-120	Petunia_inflata	bZIP|bZIP
c51645_g1_i1	365	MDP0000272600	68	43.08	65	53.42	95.59	31	1	363	169	9	67	2e-09	Malus_domestica	LBD|LBD
c41844_g1_i1	1279	cra_locus_13768_iso_1	294	59.79	281	65.91	95.58	81	5	226	993	7	280	1e-93	Catharanthus_roseus	MYB|MYB
c46142_g1_i2	1348	SMil_00001908-RA_Salv	315	74.75	301	66.99	95.56	70	4	246	1133	16	315	1e-123	Salvia_miltiorrhiza	C2H2|C2H2
c54707_g1_i1	2507	cra_locus_2213_iso_1	742	69.39	709	84.84	95.55	201	6	9	2093	19	725	0	Catharanthus_roseus	FAR1|FAR1
c51332_g2_i1	1595	XP_015873832.1	382	56.71	365	68.65	95.55	134	7	324	1406	38	382	8e-126	Ziziphus_jujuba	C2H2|C2H2
c52605_g1_i3	2592	PSME_00043819-RA	559	50.37	534	61.81	95.53	243	8	703	2277	38	558	4e-154	Pseudotsuga_menziesii	M-type_MADS|M-type_MADS
c36381_g1_i1	567	kfl00232_0220	67	65.62	64	33.86	95.52	22	0	174	365	1	64	2e-20	Klebsormidium_flaccidum	C2H2|C2H2
c48234_g3_i2	1232	XP_011075513.1	357	59.24	341	83.04	95.52	124	6	226	1227	1	333	3e-112	Sesamum_indicum	G2-like|G2-like
c41578_g2_i1	1341	XP_011083777.1	354	47.93	338	75.62	95.48	128	13	81	998	20	341	9e-63	Sesamum_indicum	G2-like|G2-like
c53228_g1_i4	913	cra_locus_507_iso_1	110	80.95	105	34.5	95.45	18	1	599	913	5	107	2e-51	Catharanthus_roseus	HD-ZIP|HD-ZIP
c34075_g1_i2	1091	XP_011086359.1	328	49.52	313	86.07	95.43	95	9	85	873	1	300	9e-77	Sesamum_indicum	MYB|MYB
c47128_g1_i3	1511	XP_015884746.1	394	37.77	376	74.65	95.43	203	9	233	1321	12	369	9e-74	Ziziphus_jujuba	B3|B3
c50077_g3_i10	1209	Cc03_g05370	238	59.91	227	56.33	95.38	72	2	314	967	20	236	1e-71	Coffea_canephora	bHLH|bHLH
c50077_g3_i13	1229	Cc03_g05370	238	59.91	227	55.41	95.38	72	2	334	987	20	236	1e-71	Coffea_canephora	bHLH|bHLH
c41156_g1_i1	684	PGSC0003DMP400053719	151	62.5	144	63.16	95.36	43	2	67	468	1	143	2e-49	Solanum_tuberosum	HD-ZIP|HD-ZIP
c50676_g1_i2	1528	XP_009799323.1	366	58.45	349	68.52	95.36	120	6	22	1005	22	366	4e-132	Nicotiana_sylvestris	HSF|HSF
c50676_g1_i8	1347	XP_009799323.1	366	58.45	349	77.73	95.36	120	6	22	1005	22	366	6e-133	Nicotiana_sylvestris	HSF|HSF
c48096_g2_i1	1767	XP_011080098.1	490	52.25	467	79.29	95.31	215	6	377	1765	1	463	2e-137	Sesamum_indicum	G2-like|G2-like
c49364_g2_i2	1382	PGSC0003DMP400024157	338	73.6	322	69.9	95.27	82	2	161	1123	16	335	2e-159	Solanum_tuberosum	C3H|C3H
c30236_g1_i1	1508	TRIUR3_13919-P1	105	32	100	19.89	95.24	68	0	352	651	2	101	9e-12	Triticum_urartu	Trihelix|Trihelix
c39116_g1_i1	896	Itr_sc001618.1_g00004.1	230	42.47	219	73.33	95.22	92	6	2	634	38	230	6e-25	Ipomoea_trifida	Dof|Dof
c34517_g1_i2	2199	KZV35598.1	479	49.78	456	62.21	95.2	183	9	1935	592	1	418	3e-142	Dorcoceras_hygrometricum	C2H2|C2H2
c56225_g1_i2	5880	cra_locus_5362_iso_4	1830	63.15	1742	88.88	95.19	551	23	407	5434	25	1741	0	Catharanthus_roseus	MYB_related|MYB_related
c51710_g3_i6	1695	Niben101Scf08060g00005.1	368	48.29	350	61.95	95.11	153	8	375	1352	6	351	6e-64	Nicotiana_benthamiana	ERF|ERF
c53605_g1_i4	2723	Sopim09g007810.0.1	694	66.97	660	72.71	95.1	207	6	225	2189	1	654	0	Solanum_pimpinellifolium	ARF|ARF
c56225_g1_i1	5492	cra_locus_5362_iso_4	1830	63.79	1740	95.05	95.08	555	26	407	5470	25	1741	0	Catharanthus_roseus	MYB_related|MYB_related
c47138_g1_i1	1329	Peaxi162Scf00714g00331.1	305	59.66	290	65.46	95.08	102	4	227	1078	20	300	9e-103	Petunia_axillaris	HSF|HSF
c48501_g1_i4	2065	XP_010098999.1	121	59.13	115	16.71	95.04	47	0	1405	1749	1	115	6e-38	Morus_notabilis	bHLH|bHLH
c51915_g1_i5	1666	Cc11_g06670	382	57.58	363	65.37	95.03	143	4	222	1286	1	360	7e-120	Coffea_canephora	HSF|HSF
c52031_g1_i5	1402	XP_009612763.1	443	48.46	421	90.09	95.03	202	7	146	1396	18	427	2e-116	Nicotiana_tomentosiformis	B3|B3
c51116_g1_i1	1604	WALNUT_00009408-RA	422	54.36	401	75	95.02	128	17	181	1299	1	374	1e-103	Juglans_regia	G2-like|G2-like
c47358_g1_i1	1390	Peinf101Scf00911g08010.1	341	67.28	324	69.93	95.01	92	4	326	1258	19	341	2e-127	Petunia_inflata	bZIP|bZIP
c40956_g1_i2	1499	Bradi2g44117.9.p	533	37.35	506	100	94.93	299	6	2	1471	29	532	6e-99	Brachypodium_distachyon	bHLH|bHLH
c54343_g1_i4	2391	Bradi2g44117.9.p	533	49.41	506	63.49	94.93	251	4	101	1606	20	524	2e-169	Brachypodium_distachyon	bHLH|bHLH
c50855_g1_i1	1241	cra_locus_4752_iso_1	276	65.27	262	63.34	94.93	86	3	210	992	1	258	1e-94	Catharanthus_roseus	SBP|SBP
c53197_g1_i1	3439	MA_102992g0010	296	72.6	281	24.51	94.93	59	6	2336	3124	16	296	3e-115	Picea_abies	MYB_related|MYB_related
c46929_g1_i1	1530	Peaxi162Scf00056g00026.1	314	68.12	298	58.43	94.9	91	3	348	1235	1	296	7e-126	Petunia_axillaris	MYB|MYB
c46050_g1_i1	1371	XP_009802953.1	255	71.07	242	52.95	94.9	67	2	262	978	2	243	5e-106	Nicotiana_sylvestris	C2H2|C2H2
c46050_g1_i2	1354	XP_009802953.1	255	71.49	242	53.62	94.9	67	1	262	981	2	243	2e-108	Nicotiana_sylvestris	C2H2|C2H2
c47136_g2_i5	991	Gorai.009G115000.6	117	80.18	111	33.6	94.87	22	0	520	852	2	112	5e-57	Gossypium_raimondii	NF-YA|NF-YA
c52019_g1_i2	1462	Cc11_g10150	446	46.81	423	86.8	94.84	154	13	294	1460	1	386	2e-103	Coffea_canephora	CO-like|CO-like
c50758_g1_i5	1351	PGSC0003DMP400044725	290	39.64	275	61.07	94.83	123	8	74	787	8	276	2e-50	Solanum_tuberosum	G2-like|G2-like
c46571_g1_i1	1831	cra_locus_7910_iso_2	308	70.89	292	47.84	94.81	50	4	82	852	13	304	3e-118	Catharanthus_roseus	bHLH|bHLH
c54590_g1_i1	2487	XP_011087568.1	710	41.9	673	81.18	94.79	319	17	258	2147	33	676	4e-105	Sesamum_indicum	bHLH|bHLH
c55713_g1_i5	1439	Eucgr.C00449.2.p	305	70.59	289	60.25	94.75	84	1	145	1011	1	288	2e-143	Eucalyptus_grandis	C2H2|C2H2
c55713_g1_i6	4245	Eucgr.C00449.3.p	304	69.79	288	20.35	94.74	85	1	73	930	1	288	3e-132	Eucalyptus_grandis	C2H2|C2H2
c55713_g1_i11	3293	Eucgr.C00449.3.p	304	69.79	288	26.24	94.74	85	1	179	1036	1	288	1e-134	Eucalyptus_grandis	C2H2|C2H2
c46992_g1_i1	1428	GSVIVT01027588001	340	44.41	322	67.65	94.71	119	13	217	1170	75	340	3e-56	Vitis_vinifera	TCP|TCP
c46650_g1_i1	1660	Achn103451	318	52.16	301	54.4	94.65	102	9	314	1207	57	318	7e-53	Actinidia_chinensis	WRKY|WRKY
c51538_g2_i2	2589	PSME_00043819-RA	559	63.89	529	61.3	94.63	175	3	635	2197	38	558	0	Pseudotsuga_menziesii	M-type_MADS|M-type_MADS
c54653_g1_i2	2613	PSME_00043819-RA	559	49.72	529	60.73	94.63	245	5	679	2229	38	557	1e-173	Pseudotsuga_menziesii	M-type_MADS|M-type_MADS
c51710_g3_i1	1523	Niben101Scf08060g00005.1	368	48.28	348	68.55	94.57	152	8	209	1180	8	351	2e-64	Nicotiana_benthamiana	ERF|ERF
c51710_g3_i7	1486	Niben101Scf08060g00005.1	368	48.28	348	70.26	94.57	152	8	172	1143	8	351	2e-64	Nicotiana_benthamiana	ERF|ERF
c50280_g1_i2	2204	Gorai.002G228200.2	470	53.6	444	60.44	94.47	191	8	651	1964	31	465	6e-130	Gossypium_raimondii	bZIP|bZIP
c49261_g1_i3	1457	Neem_15713_f_1	432	60.54	408	84.01	94.44	108	9	258	1373	28	418	4e-140	Azadirachta_indica	C2H2|C2H2
c46557_g1_i3	1528	XP_011090205.1	247	60.09	233	45.75	94.33	77	5	528	1187	1	230	4e-75	Sesamum_indicum	bZIP|bZIP
c27549_g1_i1	1151	Niben101Scf25537g00002.1	229	42.13	216	56.3	94.32	95	8	174	800	13	205	1e-40	Nicotiana_benthamiana	WRKY|WRKY
c47228_g1_i1	1416	Peinf101Scf03573g00007.1	246	39.22	232	49.15	94.31	91	5	321	869	8	238	1e-34	Petunia_inflata	Dof|Dof
c47228_g1_i2	1247	Peinf101Scf03573g00007.1	246	39.22	232	55.81	94.31	91	5	321	869	8	238	8e-35	Petunia_inflata	Dof|Dof
c54163_g2_i1	2447	PSME_00043819-RA	559	52.37	527	64.61	94.28	236	3	637	2190	38	558	0	Pseudotsuga_menziesii	M-type_MADS|M-type_MADS
c52040_g1_i5	1731	cra_locus_9387_iso_5	415	68.29	391	67.76	94.22	108	6	174	1307	16	403	3e-178	Catharanthus_roseus	E2F/DP|E2F/DP
c52907_g1_i1	2354	Kalax.0546s0002.1.p	570	64.43	537	68.44	94.21	186	2	399	1997	32	567	0	Kalanchoe_marnieriana	C2H2|C2H2
c48307_g1_i13	1098	Medtr2g099155.1	241	45.37	227	62.02	94.19	103	5	472	1098	1	224	4e-53	Medicago_truncatula	MYB_related|MYB_related
c54829_g1_i3	1535	Neem_21257_f_1	344	47.84	324	63.32	94.19	113	19	240	1124	6	302	1e-55	Azadirachta_indica	Dof|Dof
c55250_g2_i1	1979	Sme2.5_09179.1_g00003.1	534	55.86	503	76.25	94.19	136	17	598	1977	38	497	3e-131	Solanum_melongena	C2H2|C2H2
c54313_g1_i4	2665	XP_016507148.1	685	31.01	645	72.61	94.16	360	21	827	2665	65	656	4e-68	Nicotiana_tabacum	Nin-like|Nin-like
c42153_g1_i1	623	Sme2.5_00669.1_g00014.1	85	61.25	80	38.52	94.12	29	2	65	301	4	82	1e-24	Solanum_melongena	ZF-HD|ZF-HD
c42153_g1_i2	664	Sme2.5_00669.1_g00014.1	85	61.25	80	36.14	94.12	29	2	65	301	4	82	2e-24	Solanum_melongena	ZF-HD|ZF-HD
c42153_g1_i3	687	Sme2.5_00669.1_g00014.1	85	61.25	80	34.93	94.12	29	2	69	305	4	82	2e-24	Solanum_melongena	ZF-HD|ZF-HD
c55275_g1_i2	4053	Thhalv10012473m	1222	40.35	1150	85.12	94.11	668	12	393	3830	86	1221	0	Eutrema_salsugineum	C2H2|C2H2
c48857_g1_i10	2734	PGSC0003DMP400022848	321	40.4	302	33.14	94.08	154	9	1867	2730	7	296	2e-36	Solanum_tuberosum	bHLH|bHLH
c50153_g1_i2	2244	WALNUT_00030707-RA	590	43.78	555	74.2	94.07	250	14	336	1853	41	582	8e-123	Juglans_regia	TALE|TALE
c50709_g1_i3	1316	SMil_00027756-RA_Salv	100	37.23	94	21.43	94	54	3	793	1059	6	99	6e-12	Salvia_miltiorrhiza	bHLH|bHLH
c49517_g2_i1	959	Manes.08G091800.1.p	163	70.59	153	47.86	93.87	39	4	140	592	1	149	2e-37	Manihot_esculenta	YABBY|YABBY
c45028_g2_i1	1143	XP_011090395.1	212	85.43	199	52.23	93.87	24	4	280	876	19	212	3e-119	Sesamum_indicum	YABBY|YABBY
c46047_g1_i1	1426	WALNUT_00009408-RA	422	52.27	396	83.31	93.84	134	18	337	1425	1	374	5e-101	Juglans_regia	G2-like|G2-like
c50719_g1_i5	1398	Eucgr.E02744.3.p	129	51.24	121	25.97	93.8	57	1	728	1084	6	126	2e-39	Eucalyptus_grandis	C2H2|C2H2
c50719_g1_i6	1378	Eucgr.E02744.3.p	129	50.41	121	26.34	93.8	58	1	716	1072	6	126	8e-37	Eucalyptus_grandis	C2H2|C2H2
c50719_g1_i7	1682	Eucgr.E02744.3.p	129	50.41	121	21.58	93.8	58	1	716	1072	6	126	2e-36	Eucalyptus_grandis	C2H2|C2H2
c48316_g1_i5	1327	Pbr039864.1	370	42.65	347	78.45	93.78	154	11	135	1103	45	370	3e-59	Pyrus_bretschneideri	MYB|MYB
c68772_g1_i1	362	Manes.07G046000.1.p	112	69.52	105	87.02	93.75	32	0	35	349	1	105	5e-49	Manihot_esculenta	M-type_MADS|M-type_MADS
c33384_g1_i2	706	XP_011074583.1	144	57.04	135	57.37	93.75	55	2	129	527	7	140	9e-45	Sesamum_indicum	bZIP|bZIP
c55567_g1_i2	2247	Cc05_g15790	730	57.02	684	91.32	93.7	231	17	312	2222	1	668	0	Coffea_canephora	WRKY|WRKY
c49872_g2_i3	1987	Cc11_g17270	270	65.22	253	38.2	93.7	76	8	277	1008	1	250	9e-88	Coffea_canephora	TCP|TCP
c56024_g1_i2	3475	C.cajan_44612	663	34.78	621	53.61	93.67	296	18	1729	3390	85	663	6e-79	Cajanus_cajan	S1Fa-like|S1Fa-like
c48449_g1_i1	881	Ote100228090041	268	58.96	251	85.47	93.66	91	5	125	874	1	240	6e-86	Ocimum_tenuiflorum	NF-YC|NF-YC
c53408_g1_i2	2659	AHYPO_019315-RA	707	52.72	662	74.69	93.64	269	8	453	2405	75	703	0	Amaranthus_hypochondriacus	bHLH|bHLH
c43543_g1_i1	1008	Cc10_g04280	235	64.55	220	65.48	93.62	76	2	26	682	1	219	3e-89	Coffea_canephora	B3|B3
c55238_g2_i1	2413	XP_016482449.1	329	57.79	308	38.29	93.62	123	4	1497	2411	12	315	3e-109	Nicotiana_tabacum	SBP|SBP
c51703_g1_i1	1996	Gorai.001G003200.1	625	38.8	585	87.93	93.6	300	12	208	1884	50	602	5e-89	Gossypium_raimondii	S1Fa-like|S1Fa-like
c51402_g2_i1	1527	Peaxi162Scf01149g00023.1	421	50	394	77.41	93.59	144	13	193	1263	44	421	4e-70	Petunia_axillaris	ERF|ERF
c51796_g2_i5	1688	Jcr4S08531.10	384	56.27	359	63.8	93.49	120	14	19	1059	1	334	3e-99	Jatropha_curcas	G2-like|G2-like
c40169_g1_i1	686	cra_locus_86624_iso_1	138	55.04	129	56.41	93.48	58	0	184	570	8	136	2e-41	Catharanthus_roseus	NF-YC|NF-YC
c45633_g1_i1	1476	cra_locus_1156_iso_1	397	74.39	371	75.41	93.45	78	3	135	1196	1	371	2e-151	Catharanthus_roseus	MYB|MYB
c54259_g2_i3	2145	XP_011077474.1	533	56.83	498	69.65	93.43	184	8	336	1793	33	511	2e-170	Sesamum_indicum	MYB|MYB
c53641_g1_i1	2558	XP_011085020.1	743	65.27	694	81.39	93.41	191	9	2	2059	88	739	0	Sesamum_indicum	GRAS|GRAS
c53641_g1_i2	2652	XP_011085020.1	743	65.27	694	78.51	93.41	191	9	2	2059	88	739	0	Sesamum_indicum	GRAS|GRAS
c50044_g1_i2	1679	Ote100176820031	332	60.65	310	55.39	93.37	101	4	253	1182	1	289	2e-94	Ocimum_tenuiflorum	MYB_related|MYB_related
c52791_g1_i5	1790	XP_009613291.1	633	42.3	591	99.05	93.36	270	11	2	1639	63	627	4e-132	Nicotiana_tomentosiformis	NAC|NAC
c51402_g2_i2	1853	Peaxi162Scf01149g00023.1	421	49.87	393	63.63	93.35	147	12	208	1281	44	421	2e-68	Petunia_axillaris	ERF|ERF
c54306_g1_i6	2034	ORUFI09G04390.1	615	57.32	574	84.66	93.33	126	9	171	1811	3	484	2e-173	Oryza_rufipogon	WRKY|WRKY
c50016_g1_i3	2441	KZV35598.1	479	48.99	447	54.94	93.32	214	5	309	1637	1	437	9e-149	Dorcoceras_hygrometricum	C2H2|C2H2
c46902_g1_i3	1464	Achn348261	433	50	404	82.79	93.3	170	11	29	1198	43	428	6e-90	Actinidia_chinensis	MYB_related|MYB_related
c50603_g2_i3	1042	PGSC0003DMP400034430	224	62.2	209	60.17	93.3	77	2	68	688	1	209	2e-69	Solanum_tuberosum	WRKY|WRKY
c40487_g1_i2	2093	Gorai.001G003200.1	625	34.99	583	83.56	93.28	342	12	234	1973	46	594	3e-91	Gossypium_raimondii	S1Fa-like|S1Fa-like
c47136_g2_i2	718	GSVIVT01021622001	208	70.1	194	81.06	93.27	57	1	1	579	10	203	2e-77	Vitis_vinifera	NF-YA|NF-YA
c47136_g2_i6	1883	GSVIVT01021622001	208	72.68	194	30.91	93.27	52	1	874	1452	10	203	2e-67	Vitis_vinifera	NF-YA|NF-YA
c42888_g2_i1	2066	Bradi2g44117.9.p	533	46.68	497	72.17	93.25	261	3	400	1878	36	532	7e-162	Brachypodium_distachyon	bHLH|bHLH
c46531_g2_i2	1396	CA01g07270	206	67.19	192	41.26	93.2	46	4	620	1156	19	206	7e-76	Capsicum_annuum	bHLH|bHLH
c54456_g1_i2	2284	Peaxi162Scf00052g01817.1	558	48.08	520	68.3	93.19	233	12	459	1943	6	513	5e-101	Petunia_axillaris	bHLH|bHLH
c54748_g1_i4	2522	Cc02_g03270	821	62.88	765	91	93.18	273	9	116	2392	62	821	0	Coffea_canephora	HD-ZIP|HD-ZIP
c54707_g1_i3	2864	Achn346681	747	68.39	696	72.91	93.17	203	7	303	2351	11	702	0	Actinidia_chinensis	FAR1|FAR1
c45947_g1_i1	1367	cra_locus_3280_iso_1	146	62.5	136	29.85	93.15	50	1	661	1065	5	140	4e-50	Catharanthus_roseus	bZIP|bZIP
c51882_g1_i2	2662	cra_locus_13048_iso_1	378	67.33	352	39.67	93.12	109	2	772	1827	25	370	2e-144	Catharanthus_roseus	C2H2|C2H2
c51882_g1_i3	2410	cra_locus_13048_iso_1	378	67.05	352	43.82	93.12	110	2	392	1447	25	370	2e-145	Catharanthus_roseus	C2H2|C2H2
c51882_g1_i5	2541	cra_locus_13048_iso_1	378	67.05	352	41.56	93.12	110	2	392	1447	25	370	5e-145	Catharanthus_roseus	C2H2|C2H2
c55944_g1_i1	3643	Bostr.7128s0454.1.p	970	32.78	903	74.36	93.09	588	8	367	3021	69	970	3e-149	Boechera_stricta	bHLH|bHLH
c55944_g1_i2	3642	Bostr.7128s0454.1.p	970	32.78	903	74.38	93.09	588	8	367	3021	69	970	4e-149	Boechera_stricta	bHLH|bHLH
c44867_g1_i3	1511	30131.m007078	159	58.11	148	29.38	93.08	53	3	797	1216	13	159	3e-48	Ricinus_communis	bZIP|bZIP
c44460_g1_i4	1046	maker-scaffold04297-augustus-gene-0.15-mRNA-1	216	68.66	201	57.65	93.06	57	2	151	753	1	195	6e-66	Castanea_mollissima	ERF|ERF
c50399_g2_i1	2863	NNU_021176-RA	187	54.02	174	18.23	93.05	59	4	1499	993	4	161	8e-42	Nelumbo_nucifera	ERF|ERF
c56311_g1_i1	6233	cra_locus_10750_iso_1	1217	52.83	1132	54.48	93.02	468	28	2470	5721	4	1117	0	Catharanthus_roseus	MYB_related|MYB_related
c42772_g1_i2	917	XP_016438108.1	301	65	280	91.6	93.02	85	6	84	917	3	271	8e-122	Nicotiana_tabacum	EIL|EIL
c28691_g1_i1	336	DCAR_019534	100	67.74	93	83.04	93	24	2	39	308	1	90	2e-39	Daucus_carota	MYB_related|MYB_related
c54317_g1_i3	1992	XP_009597068.1	357	44.88	332	50	93	167	6	1009	1992	6	325	3e-52	Nicotiana_tomentosiformis	bHLH|bHLH
c55173_g1_i6	2142	XP_016481145.1	698	53	649	90.9	92.98	282	12	224	2140	1	636	7e-179	Nicotiana_tabacum	MYB_related|MYB_related
c46353_g1_i5	794	GSVIVT01015567001	185	76.16	172	64.99	92.97	24	6	285	794	1	157	8e-76	Vitis_vinifera	YABBY|YABBY
c46353_g1_i9	593	GSVIVT01015567001	185	76.16	172	87.02	92.97	24	6	84	593	1	157	8e-77	Vitis_vinifera	YABBY|YABBY
c45690_g1_i3	928	XP_010924662.1	256	50.84	238	76.94	92.97	82	3	103	711	17	254	2e-71	Elaeis_guineensis	HB-other|HB-other
c41832_g1_i2	1107	GSVIVT01033902001	239	53.6	222	60.16	92.89	64	4	436	1044	1	202	4e-59	Vitis_vinifera	B3|B3
c48125_g1_i7	895	Peinf101Scf00997g00004.1	365	45.72	339	100	92.88	94	9	108	857	2	339	3e-75	Petunia_inflata	GRF|GRF
c40154_g1_i2	696	Itr_sc000157.1_g00014.1	154	63.64	143	61.64	92.86	46	2	16	438	1	139	2e-43	Ipomoea_trifida	ERF|ERF
c47136_g2_i4	924	GSVIVT01021622001	208	69.95	193	62.66	92.79	57	1	1	576	10	202	3e-74	Vitis_vinifera	NF-YA|NF-YA
c55470_g1_i2	3364	Cc01_g03550	870	34.2	807	71.97	92.76	487	12	246	2645	4	773	2e-119	Coffea_canephora	ERF|ERF
c53470_g2_i1	1140	Peinf101Ctg13741889g00003.1	359	64.86	333	87.63	92.76	105	7	152	1138	1	325	4e-141	Petunia_inflata	HD-ZIP|HD-ZIP
c53470_g2_i4	1377	Peinf101Ctg13741889g00003.1	359	64.86	333	72.55	92.76	105	7	389	1375	1	325	2e-139	Petunia_inflata	HD-ZIP|HD-ZIP
c49050_g1_i1	1550	PGSC0003DMP400056643	124	45.22	115	22.26	92.74	58	2	388	732	15	124	3e-23	Solanum_tuberosum	bHLH|bHLH
c49050_g1_i2	3533	PGSC0003DMP400056643	124	45.22	115	9.77	92.74	58	2	899	1243	15	124	3e-22	Solanum_tuberosum	bHLH|bHLH
c53058_g1_i3	1867	Cc09_g01430	554	63.94	513	82.43	92.6	145	16	226	1701	24	517	4e-165	Coffea_canephora	WRKY|WRKY
c53058_g1_i4	2080	Cc09_g01430	554	63.16	513	73.99	92.6	149	16	195	1670	24	517	5e-167	Coffea_canephora	WRKY|WRKY
c48125_g1_i3	773	Peinf101Scf00997g00004.1	365	44.08	338	100	92.6	95	11	17	763	31	363	5e-66	Petunia_inflata	GRF|GRF
c43800_g2_i2	1106	Cc10_g09390	229	75.47	212	57.5	92.58	51	1	179	814	15	225	4e-108	Coffea_canephora	MIKC_MADS|MIKC_MADS
c36140_g1_i1	786	PSME_00001522-RA	134	34.68	124	47.33	92.54	69	2	82	426	7	127	8e-17	Pseudotsuga_menziesii	bZIP|bZIP
c36140_g1_i2	727	PSME_00001522-RA	134	34.68	124	51.17	92.54	69	2	82	426	7	127	6e-17	Pseudotsuga_menziesii	bZIP|bZIP
c48222_g1_i2	1482	XP_009597556.1	467	41.9	432	87.45	92.51	202	11	92	1285	31	447	1e-75	Nicotiana_tomentosiformis	GRF|GRF
c46862_g1_i3	967	XP_009804704.1	160	55.41	148	45.92	92.5	61	3	206	643	1	145	6e-46	Nicotiana_sylvestris	MIKC_MADS|MIKC_MADS
c46862_g1_i10	930	XP_009804704.1	160	55.41	148	47.74	92.5	61	3	195	632	1	145	5e-46	Nicotiana_sylvestris	MIKC_MADS|MIKC_MADS
c49851_g1_i2	1326	cra_locus_1884_iso_4	332	62.87	307	69.46	92.47	110	2	351	1268	29	332	3e-131	Catharanthus_roseus	bHLH|bHLH
c50061_g4_i2	1869	CA10g14960	264	71.31	244	39.17	92.42	50	1	60	731	14	257	2e-98	Capsicum_annuum	MYB_related|MYB_related
c43071_g3_i1	473	Jcr4S06166.60	66	93.44	61	38.69	92.42	4	0	195	377	1	61	6e-33	Jatropha_curcas	M-type_MADS|M-type_MADS
c34016_g1_i1	629	Peaxi162Scf00003g00253.1	171	51.27	158	75.36	92.4	66	5	177	626	17	171	9e-44	Petunia_axillaris	C2H2|C2H2
c37065_g1_i1	1336	Peinf101Scf02382g03038.1	355	51.83	328	73.65	92.39	148	5	66	1043	1	320	1e-95	Petunia_inflata	WRKY|WRKY
c50454_g1_i1	1131	Itr_sc000193.1_g00017.1	341	64.13	315	83.55	92.38	82	7	3	857	28	341	1e-120	Ipomoea_trifida	bZIP|bZIP
c50791_g1_i6	1640	Itr_sc000363.1_g00016.1	380	49	351	64.21	92.37	157	5	186	1199	1	342	2e-89	Ipomoea_trifida	G2-like|G2-like
c49504_g1_i1	1386	cra_locus_8807_iso_2	406	50.67	375	81.17	92.36	169	7	2	1081	30	403	2e-85	Catharanthus_roseus	Nin-like|Nin-like
c38802_g1_i1	705	Sopen02g029530.1	144	56.39	133	56.6	92.36	42	4	1	396	26	143	2e-29	Solanum_pennellii	bZIP|bZIP
c46130_g1_i1	1271	XP_015875946.1	301	68.71	278	65.62	92.36	80	4	282	1094	24	301	3e-117	Ziziphus_jujuba	C3H|C3H
c36457_g1_i2	875	Aqcoe4G071700.3.p	65	86.67	60	20.57	92.31	8	0	219	398	1	60	2e-21	Aquilegia_coerulea	C2H2|C2H2
c56177_g1_i2	3105	cra_locus_8413_iso_3	272	72.91	251	24.25	92.28	66	1	1997	2743	15	265	1e-101	Catharanthus_roseus	FAR1|FAR1
c50818_g1_i4	1368	Peinf101Scf01556g09036.1	336	60.65	310	67.98	92.26	111	7	53	973	1	302	2e-122	Petunia_inflata	NAC|NAC
c54883_g1_i3	1998	cra_locus_2619_iso_4	652	66.56	601	90.24	92.18	192	8	214	1998	1	598	0	Catharanthus_roseus	ARF|ARF
c23905_g1_i1	1942	Gorai.001G003200.1	625	32.64	576	88.98	92.16	339	14	21	1676	3	553	3e-80	Gossypium_raimondii	S1Fa-like|S1Fa-like
c49630_g1_i2	1907	Peinf101Scf01482g03021.1	357	70.52	329	51.76	92.16	92	4	674	1654	32	357	2e-163	Petunia_inflata	C3H|C3H
c54882_g1_i4	1520	XP_016450868.1	485	49.66	447	88.22	92.16	134	9	210	1520	1	366	2e-110	Nicotiana_tabacum	bZIP|bZIP
c43332_g1_i3	856	cra_locus_1814_iso_1	203	52.94	187	65.54	92.12	66	4	353	856	16	199	1e-54	Catharanthus_roseus	SBP|SBP
c50553_g2_i1	1803	Cc02_g11290	341	62.1	314	52.25	92.08	113	4	233	1159	1	313	3e-103	Coffea_canephora	GATA|GATA
c47136_g2_i1	1106	DCAR_003855	150	78.26	138	37.43	92	27	2	363	770	14	150	7e-68	Daucus_carota	NF-YA|NF-YA
c33345_g1_i1	562	Tp57577_TGAC_v2_mRNA38845	150	93.48	138	73.67	92	9	0	149	562	5	142	2e-83	Trifolium_pratense	NAC|NAC
c49945_g2_i3	1430	XP_011069762.1	325	59.53	299	62.73	92	97	6	333	1169	1	295	4e-115	Sesamum_indicum	MIKC_MADS|MIKC_MADS
c52731_g1_i3	2903	KHN44800.1	749	51.81	689	71.2	91.99	295	10	469	2460	58	734	0	Glycine_soja	bHLH|bHLH
c44110_g1_i5	678	Medtr4g081370.1	237	66.51	218	96.46	91.98	56	3	74	676	3	220	2e-71	Medicago_truncatula	bHLH|bHLH
c54293_g3_i1	2513	XP_011089500.1	735	50.89	676	80.7	91.97	264	14	378	2300	93	735	0	Sesamum_indicum	GRAS|GRAS
c49143_g2_i2	1782	Migut.H00727.2.p	434	44.61	399	67.17	91.94	177	10	346	1467	1	380	9e-93	Mimulus_guttatus	NAC|NAC
c44867_g1_i2	1562	Cc00_g15080	161	59.46	148	28.43	91.93	45	3	796	1206	18	161	9e-47	Coffea_canephora	bZIP|bZIP
c47186_g1_i1	996	MDP0000181937	161	54.73	148	44.58	91.93	66	1	430	870	3	150	9e-55	Malus_domestica	C2H2|C2H2
c47186_g1_i5	1416	MDP0000181937	161	56.08	148	31.36	91.93	64	1	577	1017	3	150	4e-54	Malus_domestica	C2H2|C2H2
c52580_g1_i4	1569	Thecc1EG034106t1	160	66.67	147	28.11	91.88	42	3	579	1016	20	160	7e-50	Theobroma_cacao	bZIP|bZIP
c48222_g1_i1	1489	XP_009597556.1	467	42.19	429	86.43	91.86	204	11	102	1292	31	447	6e-76	Nicotiana_tomentosiformis	GRF|GRF
c56129_g1_i2	3527	Cc01_g03550	870	32.67	799	67.96	91.84	411	17	641	2839	36	773	1e-96	Coffea_canephora	ERF|ERF
c45288_g1_i1	1263	Cc05_g09250	245	76.44	225	53.44	91.84	41	4	339	1013	33	245	2e-113	Coffea_canephora	MIKC_MADS|MIKC_MADS
c45288_g1_i2	1194	Cc05_g09250	245	76.44	225	56.53	91.84	41	4	270	944	33	245	1e-113	Coffea_canephora	MIKC_MADS|MIKC_MADS
c48491_g2_i3	1252	Ote100054180051	147	65.93	135	32.35	91.84	41	2	513	917	18	147	2e-46	Ocimum_tenuiflorum	GATA|GATA
c52180_g1_i1	1659	XP_011075874.1	623	48.78	572	100	91.81	214	14	16	1536	2	559	4e-156	Sesamum_indicum	NAC|NAC
c53263_g1_i2	1961	Cc01_g15290	487	44.3	447	68.38	91.79	203	9	230	1555	82	487	8e-87	Coffea_canephora	MYB_related|MYB_related
c54072_g1_i5	2716	XP_016472170.1	694	58.56	637	70.36	91.79	243	10	843	2711	10	639	0	Nicotiana_tabacum	ARR-B|ARR-B
c53191_g1_i2	2058	Achn127991	474	71.49	435	63.41	91.77	109	5	395	1669	1	430	0	Actinidia_chinensis	TALE|TALE
c53191_g1_i5	1776	Achn127991	474	73.56	435	73.48	91.77	102	4	417	1697	1	430	0	Actinidia_chinensis	TALE|TALE
c53458_g2_i3	2681	DCAR_001795	725	41.95	665	74.41	91.72	348	11	437	2335	1	659	1e-120	Daucus_carota	bHLH|bHLH
c53673_g1_i1	1679	Eucgr.C00958.3.p	483	57.56	443	79.15	91.72	140	9	24	1334	73	473	1e-136	Eucalyptus_grandis	NAC|NAC
c55173_g1_i1	1986	XP_009785792.1	695	52.9	637	96.22	91.65	280	12	97	1986	1	624	1e-173	Nicotiana_sylvestris	MYB_related|MYB_related
c51589_g2_i3	2854	Traes_5DL_519330E98.2	347	41.51	318	33.43	91.64	175	3	1475	2401	13	328	4e-67	Triticum_aestivum	bHLH|bHLH
c55082_g1_i4	4053	Araip.YX9Q9	489	35.49	448	33.16	91.62	218	11	1510	2826	100	485	5e-66	Arachis_ipaensis	MYB_related|MYB_related
c53750_g1_i1	3128	Cc07_g12410	845	76.36	774	74.23	91.6	166	7	845	3127	1	770	0	Coffea_canephora	ARF|ARF
c49500_g2_i6	1844	NNU_014337-RA	464	39.53	425	69.14	91.59	186	13	228	1373	1	397	2e-54	Nelumbo_nucifera	C3H|C3H
c47074_g1_i1	1353	orange1.1g041420m	309	43.82	283	62.75	91.59	123	7	334	1101	36	309	5e-45	Citrus_sinensis	Dof|Dof
c47327_g1_i1	2644	NNU_008604-RA	723	33.23	662	75.11	91.56	401	6	243	2216	21	645	2e-115	Nelumbo_nucifera	MYB_related|MYB_related
c51192_g1_i5	1760	HL.SW.v1.0.G022446.1	307	71.17	281	47.9	91.53	77	4	683	1519	27	305	5e-140	Humulus_lupulus	MYB|MYB
c43541_g1_i1	1014	Achn312401	224	52.2	205	60.65	91.52	60	7	270	869	49	220	5e-45	Actinidia_chinensis	ERF|ERF
c50945_g1_i3	1872	Niben101Scf03993g06007.1	212	74.23	194	31.09	91.51	45	2	333	914	24	212	1e-88	Nicotiana_benthamiana	MYB|MYB
c50676_g1_i1	1202	Cc08_g10810	364	59.76	333	83.11	91.48	115	7	4	951	29	359	3e-123	Coffea_canephora	HSF|HSF
c50676_g1_i3	1850	Cc08_g10810	364	59.76	333	54	91.48	115	7	4	951	29	359	3e-120	Coffea_canephora	HSF|HSF
c49696_g1_i1	1112	GSVIVT01031718001	305	48.03	279	75.27	91.48	133	5	221	1039	3	275	7e-66	Vitis_vinifera	bHLH|bHLH
c46279_g2_i6	1049	XP_009625854.1	245	74.11	224	64.06	91.43	46	3	372	1040	1	213	9e-100	Nicotiana_tomentosiformis	MIKC_MADS|MIKC_MADS
c53982_g2_i2	2559	XP_009610632.1	812	48.79	742	86.99	91.38	236	29	284	2305	141	806	9e-134	Nicotiana_tomentosiformis	bZIP|bZIP
c48006_g1_i1	2154	Cc02_g33420	578	43.94	528	73.54	91.35	239	12	307	1821	62	555	2e-109	Coffea_canephora	HB-other|HB-other
c48353_g1_i1	1217	Bostr.13158s0058.1.p	311	38.03	284	70.01	91.32	122	8	174	914	1	267	5e-34	Boechera_stricta	C2H2|C2H2
c49851_g1_i1	1332	cra_locus_1884_iso_4	332	63.7	303	68.24	91.27	102	4	334	1233	35	332	2e-127	Catharanthus_roseus	bHLH|bHLH
c45967_g1_i1	760	DCAR_017942	194	40.68	177	69.87	91.24	92	6	189	689	12	185	3e-28	Daucus_carota	bHLH|bHLH
c46837_g1_i11	1435	Gh_A12G1263	273	54.22	249	52.06	91.21	110	2	276	1016	3	249	2e-87	Gossypium_hirsutum	bZIP|bZIP
c50531_g1_i2	1671	Sopen08g024600.1	361	66.26	329	59.07	91.14	108	3	362	1345	27	353	5e-148	Solanum_pennellii	GRF|GRF
c50531_g1_i3	1960	Sopen08g024600.1	361	66.26	329	50.36	91.14	108	3	362	1345	27	353	1e-146	Solanum_pennellii	GRF|GRF
c50531_g1_i6	1690	Sopen08g024600.1	361	67.17	329	58.4	91.14	105	3	362	1345	27	353	4e-150	Solanum_pennellii	GRF|GRF
c50531_g1_i9	1390	Sopen08g024600.1	361	67.48	329	71.01	91.14	104	3	277	1260	27	353	2e-153	Solanum_pennellii	GRF|GRF
c43332_g1_i1	897	cra_locus_1814_iso_1	203	55.14	185	61.87	91.13	65	5	394	897	16	199	4e-55	Catharanthus_roseus	SBP|SBP
c52985_g1_i6	3217	XP_013628248.1	868	35.52	791	73.76	91.13	467	19	323	2656	20	780	5e-129	Brassica_oleracea	B3|B3
c56173_g1_i4	4791	XP_013628248.1	868	41.59	791	49.53	91.13	442	10	1711	4062	7	784	0	Brassica_oleracea	B3|B3
c40616_g1_i3	2551	Cc03_g00950	597	48.71	544	63.97	91.12	274	3	750	2375	56	596	3e-172	Coffea_canephora	GRAS|GRAS
c52859_g1_i2	2960	AHYPO_019315-RA	707	60.09	644	65.27	91.09	239	6	806	2719	74	705	0	Amaranthus_hypochondriacus	bHLH|bHLH
c50575_g1_i3	1869	Potri.015G065400.1	314	58.39	286	45.91	91.08	103	6	788	1627	39	314	7e-86	Populus_trichocarpa	HD-ZIP|HD-ZIP
c54163_g3_i6	2130	PSME_00043819-RA	559	49.31	509	71.69	91.06	240	4	619	2118	38	537	3e-161	Pseudotsuga_menziesii	M-type_MADS|M-type_MADS
c56136_g1_i1	7522	Neem_4779_f_10	2553	57.1	2324	92.69	91.03	856	31	492	7133	46	2338	0	Azadirachta_indica	bHLH|bHLH
c55082_g1_i10	3821	Araip.YX9Q9	489	35.28	445	34.94	91	217	11	1287	2594	103	485	8e-65	Arachis_ipaensis	MYB_related|MYB_related
c45759_g1_i6	808	SMil_00027756-RA_Salv	100	31.87	91	33.79	91	52	4	178	441	16	99	5e-06	Salvia_miltiorrhiza	bHLH|bHLH
c52713_g1_i1	1489	cra_locus_2010_iso_3	466	58.02	424	85.43	90.99	162	3	5	1240	46	465	8e-163	Catharanthus_roseus	C3H|C3H
c50676_g1_i6	1580	XP_011099060.1	376	61.11	342	64.94	90.96	116	5	31	1005	35	376	2e-132	Sesamum_indicum	HSF|HSF
c55031_g1_i1	3146	XP_011080160.1	741	48.14	673	64.18	90.82	263	24	863	2794	126	741	4e-146	Sesamum_indicum	B3|B3
c55249_g1_i2	1307	Cc08_g01580	379	61.92	344	78.96	90.77	121	6	125	1132	37	378	1e-142	Coffea_canephora	SRS|SRS
c55633_g1_i1	3628	MDP0000305994	715	31.43	649	53.67	90.77	365	23	1486	3315	103	710	1e-53	Malus_domestica	S1Fa-like|S1Fa-like
c54650_g1_i2	2889	Bostr.7128s0454.1.p	970	33.64	880	91.38	90.72	571	9	280	2889	85	961	2e-168	Boechera_stricta	bHLH|bHLH
c46866_g1_i3	1029	MDP0000181937	161	50.68	146	42.57	90.68	71	1	578	1012	3	148	1e-46	Malus_domestica	C2H2|C2H2
c42251_g1_i1	1679	Bradi2g44117.9.p	533	38.72	483	86.3	90.62	281	5	119	1525	43	524	3e-105	Brachypodium_distachyon	bHLH|bHLH
c49794_g1_i1	1395	Peaxi162Scf01312g00064.1	352	53.29	319	68.6	90.62	128	3	114	1058	1	302	4e-108	Petunia_axillaris	M-type_MADS|M-type_MADS
c42075_g1_i1	868	Cc07_g04440	245	77.03	222	76.73	90.61	47	3	2	664	27	245	4e-110	Coffea_canephora	MIKC_MADS|MIKC_MADS
c43905_g2_i3	1365	XP_015886660.1	245	49.1	222	48.79	90.61	86	7	429	1091	42	237	5e-56	Ziziphus_jujuba	MYB_related|MYB_related
c45303_g1_i4	938	XP_016434462.1	234	66.04	212	67.8	90.6	66	3	1	621	12	222	3e-95	Nicotiana_tabacum	B3|B3
c40001_g1_i2	1083	FANhyb_icon00000995_a.1.g00001.1	191	35.26	173	47.92	90.58	110	2	508	1026	21	191	9e-31	Fragaria_x	ananassa
c55654_g3_i1	960	cra_locus_14377_iso_4	53	72.92	48	15	90.57	13	0	400	543	1	48	1e-14	Catharanthus_roseus	MYB_related|MYB_related
c55654_g3_i2	740	cra_locus_14377_iso_4	53	72.92	48	19.46	90.57	13	0	180	323	1	48	5e-15	Catharanthus_roseus	MYB_related|MYB_related
c49162_g1_i1	1468	XP_011099313.1	360	57.36	326	66.62	90.56	111	6	145	1080	12	323	3e-84	Sesamum_indicum	MYB|MYB
c52053_g2_i1	685	PEQU_40599	127	53.91	115	50.36	90.55	31	2	77	418	17	110	7e-33	Phalaenopsis_equestris	SBP|SBP
c52053_g2_i7	600	PEQU_40599	127	53.91	115	57.5	90.55	31	2	77	418	17	110	3e-33	Phalaenopsis_equestris	SBP|SBP
c46897_g3_i2	2422	kfl00190_0180	738	64.82	668	82.74	90.51	153	5	259	2073	56	704	0	Klebsormidium_flaccidum	bHLH|bHLH
c47470_g1_i2	1218	XP_016459247.1	137	43.55	124	30.54	90.51	59	1	313	651	1	124	1e-27	Nicotiana_tabacum	C2H2|C2H2
c47470_g1_i3	1372	XP_016459247.1	137	43.55	124	27.11	90.51	59	1	258	596	1	124	7e-27	Nicotiana_tabacum	C2H2|C2H2
c47470_g1_i6	1247	XP_016459247.1	137	43.55	124	29.83	90.51	59	1	406	744	1	124	3e-27	Nicotiana_tabacum	C2H2|C2H2
c47470_g1_i7	1583	XP_016459247.1	137	43.55	124	23.5	90.51	59	1	416	754	1	124	6e-27	Nicotiana_tabacum	C2H2|C2H2
c46633_g1_i3	1359	XP_011091560.1	168	62.5	152	33.55	90.48	55	2	820	1275	18	167	4e-54	Sesamum_indicum	bHLH|bHLH
c53457_g5_i2	1424	Peaxi162Scf00290g00115.1	429	54.12	388	81.74	90.44	140	13	274	1422	1	355	7e-95	Petunia_axillaris	bZIP|bZIP
c50120_g1_i6	897	GSVIVT01031852001	355	32.09	321	100	90.42	148	12	112	894	14	324	1e-32	Vitis_vinifera	B3|B3
c55886_g1_i1	2572	SMil_00022205-RA_Salv	830	72.8	750	87.48	90.36	187	7	2	2215	25	769	0	Salvia_miltiorrhiza	ARF|ARF
c35104_g1_i1	985	Gh_A08G1419	216	43.59	195	59.39	90.28	82	4	133	687	36	212	1e-35	Gossypium_hirsutum	C2H2|C2H2
c53113_g1_i3	1967	Cc01_g21680	462	71.94	417	63.6	90.26	109	3	609	1835	46	462	0	Coffea_canephora	MYB_related|MYB_related
c53086_g1_i3	2690	Gh_D07G0033	625	37.41	564	62.9	90.24	282	18	760	2412	89	594	6e-86	Gossypium_hirsutum	S1Fa-like|S1Fa-like
c54707_g1_i2	2947	Achn346681	747	69.44	674	68.61	90.23	189	7	303	2285	11	680	0	Actinidia_chinensis	FAR1|FAR1
c46279_g2_i7	1033	XP_009625854.1	245	76.02	221	64.18	90.2	51	2	372	1031	1	220	1e-105	Nicotiana_tomentosiformis	MIKC_MADS|MIKC_MADS
c48307_g1_i14	1347	DCAR_028418	112	53.47	101	22.49	90.18	45	1	502	804	13	111	1e-25	Daucus_carota	MYB_related|MYB_related
c46859_g1_i2	1211	Cc11_g04980	315	46.13	284	70.36	90.16	121	12	119	940	1	262	3e-55	Coffea_canephora	G2-like|G2-like
c46859_g1_i4	1071	Cc11_g04980	315	46.13	284	79.55	90.16	121	12	169	990	1	262	6e-56	Coffea_canephora	G2-like|G2-like
c54574_g2_i2	2805	Itr_sc000579.1_g00014.1	803	52.62	724	77.43	90.16	236	19	594	2639	145	803	1e-175	Ipomoea_trifida	bZIP|bZIP
c44588_g2_i3	1439	WALNUT_00013191-RA	254	36.68	229	47.74	90.16	121	5	310	924	26	254	3e-35	Juglans_regia	NF-YB|NF-YB
c53417_g1_i4	1569	KZV20205.1	406	38.8	366	69.98	90.15	202	5	141	1202	51	406	8e-51	Dorcoceras_hygrometricum	NAC|NAC
c51430_g1_i1	1261	GSVIVT01007989001	375	39.94	338	80.41	90.13	179	6	102	1052	1	335	7e-72	Vitis_vinifera	M-type_MADS|M-type_MADS
c46837_g1_i4	1487	Gh_A12G1263	273	53.25	246	49.63	90.11	108	3	443	1165	6	249	3e-85	Gossypium_hirsutum	bZIP|bZIP
c52509_g1_i2	372	CA03g24730	111	44	100	80.65	90.09	49	3	60	359	6	98	7e-18	Capsicum_annuum	B3|B3
c53883_g1_i5	1969	Zjn_sc00004.1.g00470.1.sm.mkhc	585	42.13	527	80.29	90.09	231	7	260	1840	123	575	9e-120	Zoysia_japonica	ERF|ERF
c44920_g1_i1	855	Peaxi162Scf00001g00285.1	121	66.06	109	38.25	90.08	33	2	351	677	17	121	7e-31	Petunia_axillaris	GATA|GATA
c44920_g1_i2	941	Peaxi162Scf00001g00285.1	121	65.14	109	34.75	90.08	34	2	353	679	17	121	2e-21	Petunia_axillaris	GATA|GATA
c48360_g3_i2	1421	XP_009616977.1	282	69.69	254	53.62	90.07	76	1	217	978	29	281	8e-113	Nicotiana_tomentosiformis	C2H2|C2H2
c53280_g1_i3	2222	cra_locus_2165_iso_9	402	64.92	362	48.87	90.05	102	9	90	1133	14	364	6e-124	Catharanthus_roseus	C2H2|C2H2
c54314_g1_i2	2699	Kalax.0054s0081.2.p	683	57.56	615	68.36	90.04	208	9	232	2004	2	587	0	Kalanchoe_marnieriana	bHLH|bHLH
c33515_g1_i1	408	Lj0g3v0057319.1	90	70.37	81	59.56	90	23	1	168	407	1	81	1e-25	Lotus_japonicus	MYB_related|MYB_related
c53923_g1_i1	1559	SapurV1A.0804s0070.1.p	360	79.01	324	62.35	90	63	2	279	1250	1	319	2e-174	Salix_purpurea	C3H|C3H
c48763_g1_i1	1788	Peaxi162Scf00696g00314.1	466	73.99	419	70.3	89.91	97	5	229	1449	31	449	8e-179	Petunia_axillaris	bZIP|bZIP
c40820_g1_i3	739	cra_locus_22298_iso_1	89	77.5	80	32.48	89.89	16	1	214	453	12	89	1e-12	Catharanthus_roseus	S1Fa-like|S1Fa-like
c46633_g1_i1	1112	XP_011091560.1	168	61.59	151	40.74	89.88	56	2	336	788	19	167	8e-54	Sesamum_indicum	bHLH|bHLH
c44819_g2_i3	322	EcC048081.20	79	59.15	71	66.15	89.87	24	2	4	216	3	68	4e-22	Eucalyptus_camaldulensis	MYB_related|MYB_related
c56027_g1_i1	4096	Aco009877.1	1320	32.12	1186	86.87	89.85	658	24	656	4009	200	1306	4e-123	Ananas_comosus	WRKY|WRKY
c46353_g1_i10	1255	Neem_38650_f_1	197	78.53	177	42.31	89.85	27	5	411	941	1	166	2e-91	Azadirachta_indica	YABBY|YABBY
c38985_g1_i1	1015	Cc08_g16780	234	47.62	210	62.07	89.74	98	6	235	843	29	233	7e-40	Coffea_canephora	HD-ZIP|HD-ZIP
c38494_g1_i1	709	XP_008244068.1	195	53.14	175	74.05	89.74	76	4	91	612	12	181	4e-50	Prunus_mume	ERF|ERF
c50120_g1_i3	1102	Itr_sc001927.1_g00011.1	292	32.44	262	71.32	89.73	152	6	383	1099	1	260	3e-29	Ipomoea_trifida	B3|B3
c53243_g1_i5	1725	Peinf101Scf02339g04017.1	477	64.95	428	74.43	89.73	120	11	205	1404	1	426	7e-166	Petunia_inflata	C3H|C3H
c53923_g1_i2	1801	SapurV1A.0804s0070.1.p	360	78.64	323	53.8	89.72	64	2	357	1322	1	319	8e-172	Salix_purpurea	C3H|C3H
c53673_g1_i2	1952	XP_011078230.1	467	66.59	419	64.4	89.72	113	11	2	1243	61	457	3e-163	Sesamum_indicum	NAC|NAC
c50848_g1_i1	1375	CA02g05780	155	55.4	139	30.33	89.68	43	2	530	946	11	130	1e-32	Capsicum_annuum	ERF|ERF
c50932_g1_i1	3283	CA06g18030	1040	77.47	932	85.17	89.62	209	1	139	2934	1	931	0	Capsicum_annuum	MYB_related|MYB_related
c54992_g1_i2	2080	cra_locus_6467_iso_3	616	77.54	552	79.62	89.61	107	4	461	2077	12	559	0	Catharanthus_roseus	ARF|ARF
c55956_g2_i1	5363	ONIVA10G05840.1	1690	63.34	1514	84.69	89.59	444	10	468	4925	242	1672	0	Oryza_nivara	NAC|NAC
c36470_g1_i1	778	Cc07_g09150	211	68.78	189	72.88	89.57	53	4	1	555	20	206	3e-77	Coffea_canephora	HD-ZIP|HD-ZIP
c41458_g1_i4	752	Peinf101Scf00149g01007.1	239	66.82	214	85.37	89.54	45	9	14	637	11	204	3e-82	Petunia_inflata	WOX|WOX
c49692_g1_i3	2899	XP_013628248.1	868	33.08	777	80.41	89.52	482	11	288	2552	27	787	1e-131	Brassica_oleracea	B3|B3
c46516_g2_i2	1083	Cotton_A_09135_BGI-A2_v1.0	228	50	204	56.51	89.47	81	3	206	802	30	217	6e-48	Gossypium_arboreum	ERF|ERF
c54394_g1_i1	3078	Lus10025533	807	63.57	722	70.37	89.47	261	2	808	2967	5	726	0	Linum_usitatissimum	B3|B3
c39743_g1_i1	842	XP_016476574.1	285	56.86	255	90.86	89.47	91	5	87	842	1	239	4e-64	Nicotiana_tabacum	C2H2|C2H2
c45690_g1_i2	1025	XP_010924662.1	256	49.78	229	67.02	89.45	80	3	103	684	17	245	1e-64	Elaeis_guineensis	HB-other|HB-other
c45561_g1_i2	1431	Gh_A08G0587	360	57.14	322	67.51	89.44	114	6	106	1023	42	355	8e-115	Gossypium_hirsutum	HSF|HSF
c55634_g1_i1	4843	Aqcoe5G339000.3.p	331	31.42	296	18.34	89.43	152	13	3601	4434	69	331	2e-26	Aquilegia_coerulea	TCP|TCP
c54194_g1_i9	2177	cra_locus_7074_iso_4	643	61.74	575	79.24	89.42	176	8	316	1995	22	567	0	Catharanthus_roseus	ARR-B|ARR-B
c55357_g1_i3	3211	cra_locus_9526_iso_1	718	49.38	642	59.98	89.42	277	15	478	2343	1	614	9e-134	Catharanthus_roseus	bHLH|bHLH
c48879_g1_i1	1255	Achn179941	321	50.17	287	68.61	89.41	125	5	248	1084	42	318	2e-62	Actinidia_chinensis	Trihelix|Trihelix
c55672_g1_i2	3389	Ote100048140061	1133	61.4	1013	89.67	89.41	336	15	2	2920	126	1123	0	Ocimum_tenuiflorum	ARF|ARF
c45352_g1_i2	1396	Cc06_g01240	283	68.38	253	54.37	89.4	79	1	323	1078	30	282	3e-62	Coffea_canephora	Trihelix|Trihelix
c55524_g1_i3	3134	XP_013628248.1	868	33.25	776	74.28	89.4	477	19	240	2525	53	801	3e-97	Brassica_oleracea	B3|B3
c54379_g1_i1	2194	XP_016506824.1	434	61.86	388	53.05	89.4	128	8	395	1504	1	386	9e-157	Nicotiana_tabacum	C3H|C3H
c53685_g1_i2	1716	Cc10_g03110	537	38.54	480	83.92	89.39	224	14	167	1456	42	500	1e-86	Coffea_canephora	C2H2|C2H2
c47880_g1_i5	969	Gh_D01G1631	264	67.37	236	73.07	89.39	59	3	274	966	1	223	3e-102	Gossypium_hirsutum	MYB|MYB
c34470_g1_i1	658	Peaxi162Scf00753g00021.1	226	59.41	202	92.1	89.38	43	8	155	655	5	202	3e-68	Petunia_axillaris	C2H2|C2H2
c42530_g2_i2	438	XP_009804704.1	160	52.45	143	97.95	89.38	62	4	19	438	1	140	8e-42	Nicotiana_sylvestris	MIKC_MADS|MIKC_MADS
c39116_g1_i2	826	Ciclev10002237m	254	38.33	227	82.45	89.37	115	4	2	643	40	254	1e-25	Citrus_clementina	Dof|Dof
c55672_g1_i1	2864	30185.m000956	1109	60.54	991	100	89.36	347	10	2	2863	107	1090	0	Ricinus_communis	ARF|ARF
c55960_g1_i1	1809	Kalax.0216s0040.4.p	683	54.26	610	100	89.31	193	7	3	1805	21	553	0	Kalanchoe_marnieriana	bHLH|bHLH
c54458_g1_i1	2964	Lus10031505	981	64.73	876	88.66	89.3	292	5	158	2749	1	871	0	Linum_usitatissimum	NF-YA|NF-YA
c54707_g1_i5	2305	Achn346681	747	70.01	667	86.81	89.29	183	7	6	1967	18	680	0	Actinidia_chinensis	FAR1|FAR1
c47555_g1_i3	1876	cra_locus_10725_iso_2	492	62.87	439	70.2	89.23	137	11	232	1485	1	434	5e-165	Catharanthus_roseus	C2H2|C2H2
c31932_g1_i1	885	Glyma.17G224800.3.p	148	57.58	132	44.75	89.19	46	1	247	642	25	146	2e-33	Glycine_max	WRKY|WRKY
c53605_g1_i1	2562	Sopim09g007810.0.1	694	69.63	619	72.48	89.19	184	4	436	2289	1	616	0	Solanum_pimpinellifolium	ARF|ARF
c50061_g4_i3	1136	Sopim10g084370.0.1	296	68.94	264	69.72	89.19	62	1	60	791	23	286	1e-107	Solanum_pimpinellifolium	MYB_related|MYB_related
c53491_g1_i1	3218	Bostr.7128s0454.1.p	970	30.52	865	80.64	89.18	552	19	228	2792	134	959	1e-117	Boechera_stricta	bHLH|bHLH
c36003_g1_i1	997	cra_locus_40960_iso_1	157	77.14	140	42.13	89.17	26	2	466	870	18	156	2e-55	Catharanthus_roseus	bHLH|bHLH
c36003_g1_i2	994	cra_locus_40960_iso_1	157	77.86	140	42.25	89.17	25	2	463	867	18	156	1e-55	Catharanthus_roseus	bHLH|bHLH
c53215_g3_i6	1609	DCAR_025437	314	49.64	280	52.21	89.17	99	8	794	1606	36	282	2e-57	Daucus_carota	TCP|TCP
c48277_g2_i1	1359	XP_016508570.1	332	74.66	296	65.34	89.16	70	3	4	885	33	325	2e-116	Nicotiana_tabacum	BES1|BES1
c48277_g2_i3	1314	XP_016508570.1	332	75	296	67.58	89.16	71	2	4	891	33	325	8e-118	Nicotiana_tabacum	BES1|BES1
c53443_g1_i1	1833	XP_009123613.1	423	48.01	377	61.7	89.13	158	8	449	1573	60	400	1e-107	Brassica_rapa	G2-like|G2-like
c50912_g1_i1	2033	Sme2.5_00187.1_g00004.1	476	44.1	424	62.57	89.08	195	7	501	1652	55	476	3e-106	Solanum_melongena	MYB_related|MYB_related
c47275_g1_i3	1092	XP_011098652.1	384	52.34	342	93.96	89.06	110	8	3	893	51	384	3e-75	Sesamum_indicum	MYB|MYB
c39601_g1_i1	1061	Niben101Scf00725g03014.1	319	64.08	284	80.3	89.03	78	4	104	886	8	290	2e-99	Nicotiana_benthamiana	MYB|MYB
c48378_g1_i2	650	KZV13832.1	163	45.52	145	66.92	88.96	75	3	75	500	20	163	4e-31	Dorcoceras_hygrometricum	MYB_related|MYB_related
c61948_g1_i1	1496	Bradi2g44117.9.p	533	31.65	474	95.05	88.93	301	9	3	1400	74	532	4e-69	Brachypodium_distachyon	bHLH|bHLH
c54537_g1_i4	1732	Sopim08g007190.0.1	542	64.52	482	83.49	88.93	160	6	294	1730	15	488	0	Solanum_pimpinellifolium	GATA|GATA
c44704_g1_i2	1774	WALNUT_00010824-RA	244	43.32	217	36.7	88.93	118	4	883	1521	18	233	5e-55	Juglans_regia	bHLH|bHLH
c44704_g1_i5	1391	WALNUT_00010824-RA	244	43.32	217	46.8	88.93	118	4	500	1138	18	233	5e-56	Juglans_regia	bHLH|bHLH
c44704_g1_i6	1253	WALNUT_00010824-RA	244	43.32	217	51.96	88.93	118	4	362	1000	18	233	2e-56	Juglans_regia	bHLH|bHLH
c38644_g1_i1	1072	Peaxi162Scf00003g00253.1	171	46.05	152	42.54	88.89	77	4	460	900	1	152	1e-36	Petunia_axillaris	C2H2|C2H2
c3681_g1_i1	661	Peaxi162Scf00083g01812.1	225	60.5	200	90.77	88.89	72	3	2	595	31	225	7e-76	Petunia_axillaris	MIKC_MADS|MIKC_MADS
c41173_g1_i1	972	WALNUT_00015370-RA	162	67.36	144	44.44	88.89	40	2	324	752	13	150	4e-63	Juglans_regia	Dof|Dof
c55865_g1_i1	2505	Achn177841	897	56.71	797	95.45	88.85	295	9	13	2379	138	892	0	Actinidia_chinensis	Nin-like|Nin-like
c49042_g1_i1	1515	Neem_18453_f_1	305	55.72	271	53.66	88.85	74	9	626	1375	54	299	1e-82	Azadirachta_indica	NAC|NAC
c55720_g1_i2	4539	MDP0000181937	161	41.96	143	9.45	88.82	81	2	3763	4185	4	146	1e-26	Malus_domestica	C2H2|C2H2
c48920_g1_i7	1351	XP_011079827.1	258	37.99	229	50.85	88.76	127	3	373	1047	23	240	7e-33	Sesamum_indicum	bHLH|bHLH
c49854_g1_i1	2399	XP_016652765.1	703	62.5	624	78.03	88.76	220	6	544	2397	6	621	0	Prunus_mume	FAR1|FAR1
c49023_g1_i2	2085	Cc10_g07650	612	54.14	543	78.13	88.73	199	13	272	1786	36	566	7e-157	Coffea_canephora	GRF|GRF
c45466_g1_i2	1124	XP_016478843.1	328	53.61	291	77.67	88.72	97	10	84	851	1	288	3e-66	Nicotiana_tabacum	bZIP|bZIP
c56110_g1_i1	4116	Aco009877.1	1320	32.79	1171	85.35	88.71	633	24	691	3861	169	1299	1e-131	Ananas_comosus	WRKY|WRKY
c38047_g2_i1	610	XP_009615508.1	185	64.02	164	80.66	88.65	45	4	24	506	33	185	6e-64	Nicotiana_tomentosiformis	WRKY|WRKY
c49282_g4_i1	1404	XP_011099556.1	282	60	250	53.42	88.65	88	5	374	1099	1	246	3e-88	Sesamum_indicum	LBD|LBD
c51192_g1_i3	1816	Potri.009G042600.1	308	73.99	273	45.1	88.64	68	3	645	1460	30	300	5e-139	Populus_trichocarpa	MYB|MYB
c53470_g1_i4	2071	Cc02_g11560	711	75.4	630	91.26	88.61	141	9	182	2071	2	617	0	Coffea_canephora	HD-ZIP|HD-ZIP
c54829_g1_i1	2035	Neem_1707_f_2	316	52.5	280	41.28	88.61	95	15	291	1097	22	274	6e-54	Azadirachta_indica	Dof|Dof
c55357_g1_i2	2605	cra_locus_9526_iso_1	718	50	636	73.24	88.58	270	15	563	2410	1	608	2e-136	Catharanthus_roseus	bHLH|bHLH
c50587_g1_i2	1236	Lsa001554	271	57.5	240	58.25	88.56	83	6	254	952	1	228	1e-80	Lactuca_sativa	ERF|ERF
c37374_g1_i2	783	Cc02_g08220	113	46	100	38.31	88.5	40	1	461	718	2	101	6e-21	Coffea_canephora	bHLH|bHLH
c44685_g1_i2	1046	Vun009060	243	65.12	215	61.66	88.48	71	1	254	886	26	240	1e-88	Vigna_unguiculata	bHLH|bHLH
c54306_g1_i5	2231	ORUFI09G04390.1	615	60.66	544	73.15	88.46	125	8	197	1747	3	484	6e-179	Oryza_rufipogon	WRKY|WRKY
c55309_g1_i2	775	cra_locus_4692_iso_2	277	87.35	245	94.84	88.45	31	0	40	774	10	254	6e-151	Catharanthus_roseus	B3|B3
c53078_g1_i4	1274	Cc06_g05860	415	59.95	367	86.42	88.43	112	4	251	1249	1	366	7e-137	Coffea_canephora	G2-like|G2-like
c46862_g2_i1	1205	XP_016435771.1	207	57.38	183	45.56	88.41	72	4	263	799	1	181	2e-53	Nicotiana_tabacum	MIKC_MADS|MIKC_MADS
c41852_g1_i1	766	WALNUT_00031972-RA	94	84.34	83	32.51	88.3	10	2	263	505	13	94	2e-27	Juglans_regia	bHLH|bHLH
c52342_g1_i4	2740	PGSC0003DMP400045040	768	64.45	678	74.23	88.28	185	11	468	2345	94	767	0	Solanum_tuberosum	GRAS|GRAS
c33384_g1_i1	462	XP_011074583.1	144	57.48	127	82.47	88.19	53	1	82	462	1	126	1e-43	Sesamum_indicum	bZIP|bZIP
c42705_g1_i1	1130	cra_locus_19395_iso_2	220	47.42	194	51.5	88.18	90	5	400	957	30	219	2e-44	Catharanthus_roseus	WRKY|WRKY
c41440_g1_i1	1135	CA00g64350	93	67.07	82	21.67	88.17	19	1	285	530	1	74	2e-31	Capsicum_annuum	MYB_related|MYB_related
c41440_g1_i2	681	CA00g64350	93	67.07	82	36.12	88.17	19	1	285	530	1	74	1e-32	Capsicum_annuum	MYB_related|MYB_related
c52586_g1_i3	1729	XP_011087339.1	429	48.15	378	65.59	88.11	160	12	345	1415	22	384	5e-92	Sesamum_indicum	bHLH|bHLH
c54059_g1_i1	1604	Neem_7436_f_11	445	47.45	392	73.32	88.09	176	8	107	1258	1	370	2e-106	Azadirachta_indica	HB-other|HB-other
c54059_g1_i4	1785	Neem_7436_f_11	445	47.45	392	65.88	88.09	176	8	107	1258	1	370	1e-105	Azadirachta_indica	HB-other|HB-other
c55671_g3_i1	3512	Cc01_g03550	870	33.94	766	65.43	88.05	466	9	550	2829	42	773	2e-97	Coffea_canephora	ERF|ERF
c56274_g1_i2	4369	Aco009877.1	1320	30.98	1162	79.79	88.03	599	40	574	3813	172	1212	4e-97	Ananas_comosus	WRKY|WRKY
c49273_g1_i2	1627	XP_011072765.1	351	46.93	309	56.98	88.03	112	6	321	1202	53	324	5e-76	Sesamum_indicum	Trihelix|Trihelix
c47165_g1_i2	856	CCG017100.1	334	60.54	294	100	88.02	88	8	26	856	1	283	3e-109	Populus_euphratica	C2H2|C2H2
c41464_g2_i2	1156	cra_locus_5304_iso_1	242	62.91	213	55.28	88.02	66	7	281	916	34	234	7e-61	Catharanthus_roseus	ERF|ERF
c48277_g1_i1	1364	Cc10_g03290	333	76.11	293	64.44	87.99	68	2	182	1054	38	330	1e-98	Coffea_canephora	BES1|BES1
c48277_g2_i2	1138	XP_016508570.1	332	75.34	292	76.98	87.95	69	2	11	886	37	325	7e-117	Nicotiana_tabacum	BES1|BES1
c48277_g2_i4	1013	XP_016508570.1	332	75.34	292	86.48	87.95	67	3	11	880	37	325	4e-109	Nicotiana_tabacum	BES1|BES1
c49282_g4_i2	1101	XP_011099556.1	282	59.27	248	67.57	87.94	85	4	374	1090	1	241	4e-92	Sesamum_indicum	LBD|LBD
c52487_g2_i1	1868	Cc02_g33420	578	34.45	508	81.58	87.89	253	13	283	1593	68	566	4e-56	Coffea_canephora	HB-other|HB-other
c45969_g2_i1	2003	Neem_3607_f_1	479	48.46	421	63.06	87.89	154	18	551	1678	76	478	3e-69	Azadirachta_indica	TCP|TCP
c55521_g2_i3	2911	Potri.009G114900.2	834	41.88	733	75.54	87.89	315	24	813	2720	116	834	2e-108	Populus_trichocarpa	MYB_related|MYB_related
c54270_g1_i1	3078	676751398	965	66.75	848	82.65	87.88	194	8	132	2525	156	965	0	Sisymbrium_irio	MYB|MYB
c53258_g1_i2	2246	GSVIVT01017073001	750	77.39	659	88.02	87.87	141	3	63	2036	98	749	0	Vitis_vinifera	HD-ZIP|HD-ZIP
c54059_g1_i3	2746	Neem_7436_f_11	445	45.52	391	42.72	87.87	181	9	105	1250	3	370	6e-87	Azadirachta_indica	HB-other|HB-other
c34797_g1_i1	994	CCG027657.1	345	46.2	303	91.45	87.83	145	10	3	890	52	343	2e-53	Populus_euphratica	MYB|MYB
c44351_g2_i3	1150	XP_016471560.1	459	48.39	403	100	87.8	144	8	2	1024	59	459	2e-106	Nicotiana_tabacum	MYB|MYB
c54693_g2_i3	1905	Peaxi162Scf01096g00316.1	475	49.88	417	65.67	87.79	185	8	647	1843	5	415	4e-77	Petunia_axillaris	MYB_related|MYB_related
c48639_g1_i2	2250	Pta012035	172	43.05	151	20.13	87.79	86	0	1539	1991	19	169	1e-29	Pinus_taeda	bZIP|bZIP
c53733_g1_i3	927	Cc07_g09660	311	48.35	273	88.35	87.78	101	8	149	925	1	247	7e-65	Coffea_canephora	bHLH|bHLH
c52342_g1_i2	2868	PGSC0003DMP400045040	768	64.69	674	70.5	87.76	191	8	593	2473	94	767	0	Solanum_tuberosum	GRAS|GRAS
c56144_g4_i1	2446	cra_locus_13583_iso_1	750	51.98	658	80.7	87.73	296	6	2	1915	93	750	0	Catharanthus_roseus	GRAS|GRAS
c46800_g1_i4	2849	Itr_sc000748.1_g00024.1	920	41.14	807	84.98	87.72	426	17	271	2649	121	892	0	Ipomoea_trifida	MYB_related|MYB_related
c50525_g1_i1	2187	462938689	350	54.07	307	42.11	87.71	122	5	1021	1926	58	350	9e-80	Eragrostis_tef	HSF|HSF
c55493_g1_i2	3186	Cc01_g03550	870	30.41	763	71.85	87.7	478	19	434	2641	37	773	5e-60	Coffea_canephora	ERF|ERF
c52337_g1_i1	1296	Peaxi162Scf00004g00441.1	325	93.33	285	65.97	87.69	19	0	442	1296	27	311	3e-176	Petunia_axillaris	bZIP|bZIP
c55647_g1_i5	2652	NNU_005712-RA	701	67.92	614	69.46	87.59	170	10	675	2459	16	621	0	Nelumbo_nucifera	ARF|ARF
c48879_g1_i2	1290	Achn179941	321	50.89	281	65.35	87.54	126	4	248	1066	42	318	5e-62	Actinidia_chinensis	Trihelix|Trihelix
c52725_g1_i1	1701	XP_011084194.1	519	61.45	454	80.07	87.48	122	14	391	1701	17	434	3e-151	Sesamum_indicum	bHLH|bHLH
c53578_g1_i4	1577	Araip.A6RDX	295	34.11	258	49.08	87.46	150	6	561	1301	42	290	6e-38	Arachis_ipaensis	M-type_MADS|M-type_MADS
c56107_g3_i1	3336	Aco009877.1	1320	31.37	1154	100	87.42	658	38	73	3336	114	1199	4e-92	Ananas_comosus	WRKY|WRKY
c41730_g1_i1	1910	Ahy010570	445	93.06	389	61.1	87.42	24	2	98	1258	58	445	0	Arachis_hypogaea	C2H2|C2H2
c50097_g1_i1	1871	Jcr4S06306.20	548	45.72	479	76.8	87.41	183	16	2	1297	99	547	1e-93	Jatropha_curcas	C2H2|C2H2
c44640_g1_i2	1024	XP_009613500.1	316	46.01	276	80.86	87.34	94	11	35	820	82	316	1e-45	Nicotiana_tomentosiformis	C2H2|C2H2
c53322_g2_i1	2867	Araip.YX9Q9	489	58.55	427	44.68	87.32	148	7	1259	2524	85	487	3e-156	Arachis_ipaensis	MYB_related|MYB_related
c43692_g3_i1	1311	XP_011094312.1	473	52.78	413	94.51	87.32	139	12	1308	136	35	413	2e-125	Sesamum_indicum	bHLH|bHLH
c46680_g1_i3	2420	Prupe.7G117200.6.p	535	49.89	467	57.89	87.29	210	7	221	1570	76	535	3e-138	Prunus_persica	HSF|HSF
c43071_g1_i2	786	XP_016500311.1	251	80.82	219	83.59	87.25	39	3	2	658	7	222	2e-121	Nicotiana_tabacum	MIKC_MADS|MIKC_MADS
c54748_g1_i2	3028	Cc02_g03270	821	62.57	716	70.94	87.21	261	6	896	3028	89	802	0	Coffea_canephora	HD-ZIP|HD-ZIP
c52337_g1_i4	1605	cra_locus_4867_iso_1	328	92.66	286	53.46	87.2	20	1	454	1308	27	312	1e-171	Catharanthus_roseus	bZIP|bZIP
c52337_g1_i8	1583	cra_locus_4867_iso_1	328	92.66	286	54.2	87.2	20	1	454	1308	27	312	8e-172	Catharanthus_roseus	bZIP|bZIP
c51892_g1_i1	3789	FANhyb_rscf00001203.1.g00002.1	1234	68.49	1076	85.19	87.2	278	12	277	3327	4	1077	0	Fragaria_x	ananassa
c47334_g2_i1	3048	XP_011083621.1	164	65.73	143	14.07	87.2	36	6	1704	1306	25	164	1e-48	Sesamum_indicum	bZIP|bZIP
c43694_g1_i1	1084	Cc07_g07330	234	43.14	204	56.46	87.18	87	5	82	630	1	196	4e-31	Coffea_canephora	bZIP|bZIP
c43694_g2_i1	1124	Cc07_g07330	234	43.14	204	54.45	87.18	87	5	731	183	1	196	3e-31	Coffea_canephora	bZIP|bZIP
c51661_g1_i2	2090	XP_009761063.1	622	48.52	542	77.8	87.14	184	14	430	1833	101	621	2e-128	Nicotiana_sylvestris	TALE|TALE
c51661_g1_i3	2170	XP_009761063.1	622	48.52	542	74.93	87.14	184	14	510	1913	101	621	3e-128	Nicotiana_sylvestris	TALE|TALE
c42964_g1_i1	1249	XP_011083673.1	101	77.27	88	21.14	87.13	17	2	683	940	15	101	4e-40	Sesamum_indicum	MYB_related|MYB_related
c42964_g1_i3	1124	XP_011083673.1	101	77.27	88	23.49	87.13	17	2	709	966	15	101	2e-40	Sesamum_indicum	MYB_related|MYB_related
c54267_g1_i2	2599	Araip.YX9Q9	489	41.08	426	49.17	87.12	215	9	446	1666	79	487	7e-84	Arachis_ipaensis	MYB_related|MYB_related
c54267_g1_i3	3026	Araip.YX9Q9	489	41.08	426	42.23	87.12	215	9	1081	2301	79	487	4e-83	Arachis_ipaensis	MYB_related|MYB_related
c52337_g1_i2	1426	Peaxi162Scf00004g00441.1	325	93.64	283	59.54	87.08	18	0	295	1143	27	309	2e-173	Petunia_axillaris	bZIP|bZIP
c43159_g1_i1	1006	WALNUT_00016353-RA	232	53.47	202	60.24	87.07	74	6	264	821	35	232	2e-49	Juglans_regia	Dof|Dof
c52669_g1_i1	1851	cra_locus_5936_iso_1	587	74.36	511	82.82	87.05	107	10	242	1723	29	532	0	Catharanthus_roseus	bZIP|bZIP
c52669_g1_i2	1850	cra_locus_5936_iso_1	587	74.36	511	82.86	87.05	107	10	241	1722	29	532	0	Catharanthus_roseus	bZIP|bZIP
c54356_g1_i1	3247	Lus10031505	981	41.57	854	78.9	87.05	454	18	543	3008	29	869	0	Linum_usitatissimum	NF-YA|NF-YA
c53914_g1_i6	2105	OGLUM05G28390.1	556	67.77	484	68.98	87.05	99	7	279	1721	84	513	0	Oryza_glumaepatula	HB-other|HB-other
c53012_g1_i2	1429	XP_009758154.1	254	62.44	221	46.4	87.01	60	4	345	1004	54	252	2e-71	Nicotiana_sylvestris	ZF-HD|ZF-HD
c47318_g1_i1	597	Sme2.5_04723.1_g00006.1	123	86.92	107	53.77	86.99	14	0	585	265	16	122	4e-63	Solanum_melongena	HD-ZIP|HD-ZIP
c49170_g2_i5	1053	MDP0000323119	307	69.29	267	76.07	86.97	71	4	98	865	15	281	2e-99	Malus_domestica	G2-like|G2-like
c38696_g2_i1	969	Manes.04G026400.1.p	276	52.92	240	74.3	86.96	90	9	2	706	55	276	1e-48	Manihot_esculenta	Dof|Dof
c55688_g1_i1	4458	MDP0000181937	161	42.86	140	9.42	86.96	78	2	3759	4172	4	143	7e-26	Malus_domestica	C2H2|C2H2
c55771_g1_i1	3076	Lus10031505	981	43.61	853	83.19	86.95	449	17	399	2885	27	871	0	Linum_usitatissimum	NF-YA|NF-YA
c55302_g2_i6	3794	Vang02g01940.1	1226	67.82	1066	84.29	86.95	313	7	396	3587	189	1226	0	Vigna_angularis	B3|B3
c55302_g2_i7	3877	Vang02g01940.1	1226	67.73	1066	82.49	86.95	314	7	327	3518	189	1226	0	Vigna_angularis	B3|B3
c35510_g1_i1	535	Niben101Ctg03201g00001.1	107	67.74	93	52.15	86.92	30	0	5	283	13	105	9e-43	Nicotiana_benthamiana	GRAS|GRAS
c51654_g1_i2	1616	Achn171891	282	43.67	245	45.48	86.88	81	3	30	743	1	195	3e-48	Actinidia_chinensis	C3H|C3H
c51654_g1_i3	1681	Achn171891	282	44.9	245	43.72	86.88	78	4	91	804	1	195	3e-49	Actinidia_chinensis	C3H|C3H
c48360_g2_i6	1077	XP_009616977.1	282	55.1	245	68.25	86.88	83	2	282	1016	17	234	2e-97	Nicotiana_tomentosiformis	C2H2|C2H2
c46862_g1_i9	1015	XP_009804704.1	160	47.48	139	41.08	86.88	57	2	195	605	1	125	2e-32	Nicotiana_sylvestris	MIKC_MADS|MIKC_MADS
c46862_g1_i11	890	XP_009804704.1	160	47.48	139	46.85	86.88	57	2	206	616	1	125	8e-33	Nicotiana_sylvestris	MIKC_MADS|MIKC_MADS
c46862_g1_i12	1085	XP_009804704.1	160	47.48	139	38.43	86.88	57	2	195	605	1	125	2e-32	Nicotiana_sylvestris	MIKC_MADS|MIKC_MADS
c56173_g1_i5	4666	XP_013628248.1	868	40.72	754	48.48	86.87	427	10	1618	3858	7	747	7e-173	Brassica_oleracea	B3|B3
c55960_g1_i2	2139	Kalax.0216s0040.4.p	683	55.48	593	83.17	86.82	192	8	386	2137	2	531	0	Kalanchoe_marnieriana	bHLH|bHLH
c49066_g1_i1	843	XP_009802570.1	326	51.59	283	100	86.81	122	8	7	843	7	278	2e-56	Nicotiana_sylvestris	GATA|GATA
c56043_g3_i1	1627	PGSC0003DMP400043926	159	47.1	138	25.45	86.79	65	5	964	1359	1	136	4e-27	Solanum_tuberosum	C3H|C3H
c48743_g1_i7	1520	Cc03_g07780	325	75.53	282	55.66	86.77	57	2	350	1162	45	325	9e-125	Coffea_canephora	G2-like|G2-like
c54590_g1_i3	2592	cra_locus_9526_iso_1	718	41.41	623	72.11	86.77	317	11	351	2123	24	630	2e-103	Catharanthus_roseus	bHLH|bHLH
c53311_g1_i1	2196	XP_009123613.1	423	44.14	367	50.14	86.76	176	9	699	1787	59	400	4e-97	Brassica_rapa	G2-like|G2-like
c45374_g3_i1	2956	XP_011072931.1	748	71.8	649	65.87	86.76	177	4	368	2302	1	647	0	Sesamum_indicum	MYB|MYB
c49965_g1_i5	838	XP_016481633.1	272	76.27	236	84.49	86.76	51	2	2	697	36	270	2e-110	Nicotiana_tabacum	WOX|WOX
c47729_g5_i2	1027	Sme2.5_00805.1_g00004.1	279	47.93	242	70.69	86.74	102	5	730	23	45	268	2e-54	Solanum_melongena	MYB|MYB
c46656_g1_i2	2119	cra_locus_10952_iso_1	369	59.38	320	45.3	86.72	80	15	837	1736	67	356	1e-105	Catharanthus_roseus	NAC|NAC
c54369_g2_i1	2989	MDP0000232659	1007	51.66	873	87.62	86.69	327	17	178	2721	203	1005	0	Malus_domestica	GRAS|GRAS
c47854_g1_i3	1699	KHN02539.1	210	90.11	182	32.14	86.67	18	0	879	1424	26	207	5e-84	Glycine_soja	bHLH|bHLH
c49162_g1_i2	1542	XP_011099313.1	360	55.45	312	60.7	86.67	111	6	1	894	26	323	1e-72	Sesamum_indicum	MYB|MYB
c49162_g1_i3	1505	XP_011099313.1	360	55.45	312	62.19	86.67	111	6	1	894	26	323	1e-72	Sesamum_indicum	MYB|MYB
c37301_g1_i2	619	Itr_sc000862.1_g00006.1	142	91.06	123	59.61	86.62	10	1	134	499	20	142	8e-57	Ipomoea_trifida	NF-YC|NF-YC
c53355_g2_i2	1826	Peaxi162Scf00460g00011.1	680	64.35	589	96.77	86.62	181	11	17	1753	104	673	0	Petunia_axillaris	bHLH|bHLH
c44925_g1_i2	1184	Itr_sc001296.1_g00009.1	231	45.5	200	50.68	86.58	100	3	143	715	32	231	5e-39	Ipomoea_trifida	HD-ZIP|HD-ZIP
c44483_g1_i1	2266	Gorai.001G003200.1	625	36.6	541	71.62	86.56	280	13	519	2075	95	594	3e-90	Gossypium_raimondii	S1Fa-like|S1Fa-like
c47379_g1_i3	956	Peaxi162Scf00714g00331.1	305	55.3	264	82.85	86.56	85	8	2	784	70	303	4e-53	Petunia_axillaris	HSF|HSF
c54544_g2_i2	3871	FANhyb_rscf00001203.1.g00002.1	1234	84.83	1068	82.77	86.55	156	3	384	3569	1	1068	0	Fragaria_x	ananassa
c44469_g3_i1	1411	Niben101Scf06444g02001.1	156	68.15	135	28.7	86.54	42	1	144	548	21	154	5e-54	Nicotiana_benthamiana	ERF|ERF
c44469_g3_i2	1371	Niben101Scf06444g02001.1	156	69.63	135	29.54	86.54	40	1	144	548	21	154	9e-55	Nicotiana_benthamiana	ERF|ERF
c49708_g2_i1	1500	XP_009791791.1	386	63.17	334	66.8	86.53	104	6	40	999	58	386	1e-123	Nicotiana_sylvestris	C3H|C3H
c36864_g1_i1	1242	Cucsa.051660.8	356	55.19	308	74.4	86.52	107	7	294	1142	19	320	1e-96	Cucumis_sativus	AP2|AP2
c54533_g2_i1	458	PK20829.1	126	90.83	109	71.4	86.51	10	0	39	365	1	109	7e-62	Cannabis_sativa	C3H|C3H
c45374_g3_i4	2607	XP_011072931.1	748	72.18	647	74.45	86.5	175	4	368	2293	1	647	0	Sesamum_indicum	MYB|MYB
c33321_g1_i1	926	Gorai.003G023300.1	170	30.61	147	47.62	86.47	99	2	198	635	23	167	2e-13	Gossypium_raimondii	HB-other|HB-other
c41681_g1_i3	1197	PGSC0003DMP400015994	377	59.82	326	81.7	86.47	112	6	104	1033	2	324	2e-121	Solanum_tuberosum	C2H2|C2H2
c46557_g1_i2	1315	XP_011080484.1	266	59.57	230	52.47	86.47	75	4	336	971	1	230	4e-77	Sesamum_indicum	bZIP|bZIP
c51208_g1_i4	1756	XP_015898822.1	464	66.58	401	68.51	86.42	114	5	79	1221	27	427	2e-170	Ziziphus_jujuba	E2F/DP|E2F/DP
c52084_g1_i3	2238	XP_010087948.1	610	61.86	527	70.64	86.39	191	4	227	1789	1	523	0	Morus_notabilis	C2H2|C2H2
c55242_g1_i1	3038	Lus10031505	981	43.57	847	83.64	86.34	459	11	384	2873	26	870	0	Linum_usitatissimum	NF-YA|NF-YA
c49323_g1_i1	1670	Sme2.5_00187.1_g00004.1	476	55.23	411	73.83	86.34	127	6	378	1445	64	472	2e-150	Solanum_melongena	MYB_related|MYB_related
c49323_g1_i2	1763	Sme2.5_00187.1_g00004.1	476	62.04	411	69.94	86.34	130	5	378	1538	64	472	2e-179	Solanum_melongena	MYB_related|MYB_related
c49339_g1_i1	1798	Sme2.5_00187.1_g00004.1	476	48.18	411	68.58	86.34	186	6	373	1527	64	473	5e-125	Solanum_melongena	MYB_related|MYB_related
c54533_g2_i2	2012	Lj3g3v1132330.2	351	67.66	303	45.18	86.32	88	4	39	926	1	300	7e-105	Lotus_japonicus	C3H|C3H
c54533_g2_i4	1810	Lj3g3v1132330.2	351	67.66	303	50.22	86.32	88	4	39	926	1	300	1e-105	Lotus_japonicus	C3H|C3H
c50531_g1_i4	1439	PGSC0003DMP400032221	219	74.6	189	39.4	86.3	46	2	350	916	27	213	1e-91	Solanum_tuberosum	GRF|GRF
c55180_g1_i1	3868	Aco009877.1	1320	31.87	1139	88.34	86.29	625	27	430	3474	189	1300	6e-127	Ananas_comosus	WRKY|WRKY
c46908_g1_i1	1287	XP_011089574.1	255	74.09	220	51.28	86.27	49	3	234	875	37	254	9e-82	Sesamum_indicum	MYB_related|MYB_related
c52943_g1_i3	2175	Achn270051	749	66.1	646	89.1	86.25	111	5	129	1886	75	672	0	Actinidia_chinensis	M-type_MADS|M-type_MADS
c55960_g1_i4	2486	Kalax.0216s0040.4.p	683	59.08	589	71.08	86.24	207	6	3	1742	21	584	0	Kalanchoe_marnieriana	bHLH|bHLH
c53904_g1_i1	2032	Sopim05g009450.0.1	341	36.73	294	43.41	86.22	134	10	1096	1866	14	292	3e-33	Solanum_pimpinellifolium	ERF|ERF
c56055_g2_i1	3611	Aco009877.1	1320	31.63	1138	94.54	86.21	638	27	206	3241	177	1300	2e-119	Ananas_comosus	WRKY|WRKY
c54305_g1_i3	2102	GRMZM2G096759_P01	289	34.14	249	35.54	86.16	149	7	1180	1893	38	282	4e-12	Zea_mays	MYB_related|MYB_related
c53197_g1_i2	3420	MA_102992g0010	296	75.69	255	22.37	86.15	50	4	2569	3297	16	270	3e-111	Picea_abies	MYB_related|MYB_related
c40875_g1_i1	827	XP_009611048.1	231	47.24	199	72.19	86.15	85	5	95	670	46	231	1e-37	Nicotiana_tomentosiformis	bZIP|bZIP
c50747_g2_i2	1336	Sme2.5_00187.1_g00004.1	476	44.63	410	92.07	86.13	188	6	18	1133	65	473	5e-114	Solanum_melongena	MYB_related|MYB_related
c46130_g2_i2	1094	Gorai.009G070300.1	317	67.4	273	74.86	86.12	88	1	86	901	45	317	5e-121	Gossypium_raimondii	C3H|C3H
c50128_g1_i4	3375	Cc01_g03550	870	30.97	749	66.58	86.09	420	17	1195	3333	90	777	2e-76	Coffea_canephora	ERF|ERF
c48623_g2_i1	1282	XP_009628184.1	424	58.08	365	85.41	86.08	100	13	156	1124	1	354	3e-118	Nicotiana_tomentosiformis	MYB|MYB
c43978_g1_i2	794	XP_016499159.1	309	47.74	266	100	86.08	115	7	3	794	13	256	3e-46	Nicotiana_tabacum	BBR-BPC|BBR-BPC
c47336_g1_i2	1081	cra_locus_2614_iso_7	329	55.48	283	78.54	86.02	104	8	55	852	52	329	3e-74	Catharanthus_roseus	NAC|NAC
c47218_g1_i2	2759	Bostr.7128s0454.1.p	970	37.89	834	90.69	85.98	484	14	16	2493	163	970	0	Boechera_stricta	bHLH|bHLH
c58899_g1_i1	794	PGSC0003DMP400017798	328	48.94	282	100	85.98	94	10	793	68	32	303	2e-64	Solanum_tuberosum	DBB|DBB
c5191_g1_i1	876	evm.model.supercontig_1307.1	235	46.53	202	69.18	85.96	86	8	255	827	9	199	3e-40	Carica_papaya	C2H2|C2H2
c43614_g1_i2	1070	Itr_sc032249.1_g00001.1	178	54.25	153	42.9	85.96	58	1	200	658	7	147	1e-37	Ipomoea_trifida	ERF|ERF
c54492_g1_i9	4355	443461	1386	36.1	1191	82.04	85.93	660	25	268	3732	256	1381	0	Selaginella_moellendorffii	ERF|ERF
c53904_g1_i2	1809	Sopim05g009450.0.1	341	35.84	293	48.59	85.92	137	9	734	1501	14	292	5e-35	Solanum_pimpinellifolium	ERF|ERF
c54386_g1_i1	3135	Araip.YX9Q9	489	34.76	420	40.19	85.89	232	10	955	2148	88	487	8e-61	Arachis_ipaensis	MYB_related|MYB_related
c14224_g1_i1	1044	Itr_sc000050.1_g00004.1	340	40.75	292	83.91	85.88	137	9	246	1034	11	295	2e-52	Ipomoea_trifida	C3H|C3H
c50531_g1_i5	1202	PGSC0003DMP400032221	219	76.06	188	46.92	85.84	44	1	262	825	30	216	7e-89	Solanum_tuberosum	GRF|GRF
c54289_g1_i1	2782	Lus10031505	981	56.41	842	90.8	85.83	351	7	242	2719	28	869	0	Linum_usitatissimum	NF-YA|NF-YA
c55118_g1_i1	3308	BGIOSGA000239-PA	1240	53.48	1064	96.49	85.81	414	15	292	3300	3	1046	0	Oryza_sativa	subsp.
c45333_g1_i1	1252	KZV23865.1	253	59.91	217	52	85.77	70	5	286	933	31	231	4e-70	Dorcoceras_hygrometricum	LBD|LBD
c48920_g1_i2	1231	SMil_00009275-RA_Salv	295	38.34	253	61.66	85.76	125	3	355	1077	51	284	1e-36	Salvia_miltiorrhiza	bHLH|bHLH
c53485_g1_i2	2321	XP_011093093.1	771	52.5	661	85.44	85.73	277	13	304	2202	10	661	7e-127	Sesamum_indicum	MYB_related|MYB_related
c46837_g1_i3	791	Gh_A12G1263	273	56.84	234	88.75	85.71	99	1	2	703	18	249	5e-92	Gossypium_hirsutum	bZIP|bZIP
c55681_g1_i1	3572	Aco009877.1	1320	33.16	1131	94.99	85.68	687	21	227	3433	173	1296	2e-132	Ananas_comosus	WRKY|WRKY
c48980_g1_i2	1271	Cc02_g06230	356	44.59	305	71.99	85.67	134	8	45	905	69	356	1e-39	Coffea_canephora	ERF|ERF
c55299_g2_i1	4616	Sme2.5_07362.1_g00001.1	1389	68.4	1190	77.34	85.67	325	8	699	4148	211	1389	0	Solanum_melongena	NF-YC|NF-YC
c49174_g1_i10	1436	Potri.006G145100.3	341	43.49	292	61	85.63	136	6	277	1077	54	341	5e-60	Populus_trichocarpa	NF-YA|NF-YA
c50587_g1_i1	1421	Lsa001554	271	58.62	232	48.98	85.61	78	5	313	990	9	228	1e-79	Lactuca_sativa	ERF|ERF
c49844_g1_i3	1768	XP_011101230.1	417	44.82	357	60.58	85.61	156	12	549	1538	74	416	1e-35	Sesamum_indicum	ERF|ERF
c52950_g1_i2	3338	XP_013628248.1	868	31.9	743	66.78	85.6	464	18	601	2775	64	782	3e-106	Brassica_oleracea	B3|B3
c55309_g1_i3	803	cra_locus_4692_iso_2	277	89.45	237	88.54	85.56	25	0	92	802	18	254	6e-151	Catharanthus_roseus	B3|B3
c53338_g2_i1	2179	Peinf101Scf03171g03003.1	533	81.58	456	62.78	85.55	83	1	676	2043	79	533	0	Petunia_inflata	GRAS|GRAS
c53338_g2_i2	2140	Peinf101Scf03171g03003.1	533	81.58	456	63.93	85.55	83	1	400	1767	79	533	0	Petunia_inflata	GRAS|GRAS
c47379_g1_i2	1051	XP_016444574.1	332	55.63	284	81.07	85.54	101	8	2	823	63	331	1e-51	Nicotiana_tabacum	HSF|HSF
c51599_g4_i2	1367	cra_locus_17360_iso_1	456	45.9	390	85.59	85.53	175	10	158	1231	69	454	5e-58	Catharanthus_roseus	Trihelix|Trihelix
c50791_g1_i5	1540	Itr_sc000363.1_g00016.1	380	48.92	325	63.31	85.53	159	2	172	1131	20	342	2e-83	Ipomoea_trifida	G2-like|G2-like
c52437_g1_i1	2117	GSBRNA2T00021295001	407	61.21	348	49.32	85.5	101	5	273	1310	87	402	6e-112	Brassica_napus	HSF|HSF
c50747_g3_i1	1291	Sme2.5_00187.1_g00004.1	476	61.92	407	94.58	85.5	131	4	1	1155	69	473	7e-180	Solanum_melongena	MYB_related|MYB_related
c55174_g1_i2	3959	Achn335281	1234	30.33	1055	79.94	85.49	519	23	689	3793	45	903	7e-100	Actinidia_chinensis	NAC|NAC
c41269_g1_i3	1083	Lsa019347	165	78.72	141	39.06	85.45	29	1	360	782	23	162	1e-77	Lactuca_sativa	NF-YB|NF-YB
c41269_g1_i5	1039	Lsa019347	165	78.72	141	40.71	85.45	29	1	316	738	23	162	5e-78	Lactuca_sativa	NF-YB|NF-YB
c48920_g1_i6	1816	SMil_00009275-RA_Salv	295	38.49	252	41.63	85.42	134	5	763	1509	51	284	6e-35	Salvia_miltiorrhiza	bHLH|bHLH
c50802_g2_i8	1502	XP_015890063.1	512	50.34	437	87.28	85.35	158	12	262	1476	66	475	2e-136	Ziziphus_jujuba	C3H|C3H
c46697_g1_i4	1733	maker-scaffold07695-snap-gene-0.19-mRNA-1	341	35.74	291	50.38	85.34	158	9	325	1173	5	274	4e-35	Castanea_mollissima	C3H|C3H
c42788_g1_i1	1250	Peinf101Scf01997g00005.1	333	52.82	284	68.16	85.29	100	8	100	915	36	297	3e-75	Petunia_inflata	WRKY|WRKY
c46516_g3_i1	1215	Achn205631	217	56.22	185	45.68	85.25	70	2	764	210	44	217	5e-31	Actinidia_chinensis	ERF|ERF
c45643_g2_i1	1122	WALNUT_00014430-RA	244	60.58	208	55.61	85.25	74	6	236	859	44	243	4e-72	Juglans_regia	ZF-HD|ZF-HD
c48743_g1_i6	1576	Cc03_g07780	325	76.17	277	52.73	85.23	54	2	397	1194	45	320	1e-128	Coffea_canephora	G2-like|G2-like
c42123_g1_i3	444	Cc10_g07710	142	61.98	121	81.76	85.21	44	2	2	364	21	139	5e-44	Coffea_canephora	bHLH|bHLH
c54153_g1_i1	2611	Bostr.7128s0454.1.p	970	33.17	826	94.91	85.15	466	12	143	2389	154	970	4e-146	Boechera_stricta	bHLH|bHLH
c56097_g1_i1	3202	XP_013628248.1	868	34.64	739	69.24	85.14	449	16	900	3080	63	779	4e-119	Brassica_oleracea	B3|B3
c49675_g1_i4	1600	Cc07_g05930	585	62.45	498	93.38	85.13	163	5	173	1600	86	581	0	Coffea_canephora	B3|B3
c51327_g2_i1	1966	cra_locus_4348_iso_8	457	51.67	389	59.36	85.12	155	12	423	1511	66	447	6e-87	Catharanthus_roseus	bHLH|bHLH
c52625_g1_i3	2713	Itr_sc000748.1_g00024.1	920	45.08	783	86.58	85.11	397	15	166	2454	121	890	0	Ipomoea_trifida	MYB_related|MYB_related
c45980_g1_i2	1892	XP_011070307.1	495	62.23	421	66.75	85.05	127	9	77	1255	69	485	4e-132	Sesamum_indicum	HSF|HSF
c46130_g1_i3	1172	XP_015875946.1	301	68.36	256	65.53	85.05	74	4	249	995	46	301	1e-106	Ziziphus_jujuba	C3H|C3H
c54137_g1_i1	2630	676731736	762	57.72	648	73.92	85.04	207	7	200	2122	28	615	0	Sisymbrium_irio	S1Fa-like|S1Fa-like
c34936_g1_i1	829	XP_009608613.1	252	50.93	214	77.44	84.92	96	5	3	626	39	249	5e-52	Nicotiana_tomentosiformis	MIKC_MADS|MIKC_MADS
c49648_g1_i2	1611	XP_011099803.1	524	51.69	445	82.87	84.92	197	9	80	1369	48	489	3e-115	Sesamum_indicum	Trihelix|Trihelix
c54194_g1_i8	2090	cra_locus_7074_iso_4	643	65.2	546	78.37	84.91	175	7	316	1908	22	567	0	Catharanthus_roseus	ARR-B|ARR-B
c47379_g1_i1	973	Sme2.5_02712.1_g00007.1	331	54.45	281	86.64	84.89	109	6	2	826	63	330	1e-58	Solanum_melongena	HSF|HSF
c43821_g1_i3	886	Peinf101Scf00661g03026.1	324	66.18	275	93.12	84.88	80	3	62	853	14	286	5e-122	Petunia_inflata	bHLH|bHLH
c54926_g1_i4	3161	XP_009593093.1	916	54.18	777	73.74	84.83	309	11	604	2877	20	768	0	Nicotiana_tomentosiformis	HB-other|HB-other
c47336_g2_i1	965	cra_locus_2614_iso_2	270	50.66	229	71.19	84.81	83	10	1	648	59	270	3e-57	Catharanthus_roseus	NAC|NAC
c21486_g1_i1	1570	Gorai.001G003200.1	625	31.7	530	100	84.8	305	16	1	1485	95	602	4e-63	Gossypium_raimondii	S1Fa-like|S1Fa-like
c51880_g1_i1	2576	Sme2.5_00899.1_g00009.1	605	34.89	513	59.74	84.79	310	10	387	1871	18	524	1e-62	Solanum_melongena	LBD|LBD
c53933_g2_i1	2247	Dca61174.1	335	33.45	284	37.92	84.78	166	6	1408	2247	7	271	2e-43	Dianthus_caryophyllus	bHLH|bHLH
c49606_g1_i1	2018	Peinf101Scf01633g06036.1	525	66.97	445	66.15	84.76	121	9	269	1555	91	525	2e-163	Petunia_inflata	bHLH|bHLH
c44351_g2_i1	1153	XP_016471560.1	459	47.56	389	100	84.75	139	8	171	1151	63	448	5e-97	Nicotiana_tabacum	MYB|MYB
c56316_g1_i1	5718	KN539151.1_FGP017	2011	52.76	1704	89.4	84.73	723	31	380	5395	319	1972	0	Oryza_longistaminata	NAC|NAC
c43660_g2_i3	1394	XP_011081579.1	157	86.47	133	28.62	84.71	18	0	180	578	25	157	1e-44	Sesamum_indicum	bZIP|bZIP
c43660_g2_i5	997	XP_011081579.1	157	86.47	133	40.02	84.71	18	0	180	578	25	157	1e-45	Sesamum_indicum	bZIP|bZIP
c54308_g2_i1	2099	cra_locus_7243_iso_1	757	60.84	641	91.62	84.68	210	10	184	2001	42	676	0	Catharanthus_roseus	C3H|C3H
c48815_g1_i10	1596	Cc08_g16560	300	53.15	254	47.74	84.67	88	8	558	1319	71	293	1e-65	Coffea_canephora	Dof|Dof
c50491_g1_i1	1755	XP_009788038.1	626	51.7	530	90.6	84.66	227	6	1	1515	99	624	6e-128	Nicotiana_sylvestris	C2H2|C2H2
c55973_g1_i1	2987	Lus10031505	981	42.05	830	83.36	84.61	447	13	440	2860	51	869	0	Linum_usitatissimum	NF-YA|NF-YA
c47404_g1_i3	1225	Potri.019G031600.1	396	45.67	335	82.04	84.6	153	10	2	943	59	385	1e-77	Populus_trichocarpa	NAC|NAC
c53163_g2_i2	1563	XP_011076904.1	357	45.7	302	57.97	84.59	140	11	658	1533	1	288	5e-45	Sesamum_indicum	ERF|ERF
c53163_g2_i3	1599	XP_011076904.1	357	45.7	302	56.66	84.59	140	11	694	1569	1	288	5e-45	Sesamum_indicum	ERF|ERF
c38658_g1_i1	790	Sopim11g032100.0.1	201	67.06	170	64.56	84.58	53	2	2	511	35	201	6e-71	Solanum_pimpinellifolium	MIKC_MADS|MIKC_MADS
c52447_g1_i1	1904	Cc02_g22960	538	51.21	455	71.69	84.57	150	19	588	1814	110	538	2e-104	Coffea_canephora	TCP|TCP
c42530_g2_i5	970	Ote100093050051	84	64.79	71	21.96	84.52	25	0	19	231	1	71	3e-25	Ocimum_tenuiflorum	M-type_MADS|M-type_MADS
c42530_g2_i6	473	Ote100093050051	84	64.79	71	45.03	84.52	25	0	19	231	1	71	1e-26	Ocimum_tenuiflorum	M-type_MADS|M-type_MADS
c53946_g1_i1	2340	Pbr009756.1	716	40	605	77.56	84.5	249	13	333	2045	40	564	1e-94	Pyrus_bretschneideri	bHLH|bHLH
c50491_g1_i2	1734	XP_016505864.1	626	53.12	529	91.52	84.5	214	9	1	1494	99	624	7e-130	Nicotiana_tabacum	C2H2|C2H2
c45230_g1_i1	1398	462935287	303	57.42	256	54.94	84.49	93	4	290	1045	58	301	2e-93	Eragrostis_tef	YABBY|YABBY
c53182_g1_i1	3342	GSBRNA2T00116056001	586	41.21	495	44.43	84.47	240	8	1775	3247	2	449	2e-110	Brassica_napus	GeBP|GeBP
c42863_g1_i1	1194	Bv2_028880_mpsx.t2	251	40.09	212	53.27	84.46	92	3	174	803	61	239	1e-40	Beta_vulgaris	MIKC_MADS|MIKC_MADS
c55614_g1_i9	2400	Peaxi162Scf00825g00235.1	869	72.48	734	91.75	84.46	196	3	64	2253	36	767	0	Petunia_axillaris	NF-X1|NF-X1
c44579_g1_i1	1110	Potri.008G101400.1	321	61.62	271	73.24	84.42	84	7	1	801	60	314	5e-77	Populus_trichocarpa	MYB|MYB
c48920_g1_i4	1567	SMil_00009275-RA_Salv	295	38.96	249	47.67	84.41	137	3	340	1086	51	284	4e-35	Salvia_miltiorrhiza	bHLH|bHLH
c54570_g2_i2	1190	Peaxi162Scf00182g00066.1	468	42.53	395	99.58	84.4	125	19	2	1060	132	466	1e-52	Petunia_axillaris	C2H2|C2H2
c42838_g2_i1	755	Aqcoe4G062900.1.p	128	43.52	108	42.91	84.38	38	3	168	482	39	126	1e-07	Aquilegia_coerulea	ZF-HD|ZF-HD
c50452_g2_i2	2979	NNU_008604-RA	723	34.26	610	61.43	84.37	339	5	134	1780	38	646	9e-111	Nelumbo_nucifera	MYB_related|MYB_related
c47315_g1_i10	1096	Peaxi162Scf00258g00519.1	294	74.19	248	67.88	84.35	55	5	360	1094	45	286	2e-111	Petunia_axillaris	C3H|C3H
c55573_g2_i3	2227	Kaladp0068s0096.2.p	683	47.05	576	77.59	84.33	255	9	539	2170	16	573	1e-167	Kalanchoe_laxiflora	bHLH|bHLH
c54314_g1_i6	2978	Kalax.0054s0081.2.p	683	56.6	576	58.03	84.33	197	9	158	1813	41	587	0	Kalanchoe_marnieriana	bHLH|bHLH
c42705_g1_i5	1230	cra_locus_19395_iso_1	178	42.67	150	36.59	84.27	80	3	620	1057	30	177	7e-24	Catharanthus_roseus	WRKY|WRKY
c47249_g1_i3	1107	mrna13970.1-v1.0-hybrid	267	49.78	225	60.98	84.27	104	4	239	913	1	216	5e-52	Fragaria_vesca	MYB_related|MYB_related
c51922_g2_i3	1849	TRIUR3_17264-P1	565	31.51	476	77.23	84.25	283	12	240	1634	14	457	1e-60	Triticum_urartu	GRAS|GRAS
c54290_g1_i5	1259	XP_016508280.1	406	60.23	342	81.49	84.24	92	6	263	1258	1	308	1e-109	Nicotiana_tabacum	bZIP|bZIP
c53799_g1_i1	1185	XP_009615540.1	355	50.84	299	75.7	84.23	105	7	139	963	74	354	1e-66	Nicotiana_tomentosiformis	ERF|ERF
c55129_g1_i2	1761	Itr_sc000364.1_g00009.1	412	32.85	347	59.11	84.22	181	10	271	1266	103	412	5e-38	Ipomoea_trifida	GeBP|GeBP
c50429_g1_i2	1231	XP_012569925.1	297	34.4	250	60.93	84.18	136	4	187	936	21	242	2e-34	Cicer_arietinum	YABBY|YABBY
c53747_g1_i1	2453	GSBRNA2T00126537001	758	37.93	638	78.03	84.17	330	14	132	1949	13	616	7e-118	Brassica_napus	S1Fa-like|S1Fa-like
c55160_g1_i1	2657	Itr_sc000748.1_g00024.1	920	31.91	774	87.39	84.13	446	30	247	2427	133	872	2e-87	Ipomoea_trifida	MYB_related|MYB_related
c42214_g1_i1	1232	Manes.07G142400.1.p	315	44.53	265	64.53	84.13	115	11	165	899	8	260	7e-51	Manihot_esculenta	WRKY|WRKY
c39212_g1_i1	2197	NNU_008604-RA	723	39.31	608	83.02	84.09	325	7	1	1716	46	645	7e-148	Nelumbo_nucifera	MYB_related|MYB_related
c48307_g1_i3	1343	XP_015886660.1	245	50	206	46.02	84.08	99	2	464	1078	42	244	1e-51	Ziziphus_jujuba	MYB_related|MYB_related
c48307_g1_i10	1178	XP_015886660.1	245	50	206	52.46	84.08	99	2	541	1155	42	244	5e-52	Ziziphus_jujuba	MYB_related|MYB_related
c53963_g1_i2	1953	Peinf101Scf00384g00015.1	320	64.68	269	41.32	84.06	78	8	736	1503	56	320	6e-85	Petunia_inflata	bHLH|bHLH
c55534_g1_i6	3443	Achn169731	1066	45.42	896	78.07	84.05	347	21	358	2967	14	793	0	Actinidia_chinensis	ERF|ERF
c53137_g1_i4	1641	Bradi2g44117.9.p	533	42.19	448	81.9	84.05	232	7	175	1506	108	532	2e-114	Brachypodium_distachyon	bHLH|bHLH
c48234_g2_i1	721	XP_009799173.1	269	53.54	226	94.04	84.01	82	5	6	620	10	233	3e-70	Nicotiana_sylvestris	G2-like|G2-like
c48980_g1_i3	1282	Cc02_g06230	356	43.14	299	69.97	83.99	154	5	45	926	69	356	7e-32	Coffea_canephora	ERF|ERF
c53315_g1_i2	2181	Sme2.5_00169.1_g00018.1	706	55.31	593	81.57	83.99	140	15	100	1800	1	494	0	Solanum_melongena	bHLH|bHLH
c18744_g1_i1	727	Achn368981	243	56.86	204	84.18	83.95	73	4	116	727	3	191	4e-67	Actinidia_chinensis	bHLH|bHLH
c46216_g1_i2	1893	SMil_00019580-RA_Salv	305	67.19	256	40.57	83.93	70	2	896	1630	52	304	3e-105	Salvia_miltiorrhiza	C2H2|C2H2
c31116_g1_i1	1042	Sopen12g031120.1	329	42.39	276	79.46	83.89	139	11	2	805	66	329	1e-44	Solanum_pennellii	DBB|DBB
c24101_g1_i1	1331	Bradi2g44117.9.p	533	38.48	447	100	83.86	258	7	25	1323	89	532	2e-105	Brachypodium_distachyon	bHLH|bHLH
c43641_g1_i1	2558	NNU_008604-RA	723	34.65	606	71.07	83.82	387	6	216	2015	43	645	1e-115	Nelumbo_nucifera	MYB_related|MYB_related
c43405_g2_i1	1031	PSME_00021188-RA	272	36.84	228	66.34	83.82	135	5	77	757	51	270	6e-26	Pseudotsuga_menziesii	Trihelix|Trihelix
c43405_g2_i3	1119	PSME_00021188-RA	272	36.84	228	61.13	83.82	135	5	77	757	51	270	8e-26	Pseudotsuga_menziesii	Trihelix|Trihelix
c42123_g1_i4	641	Cc10_g07710	142	66.39	119	55.69	83.8	37	3	2	355	21	137	3e-37	Coffea_canephora	bHLH|bHLH
c56079_g1_i1	4719	XP_013614924.1	782	43.21	655	41.64	83.76	319	14	1638	3560	138	753	8e-152	Brassica_oleracea	MYB_related|MYB_related
c49056_g1_i1	1318	XP_009758063.1	240	69.15	201	45.75	83.75	59	1	312	905	1	201	8e-76	Nicotiana_sylvestris	ERF|ERF
c49056_g1_i3	1276	XP_009758063.1	240	69.15	201	47.26	83.75	59	1	270	863	1	201	9e-76	Nicotiana_sylvestris	ERF|ERF
c49056_g1_i2	1597	XP_016461280.1	240	68.66	201	37.76	83.75	60	1	610	1203	1	201	2e-74	Nicotiana_tabacum	ERF|ERF
c54259_g2_i8	2164	XP_011077474.1	533	54.04	446	61.83	83.68	174	8	860	2161	85	511	3e-136	Sesamum_indicum	MYB|MYB
c54259_g2_i10	2006	XP_011077474.1	533	54.26	446	66.7	83.68	173	8	537	1838	85	511	2e-138	Sesamum_indicum	MYB|MYB
c54218_g1_i13	2691	Cc06_g20930	702	53.49	587	65.44	83.62	247	10	623	2341	128	702	0	Coffea_canephora	HB-PHD|HB-PHD
c45120_g1_i1	1858	Sme2.5_00187.1_g00004.1	476	47.74	398	64.26	83.61	174	8	407	1504	61	456	1e-117	Solanum_melongena	MYB_related|MYB_related
c44618_g1_i1	868	cra_locus_5090_iso_5	207	86.13	173	59.79	83.57	23	1	353	868	1	173	2e-103	Catharanthus_roseus	HB-other|HB-other
c44618_g1_i3	1191	cra_locus_5090_iso_5	207	86.13	173	43.58	83.57	23	1	676	1191	1	173	2e-102	Catharanthus_roseus	HB-other|HB-other
c44618_g1_i4	836	cra_locus_5090_iso_5	207	86.13	173	62.08	83.57	23	1	321	836	1	173	3e-104	Catharanthus_roseus	HB-other|HB-other
c49012_g1_i1	4058	Gh_A07G0263	1442	69.29	1205	89.08	83.56	348	7	216	3797	249	1442	0	Gossypium_hirsutum	WRKY|WRKY
c52605_g1_i2	2078	PSME_00043819-RA	559	48.18	467	67.42	83.54	190	7	703	2076	38	461	6e-117	Pseudotsuga_menziesii	M-type_MADS|M-type_MADS
c52567_g1_i1	2513	XP_009609050.1	923	62	771	92.04	83.53	266	8	239	2512	8	764	0	Nicotiana_tomentosiformis	CAMTA|CAMTA
c55129_g1_i3	1407	Itr_sc000364.1_g00009.1	412	32.56	344	73.35	83.5	185	12	244	1236	103	412	2e-38	Ipomoea_trifida	GeBP|GeBP
c54218_g1_i3	2629	Cc06_g20930	702	54.1	586	66.87	83.48	245	9	561	2279	128	702	0	Coffea_canephora	HB-PHD|HB-PHD
c53986_g2_i1	2287	DCAR_011771	666	53.78	556	72.93	83.48	236	6	369	2018	9	549	0	Daucus_carota	MYB_related|MYB_related
c51906_g1_i4	2482	AHYPO_019315-RA	707	35.76	590	71.31	83.45	335	15	407	2134	77	636	2e-105	Amaranthus_hypochondriacus	bHLH|bHLH
c53785_g1_i2	2612	XP_013619086.1	562	36.46	469	53.87	83.45	276	8	728	2095	92	551	3e-86	Brassica_oleracea	C2H2|C2H2
c54145_g1_i1	2442	GSBRNA2T00109513001	729	91.94	608	74.69	83.4	49	0	268	2091	122	729	0	Brassica_napus	bZIP|bZIP
c54145_g1_i2	2390	GSBRNA2T00109513001	729	92.11	608	76.32	83.4	48	0	268	2091	122	729	0	Brassica_napus	bZIP|bZIP
c54145_g1_i4	2076	GSBRNA2T00109513001	729	92.11	608	87.86	83.4	48	0	185	2008	122	729	0	Brassica_napus	bZIP|bZIP
c36341_g1_i1	886	Peinf101Scf00015g04016.1	253	52.61	211	71.44	83.4	88	5	208	819	44	249	1e-60	Petunia_inflata	bHLH|bHLH
c48315_g1_i2	1984	Cc00_g03570	433	75.35	361	54.59	83.37	72	5	711	1745	1	360	6e-157	Coffea_canephora	bZIP|bZIP
c48315_g1_i3	1777	Cc00_g03570	433	75.62	361	60.95	83.37	71	5	152	1186	1	360	2e-145	Coffea_canephora	bZIP|bZIP
c48315_g1_i4	1604	Cc00_g03570	433	75.35	361	67.52	83.37	72	5	259	1293	1	360	1e-158	Coffea_canephora	bZIP|bZIP
c41690_g1_i2	872	Aco011121.1	150	63.2	125	43	83.33	41	2	291	659	3	124	3e-44	Ananas_comosus	bHLH|bHLH
c66569_g1_i1	846	orange1.1g047562m	246	43.9	205	72.7	83.33	109	3	129	725	34	238	1e-41	Citrus_sinensis	bHLH|bHLH
c54549_g1_i5	2749	AHYPO_019315-RA	707	35.14	589	64.28	83.31	356	10	580	2331	77	644	2e-107	Amaranthus_hypochondriacus	bHLH|bHLH
c40828_g1_i2	1888	Neem_42776_f_1	389	49.07	324	51.48	83.29	133	8	138	1076	16	318	5e-75	Azadirachta_indica	WRKY|WRKY
c46279_g2_i3	854	XP_009625854.1	245	78.92	204	71.66	83.27	42	1	244	852	1	204	9e-103	Nicotiana_tomentosiformis	MIKC_MADS|MIKC_MADS
c43905_g2_i1	859	XP_015886660.1	245	46.57	204	71.25	83.27	82	8	141	749	60	237	3e-44	Ziziphus_jujuba	MYB_related|MYB_related
c56213_g2_i2	4172	443461	1386	65.6	1154	82.98	83.26	357	7	193	3585	250	1386	0	Selaginella_moellendorffii	ERF|ERF
c55082_g1_i5	3670	Araip.YX9Q9	489	38.08	407	33.27	83.23	224	9	1256	2449	100	487	1e-72	Arachis_ipaensis	MYB_related|MYB_related
c55149_g1_i3	3663	XP_011084262.1	978	85.01	814	66.67	83.23	121	1	297	2735	1	814	0	Sesamum_indicum	MYB|MYB
c53335_g1_i3	2696	Cc02_g38230	614	43.05	511	56.86	83.22	254	10	1111	2547	84	589	4e-110	Coffea_canephora	MYB_related|MYB_related
c15419_g1_i1	539	Neem_1067_f_1	220	67.21	183	100	83.18	34	7	7	498	41	216	1e-65	Azadirachta_indica	LBD|LBD
c56041_g2_i1	5363	Mapoly0012s0190.1.p	1836	62.41	1527	85.42	83.17	527	13	475	4935	13	1532	0	Marchantia_polymorpha	C3H|C3H
c46837_g1_i6	1469	Gh_A12G1263	273	57.27	227	46.36	83.15	95	1	370	1050	25	249	9e-88	Gossypium_hirsutum	bZIP|bZIP
c46837_g1_i8	1025	Gh_A12G1263	273	57.27	227	66.44	83.15	95	2	125	805	25	249	1e-89	Gossypium_hirsutum	bZIP|bZIP
c54032_g2_i2	2194	Peinf101Scf00415g06003.1	700	51.2	582	79.58	83.14	222	11	347	1930	50	623	9e-143	Petunia_inflata	Trihelix|Trihelix
c50649_g1_i1	1889	XP_010558909.1	290	56.85	241	38.27	83.1	101	3	1053	1775	39	276	1e-79	Tarenaya_hassleriana	M-type_MADS|M-type_MADS
c41464_g1_i1	1023	cra_locus_5304_iso_1	242	66.17	201	58.94	83.06	53	6	158	760	49	234	7e-64	Catharanthus_roseus	ERF|ERF
c53573_g1_i2	2941	Araip.YX9Q9	489	38.92	406	41.41	83.03	220	7	420	1625	97	478	5e-74	Arachis_ipaensis	MYB_related|MYB_related
c53573_g1_i3	2832	Araip.YX9Q9	489	38.92	406	43.01	83.03	220	7	420	1625	97	478	4e-74	Arachis_ipaensis	MYB_related|MYB_related
c55309_g1_i5	2868	Cc10_g01900	949	60.03	788	82.43	83.03	298	9	546	2867	36	820	0	Coffea_canephora	ARF|ARF
c55309_g1_i8	2922	Cc10_g01900	949	60.03	788	80.9	83.03	298	9	600	2921	36	820	0	Coffea_canephora	ARF|ARF
c27873_g1_i1	877	Sopen08g020590.1	218	56.91	181	61.92	83.03	71	3	217	753	29	204	2e-47	Solanum_pennellii	ERF|ERF
c54092_g2_i1	2752	Peinf101Scf00022g02014.1	536	57.53	445	48.51	83.02	135	6	311	1606	1	404	1e-152	Petunia_inflata	C3H|C3H
c54092_g2_i6	2636	Peinf101Scf00022g02014.1	536	57.3	445	50.64	83.02	136	6	700	1995	1	404	4e-154	Petunia_inflata	C3H|C3H
c46949_g2_i2	954	CA01g07270	206	63.74	171	53.77	83.01	54	3	164	670	17	181	7e-62	Capsicum_annuum	bHLH|bHLH
c36583_g2_i1	824	Cc10_g06580	353	50.17	293	100	83	101	9	49	822	1	283	2e-56	Coffea_canephora	bHLH|bHLH
c54254_g2_i2	1597	Peaxi162Scf00064g00626.1	470	41.79	390	73.26	82.98	179	9	548	1597	3	384	5e-50	Petunia_axillaris	C3H|C3H
c50254_g2_i2	735	XP_009629052.1	281	36.48	233	95.1	82.92	84	9	74	733	88	269	2e-25	Nicotiana_tomentosiformis	MYB|MYB
c47302_g1_i1	1462	XP_011090025.1	316	61.45	262	53.76	82.91	95	5	166	945	1	258	7e-88	Sesamum_indicum	NF-YA|NF-YA
c51295_g1_i3	2185	KN538873.1_FGP007	719	43.12	596	81.83	82.89	233	19	192	1790	1	553	3e-108	Oryza_longistaminata	G2-like|G2-like
c48307_g1_i8	1069	XP_015886660.1	245	45.32	203	56.97	82.86	88	2	464	1003	42	244	3e-48	Ziziphus_jujuba	MYB_related|MYB_related
c48307_g1_i9	1146	XP_015886660.1	245	45.32	203	53.14	82.86	88	2	541	1080	42	244	8e-48	Ziziphus_jujuba	MYB_related|MYB_related
c51884_g1_i2	2403	cra_locus_384_iso_3	338	67.14	280	34.96	82.84	91	1	1281	2117	45	324	6e-124	Catharanthus_roseus	C2H2|C2H2
c45611_g3_i7	1213	TRIUR3_32840-P1	163	45.93	135	33.39	82.82	46	1	501	905	53	160	4e-30	Triticum_urartu	S1Fa-like|S1Fa-like
c45611_g3_i8	809	TRIUR3_32840-P1	163	45.93	135	50.06	82.82	46	1	268	672	53	160	5e-31	Triticum_urartu	S1Fa-like|S1Fa-like
c42838_g1_i2	804	Aqcoe4G062900.1.p	128	50.94	106	39.55	82.81	31	3	304	612	39	126	7e-13	Aquilegia_coerulea	ZF-HD|ZF-HD
c55204_g1_i3	2352	C.cajan_44612	663	41.89	549	70.03	82.81	210	10	872	2347	22	518	2e-107	Cajanus_cajan	S1Fa-like|S1Fa-like
c56028_g1_i2	5908	SMil_00015437-RA_Salv	1901	58.77	1574	79.93	82.8	581	20	451	5118	70	1593	0	Salvia_miltiorrhiza	LBD|LBD
c46837_g1_i5	1628	Gh_A12G1263	273	57.52	226	41.65	82.78	94	1	532	1209	26	249	2e-86	Gossypium_hirsutum	bZIP|bZIP
c50061_g4_i1	1255	Sopim10g084370.0.1	296	70.2	245	58.57	82.77	53	1	60	734	23	267	4e-99	Solanum_pimpinellifolium	MYB_related|MYB_related
c45531_g1_i2	1315	PGSC0003DMP400035877	290	67.08	240	54.75	82.76	72	2	206	913	4	240	8e-115	Solanum_tuberosum	B3|B3
c51532_g1_i1	1676	Cc11_g10150	446	48.78	369	66.05	82.74	147	12	503	1501	1	363	4e-84	Coffea_canephora	CO-like|CO-like
c34583_g1_i1	2403	GSBRNA2T00109513001	729	51.91	603	75.28	82.72	289	1	251	2059	126	727	0	Brassica_napus	bZIP|bZIP
c38884_g1_i1	1929	ONIVA02G03520.1	589	67.76	487	75.74	82.68	153	2	236	1693	89	572	0	Oryza_nivara	MYB_related|MYB_related
c54389_g1_i1	1739	Sopim08g077230.0.1	560	58.53	463	79.87	82.68	165	9	211	1539	1	456	4e-176	Solanum_pimpinellifolium	ARR-B|ARR-B
c55713_g1_i4	1256	Traes_7DL_BF9C602A5.2	358	66.89	296	70.7	82.68	91	1	212	1078	63	358	6e-143	Triticum_aestivum	C2H2|C2H2
c53458_g2_i2	2792	Neem_1055_f_6	750	37.58	620	66.62	82.67	306	15	449	2113	7	610	9e-127	Azadirachta_indica	bHLH|bHLH
c54109_g1_i2	2270	GSBRNA2T00046376001	743	31.92	614	81.15	82.64	335	18	265	1977	43	616	4e-67	Brassica_napus	S1Fa-like|S1Fa-like
c52914_g1_i5	1059	MDP0000247249	334	80.8	276	78.19	82.63	24	1	230	1057	86	332	1e-159	Malus_domestica	TCP|TCP
c50453_g1_i5	1618	cra_locus_7589_iso_6	466	43.9	385	71.38	82.62	155	13	11	1150	99	427	4e-70	Catharanthus_roseus	C3H|C3H
c54145_g1_i3	1994	GSBRNA2T00109513001	729	91.86	602	90.57	82.58	49	0	189	1994	122	723	0	Brassica_napus	bZIP|bZIP
c54109_g1_i1	2228	GSBRNA2T00046376001	743	32.14	613	82.54	82.5	335	18	265	1977	43	616	6e-67	Brassica_napus	S1Fa-like|S1Fa-like
c52950_g1_i1	3208	XP_013628248.1	868	32.12	716	66.96	82.49	445	17	658	2754	91	782	2e-104	Brassica_oleracea	B3|B3
c43710_g1_i2	897	BGIOSGA015145-PA	131	43.52	108	36.12	82.44	45	2	317	640	1	92	4e-19	Oryza_sativa	subsp.
c41792_g5_i1	866	Achn106671	313	69.77	258	89.38	82.43	62	5	43	789	58	308	8e-83	Actinidia_chinensis	bHLH|bHLH
c55713_g1_i9	1522	Traes_7DL_BF9C602A5.2	358	67.12	295	58.15	82.4	90	1	418	1281	64	358	6e-142	Triticum_aestivum	C2H2|C2H2
c42123_g2_i3	345	Cc10_g07710	142	62.39	117	100	82.39	38	3	1	345	22	134	1e-33	Coffea_canephora	bHLH|bHLH
c55637_g1_i2	5443	GSMUA_Achr4P07150_001	2005	67.07	1652	91.05	82.39	411	10	554	5116	356	2005	0	Musa_acuminata	NAC|NAC
c47345_g1_i2	882	Potri.001G061200.2	193	79.25	159	54.08	82.38	33	0	191	667	1	159	2e-91	Populus_trichocarpa	NAC|NAC
c47345_g1_i6	775	Potri.001G061200.2	193	76.73	159	61.55	82.38	37	0	191	667	1	159	4e-89	Populus_trichocarpa	NAC|NAC
c51344_g1_i1	2706	Bostr.7128s0454.1.p	970	30.29	799	88.58	82.37	532	12	234	2588	90	877	3e-117	Boechera_stricta	bHLH|bHLH
c43539_g1_i1	915	Manes.17G042800.1.p	306	39.29	252	82.62	82.35	100	7	2	616	60	305	3e-42	Manihot_esculenta	Dof|Dof
c53693_g3_i1	2988	Han006117	249	77.56	205	20.58	82.33	39	2	190	804	15	212	4e-100	Helianthus_annuus	NAC|NAC
c53693_g3_i2	3123	Han006117	249	77.56	205	19.69	82.33	39	2	190	804	15	212	8e-100	Helianthus_annuus	NAC|NAC
c53693_g3_i3	3082	Han006117	249	77.56	205	19.95	82.33	39	2	190	804	15	212	6e-100	Helianthus_annuus	NAC|NAC
c54032_g2_i1	2651	Peinf101Scf00415g06003.1	700	51.22	576	65.18	82.29	216	10	347	1903	50	617	4e-129	Petunia_inflata	Trihelix|Trihelix
c40445_g1_i1	730	Glyma.12G114800.1.p	141	55.17	116	47.67	82.27	14	4	2	331	44	127	9e-29	Glycine_max	MYB_related|MYB_related
c43173_g1_i1	2834	Vradi02g06060.1	987	65.02	812	85.96	82.27	235	13	3	2378	199	981	0	Vigna_radiata	TCP|TCP
c47315_g1_i5	1109	Peinf101Scf00049g00006.1	293	75.93	241	65.19	82.25	50	5	349	1050	1	240	3e-114	Petunia_inflata	C3H|C3H
c55082_g1_i8	3395	Araip.YX9Q9	489	38.31	402	35.52	82.21	220	9	1169	2347	103	485	2e-72	Arachis_ipaensis	MYB_related|MYB_related
c54247_g1_i3	1259	cra_locus_3631_iso_7	460	48.15	378	90.07	82.17	136	11	228	1259	21	372	3e-88	Catharanthus_roseus	bZIP|bZIP
c55713_g1_i3	4355	Traes_7DL_BF9C602A5.2	358	67.01	294	20.25	82.12	90	1	213	1073	65	358	7e-132	Triticum_aestivum	C2H2|C2H2
c53380_g1_i1	2231	GSBRNA2T00046376001	743	34.26	610	82.03	82.1	353	13	202	1962	21	605	3e-97	Brassica_napus	S1Fa-like|S1Fa-like
c49364_g2_i4	1993	snap_masked-scaffold12258-abinit-gene-0.3-mRNA-1	357	70.65	293	44.1	82.07	84	2	155	1033	12	302	1e-129	Castanea_mollissima	C3H|C3H
c55236_g1_i1	2791	Bostr.7128s0454.1.p	970	30.28	796	85.56	82.06	524	16	1	2343	191	970	1e-108	Boechera_stricta	bHLH|bHLH
c48477_g1_i2	1502	Gh_A12G1263	273	57.59	224	44.74	82.05	93	1	218	889	26	247	2e-81	Gossypium_hirsutum	bZIP|bZIP
c49321_g3_i3	939	Aqcoe4G062900.1.p	128	46.67	105	33.55	82.03	39	3	410	724	39	126	4e-08	Aquilegia_coerulea	ZF-HD|ZF-HD
c46182_g2_i1	1429	Peaxi162Scf00003g00523.1	517	74.53	424	89.01	82.01	99	6	2	1252	96	517	0	Petunia_axillaris	bZIP|bZIP
c3988_g1_i1	450	Niben101Scf07788g04022.1	150	75.61	123	82	82	30	0	78	446	1	123	3e-64	Nicotiana_benthamiana	NAC|NAC
c46516_g2_i1	775	SapurV1A.1087s0080.1.p	222	51.65	182	70.45	81.98	83	3	91	627	39	218	2e-47	Salix_purpurea	ERF|ERF
c46390_g1_i5	1846	Sopen01g046240.1	482	47.34	395	64.19	81.95	168	5	215	1390	20	377	7e-119	Solanum_pennellii	M-type_MADS|M-type_MADS
c54659_g1_i3	2360	676718964	703	65.8	576	73.22	81.93	184	6	275	1984	127	695	0	Sisymbrium_irio	MYB_related|MYB_related
c55596_g1_i1	3474	Achn335281	1234	32.25	1011	87.31	81.93	504	22	295	3156	24	910	9e-144	Actinidia_chinensis	NAC|NAC
c55899_g1_i3	4217	KN538788.1_FGP023	1444	53.59	1183	84.16	81.93	519	13	255	3767	280	1444	0	Oryza_longistaminata	GATA|GATA
c41679_g1_i1	1206	Peinf101Scf00416g20010.1	331	58.67	271	67.41	81.87	94	5	149	961	79	331	8e-72	Petunia_inflata	HB-other|HB-other
c41018_g1_i1	939	XP_011094421.1	308	62.7	252	80.51	81.82	83	6	208	939	1	249	4e-57	Sesamum_indicum	C2H2|C2H2
c49531_g1_i1	3417	Achn335281	1234	32.9	1009	88.59	81.77	481	20	323	3205	21	881	8e-138	Actinidia_chinensis	NAC|NAC
c23434_g1_i1	465	Sopim06g066540.0.1	192	61.15	157	100	81.77	57	1	1	459	29	185	3e-56	Solanum_pimpinellifolium	ERF|ERF
c41630_g1_i1	1169	Cotton_A_13320_BGI-A2_v1.0	197	75.16	161	41.32	81.73	33	2	238	705	39	197	1e-81	Gossypium_arboreum	LBD|LBD
c48905_g2_i4	1144	Cc01_g15290	487	39.7	398	100	81.72	198	14	2	1144	110	482	6e-59	Coffea_canephora	MYB_related|MYB_related
c49938_g1_i1	1542	Cc04_g03460	372	71.38	304	59.14	81.72	86	1	191	1099	68	371	6e-136	Coffea_canephora	Trihelix|Trihelix
c50247_g1_i1	3822	676789994	1416	47.36	1157	90.82	81.71	545	20	176	3592	305	1415	0	Sisymbrium_irio	bHLH|bHLH
c44886_g1_i4	1297	Peaxi162Scf01002g00120.1	317	46.72	259	59.91	81.7	135	2	210	977	46	304	6e-68	Petunia_axillaris	bHLH|bHLH
c51255_g1_i4	769	Niben101Ctg13994g00001.1	202	38.18	165	64.37	81.68	88	5	299	769	1	159	1e-08	Nicotiana_benthamiana	ERF|ERF
c48399_g1_i1	1382	Cc02_g38460	338	62.68	276	59.91	81.66	91	5	227	1021	64	338	4e-97	Coffea_canephora	MYB_related|MYB_related
c55092_g1_i3	2691	Cc08_g12180	1019	60.82	832	92.75	81.65	316	8	76	2547	1	830	0	Coffea_canephora	MYB|MYB
c43404_g1_i1	1016	DCAR_007539	196	51.25	160	47.24	81.63	71	2	198	659	1	159	5e-34	Daucus_carota	bZIP|bZIP
c49097_g1_i1	848	Peinf101Scf01380g03014.1	310	61.66	253	89.5	81.61	77	6	823	101	18	262	1e-76	Petunia_inflata	MYB_related|MYB_related
c46156_g1_i1	1469	Thecc1EG006783t1	261	63.85	213	43.5	81.61	59	2	562	1146	49	261	5e-87	Theobroma_cacao	DBB|DBB
c46156_g1_i2	1361	Thecc1EG006783t1	261	63.85	213	46.95	81.61	59	2	562	1146	49	261	2e-87	Theobroma_cacao	DBB|DBB
c46156_g1_i4	1441	Thecc1EG006783t1	261	63.85	213	44.34	81.61	59	2	534	1118	49	261	4e-87	Theobroma_cacao	DBB|DBB
c45611_g3_i1	992	TRIUR3_32840-P1	163	45.11	133	40.22	81.6	46	1	503	901	53	158	2e-27	Triticum_urartu	S1Fa-like|S1Fa-like
c45611_g3_i3	782	TRIUR3_32840-P1	163	45.11	133	51.02	81.6	46	1	293	691	53	158	1e-27	Triticum_urartu	S1Fa-like|S1Fa-like
c49396_g2_i3	1033	Peinf101Scf00652g08018.1	488	30.15	398	100	81.56	179	10	3	926	93	481	3e-38	Petunia_inflata	NAC|NAC
c48197_g1_i2	1558	Traes_7DL_BF9C602A5.2	358	56.85	292	56.23	81.56	116	4	446	1306	72	358	4e-108	Triticum_aestivum	C2H2|C2H2
c48197_g1_i4	1556	Traes_7DL_BF9C602A5.2	358	56.85	292	56.3	81.56	116	4	446	1306	72	358	4e-108	Triticum_aestivum	C2H2|C2H2
c36444_g1_i1	566	Peaxi162Scf00009g00216.1	92	84	75	39.75	81.52	11	1	172	396	19	92	3e-34	Petunia_axillaris	bHLH|bHLH
c48727_g1_i5	1231	maker-scaffold00830-augustus-gene-0.42-mRNA-1	292	61.76	238	58	81.51	72	4	341	997	55	292	2e-77	Castanea_mollissima	NAC|NAC
c48727_g1_i6	1279	maker-scaffold00830-augustus-gene-0.42-mRNA-1	292	61.76	238	55.82	81.51	72	4	342	998	55	292	2e-77	Castanea_mollissima	NAC|NAC
c44074_g4_i1	837	Thecc1EG030078t1	135	74.55	110	39.43	81.48	28	0	196	525	18	127	5e-36	Theobroma_cacao	NF-YC|NF-YC
c54921_g1_i1	2616	AT5G01310.1	912	55.32	743	85.21	81.47	252	9	253	2469	241	907	0	Arabidopsis_thaliana	bHLH|APRATAXIN-like
c51688_g1_i3	3202	Achn356291	1154	60.11	940	88.07	81.46	335	11	126	2882	234	1154	0	Actinidia_chinensis	MIKC_MADS|MIKC_MADS
c52899_g3_i1	1422	Pavir.7NG095000.1.p	258	78.1	210	44.3	81.4	46	0	332	961	3	212	6e-112	Panicum_virgatum	WRKY|WRKY
c52899_g3_i2	1888	Pavir.7NG095000.1.p	258	77.62	210	33.37	81.4	47	0	117	746	3	212	5e-109	Panicum_virgatum	WRKY|WRKY
c52899_g3_i3	848	Pavir.7NG095000.1.p	258	77.62	210	74.29	81.4	47	0	145	774	3	212	8e-108	Panicum_virgatum	WRKY|WRKY
c52899_g3_i4	875	Pavir.7NG095000.1.p	258	77.62	210	72	81.4	47	0	204	833	3	212	4e-108	Panicum_virgatum	WRKY|WRKY
c52899_g3_i6	2020	Pavir.7NG095000.1.p	258	78.57	210	31.19	81.4	45	0	353	982	3	212	1e-110	Panicum_virgatum	WRKY|WRKY
c52899_g3_i7	1281	Pavir.7NG095000.1.p	258	78.57	210	49.18	81.4	45	0	326	955	3	212	1e-113	Panicum_virgatum	WRKY|WRKY
c52899_g3_i9	1127	Pavir.7NG095000.1.p	258	78.1	210	55.9	81.4	46	0	456	1085	3	212	2e-107	Panicum_virgatum	WRKY|WRKY
c51146_g1_i1	1950	Araip.YX9Q9	489	41.96	398	61.23	81.39	212	7	775	1950	94	478	1e-83	Arachis_ipaensis	MYB_related|MYB_related
c53986_g2_i2	1892	DCAR_011771	666	52.4	542	85.94	81.38	227	5	4	1623	37	549	0	Daucus_carota	MYB_related|MYB_related
c41690_g1_i6	855	Aco011121.1	150	61.48	122	42.81	81.33	33	1	291	614	3	124	2e-41	Ananas_comosus	bHLH|bHLH
c53914_g1_i4	2140	OGLUM05G28390.1	556	70.35	452	63.36	81.29	80	5	279	1634	84	481	0	Oryza_glumaepatula	HB-other|HB-other
c46929_g1_i2	1172	Peaxi162Scf00056g00026.1	314	65.88	255	65.27	81.21	83	3	119	877	44	296	7e-97	Petunia_axillaris	MYB|MYB
c52807_g1_i1	1705	Peinf101Scf06241g00003.1	495	57.96	402	70.73	81.21	130	9	229	1350	1	391	5e-125	Petunia_inflata	C2H2|C2H2
c55737_g1_i4	3606	RrC2198_p1	1357	68.51	1102	91.68	81.21	345	2	257	3562	2	1101	0	Raphanus_raphanistrum	SRS|SRS
c39002_g6_i1	548	PK04509.1	85	88.41	69	37.77	81.18	8	0	126	332	16	84	3e-26	Cannabis_sativa	bHLH|bHLH
c39002_g6_i2	704	PK04509.1	85	88.41	69	29.4	81.18	8	0	99	305	16	84	9e-26	Cannabis_sativa	bHLH|bHLH
c39002_g6_i3	696	PK04509.1	85	88.41	69	29.74	81.18	8	0	126	332	16	84	9e-26	Cannabis_sativa	bHLH|bHLH
c55564_g1_i6	2712	Peaxi162Scf00126g01131.1	1008	54.03	818	90.49	81.15	354	12	1	2403	194	1006	0	Petunia_axillaris	SBP|SBP
c49648_g1_i1	1826	XP_011099803.1	524	52.94	425	69.82	81.11	183	9	258	1493	46	466	1e-116	Sesamum_indicum	Trihelix|Trihelix
c55573_g2_i1	3139	Kalax.1691s0002.2.p	471	45.81	382	36.51	81.1	153	10	1323	2360	7	370	2e-88	Kalanchoe_marnieriana	bHLH|bHLH
c49598_g1_i2	2034	DCAR_011771	666	42.41	540	79.65	81.08	279	9	198	1781	28	547	1e-145	Daucus_carota	MYB_related|MYB_related
c47776_g2_i1	2357	augustus_masked-scaffold02666-abinit-gene-0.6-mRNA-1	95	74.03	77	9.8	81.05	20	0	624	854	18	94	4e-31	Castanea_mollissima	ZF-HD|ZF-HD
c54921_g1_i2	2812	AT5G01310.1	912	55.21	739	78.84	81.03	259	8	152	2368	241	907	0	Arabidopsis_thaliana	bHLH|APRATAXIN-like
c55277_g1_i3	2993	Bostr.7128s0454.1.p	970	34.35	786	78.78	81.03	484	9	294	2594	116	888	3e-150	Boechera_stricta	bHLH|bHLH
c36341_g1_i4	859	Peinf101Scf00015g04016.1	253	54.63	205	71.59	81.03	84	5	202	792	46	249	3e-60	Petunia_inflata	bHLH|bHLH
c43124_g1_i1	1997	Pavir.7NG095000.1.p	258	77.51	209	31.4	81.01	47	0	130	756	4	212	4e-101	Panicum_virgatum	WRKY|WRKY
c55576_g1_i2	4397	MDP0000319700	1577	56.85	1277	87.13	80.98	479	12	276	4058	256	1476	0	Malus_domestica	WRKY|WRKY
c46656_g1_i3	1024	Peinf101Scf01175g02010.1	347	69.75	281	82.32	80.98	66	6	162	980	1	270	2e-123	Petunia_inflata	NAC|NAC
c46697_g1_i1	1675	maker-scaffold07695-snap-gene-0.19-mRNA-1	341	36.23	276	49.43	80.94	120	9	328	1110	29	263	4e-35	Castanea_mollissima	C3H|C3H
c47404_g1_i2	1109	Potri.019G031600.2	367	39.73	297	80.34	80.93	147	12	3	827	70	356	3e-46	Populus_trichocarpa	NAC|NAC
c53228_g1_i5	456	cra_locus_507_iso_1	110	77.53	89	58.55	80.91	17	1	190	456	1	86	2e-39	Catharanthus_roseus	HD-ZIP|HD-ZIP
c56185_g1_i1	4578	440731	1683	51.36	1361	89.19	80.87	595	11	166	4170	8	1327	0	Selaginella_moellendorffii	ERF|ERF
c179_g1_i1	625	XP_009630807.1	230	50	186	89.28	80.87	74	3	68	625	1	167	2e-43	Nicotiana_tomentosiformis	C2H2|C2H2
c50758_g2_i2	1831	Ote100163460051	459	46.9	371	60.79	80.83	176	6	224	1309	75	433	1e-91	Ocimum_tenuiflorum	G2-like|G2-like
c45483_g2_i3	1180	XP_015886660.1	245	66.16	198	50.34	80.82	63	3	245	832	43	238	2e-89	Ziziphus_jujuba	MYB_related|MYB_related
c47391_g2_i1	1107	XP_011078318.1	250	59.9	202	54.74	80.8	68	4	219	824	54	242	3e-65	Sesamum_indicum	bHLH|bHLH
c44902_g1_i1	1419	Cc07_g07150	296	57.32	239	50.53	80.74	100	2	230	943	1	238	4e-76	Coffea_canephora	MYB_related|MYB_related
c55058_g1_i2	2412	Cotton_A_27417_BGI-A2_v1.0	799	35.35	645	80.22	80.73	337	18	168	1898	3	635	1e-83	Gossypium_arboreum	TALE|TALE
c54369_g2_i2	3132	MDP0000232659	1007	50.18	813	77.87	80.73	314	15	178	2547	203	947	0	Malus_domestica	GRAS|GRAS
c55982_g1_i1	5119	FANhyb_rscf00000140.1.g00010.1	1929	74.69	1557	91.25	80.72	335	15	235	4830	407	1929	0	Fragaria_x	ananassa
c55982_g1_i2	5322	FANhyb_rscf00000140.1.g00010.1	1929	75.59	1557	87.77	80.72	337	14	235	4878	407	1929	0	Fragaria_x	ananassa
c46751_g1_i1	1816	TRIUR3_17264-P1	565	33.77	456	75.33	80.71	254	13	181	1518	3	420	2e-76	Triticum_urartu	GRAS|GRAS
c34470_g1_i2	861	Peaxi162Scf00003g00253.1	171	41.3	138	48.08	80.7	59	5	266	646	45	171	3e-24	Petunia_axillaris	C2H2|C2H2
c55737_g1_i3	3853	RrC2198_p1	1357	68.68	1095	85.26	80.69	341	2	132	3416	9	1101	0	Raphanus_raphanistrum	SRS|SRS
c48920_g1_i8	1621	SMil_00009275-RA_Salv	295	39.5	238	44.05	80.68	137	4	763	1467	51	284	4e-33	Salvia_miltiorrhiza	bHLH|bHLH
c46617_g2_i1	767	NNU_001773-RA	222	56.98	179	70.01	80.63	63	3	1	519	51	221	1e-62	Nelumbo_nucifera	ZF-HD|ZF-HD
c50531_g1_i1	1236	Sopen08g024600.1	361	65.29	291	70.63	80.61	99	2	362	1234	27	315	7e-127	Solanum_pennellii	GRF|GRF
c53191_g1_i4	1369	Achn127991	474	66.75	382	83.71	80.59	90	8	287	1369	1	366	4e-147	Actinidia_chinensis	TALE|TALE
c42839_g1_i2	944	Jcr4S14262.20	175	46.81	141	44.81	80.57	69	4	63	476	1	138	2e-29	Jatropha_curcas	C2H2|C2H2
c55656_g1_i4	755	Jcr4S14262.20	175	46.1	141	56.03	80.57	60	4	57	437	1	139	3e-29	Jatropha_curcas	C2H2|C2H2
c30184_g1_i1	694	Cotton_A_09239_BGI-A2_v1.0	180	33.79	145	62.68	80.56	93	1	116	550	28	169	3e-12	Gossypium_arboreum	HB-other|HB-other
c39187_g1_i4	899	Cotton_A_09239_BGI-A2_v1.0	180	40	145	48.39	80.56	86	1	153	584	29	173	3e-25	Gossypium_arboreum	HB-other|HB-other
c30067_g1_i1	604	XP_016457374.1	149	50	120	59.6	80.54	53	2	167	517	19	134	7e-26	Nicotiana_tabacum	GATA|GATA
c54701_g1_i2	2668	Bostr.7128s0454.1.p	970	34.44	781	87.82	80.52	500	7	271	2580	189	968	7e-155	Boechera_stricta	bHLH|bHLH
c51873_g1_i3	1480	KN539488.1_FGP002	82	43.94	66	13.38	80.49	37	0	890	1087	1	66	8e-14	Oryza_longistaminata	C2H2|C2H2
c51873_g2_i1	1305	KN539488.1_FGP002	82	45.45	66	15.17	80.49	36	0	1028	1225	1	66	4e-13	Oryza_longistaminata	C2H2|C2H2
c51873_g2_i2	1479	KN539488.1_FGP002	82	45.45	66	13.39	80.49	36	0	942	1139	1	66	8e-14	Oryza_longistaminata	C2H2|C2H2
c42838_g1_i1	654	Aqcoe4G062900.1.p	128	51.46	103	47.25	80.47	35	2	168	476	39	126	2e-12	Aquilegia_coerulea	ZF-HD|ZF-HD
c49764_g1_i6	1356	PH01000356G0990	384	56.63	309	68.36	80.47	72	6	368	1285	109	358	8e-105	Phyllostachys_heterocycla	GRAS|GRAS
c32693_g1_i1	727	Csa01g002130.1	266	33.64	214	88.31	80.45	114	5	124	699	23	230	7e-24	Camelina_sativa	LBD|LBD
c53958_g2_i2	2369	WALNUT_00018317-RA	752	62.48	605	76.61	80.45	147	8	256	2046	149	681	0	Juglans_regia	BBR-BPC|BBR-BPC
c44469_g1_i1	947	Niben101Scf00177g02016.1	184	64.86	148	46.88	80.43	41	3	97	534	24	162	4e-54	Nicotiana_benthamiana	ERF|ERF
c56165_g2_i4	5350	Niben101Scf06666g01011.1	1226	64.4	986	55.29	80.42	330	9	2063	4981	5	982	0	Nicotiana_benthamiana	MIKC_MADS|MIKC_MADS
c43723_g1_i1	1465	C.cajan_44612	663	34.33	533	100	80.39	251	13	53	1465	78	573	2e-59	Cajanus_cajan	S1Fa-like|S1Fa-like
c50354_g1_i3	1079	Cc02_g24540	326	64.12	262	72.85	80.37	77	6	284	1063	1	247	2e-106	Coffea_canephora	SBP|SBP
c56152_g1_i2	5481	Potri.004G161700.1	1696	46.37	1363	74.6	80.37	567	39	1299	5156	420	1695	0	Populus_trichocarpa	C3H|C3H
c50758_g1_i3	1317	PGSC0003DMP400044726	402	46.75	323	73.58	80.35	114	8	491	1315	7	319	5e-80	Solanum_tuberosum	G2-like|G2-like
c53799_g1_i2	1163	XP_016507154.1	366	54.76	294	75.84	80.33	112	6	124	945	74	366	3e-71	Nicotiana_tabacum	ERF|ERF
c54095_g1_i1	2186	Zpz_sc01255.1.g00040.1.sm.mkhc	558	49.78	448	61.48	80.29	212	11	325	1647	15	456	1e-116	Zoysia_pacifica	M-type_MADS|M-type_MADS
c54095_g1_i3	2131	Zpz_sc01255.1.g00040.1.sm.mkhc	558	50.22	448	63.07	80.29	206	12	163	1473	15	456	4e-117	Zoysia_pacifica	M-type_MADS|M-type_MADS
c55008_g1_i1	3246	676755576	1183	60.91	949	87.71	80.22	332	6	186	2945	241	1179	0	Sisymbrium_irio	bHLH|bHLH
c46897_g3_i1	2038	kfl00190_0180	738	71.28	592	87.14	80.22	141	4	291	2036	56	628	0	Klebsormidium_flaccidum	bHLH|bHLH
c49562_g1_i2	1919	Spipo12G0053800	652	39.2	523	81.76	80.21	279	9	83	1606	15	513	3e-100	Spirodela_polyrhiza	C2H2|C2H2
c46741_g1_i2	1270	GSVIVT01037903001	202	63.58	162	38.27	80.2	52	3	413	898	43	197	3e-59	Vitis_vinifera	bHLH|bHLH
c55823_g1_i1	2764	DCAR_004609	1030	43.95	826	89.65	80.19	390	21	25	2394	14	802	0	Daucus_carota	ERF|ERF
c48905_g2_i3	1090	KZV38555.1	474	39.21	380	100	80.17	192	10	2	1090	111	468	5e-60	Dorcoceras_hygrometricum	MYB_related|MYB_related
c49075_g1_i1	2337	RrC264_p4	872	49.93	699	89.73	80.16	284	13	62	2092	218	872	0	Raphanus_raphanistrum	NF-YC|NF-YC
c55883_g1_i1	4987	Rsa1.0_03996.1_g00001.1	1739	57.1	1394	83.86	80.16	546	6	567	4742	31	1374	0	Raphanus_sativus	MYB_related|MYB_related
c43833_g1_i1	1199	Manes.11G083000.1.p	307	65.85	246	61.55	80.13	67	5	351	1073	43	276	1e-87	Manihot_esculenta	TCP|TCP
c44886_g1_i2	1303	Peaxi162Scf01002g00120.1	317	46.85	254	58.48	80.13	134	1	210	968	46	299	1e-67	Petunia_axillaris	bHLH|bHLH
c52158_g1_i1	3257	676739666	1167	64.06	935	86.12	80.12	272	5	162	2912	276	1164	0	Sisymbrium_irio	bHLH|bHLH
c44653_g1_i4	608	Peinf101Scf01278g07021.1	161	72.87	129	63.65	80.12	32	1	93	479	1	126	6e-54	Petunia_inflata	YABBY|YABBY
c55095_g1_i1	3367	Achn212121	1051	58.67	842	75.02	80.11	263	13	682	2952	152	993	0	Actinidia_chinensis	LBD|LBD
c53970_g1_i4	2884	PEQU_06360	875	49.5	701	72.92	80.11	317	11	531	2618	206	874	0	Phalaenopsis_equestris	FAR1|FAR1
c55702_g1_i5	4624	Rsa1.0_03996.1_g00001.1	1739	52.84	1393	90.38	80.1	625	7	166	4335	4	1367	0	Raphanus_sativus	MYB_related|MYB_related
c45117_g1_i1	1721	NNU_008604-RA	723	31.78	579	100	80.08	284	12	133	1557	73	644	2e-79	Nelumbo_nucifera	MYB_related|MYB_related
c36051_g1_i1	1337	XP_015897327.1	507	52.22	406	91.1	80.08	186	3	66	1283	110	507	7e-148	Ziziphus_jujuba	Trihelix|Trihelix
c54330_g1_i1	2822	XP_013628248.1	868	33.24	695	73.88	80.07	424	17	745	2796	27	692	3e-99	Brassica_oleracea	B3|B3
c54330_g1_i3	2916	XP_013628248.1	868	33.24	695	71.5	80.07	424	17	839	2890	27	692	5e-99	Brassica_oleracea	B3|B3
c54330_g1_i7	2827	XP_013628248.1	868	33.24	695	73.75	80.07	424	17	750	2801	27	692	3e-99	Brassica_oleracea	B3|B3
c54330_g1_i8	3306	XP_013628248.1	868	33.24	695	63.07	80.07	424	17	1229	3280	27	692	4e-98	Brassica_oleracea	B3|B3
c43872_g1_i1	1403	462857618	150	74.17	120	25.66	80	31	0	685	1044	27	146	2e-57	Eragrostis_tef	C2H2|C2H2
c43872_g1_i2	1367	462857618	150	74.17	120	26.34	80	31	0	680	1039	27	146	2e-57	Eragrostis_tef	C2H2|C2H2
c39187_g1_i2	885	Cotton_A_09239_BGI-A2_v1.0	180	42.36	144	48.81	80	82	1	192	620	30	173	5e-26	Gossypium_arboreum	HB-other|HB-other
c43077_g1_i1	301	cra_locus_507_iso_1	110	73.86	88	87.71	80	21	2	37	300	9	94	2e-36	Catharanthus_roseus	HD-ZIP|HD-ZIP
c35901_g1_i1	1005	PK04509.1	85	91.18	68	20.3	80	6	0	533	736	17	84	5e-25	Cannabis_sativa	bHLH|bHLH
c35901_g1_i2	832	PK04509.1	85	91.18	68	24.52	80	6	0	360	563	17	84	3e-25	Cannabis_sativa	bHLH|bHLH
c52347_g1_i1	1679	TRIUR3_17264-P1	565	32.96	452	80.76	80	255	11	137	1453	4	420	6e-72	Triticum_urartu	GRAS|GRAS
c52347_g1_i2	1760	TRIUR3_17264-P1	565	33.19	452	77.05	80	254	11	137	1453	4	420	5e-70	Triticum_urartu	GRAS|GRAS
c54249_g1_i1	3044	mrna20108.1-v1.0-hybrid	1033	43.46	826	81.41	79.96	439	10	304	2709	3	824	0	Fragaria_vesca	NF-YB|NF-YB
c9643_g1_i1	939	Han006117	249	63.82	199	63.58	79.92	69	2	148	741	16	212	2e-76	Helianthus_annuus	NAC|NAC
c53673_g1_i3	1742	Peaxi162Scf00298g00105.1	453	66.3	362	62.34	79.91	94	9	2	1063	60	401	7e-143	Petunia_axillaris	NAC|NAC
c71693_g1_i1	557	XP_016464483.1	234	59.89	187	100	79.91	69	3	3	557	29	211	1e-71	Nicotiana_tabacum	M-type_MADS|M-type_MADS
c55677_g1_i3	3873	676755576	1183	47.09	945	73.2	79.88	443	5	1079	3748	239	1181	0	Sisymbrium_irio	bHLH|bHLH
c26429_g1_i1	1204	Cc07_g08110	328	53.82	262	65.28	79.88	83	8	310	1005	70	323	2e-71	Coffea_canephora	bHLH|bHLH
c47834_g1_i4	1490	cra_locus_9597_iso_1	303	62.81	242	48.72	79.87	82	3	440	1141	1	242	2e-95	Catharanthus_roseus	MYB_related|MYB_related
c47834_g1_i6	1228	cra_locus_9597_iso_1	303	62.81	242	59.12	79.87	82	3	212	913	1	242	1e-96	Catharanthus_roseus	MYB_related|MYB_related
c48234_g1_i1	846	Cc06_g01270	278	55.41	222	78.72	79.86	77	5	12	614	25	245	5e-67	Coffea_canephora	G2-like|G2-like
c41717_g1_i2	800	Thecc1EG000152t1	263	43.81	210	78.75	79.85	94	5	26	586	55	263	5e-31	Theobroma_cacao	bZIP|bZIP
c41717_g1_i4	765	Thecc1EG000152t1	263	43.81	210	82.35	79.85	94	5	26	586	55	263	1e-30	Theobroma_cacao	bZIP|bZIP
c38618_g1_i2	1072	Itr_sc000829.1_g00016.1	346	30.43	276	77.24	79.77	121	12	89	820	13	249	5e-32	Ipomoea_trifida	GATA|GATA
c36985_g1_i1	1950	Spipo12G0053800	652	38.46	520	80	79.75	296	9	179	1705	1	507	3e-98	Spirodela_polyrhiza	C2H2|C2H2
c26985_g1_i1	667	Manes.02G094300.1.p	217	50.87	173	77.81	79.72	63	7	129	632	11	166	7e-42	Manihot_esculenta	GATA|GATA
c54659_g1_i4	2025	RrC7910_p1	705	65.84	562	83.26	79.72	183	3	210	1880	140	697	0	Raphanus_raphanistrum	MYB_related|MYB_related
c53718_g2_i1	1774	Cc03_g01230	675	59.67	538	90.98	79.7	195	12	2	1573	146	675	0	Coffea_canephora	ARR-B|ARR-B
c45188_g1_i1	1576	Dca61174.1	335	36.33	267	50.82	79.7	152	5	295	1086	41	292	7e-41	Dianthus_caryophyllus	bHLH|bHLH
c55448_g1_i2	4781	Rsa1.0_03996.1_g00001.1	1739	54.69	1386	86.97	79.7	589	4	406	4554	19	1368	0	Raphanus_sativus	MYB_related|MYB_related
c47834_g1_i1	1310	Gorai.005G230800.1	300	61.51	239	54.73	79.67	87	3	211	912	1	239	2e-94	Gossypium_raimondii	MYB_related|MYB_related
c47834_g1_i8	1420	Gorai.005G230800.1	300	61.51	239	50.49	79.67	87	3	211	912	1	239	6e-94	Gossypium_raimondii	MYB_related|MYB_related
c38984_g1_i1	853	Ote100195580001	113	58.89	90	31.65	79.65	30	2	228	497	31	113	3e-25	Ocimum_tenuiflorum	C2H2|C2H2
c50758_g1_i4	918	PGSC0003DMP400044726	402	46.88	320	100	79.6	123	9	74	916	8	319	2e-82	Solanum_tuberosum	G2-like|G2-like
c47759_g1_i2	2792	Bostr.7128s0454.1.p	970	32.12	772	82.95	79.59	508	6	110	2389	119	886	1e-134	Boechera_stricta	bHLH|bHLH
c41709_g1_i1	940	GSVIVT01038591001	245	43.59	195	62.23	79.59	67	9	2	586	75	226	4e-19	Vitis_vinifera	Dof|Dof
c25857_g1_i1	354	Lus10023568	98	74.36	78	66.1	79.59	20	0	105	338	6	83	5e-38	Linum_usitatissimum	MYB_related|MYB_related
c44630_g1_i2	1301	Cc02_g03500	416	78.85	331	76.33	79.57	66	2	72	1061	84	411	0	Coffea_canephora	C3H|C3H
c47643_g1_i1	1339	XP_011070953.1	543	45.14	432	96.79	79.56	181	15	2	1183	130	543	2e-63	Sesamum_indicum	C2H2|C2H2
c47788_g2_i3	1375	Gorai.003G063900.1	264	50.95	210	45.82	79.55	83	2	425	1051	74	264	1e-60	Gossypium_raimondii	Nin-like|Nin-like
c45544_g2_i3	995	RrC3821_p1	308	77.14	245	73.87	79.55	48	1	65	775	64	308	3e-131	Raphanus_raphanistrum	NAC|NAC
c46197_g1_i1	1152	Niben101Scf07709g01012.1	327	68.08	260	67.71	79.51	67	2	94	837	1	256	4e-131	Nicotiana_benthamiana	LBD|LBD
c51396_g1_i2	2077	Achn271311	692	55.64	550	79.44	79.48	209	6	246	1871	1	523	0	Actinidia_chinensis	ERF|ERF
c51396_g1_i3	2061	Achn271311	692	55.27	550	80.06	79.48	211	6	60	1685	1	523	0	Actinidia_chinensis	ERF|ERF
c49359_g3_i1	1440	Peinf101Scf02467g00011.1	350	72.66	278	57.92	79.43	54	3	227	1051	85	343	4e-140	Petunia_inflata	C2H2|C2H2
c54872_g3_i1	2278	FANhyb_rscf00000233.1.g00002.1	796	87.97	632	83.23	79.4	47	3	154	2046	193	796	0	Fragaria_x	ananassa
c54872_g3_i3	2269	FANhyb_rscf00000233.1.g00002.1	796	87.5	632	83.56	79.4	50	3	154	2046	193	796	0	Fragaria_x	ananassa
c51772_g1_i2	2368	676718964	703	78.49	558	70.69	79.37	114	5	320	1978	143	699	0	Sisymbrium_irio	MYB_related|MYB_related
c47275_g1_i2	592	Gorai.012G186500.2	223	54.24	177	89.7	79.37	73	4	60	581	1	172	1e-35	Gossypium_raimondii	MYB_related|MYB_related
c55193_g2_i3	1441	MDP0000214403	739	40.78	586	100	79.3	205	20	2	1393	15	580	2e-93	Malus_domestica	C3H|C3H
c52280_g1_i1	2318	Spipo12G0053800	652	60.74	517	66.91	79.29	188	3	460	2010	12	513	0	Spirodela_polyrhiza	C2H2|C2H2
c49143_g2_i1	1931	Migut.H00727.2.p	434	48.26	344	53.44	79.26	149	7	879	1862	1	331	5e-95	Mimulus_guttatus	NAC|NAC
c41536_g1_i5	670	Thecc1EG030078t1	135	74.77	107	47.91	79.26	27	0	133	453	21	127	1e-35	Theobroma_cacao	NF-YC|NF-YC
c49670_g1_i1	1505	GSVIVT01030085001	482	55.5	382	76.15	79.25	135	4	102	1241	129	477	2e-139	Vitis_vinifera	NF-YB|NF-YB
c52447_g1_i2	1435	Migut.B00803.1.p	559	48.98	443	92.61	79.25	131	14	73	1209	103	514	3e-101	Mimulus_guttatus	TCP|TCP
c55202_g1_i9	2779	cra_locus_21919_iso_4	602	59.54	477	51.49	79.24	159	9	979	2325	107	577	2e-161	Catharanthus_roseus	CPP|CPP
c35921_g2_i1	488	EcC050500.30	101	62.5	80	49.18	79.21	30	0	249	488	1	80	4e-31	Eucalyptus_camaldulensis	HB-other|HB-other
c46741_g1_i4	1635	C.cajan_07813	274	48.39	217	39.82	79.2	70	8	185	754	2	203	3e-38	Cajanus_cajan	bHLH|bHLH
c46697_g1_i5	1462	maker-scaffold07695-snap-gene-0.19-mRNA-1	341	38.15	270	55.4	79.18	122	11	326	1105	29	263	7e-35	Castanea_mollissima	C3H|C3H
c47315_g1_i1	936	Peinf101Scf00049g00006.1	293	75.43	232	74.36	79.18	49	5	260	934	1	231	6e-117	Petunia_inflata	C3H|C3H
c54755_g2_i1	3796	Achn335281	1234	32.65	977	77.21	79.17	470	23	616	3387	39	880	1e-122	Actinidia_chinensis	NAC|NAC
c53085_g2_i4	1189	Cc00_g06580	408	69.66	323	81.5	79.17	80	8	245	1186	95	408	7e-129	Coffea_canephora	TCP|TCP
c47788_g1_i1	944	Gorai.003G063900.1	264	50.72	209	66.42	79.17	84	2	34	657	74	264	6e-63	Gossypium_raimondii	Nin-like|Nin-like
c35857_g1_i1	772	evm.model.supercontig_1307.1	235	53.23	186	72.28	79.15	67	9	51	575	10	186	4e-46	Carica_papaya	C2H2|C2H2
c49278_g1_i6	1910	Sopen12g003170.2	621	63.54	491	77.12	79.07	173	5	284	1744	99	587	0	Solanum_pennellii	CPP|CPP
c55614_g1_i2	2563	Peaxi162Scf00825g00235.1	869	76.27	687	80.41	79.06	160	2	64	2121	36	720	0	Petunia_axillaris	NF-X1|NF-X1
c51943_g1_i1	2753	Dca5233.1	644	35.76	509	55.47	79.04	235	11	1268	2722	203	643	2e-79	Dianthus_caryophyllus	MIKC_MADS|MIKC_MADS
c41656_g1_i1	1980	XP_009122937.1	691	59.16	546	82.73	79.02	179	13	5	1621	108	616	5e-171	Brassica_rapa	MYB_related|MYB_related
c42243_g1_i1	898	Peaxi162Scf00266g00512.1	243	52.6	192	64.14	79.01	72	8	2	574	70	243	4e-29	Petunia_axillaris	MYB_related|MYB_related
c53936_g1_i1	2798	mrna20108.1-v1.0-hybrid	1033	41.79	816	87.49	78.99	444	12	129	2495	11	822	0	Fragaria_vesca	NF-YB|NF-YB
c47779_g1_i1	1288	Niben101Scf05855g06014.1	276	55.05	218	50.78	78.99	81	9	276	902	65	274	8e-56	Nicotiana_benthamiana	ERF|ERF
c51519_g1_i1	1960	Spipo12G0053800	652	57.48	515	78.83	78.99	210	7	187	1728	12	518	0	Spirodela_polyrhiza	C2H2|C2H2
c49310_g1_i3	1899	Zjn_sc00004.1.g00470.1.sm.mkhc	585	51.08	462	72.99	78.97	220	6	339	1715	122	580	1e-154	Zoysia_japonica	ERF|ERF
c41778_g1_i1	1534	TRIUR3_17264-P1	565	32.96	446	87.22	78.94	251	13	76	1377	11	420	5e-72	Triticum_urartu	GRAS|GRAS
c54940_g3_i1	3535	mrna02686.1-v1.0-hybrid	1337	83.79	1055	89.53	78.91	163	5	197	3343	279	1331	0	Fragaria_vesca	GATA|GATA
c38190_g2_i2	517	cra_locus_33_iso_1	109	82.56	86	49.9	78.9	15	0	1	258	12	97	2e-47	Catharanthus_roseus	MYB_related|MYB_related
c54814_g2_i1	2274	XP_015897327.1	507	84.25	400	52.77	78.9	59	2	848	2035	108	507	0	Ziziphus_jujuba	Trihelix|Trihelix
c15182_g1_i2	768	Cotton_A_09239_BGI-A2_v1.0	180	47.89	142	55.47	78.89	74	0	129	554	32	173	2e-36	Gossypium_arboreum	HB-other|HB-other
c38650_g1_i1	707	Cotton_A_09239_BGI-A2_v1.0	180	46.48	142	60.25	78.89	76	0	117	542	32	173	5e-37	Gossypium_arboreum	HB-other|HB-other
c40346_g2_i1	802	Cotton_A_09239_BGI-A2_v1.0	180	40.14	142	53.12	78.89	84	1	208	630	32	173	4e-25	Gossypium_arboreum	HB-other|HB-other
c40346_g4_i1	923	Cotton_A_09239_BGI-A2_v1.0	180	40.14	142	46.15	78.89	84	1	341	763	32	173	2e-22	Gossypium_arboreum	HB-other|HB-other
c41735_g2_i2	933	Cotton_A_09239_BGI-A2_v1.0	180	47.89	142	45.66	78.89	74	0	197	622	32	173	2e-36	Gossypium_arboreum	HB-other|HB-other
c46534_g1_i2	1028	Cotton_A_09239_BGI-A2_v1.0	180	47.18	142	41.44	78.89	75	0	206	631	32	173	6e-36	Gossypium_arboreum	HB-other|HB-other
c46534_g1_i3	650	Cotton_A_09239_BGI-A2_v1.0	180	47.89	142	65.54	78.89	74	0	200	625	32	173	1e-37	Gossypium_arboreum	HB-other|HB-other
c46534_g1_i4	858	Cotton_A_09239_BGI-A2_v1.0	180	47.18	142	49.65	78.89	75	0	200	625	32	173	2e-36	Gossypium_arboreum	HB-other|HB-other
c46534_g1_i5	515	Cotton_A_09239_BGI-A2_v1.0	180	47.89	142	82.72	78.89	74	0	23	448	32	173	1e-38	Gossypium_arboreum	HB-other|HB-other
c46534_g1_i6	1808	Cotton_A_09239_BGI-A2_v1.0	180	47.18	142	23.56	78.89	75	0	206	631	32	173	8e-35	Gossypium_arboreum	HB-other|HB-other
c45561_g1_i1	1561	Thecc1EG004275t4	331	55.94	261	50.16	78.85	90	6	440	1162	74	329	1e-78	Theobroma_cacao	HSF|HSF
c8368_g1_i1	423	PK04509.1	85	44.78	67	47.52	78.82	37	0	66	266	17	83	2e-15	Cannabis_sativa	bHLH|bHLH
c49403_g1_i1	1276	XP_009602423.1	245	70.98	193	45.38	78.78	50	4	466	1032	49	239	2e-80	Nicotiana_tomentosiformis	bHLH|bHLH
c43905_g2_i6	1000	XP_015886660.1	245	43.52	193	57.9	78.78	95	5	79	627	1	189	1e-45	Ziziphus_jujuba	MYB_related|MYB_related
c52190_g1_i1	3494	Achn335281	1234	34.77	972	83.46	78.77	476	19	118	2895	22	881	3e-144	Actinidia_chinensis	NAC|NAC
c46137_g1_i1	1003	cra_locus_7074_iso_3	329	84.17	259	77.47	78.72	31	2	254	1003	10	267	5e-146	Catharanthus_roseus	ARR-B|ARR-B
c51538_g2_i3	1932	PSME_00043819-RA	559	57.05	440	68.32	78.71	125	4	635	1930	38	421	4e-169	Pseudotsuga_menziesii	M-type_MADS|M-type_MADS
c47146_g1_i5	1225	Peaxi162Scf01312g00064.1	352	51.26	277	67.84	78.69	115	3	136	963	1	258	5e-84	Petunia_axillaris	M-type_MADS|M-type_MADS
c47146_g1_i8	1291	Peaxi162Scf01312g00064.1	352	51.62	277	64.37	78.69	114	3	136	963	1	258	5e-87	Petunia_axillaris	M-type_MADS|M-type_MADS
c51821_g2_i3	800	XP_016474474.1	366	55.56	288	100	78.69	79	10	34	798	31	302	3e-74	Nicotiana_tabacum	WRKY|WRKY
c50280_g1_i1	1190	29216.m000249	469	54.74	369	93.03	78.68	149	9	107	1189	101	459	2e-114	Ricinus_communis	bZIP|bZIP
c52351_g2_i1	2655	CCG021324.1	952	50.33	749	84.63	78.68	296	14	118	2316	260	948	0	Populus_euphratica	Trihelix|Trihelix
c50802_g2_i1	1536	Achn069251	534	61.9	420	82.03	78.65	128	6	304	1470	107	525	0	Actinidia_chinensis	C3H|C3H
c51502_g2_i3	2095	Sopen09g001330.1	754	52.95	593	84.92	78.65	242	7	174	1949	195	751	0	Solanum_pennellii	G2-like|G2-like
c51035_g2_i2	1195	Araip.A6RDX	295	53.45	232	58.24	78.64	90	5	221	913	42	256	8e-72	Arachis_ipaensis	M-type_MADS|M-type_MADS
c51035_g2_i3	1412	Araip.A6RDX	295	53.45	232	49.29	78.64	90	5	438	1130	42	256	7e-71	Arachis_ipaensis	M-type_MADS|M-type_MADS
c53578_g1_i2	1763	Araip.A6RDX	295	36.21	232	39.48	78.64	129	5	561	1223	42	265	5e-37	Arachis_ipaensis	M-type_MADS|M-type_MADS
c53578_g1_i5	1212	Araip.A6RDX	295	36.64	232	57.43	78.64	128	5	535	1197	42	265	4e-38	Arachis_ipaensis	M-type_MADS|M-type_MADS
c49310_g1_i2	1696	Zjn_sc00004.1.g00470.1.sm.mkhc	585	50.22	460	81.37	78.63	216	7	342	1691	122	578	3e-149	Zoysia_japonica	ERF|ERF
c50128_g1_i3	3355	Cc01_g03550	870	31.29	684	61.16	78.62	386	13	1280	3313	172	777	6e-74	Coffea_canephora	ERF|ERF
c67470_g1_i1	711	Niben101Scf07709g01012.1	327	68.87	257	100	78.59	50	4	7	711	1	249	2e-125	Nicotiana_benthamiana	LBD|LBD
c53487_g1_i4	1742	XP_011093390.1	373	67.24	293	50.46	78.55	81	5	460	1311	87	373	4e-106	Sesamum_indicum	HD-ZIP|HD-ZIP
c49517_g1_i1	1126	Manes.08G091800.1.p	163	74.22	128	34.1	78.53	30	2	113	490	1	127	1e-31	Manihot_esculenta	YABBY|YABBY
c54814_g2_i2	2748	XP_015897327.1	507	84.67	398	43.45	78.5	56	3	1044	2222	110	507	0	Ziziphus_jujuba	Trihelix|Trihelix
c47345_g1_i4	1225	WALNUT_00019442-RA	260	65.69	204	49.96	78.46	56	5	590	1183	65	260	3e-72	Juglans_regia	NAC|NAC
c49273_g1_i1	1555	Sopen03g040830.1	362	48.59	284	54.79	78.45	135	3	321	1154	63	341	2e-76	Solanum_pennellii	Trihelix|Trihelix
c54037_g3_i2	5995	ONIVA02G03520.1	589	61.69	462	23.12	78.44	168	1	3558	4916	86	547	2e-166	Oryza_nivara	MYB_related|MYB_related
c46698_g1_i2	963	SMil_00017887-RA_Salv	315	42.51	247	76.95	78.41	99	10	225	962	1	205	1e-34	Salvia_miltiorrhiza	bHLH|bHLH
c53609_g1_i1	3603	Rsa1.0_02800.1_g00003.1	1412	32.61	1107	92.17	78.4	663	31	129	3350	344	1400	3e-152	Raphanus_sativus	NAC|NAC
c54072_g1_i9	1718	Cc06_g15370	694	56.07	544	94.99	78.39	221	10	124	1716	34	572	0	Coffea_canephora	ARR-B|ARR-B
c48006_g1_i2	2139	Cc02_g33420	578	45.7	453	63.53	78.37	202	8	834	2138	71	497	5e-104	Coffea_canephora	HB-other|HB-other
c49339_g1_i4	1596	Sme2.5_00187.1_g00004.1	476	46.92	373	70.11	78.36	171	6	285	1325	102	473	9e-108	Solanum_melongena	MYB_related|MYB_related
c21994_g1_i1	574	Cc07_g14210	231	64.09	181	94.6	78.35	59	2	31	573	26	200	7e-70	Coffea_canephora	bHLH|bHLH
c53531_g1_i1	1936	KFK41460.1	559	63.24	438	67.87	78.35	155	3	231	1535	1	435	0	Arabis_alpina	NAC|NAC
c53085_g2_i2	1761	Peaxi162Scf00391g00048.1	411	69.25	322	54.86	78.35	79	8	244	1185	101	410	6e-116	Petunia_axillaris	TCP|TCP
c49451_g2_i1	1345	Cc01_g08720	337	49.24	264	58.88	78.34	126	5	343	1134	3	258	9e-67	Coffea_canephora	NAC|NAC
c48890_g2_i1	1928	678320713	489	47.78	383	59.6	78.32	161	7	445	1485	31	410	5e-104	Utricularia_gibba	M-type_MADS|M-type_MADS
c54923_g2_i3	3426	Araip.YX9Q9	489	43.86	383	33.54	78.32	189	10	1144	2262	121	487	6e-78	Arachis_ipaensis	MYB_related|MYB_related
c41971_g2_i1	1046	Cotton_A_11755_BGI-A2_v1.0	309	52.07	242	69.41	78.32	110	3	106	822	24	262	1e-70	Gossypium_arboreum	MYB|MYB
c45374_g3_i5	1769	Peaxi162Scf00220g00025.1	650	72.5	509	86.32	78.31	139	1	241	1767	1	508	0	Petunia_axillaris	MYB|MYB
c26020_g1_i1	353	Aradu.JGT0L	115	75.56	90	76.49	78.26	19	2	84	353	1	87	2e-41	Arachis_duranensis	MYB_related|MYB_related
c49749_g1_i1	2465	Bostr.7128s0454.1.p	970	31.49	759	92.37	78.25	494	8	94	2337	99	842	8e-120	Boechera_stricta	bHLH|bHLH
c40956_g1_i1	1241	Bradi2g44117.9.p	533	30.22	417	100	78.24	233	6	2	1216	29	399	1e-44	Brachypodium_distachyon	bHLH|bHLH
c46918_g1_i1	1829	TRIUR3_17264-P1	565	32.35	442	72.5	78.23	256	9	184	1485	14	420	2e-62	Triticum_urartu	GRAS|GRAS
c46677_g1_i4	3316	XP_009776133.1	829	71.14	648	58.62	78.17	186	1	964	2907	182	828	0	Nicotiana_sylvestris	FAR1|FAR1
c53850_g1_i7	2782	Achn040601	993	76.29	776	83.68	78.15	174	7	329	2638	222	993	0	Actinidia_chinensis	WRKY|WRKY
c57876_g1_i1	504	DCAR_001052	151	54.24	118	70.24	78.15	52	1	144	497	11	126	3e-39	Daucus_carota	B3|B3
c45409_g1_i3	1367	Sopen08g002450.1	494	38.6	386	84.71	78.14	220	9	62	1192	114	491	1e-66	Solanum_pennellii	B3|B3
c44886_g1_i1	1499	GSVIVT01036533001	402	45.54	314	62.84	78.11	154	6	340	1233	90	402	1e-69	Vitis_vinifera	bHLH|bHLH
c52532_g1_i4	1606	Aan017351	438	33.33	342	63.89	78.08	199	11	88	1062	107	436	3e-50	Artemisia_annua	HB-other|HB-other
c44952_g1_i1	1445	Itr_sc001066.1_g00008.1	424	50.15	331	68.72	78.07	134	8	17	976	114	424	5e-78	Ipomoea_trifida	GeBP|GeBP
c54174_g1_i1	3055	OGLUM05G28390.1	556	69.12	434	42.62	78.06	114	3	824	2116	89	505	0	Oryza_glumaepatula	HB-other|HB-other
c48063_g1_i2	3432	Achn335281	1234	54.72	963	84.18	78.04	322	8	66	2921	21	880	0	Actinidia_chinensis	NAC|NAC
c49451_g2_i8	1376	Cc01_g08720	337	47.15	263	57.34	78.04	131	4	346	1134	4	258	1e-62	Coffea_canephora	NAC|NAC
c44819_g2_i2	620	Ote100166400071	91	57.75	71	34.35	78.02	25	2	4	216	5	70	1e-20	Ocimum_tenuiflorum	MYB_related|MYB_related
c49197_g1_i3	717	Vang11g14640.1	191	54.36	149	62.34	78.01	45	3	218	652	62	191	2e-43	Vigna_angularis	CO-like|CO-like
c52796_g2_i1	1964	MDP0000320566	618	50.83	482	73.63	77.99	201	11	325	1758	11	460	1e-144	Malus_domestica	NAC|NAC
c54386_g1_i2	2390	Araip.YX9Q9	489	35.7	381	47.82	77.91	203	9	955	2028	88	449	8e-54	Arachis_ipaensis	MYB_related|MYB_related
c45049_g1_i1	3049	CA09g17320	982	33.99	765	75.27	77.9	439	18	2885	723	139	881	4e-111	Capsicum_annuum	C3H|C3H
c53794_g4_i1	2422	OGLUM05G28390.1	556	66.97	433	53.63	77.88	129	2	353	1651	91	509	0	Oryza_glumaepatula	HB-other|HB-other
c55466_g1_i2	3851	Tp6g32450	1546	69.02	1204	93.79	77.88	324	10	16	3588	1	1168	0	Thellungiella_parvula	MYB|MYB
c55370_g1_i2	2643	XP_013628248.1	868	35.06	676	76.73	77.88	412	14	325	2325	127	784	6e-102	Brassica_oleracea	B3|B3
c47465_g1_i2	920	WALNUT_00008006-RA	271	48.34	211	68.8	77.86	80	6	205	813	8	197	1e-52	Juglans_regia	NAC|NAC
c54281_g1_i4	1596	XP_011086813.1	469	51.78	365	68.61	77.83	165	6	524	1594	1	362	3e-92	Sesamum_indicum	SBP|SBP
c54987_g1_i1	3867	Achn335281	1234	54.9	960	74.48	77.8	319	8	623	3469	24	880	0	Actinidia_chinensis	NAC|NAC
c54987_g1_i2	3972	Achn335281	1234	54.9	960	72.51	77.8	319	8	485	3331	24	880	0	Actinidia_chinensis	NAC|NAC
c49675_g1_i2	1884	Cc07_g05930	585	66.59	455	72.45	77.78	147	4	225	1577	132	585	0	Coffea_canephora	B3|B3
c70515_g1_i1	344	PK20829.1	126	56.12	98	85.47	77.78	37	2	69	344	1	98	2e-33	Cannabis_sativa	C3H|C3H
c48993_g2_i3	1435	XP_009775199.1	499	57.22	388	81.11	77.76	141	3	340	1431	22	408	8e-137	Nicotiana_sylvestris	NAC|NAC
c54200_g1_i4	2464	Oropetium_20150105_21144A	881	62.63	685	83.4	77.75	207	8	420	2462	227	866	0	Oropetium_thomaeum	C3H|C3H
c45983_g2_i1	973	Cc04_g07130	274	62.44	213	65.67	77.74	49	3	56	637	1	201	3e-85	Coffea_canephora	LBD|LBD
c52337_g1_i7	1535	cra_locus_4867_iso_1	328	92.55	255	49.84	77.74	18	1	454	1215	27	281	1e-148	Catharanthus_roseus	bZIP|bZIP
c52863_g1_i1	480	cra_locus_16657_iso_1	211	59.76	164	100	77.73	33	2	479	3	21	156	3e-44	Catharanthus_roseus	AP2|AP2
c46741_g1_i7	1154	GSVIVT01037903001	202	63.69	157	40.81	77.72	50	3	386	856	48	197	1e-58	Vitis_vinifera	bHLH|bHLH
c34625_g1_i1	858	SapurV1A.1065s0040.1.p	233	49.17	181	63.29	77.68	86	4	75	617	1	175	8e-47	Salix_purpurea	ERF|ERF
c48360_g2_i7	999	XP_009616977.1	282	61.19	219	65.77	77.66	84	1	282	938	17	234	1e-101	Nicotiana_tomentosiformis	C2H2|C2H2
c49248_g2_i1	1716	AHYPO_019315-RA	707	55.74	549	95.98	77.65	234	6	74	1714	74	615	0	Amaranthus_hypochondriacus	bHLH|bHLH
c48861_g1_i2	1383	XP_011076261.1	349	57.2	271	58.79	77.65	80	9	243	1007	96	346	8e-84	Sesamum_indicum	TCP|TCP
c55827_g1_i6	2807	CA09g17320	982	32.68	762	81.44	77.6	419	23	530	2650	161	883	2e-98	Capsicum_annuum	C3H|C3H
c48266_g1_i1	2364	NNU_008604-RA	723	31.55	561	71.19	77.59	373	8	133	1797	91	646	1e-104	Nelumbo_nucifera	MYB_related|MYB_related
c54472_g1_i4	3003	Cotton_A_07948_BGI-A2_v1.0	999	75.87	775	77.42	77.58	142	2	531	2855	1	730	0	Gossypium_arboreum	BBR-BPC|BBR-BPC
c44571_g1_i1	1069	Niben101Scf17336g00010.1	223	68.21	173	48.55	77.58	48	3	11	517	1	170	8e-74	Nicotiana_benthamiana	LBD|LBD
c52943_g1_i4	2291	Achn270051	749	63.86	581	76.08	77.57	102	5	129	1691	75	607	0	Actinidia_chinensis	M-type_MADS|M-type_MADS
c48253_g1_i7	1928	cra_locus_7793_iso_3	490	52.11	380	59.13	77.55	128	4	254	1384	1	329	1e-89	Catharanthus_roseus	G2-like|G2-like
c54174_g1_i2	3609	OGLUM05G28390.1	556	69.14	431	35.83	77.52	119	2	861	2153	89	505	0	Oryza_glumaepatula	HB-other|HB-other
c54174_g1_i3	3241	OGLUM05G28390.1	556	69.14	431	39.9	77.52	119	2	861	2153	89	505	0	Oryza_glumaepatula	HB-other|HB-other
c55334_g1_i2	2445	KZV28906.1	885	75.95	686	84.17	77.51	150	7	381	2411	1	680	0	Dorcoceras_hygrometricum	C2H2|C2H2
c52286_g2_i1	2288	MDP0000320566	618	48.02	479	62.81	77.51	208	11	624	2051	20	460	2e-125	Malus_domestica	NAC|NAC
c49330_g1_i3	734	cra_locus_54612_iso_1	120	93.55	93	38.01	77.5	6	0	4	282	19	111	2e-57	Catharanthus_roseus	MYB|MYB
c45559_g1_i3	1670	PH01000440G0880	680	58.82	527	94.67	77.5	159	4	2	1438	161	677	0	Phyllostachys_heterocycla	C2H2|C2H2
c45093_g1_i1	1610	NNU_008604-RA	723	34.46	560	100	77.46	320	10	19	1608	83	625	3e-108	Nelumbo_nucifera	MYB_related|MYB_related
c53982_g2_i5	1944	XP_009610632.1	812	49.13	629	97.07	77.46	207	26	221	1942	130	700	2e-113	Nicotiana_tomentosiformis	bZIP|bZIP
c45097_g1_i2	1135	Cc01_g08720	337	63.6	261	68.99	77.45	94	1	155	934	1	261	1e-113	Coffea_canephora	NAC|NAC
c34829_g1_i1	622	Peaxi162Scf00171g00619.1	243	62.23	188	90.68	77.37	55	4	3	566	68	239	1e-65	Petunia_axillaris	NAC|NAC
c56932_g1_i1	1069	Cc03_g04280	362	58.57	280	78.58	77.35	94	7	1	813	95	361	6e-84	Coffea_canephora	HSF|HSF
c50154_g1_i1	1419	Neem_8731_f_1	463	45.81	358	75.69	77.32	174	5	78	1124	50	396	3e-100	Azadirachta_indica	MYB|MYB
c48319_g1_i4	1434	NNU_016725-RA	441	42.23	341	71.34	77.32	191	3	164	1186	3	337	4e-65	Nelumbo_nucifera	GRAS|GRAS
c49460_g2_i5	1325	NNU_016725-RA	441	47.8	341	77.21	77.32	173	3	92	1111	3	339	2e-84	Nelumbo_nucifera	GRAS|GRAS
c54029_g1_i1	1384	XP_016469758.1	476	51.09	368	79.77	77.31	158	4	151	1248	1	348	3e-126	Nicotiana_tabacum	B3|B3
c53519_g1_i1	2160	Spipo12G0053800	652	65.28	504	70	77.3	173	2	80	1591	12	513	0	Spirodela_polyrhiza	C2H2|C2H2
c45049_g1_i2	2953	CA09g17320	982	32.54	759	77.11	77.29	426	17	2789	723	139	881	7e-101	Capsicum_annuum	C3H|C3H
c37380_g2_i2	1161	SapurV1A.0291s0070.1.p	251	57.73	194	50.13	77.29	52	3	239	820	47	210	2e-50	Salix_purpurea	ERF|ERF
c52581_g1_i4	2188	Thecc1EG019701t2	911	56.11	704	96.53	77.28	282	9	140	2188	4	701	0	Theobroma_cacao	B3|B3
c49277_g1_i1	2331	Pbr031076.1	747	62.22	577	74.26	77.24	189	6	282	1937	171	743	0	Pyrus_bretschneideri	FAR1|FAR1
c42399_g1_i1	769	CA02g08580	92	87.32	71	27.7	77.17	8	1	336	548	22	91	1e-23	Capsicum_annuum	bHLH|bHLH
c46353_g1_i7	691	Neem_38650_f_1	197	78.29	152	65.99	77.16	24	4	116	571	24	166	1e-78	Azadirachta_indica	YABBY|YABBY
c43821_g1_i4	1709	Peinf101Scf00661g03026.1	324	69.2	250	43.89	77.16	67	2	564	1289	35	282	5e-116	Petunia_inflata	bHLH|bHLH
c51537_g1_i1	1156	cra_locus_21390_iso_2	315	69.96	243	63.06	77.14	60	5	459	1154	6	246	1e-106	Catharanthus_roseus	TALE|TALE
c48623_g2_i2	1413	Ciclev10028398m	458	41.08	353	74.95	77.07	141	11	396	1307	54	388	2e-75	Citrus_clementina	MYB|MYB
c54854_g1_i1	3514	PSME_00045960-RA	532	40	410	35	77.07	162	12	2070	3254	188	528	2e-74	Pseudotsuga_menziesii	M-type_MADS|M-type_MADS
c40207_g1_i1	1302	Cc04_g09130	436	64.29	336	77.42	77.06	101	5	2	1009	73	389	7e-130	Coffea_canephora	C2H2|C2H2
c50770_g1_i4	876	Niben101Scf14843g01001.1	353	48.53	272	93.15	77.05	108	10	145	876	1	268	3e-47	Nicotiana_benthamiana	bHLH|bHLH
c46579_g1_i2	782	Niben101Scf17237g00001.1	270	50	208	79.8	77.04	75	8	605	18	1	191	1e-35	Nicotiana_benthamiana	C2H2|C2H2
c53096_g1_i2	4848	Rsa1.0_01894.1_g00003.1	1546	39.21	1191	73.7	77.04	624	21	1115	4579	281	1407	0	Raphanus_sativus	WRKY|WRKY
c45470_g1_i1	1258	CCG017901.1	274	40.28	211	50.32	77.01	105	7	340	924	58	263	8e-42	Populus_euphratica	Nin-like|Nin-like
c53417_g1_i5	1182	XP_011074495.1	387	45.3	298	75.63	77	152	5	102	974	11	304	2e-50	Sesamum_indicum	NAC|NAC
c47427_g1_i1	1651	Peaxi162Scf01312g00064.1	352	54.98	271	49.24	76.99	105	2	329	1138	4	258	4e-95	Petunia_axillaris	M-type_MADS|M-type_MADS
c50004_g1_i2	1785	TRIUR3_17264-P1	565	33.1	435	73.11	76.99	260	9	192	1487	14	420	2e-57	Triticum_urartu	GRAS|GRAS
c49447_g1_i1	1680	GSBRNA2T00116056001	586	38.8	451	80.54	76.96	232	4	173	1525	43	449	3e-111	Brassica_napus	GeBP|GeBP
c37455_g1_i2	1838	GRMZM2G462417_P01	655	33.33	504	82.26	76.95	292	8	284	1684	139	635	6e-86	Zea_mays	ZF-HD|ZF-HD
c54902_g1_i5	2563	Cc11_g11360	553	52.24	425	49.75	76.85	158	14	418	1569	1	421	2e-100	Coffea_canephora	bHLH|bHLH
c43405_g2_i7	1335	PSME_00021188-RA	272	37.8	209	46.97	76.84	76	3	422	973	91	270	1e-28	Pseudotsuga_menziesii	Trihelix|Trihelix
c54004_g1_i1	3092	Achn335281	1234	33.97	948	91.98	76.82	493	22	119	2836	25	881	1e-148	Actinidia_chinensis	NAC|NAC
c48763_g1_i4	1987	Peaxi162Scf00696g00314.1	466	77.37	358	54.05	76.82	76	1	590	1648	92	449	1e-161	Petunia_axillaris	bZIP|bZIP
c40280_g1_i3	811	Cc10_g07710	142	55.96	109	40.32	76.76	45	3	177	500	35	141	2e-30	Coffea_canephora	bHLH|bHLH
c47465_g1_i3	923	WALNUT_00008006-RA	271	47.12	208	67.61	76.75	81	6	217	816	11	197	3e-52	Juglans_regia	NAC|NAC
c46741_g1_i1	987	GSVIVT01037903001	202	62.58	155	47.11	76.73	53	2	312	776	51	200	4e-58	Vitis_vinifera	bHLH|bHLH
c55878_g1_i4	3538	FANhyb_rscf00000921.1.g00001.1	975	41.18	748	63.43	76.72	369	20	421	2514	1	727	1e-148	Fragaria_x	ananassa
c51795_g1_i2	1208	Cc05_g01990	412	62.66	316	78.48	76.7	107	5	285	1208	1	313	1e-132	Coffea_canephora	CO-like|CO-like
c22562_g1_i1	1445	XP_009605566.1	382	37.2	293	60.83	76.7	176	5	377	1252	96	381	3e-56	Nicotiana_tomentosiformis	LBD|LBD
c49330_g1_i6	838	cra_locus_54612_iso_1	120	92.39	92	32.94	76.67	7	0	4	279	19	110	3e-54	Catharanthus_roseus	MYB|MYB
c46596_g2_i1	1638	Sme2.5_01746.1_g00005.1	651	48.7	499	91.39	76.65	199	14	211	1638	6	470	8e-91	Solanum_melongena	GRAS|GRAS
c55988_g1_i5	1802	NNU_008604-RA	723	36.46	554	92.23	76.63	312	7	186	1739	100	649	5e-111	Nelumbo_nucifera	MYB_related|MYB_related
c45303_g1_i3	1058	Cc10_g04280	235	67.78	180	51.04	76.6	57	1	250	789	47	225	5e-82	Coffea_canephora	B3|B3
c46697_g1_i6	1155	maker-scaffold07695-snap-gene-0.19-mRNA-1	341	37.93	261	67.79	76.54	127	8	326	1054	29	272	9e-37	Castanea_mollissima	C3H|C3H
c55961_g2_i4	1418	Csa18g034040.1	362	85.56	277	58.6	76.52	37	1	2	832	13	286	3e-173	Camelina_sativa	HD-ZIP|HD-ZIP
c54923_g2_i5	1985	Araip.YX9Q9	489	44.65	374	56.52	76.48	181	10	891	1982	121	478	3e-79	Arachis_ipaensis	MYB_related|MYB_related
c52639_g1_i1	2485	CCG021324.1	952	49.31	728	87.89	76.47	280	13	152	2299	294	944	0	Populus_euphratica	Trihelix|Trihelix
c52484_g1_i1	2062	Sopen09g001330.1	754	58.68	576	83.8	76.39	230	4	290	2014	184	752	0	Solanum_pennellii	G2-like|G2-like
c27862_g1_i1	1734	MDP0000320566	618	54.66	472	81.66	76.38	200	9	189	1598	1	460	8e-169	Malus_domestica	NAC|NAC
c46733_g1_i3	1997	MDP0000320566	618	52.33	472	70.91	76.38	197	7	316	1722	14	460	6e-163	Malus_domestica	NAC|NAC
c39718_g1_i3	706	cra_locus_4067_iso_10	296	91.59	226	96.03	76.35	19	0	2	679	44	269	2e-157	Catharanthus_roseus	ARF|ARF
c46353_g1_i2	604	Lj4g3v1880850.1	190	72.41	145	72.02	76.32	26	4	176	604	30	162	1e-59	Lotus_japonicus	YABBY|YABBY
c55044_g2_i2	2040	Sopim00g099580.0.1	460	33.9	351	51.62	76.3	198	8	375	1343	109	453	3e-35	Solanum_pimpinellifolium	HB-other|HB-other
c26015_g1_i1	799	Thecc1EG030078t1	135	79.61	103	38.67	76.3	21	0	166	474	17	119	8e-37	Theobroma_cacao	NF-YC|NF-YC
c41536_g1_i3	682	Thecc1EG030078t1	135	78.64	103	45.31	76.3	22	0	146	454	21	123	9e-36	Theobroma_cacao	NF-YC|NF-YC
c54083_g1_i3	3449	TRIUR3_17264-P1	565	36.66	431	37.49	76.28	243	9	250	1527	11	416	2e-75	Triticum_urartu	GRAS|GRAS
c54083_g1_i6	2880	TRIUR3_17264-P1	565	36.66	431	44.9	76.28	243	9	250	1527	11	416	7e-76	Triticum_urartu	GRAS|GRAS
c47934_g1_i1	1683	MDP0000320566	618	40.13	471	83.96	76.21	240	14	187	1557	18	460	5e-88	Malus_domestica	NAC|NAC
c45643_g1_i1	1340	Peaxi162Scf00129g00014.1	374	54.74	285	63.81	76.2	96	4	144	899	39	323	5e-75	Petunia_axillaris	ZF-HD|ZF-HD
c50626_g1_i2	1802	Sopen10g007160.1	357	58.82	272	45.28	76.19	105	3	556	1350	47	318	3e-109	Solanum_pennellii	M-type_MADS|M-type_MADS
c45444_g1_i1	1240	mrna26188.1-v1.0-hybrid	466	49.58	355	85.89	76.18	114	11	38	1039	155	465	1e-89	Fragaria_vesca	NF-YB|NF-YB
c51138_g1_i1	1869	Achn271311	692	66.03	527	84.59	76.16	150	4	38	1612	24	523	0	Actinidia_chinensis	ERF|ERF
c38494_g1_i2	929	Achn344311	239	54.4	182	58.77	76.15	58	3	192	722	12	173	5e-49	Actinidia_chinensis	ERF|ERF
c45550_g1_i1	1292	Gorai.003G063900.1	264	54.73	201	46.67	76.14	84	2	513	1112	70	264	3e-66	Gossypium_raimondii	Nin-like|Nin-like
c45550_g1_i2	1127	Gorai.003G063900.1	264	54.73	201	53.5	76.14	84	2	323	922	70	264	4e-67	Gossypium_raimondii	Nin-like|Nin-like
c45550_g1_i3	1115	Gorai.003G063900.1	264	54.73	201	54.08	76.14	84	2	336	935	70	264	8e-67	Gossypium_raimondii	Nin-like|Nin-like
c48983_g1_i1	1899	Sopen10g002990.1	628	59.41	478	75.51	76.11	186	3	212	1621	150	627	7e-167	Solanum_pennellii	HD-ZIP|HD-ZIP
c48983_g1_i2	1867	Sopen10g002990.1	628	59.41	478	76.81	76.11	186	3	212	1621	150	627	5e-167	Solanum_pennellii	HD-ZIP|HD-ZIP
c46054_g2_i3	1313	Lus10018414	502	57.33	382	87.28	76.1	125	2	168	1313	21	364	3e-144	Linum_usitatissimum	MYB_related|MYB_related
c53417_g1_i1	1133	XP_011074496.1	385	45.73	293	77.58	76.1	148	5	102	962	11	298	1e-48	Sesamum_indicum	NAC|NAC
c54763_g1_i1	3269	Achn335281	1234	33.87	939	86.17	76.09	477	18	54	2783	60	883	2e-133	Actinidia_chinensis	NAC|NAC
c52791_g1_i6	2030	XP_009775198.1	619	40.55	471	69.61	76.09	220	10	2	1315	63	506	3e-91	Nicotiana_sylvestris	NAC|NAC
c55614_g1_i5	2564	Peaxi162Scf00825g00235.1	869	76.1	661	77.34	76.06	155	2	64	2043	36	694	0	Petunia_axillaris	NF-X1|NF-X1
c55614_g1_i8	2762	Peaxi162Scf00825g00235.1	869	75.79	661	71.8	76.06	157	2	64	2043	36	694	0	Petunia_axillaris	NF-X1|NF-X1
c55995_g2_i4	6222	Achn195261	588	44.97	447	21.55	76.02	206	11	213	1523	124	540	6e-96	Actinidia_chinensis	C2H2|C2H2
c56327_g2_i1	8288	KN540155.1_FGP001	3185	30.9	2421	87.63	76.01	1308	61	1118	7747	323	2589	0	Oryza_longistaminata	GATA|GATA
c48233_g2_i1	1009	Ciclev10029019m	279	50	212	63.03	75.99	101	2	97	732	58	264	5e-56	Citrus_clementina	MYB_related|MYB_related
c48905_g2_i1	1179	Cc01_g15290	487	37.03	370	94.15	75.98	193	13	2	1081	110	449	2e-41	Coffea_canephora	MYB_related|MYB_related
c54088_g1_i3	2186	Dca5233.1	644	31.7	489	67.11	75.93	253	12	615	1970	198	642	2e-66	Dianthus_caryophyllus	MIKC_MADS|MIKC_MADS
c51915_g1_i2	2004	Cc11_g06670	382	52.76	290	43.41	75.92	126	4	1029	1874	74	360	1e-85	Coffea_canephora	HSF|HSF
c51915_g1_i3	1642	Cc11_g06670	382	52.76	290	52.98	75.92	126	4	682	1527	74	360	1e-86	Coffea_canephora	HSF|HSF
c42201_g1_i1	1276	XP_009605566.1	382	40.69	290	68.18	75.92	167	3	130	999	96	380	2e-59	Nicotiana_tomentosiformis	LBD|LBD
c46059_g1_i1	1622	Han006117	249	84.66	189	34.96	75.9	29	0	242	808	24	212	5e-112	Helianthus_annuus	NAC|NAC
c46059_g1_i2	1657	Han006117	249	84.66	189	34.22	75.9	29	0	376	942	24	212	7e-112	Helianthus_annuus	NAC|NAC
c46059_g1_i4	1606	Han006117	249	84.66	189	35.31	75.9	29	0	242	808	24	212	4e-112	Helianthus_annuus	NAC|NAC
c51522_g2_i1	1472	Cc01_g07440	522	51.26	396	80.71	75.86	171	9	2	1129	127	520	8e-111	Coffea_canephora	MYB|MYB
c36265_g1_i2	441	678432977	149	68.14	113	76.87	75.84	31	2	106	438	1	110	5e-45	Utricularia_gibba	ERF|ERF
c36265_g1_i3	437	678432977	149	68.14	113	77.57	75.84	31	2	102	434	1	110	7e-45	Utricularia_gibba	ERF|ERF
c50535_g1_i1	1411	XP_009603475.1	563	58.55	427	90.79	75.84	145	9	137	1411	2	398	2e-151	Nicotiana_tomentosiformis	GRAS|GRAS
c47429_g1_i3	1140	DCAR_006652	397	53.16	301	79.21	75.82	102	5	148	942	1	298	1e-71	Daucus_carota	bZIP|bZIP
c38020_g1_i1	1652	Lus10019354	537	47.17	407	73.91	75.79	203	8	441	1637	1	403	2e-118	Linum_usitatissimum	B3|B3
c49170_g2_i6	1401	Ciclev10015893m	330	70.4	250	53.53	75.76	64	3	339	1058	46	295	7e-107	Citrus_clementina	G2-like|G2-like
c51561_g1_i1	2412	Sopen09g001330.1	754	40.81	571	71.02	75.73	320	7	112	1803	188	747	2e-132	Solanum_pennellii	G2-like|G2-like
c51587_g2_i1	2671	Achn233011	620	69.94	469	52.68	75.65	114	2	221	1627	177	618	0	Actinidia_chinensis	SRS|SRS
c49441_g1_i1	2339	GSBRNA2T00046376001	743	38.79	562	72.08	75.64	278	15	475	2064	82	609	4e-101	Brassica_napus	S1Fa-like|S1Fa-like
c5925_g1_i1	450	Cotton_A_20032_BGI-A2_v1.0	205	35.48	155	100	75.61	78	9	2	424	59	205	5e-13	Gossypium_arboreum	B3|B3
c49851_g1_i6	1175	Sme2.5_04359.1_g00004.1	123	80.65	93	23.74	75.61	18	0	307	585	28	120	3e-45	Solanum_melongena	bHLH|bHLH
c52840_g1_i2	1935	Zmw_sc02382.1.g00020.1	734	35.86	555	86.05	75.61	270	14	66	1694	61	541	3e-89	Zoysia_matrella	bHLH|bHLH
c52947_g1_i5	2277	Sopen09g001330.1	754	62.81	570	75.1	75.6	205	4	320	2029	191	753	0	Solanum_pennellii	G2-like|G2-like
c47146_g1_i1	934	Peaxi162Scf01312g00064.1	352	46.99	266	85.44	75.57	112	3	136	933	1	237	8e-70	Petunia_axillaris	M-type_MADS|M-type_MADS
c55353_g2_i2	3899	Aco009877.1	1320	30.49	997	76.71	75.53	574	26	982	3750	346	1297	3e-85	Ananas_comosus	WRKY|WRKY
c50640_g2_i4	1339	HL.SW.v1.0.G016390.1	421	38.36	318	71.25	75.53	136	14	94	1023	91	356	2e-46	Humulus_lupulus	GRF|GRF
c50245_g2_i7	1148	XP_009625854.1	245	61.62	185	48.34	75.51	65	4	269	817	61	241	3e-60	Nicotiana_tomentosiformis	MIKC_MADS|MIKC_MADS
c55882_g1_i1	2154	FANhyb_rscf00000233.1.g00002.1	796	61.56	601	83.7	75.5	198	5	211	1998	193	765	0	Fragaria_x	ananassa
c51236_g1_i3	2099	Sopen09g001330.1	754	42.18	569	81.32	75.46	316	7	170	1858	189	750	1e-150	Solanum_pennellii	G2-like|G2-like
c56162_g1_i1	3242	Achn335281	1234	34.05	931	86.15	75.45	457	16	52	2724	68	881	3e-131	Actinidia_chinensis	NAC|NAC
c52924_g1_i6	2381	Cotton_A_24931_BGI-A2_v1.0	725	68.74	547	68.92	75.45	152	2	283	1923	36	563	0	Gossypium_arboreum	bHLH|bHLH
c51822_g1_i2	1644	Sopim12g010170.0.1	387	56.16	292	53.28	75.45	90	7	360	1211	8	269	4e-46	Solanum_pimpinellifolium	bHLH|bHLH
c48233_g1_i1	795	Gorai.001G107900.2	228	54.65	172	64.91	75.44	64	2	137	613	19	189	1e-47	Gossypium_raimondii	MYB_related|MYB_related
c54212_g1_i4	1667	XP_011085706.1	513	52.97	387	69.65	75.44	167	8	465	1616	139	513	3e-114	Sesamum_indicum	WRKY|WRKY
c54212_g1_i5	1967	XP_011085706.1	513	52.97	387	59.02	75.44	167	8	765	1916	139	513	6e-113	Sesamum_indicum	WRKY|WRKY
c13056_g1_i1	410	SMil_00002919-RA_Salv	183	59.42	138	100	75.41	50	4	407	3	1	135	3e-48	Salvia_miltiorrhiza	MIKC_MADS|MIKC_MADS
c52728_g1_i1	2194	Niben101Scf02315g00012.1	821	53.15	619	84.64	75.4	263	11	329	2149	64	667	0	Nicotiana_benthamiana	MYB_related|MYB_related
c49675_g1_i6	1532	Cc07_g05930	585	67.57	441	86.36	75.38	137	3	225	1532	132	571	0	Coffea_canephora	B3|B3
c55815_g1_i1	5621	CCG011654.1	1137	74.45	857	45.74	75.37	207	5	282	2828	1	853	0	Populus_euphratica	C3H|C3H
c34962_g1_i3	4108	Aco009877.1	1320	31.89	994	72.59	75.3	566	23	3867	1195	195	1180	5e-107	Ananas_comosus	WRKY|WRKY
c37380_g2_i1	1138	SapurV1A.0291s0070.1.p	251	58.2	189	49.82	75.3	51	3	231	797	50	210	4e-49	Salix_purpurea	ERF|ERF
c47146_g1_i6	978	Peaxi162Scf01312g00064.1	352	53.58	265	81.29	75.28	102	3	197	976	1	249	9e-90	Petunia_axillaris	M-type_MADS|M-type_MADS
c54063_g1_i1	1732	Cc01_g07490	634	79.25	477	82.62	75.24	96	3	307	1731	14	489	0	Coffea_canephora	EIL|EIL
c42529_g1_i1	843	WALNUT_00013191-RA	254	34.55	191	67.97	75.2	90	3	111	587	64	251	2e-25	Juglans_regia	NF-YB|NF-YB
c42529_g1_i2	780	WALNUT_00013191-RA	254	34.55	191	73.46	75.2	90	3	111	587	64	251	1e-25	Juglans_regia	NF-YB|NF-YB
c48505_g2_i1	1455	MELO3C019736P1	253	58.42	190	39.18	75.1	59	2	247	798	52	227	1e-52	Cucumis_melo	bHLH|bHLH
c54294_g1_i4	862	Itr_sc000792.1_g00001.1	281	65.4	211	73.43	75.09	57	5	118	726	1	203	6e-93	Ipomoea_trifida	MYB_related|MYB_related
c55850_g1_i8	3317	CA04g01820	674	31.42	506	45.76	75.07	265	11	940	2223	173	674	1e-49	Capsicum_annuum	C3H|C3H
c45707_g1_i1	1230	Cc01_g08720	337	48.62	253	61.71	75.07	119	5	331	1080	12	256	7e-64	Coffea_canephora	NAC|NAC
c45707_g1_i2	1081	Cc01_g08720	337	48.62	253	70.21	75.07	119	5	182	931	12	256	2e-64	Coffea_canephora	NAC|NAC
c45707_g1_i3	1451	Cc01_g08720	337	48.22	253	52.31	75.07	120	5	552	1301	12	256	2e-62	Coffea_canephora	NAC|NAC
c54369_g2_i3	3144	MDP0000232659	1007	50.66	756	72.14	75.07	290	17	901	3111	214	905	0	Malus_domestica	GRAS|GRAS
c50770_g1_i3	1410	PGSC0003DMP400008749	349	54.96	262	55.74	75.07	92	8	697	1410	24	283	1e-64	Solanum_tuberosum	bHLH|bHLH
c55126_g1_i1	3765	Bostr.7128s0454.1.p	970	30.36	728	58.01	75.05	493	9	159	2312	118	841	6e-116	Boechera_stricta	bHLH|bHLH
c50139_g3_i1	1725	TRIUR3_17264-P1	565	30.19	424	73.74	75.04	260	10	207	1433	17	419	6e-53	Triticum_urartu	GRAS|GRAS
c40346_g1_i1	656	Cotton_A_09239_BGI-A2_v1.0	180	40.74	135	61.74	75	79	1	253	654	33	167	6e-17	Gossypium_arboreum	HB-other|HB-other
c49197_g1_i2	812	cra_locus_7378_iso_3	288	52.78	216	79.8	75	62	7	6	539	57	270	4e-58	Catharanthus_roseus	DBB|DBB
c27632_g1_i2	839	cra_locus_7992_iso_2	108	74.07	81	28.96	75	20	1	105	344	9	89	2e-34	Catharanthus_roseus	Dof|Dof
c53215_g3_i8	1776	Lsa009029	332	52.21	249	42.06	75	88	8	878	1618	37	256	2e-56	Lactuca_sativa	TCP|TCP
c40200_g1_i1	1302	Peaxi162Scf00612g00210.1	504	52.12	378	87.1	75	166	7	189	1301	11	380	3e-112	Petunia_axillaris	MYB_related|MYB_related
c49965_g1_i3	1128	XP_016481633.1	272	75	204	54.26	75	45	3	200	799	69	270	1e-87	Nicotiana_tabacum	WOX|WOX
c49965_g1_i4	1163	XP_016481633.1	272	75	204	52.62	75	45	3	200	799	69	270	2e-87	Nicotiana_tabacum	WOX|WOX
c52402_g1_i3	2318	GSMUA_Achr11P19880_001	827	51.94	620	80.24	74.97	212	9	345	2123	21	581	0	Musa_acuminata	ERF|ERF
c51502_g2_i6	2121	Sopen09g001330.1	754	55.93	565	79.92	74.93	240	6	174	1865	195	751	0	Solanum_pennellii	G2-like|G2-like
c54393_g1_i3	2572	Achn202071	901	60	675	78.73	74.92	230	3	348	2348	44	686	0	Actinidia_chinensis	MYB_related|MYB_related
c48597_g1_i4	1459	Araip.A6RDX	295	42.08	221	45.44	74.92	110	6	282	938	52	256	3e-36	Arachis_ipaensis	M-type_MADS|M-type_MADS
c55340_g2_i1	2788	Sopen01g046240.1	482	49.31	361	38.85	74.9	173	5	137	1204	22	377	4e-124	Solanum_pennellii	M-type_MADS|M-type_MADS
c55340_g2_i2	2135	Sopen01g046240.1	482	50.14	361	50.73	74.9	170	5	137	1204	22	377	1e-127	Solanum_pennellii	M-type_MADS|M-type_MADS
c53244_g1_i3	3052	FANhyb_rscf00000921.1.g00001.1	975	47.26	730	71.76	74.87	345	15	331	2436	9	726	0	Fragaria_x	ananassa
c53385_g1_i1	2371	XP_011101980.1	796	67.28	596	75.41	74.87	144	7	530	2257	219	783	0	Sesamum_indicum	GRAS|GRAS
c50638_g1_i1	1573	XP_011070811.1	354	47.17	265	50.54	74.86	118	7	611	1387	1	249	4e-40	Sesamum_indicum	ERF|ERF
c47879_g1_i1	1343	evm.model.supercontig_6.17	501	78.13	375	83.77	74.85	74	2	2	1111	129	500	0	Carica_papaya	GRAS|GRAS
c53914_g1_i3	2600	OGLUM05G28390.1	556	76.44	416	48	74.82	80	4	623	1870	84	481	0	Oryza_glumaepatula	HB-other|HB-other
c44074_g1_i1	565	Thecc1EG030078t1	135	76.24	101	53.63	74.81	24	0	263	565	9	109	1e-32	Theobroma_cacao	NF-YC|NF-YC
c53120_g1_i3	2239	Sopen09g001330.1	754	43.26	564	75.57	74.8	291	10	486	2168	217	754	9e-138	Solanum_pennellii	G2-like|G2-like
c53120_g1_i4	2273	Sopen09g001330.1	754	43.26	564	74.44	74.8	291	10	393	2075	217	754	5e-137	Solanum_pennellii	G2-like|G2-like
c52354_g2_i2	2519	Bv8_196130_qeeq.t1	361	61.48	270	32.16	74.79	64	2	1011	1820	2	231	9e-72	Beta_vulgaris	bHLH|bHLH
c49174_g1_i3	1459	Potri.006G145100.3	341	45.1	255	52.43	74.78	115	4	760	1458	54	305	8e-57	Populus_trichocarpa	NF-YA|NF-YA
c49905_g1_i1	2027	MDP0000320566	618	51.3	462	68.38	74.76	198	8	275	1630	16	460	1e-149	Malus_domestica	NAC|NAC
c46390_g1_i2	1741	Sopen01g046240.1	482	51.94	360	62.03	74.69	168	4	215	1285	20	377	8e-126	Solanum_pennellii	M-type_MADS|M-type_MADS
c48883_g3_i2	764	Cc02_g24900	312	65.24	233	91.49	74.68	78	2	75	764	75	307	1e-82	Coffea_canephora	HD-ZIP|HD-ZIP
c31526_g1_i1	788	GSVIVT01027323001	225	52.98	168	63.96	74.67	68	4	78	578	61	218	1e-46	Vitis_vinifera	bHLH|bHLH
c42361_g2_i1	1743	orange1.1g006682m	635	62.66	474	81.58	74.65	139	13	25	1443	199	635	0	Citrus_sinensis	TALE|TALE
c53024_g1_i2	3193	OGLUM05G28390.1	556	82.17	415	38.99	74.64	57	4	470	1714	86	483	0	Oryza_glumaepatula	HB-other|HB-other
c49844_g1_i1	1665	PGSC0003DMP400011298	441	45.29	329	59.28	74.6	140	10	515	1444	66	373	7e-47	Solanum_tuberosum	ERF|ERF
c46353_g1_i4	591	GSVIVT01015567001	185	73.19	138	70.05	74.59	22	4	184	591	33	157	4e-56	Vitis_vinifera	YABBY|YABBY
c55913_g1_i6	2846	Thecc1EG029976t1	905	44.15	675	71.15	74.59	290	13	234	2162	25	644	8e-175	Theobroma_cacao	B3|B3
c54200_g1_i1	2519	Oropetium_20150105_21144A	881	65.75	657	78.25	74.57	205	6	462	2426	243	881	0	Oropetium_thomaeum	C3H|C3H
c51255_g1_i1	1032	PGSC0003DMP400021774	338	42.46	252	73.26	74.56	74	8	296	1030	1	188	7e-33	Solanum_tuberosum	ERF|ERF
c53306_g2_i1	2701	CCG010610.1	671	35	500	55.53	74.52	277	15	950	2389	185	656	4e-84	Populus_euphratica	NAC|NAC
c53542_g1_i1	2513	Prupe.6G139700.1.p	832	76.29	620	74.02	74.52	121	4	228	2078	5	601	0	Prunus_persica	E2F/DP|E2F/DP
c47693_g1_i2	1667	TRIUR3_17264-P1	565	31.59	421	75.76	74.51	243	12	82	1284	11	406	1e-51	Triticum_urartu	GRAS|GRAS
c56241_g1_i1	5127	Cc01_g08720	337	52.59	251	14.69	74.48	109	3	4188	4940	12	252	2e-70	Coffea_canephora	NAC|NAC
c56241_g1_i6	5421	Cc01_g08720	337	52.59	251	13.89	74.48	109	3	4482	5234	12	252	2e-70	Coffea_canephora	NAC|NAC
c52758_g1_i1	1755	cra_locus_228_iso_4	313	34.76	233	39.83	74.44	140	4	708	1394	88	312	2e-31	Catharanthus_roseus	GeBP|GeBP
c54444_g1_i2	2355	GSBRNA2T00046376001	743	36.71	553	70.45	74.43	296	13	398	1960	84	614	1e-96	Brassica_napus	S1Fa-like|S1Fa-like
c46733_g1_i1	1931	MDP0000320566	618	54.35	460	71.47	74.43	194	8	286	1656	14	460	1e-165	Malus_domestica	NAC|NAC
c49831_g1_i1	1664	XP_011070609.1	569	75.65	423	76.26	74.34	90	3	66	1325	156	568	0	Sesamum_indicum	GRAS|GRAS
c48505_g2_i2	1676	MELO3C019736P1	253	59.57	188	33.65	74.31	56	2	199	744	51	224	2e-55	Cucumis_melo	bHLH|bHLH
c49651_g1_i5	1546	Lus10018414	502	56.57	373	72.38	74.3	161	1	141	1259	24	395	5e-139	Linum_usitatissimum	MYB_related|MYB_related
c46584_g1_i1	1224	XP_009628184.1	424	40	315	77.21	74.29	123	12	3	827	87	375	6e-29	Nicotiana_tomentosiformis	MYB|MYB
c53024_g1_i5	2485	OGLUM05G28390.1	556	82.57	413	49.86	74.28	55	4	470	1708	86	481	0	Oryza_glumaepatula	HB-other|HB-other
c52147_g1_i2	2416	Sopen09g001330.1	754	41.43	560	69.54	74.27	318	6	229	1902	200	751	5e-138	Solanum_pennellii	G2-like|G2-like
c53006_g1_i1	2308	DCAR_007495	699	36.03	519	67.46	74.25	303	6	337	1860	6	506	7e-71	Daucus_carota	NF-YC|NF-YC
c50531_g1_i7	1080	Sopen08g024600.1	361	66.42	268	74.44	74.24	88	2	277	1080	27	292	2e-118	Solanum_pennellii	GRF|GRF
c25768_g1_i1	606	PDK_30s796641g001	194	62.5	144	71.29	74.23	45	2	2	433	50	184	1e-59	Phoenix_dactylifera	LBD|LBD
c47729_g1_i1	994	Phvul.002G170000.1	399	40.2	296	89.34	74.19	124	13	1	801	120	391	2e-38	Phaseolus_vulgaris	MYB|MYB
c55250_g2_i5	1857	Sopen06g031640.1	527	65.22	391	63.17	74.19	84	13	605	1687	34	402	5e-131	Solanum_pennellii	C2H2|C2H2
c55850_g1_i5	2109	CA04g01820	674	30.8	500	71.12	74.18	264	11	844	2109	173	668	2e-47	Capsicum_annuum	C3H|C3H
c49965_g1_i1	932	Itr_sc000063.1_g00023.1	267	75.25	198	63.73	74.16	43	3	1	579	69	265	2e-93	Ipomoea_trifida	WOX|WOX
c55714_g1_i10	3824	SMil_00011498-RA_Salv	987	40.57	732	57.43	74.16	378	16	1569	3710	274	966	5e-129	Salvia_miltiorrhiza	bHLH|bHLH
c55714_g1_i12	3074	SMil_00011498-RA_Salv	987	40.57	732	71.44	74.16	378	16	819	2960	274	966	2e-131	Salvia_miltiorrhiza	bHLH|bHLH
c40806_g1_i1	1717	maker-scaffold10290-snap-gene-0.10-mRNA-1	406	46.18	301	52.59	74.14	138	6	451	1299	36	330	1e-59	Castanea_mollissima	bHLH|bHLH
c51561_g1_i4	2358	Sopen09g001330.1	754	40.97	559	71.12	74.14	316	6	513	2180	200	747	9e-132	Solanum_pennellii	G2-like|G2-like
c44886_g1_i6	1330	GSVIVT01036533001	402	46.31	298	67.22	74.13	146	5	210	1064	106	402	2e-68	Vitis_vinifera	bHLH|bHLH
c49895_g1_i6	1419	Glyma.19G047800.1.p	313	52.16	232	49.05	74.12	106	3	224	907	74	304	3e-60	Glycine_max	G2-like|G2-like
c55731_g1_i3	1893	Ote100012231081	711	73.24	527	83.52	74.12	85	7	355	1854	178	675	0	Ocimum_tenuiflorum	MIKC_MADS|MIKC_MADS
c40618_g1_i2	1682	Peaxi162Scf00314g01041.1	371	61.45	275	49.05	74.12	85	5	781	1587	110	369	5e-85	Petunia_axillaris	AP2|AP2
c52782_g1_i4	1972	Sme2.5_00886.1_g00016.1	684	36.49	507	77.13	74.12	271	15	417	1895	214	683	3e-83	Solanum_melongena	MIKC_MADS|MIKC_MADS
c52782_g1_i7	2062	Sme2.5_00886.1_g00016.1	684	35.9	507	73.76	74.12	264	15	522	1985	219	683	3e-79	Solanum_melongena	MIKC_MADS|MIKC_MADS
c52782_g1_i8	2104	Sme2.5_00886.1_g00016.1	684	36.49	507	72.29	74.12	271	15	549	2027	214	683	1e-82	Solanum_melongena	MIKC_MADS|MIKC_MADS
c52994_g3_i1	1685	Thecc1EG034652t1	680	65.28	504	89.73	74.12	122	10	271	1641	15	512	0	Theobroma_cacao	AP2|AP2
c52648_g3_i2	1276	cra_locus_6357_iso_5	336	59.04	249	58.54	74.11	66	6	544	1275	12	229	3e-82	Catharanthus_roseus	SBP|SBP
c55651_g1_i3	3334	Sobic.002G068100.2.p	845	51.12	626	56.33	74.08	263	12	1027	2823	232	841	1e-142	Sorghum_bicolor	bHLH|bHLH
c41536_g1_i1	304	Thecc1EG030078t1	135	78	100	98.68	74.07	22	0	5	304	22	121	1e-37	Theobroma_cacao	NF-YC|NF-YC
c50032_g1_i1	2235	GRMZM2G462417_P01	655	49.69	485	65.1	74.05	242	1	513	1967	173	655	9e-163	Zea_mays	ZF-HD|ZF-HD
c53844_g1_i6	1124	Araip.Q7CA9	204	45.7	151	40.3	74.02	34	2	445	897	102	204	8e-33	Arachis_ipaensis	bHLH|bHLH
c41156_g1_i2	831	Cc10_g06690	277	53.66	205	74.01	74.01	71	6	181	762	41	232	6e-55	Coffea_canephora	HD-ZIP|HD-ZIP
c40200_g1_i2	1266	Peaxi162Scf00612g00210.1	504	52.55	373	88.39	74.01	160	7	189	1265	11	380	9e-112	Petunia_axillaris	MYB_related|MYB_related
c48815_g1_i3	718	Cc08_g16560	300	61.71	222	92.76	74	69	8	57	710	1	210	2e-68	Coffea_canephora	Dof|Dof
c42303_g1_i1	968	Pbr004711.1	173	54.69	128	39.67	73.99	49	2	277	657	47	166	2e-39	Pyrus_bretschneideri	NAC|NAC
c51792_g2_i2	2602	kfl00190_0180	738	56.78	546	62.95	73.98	214	3	369	2000	67	592	0	Klebsormidium_flaccidum	bHLH|bHLH
c8611_g1_i1	779	cra_locus_5304_iso_1	242	64.25	179	68.93	73.97	52	5	612	79	66	233	2e-60	Catharanthus_roseus	ERF|ERF
c47945_g1_i1	1424	NNU_016725-RA	441	53.68	326	68.68	73.92	149	1	111	1082	9	334	3e-93	Nelumbo_nucifera	GRAS|GRAS
c42399_g1_i2	792	CA02g08580	92	86.76	68	25.76	73.91	8	1	348	551	18	84	4e-22	Capsicum_annuum	bHLH|bHLH
c48234_g4_i1	325	Niben101Scf00149g02005.1	92	75	68	62.77	73.91	17	0	88	291	8	75	1e-32	Nicotiana_benthamiana	G2-like|G2-like
c53733_g1_i2	1495	XP_011099632.1	318	59.15	235	47.16	73.9	80	7	457	1125	88	318	8e-75	Sesamum_indicum	bHLH|bHLH
c53740_g1_i2	1980	Sopen09g001330.1	754	37.7	557	84.39	73.87	310	11	212	1813	205	747	7e-107	Solanum_pennellii	G2-like|G2-like
c55756_g1_i4	2464	Traes_3DL_8407DBC44.1	111	69.51	82	9.98	73.87	25	0	1179	1424	5	86	1e-29	Triticum_aestivum	C2H2|C2H2
c55756_g1_i5	2387	Traes_3DL_8407DBC44.1	111	69.51	82	10.31	73.87	25	0	1126	1371	5	86	1e-29	Triticum_aestivum	C2H2|C2H2
c55756_g1_i8	2494	Traes_3DL_8407DBC44.1	111	69.51	82	9.86	73.87	25	0	831	1076	5	86	5e-30	Triticum_aestivum	C2H2|C2H2
c55756_g1_i11	2684	Traes_3DL_8407DBC44.1	111	69.51	82	9.17	73.87	25	0	1021	1266	5	86	8e-30	Triticum_aestivum	C2H2|C2H2
c50603_g3_i1	692	30131.m006850	172	62.99	127	55.06	73.84	28	6	577	224	54	170	7e-38	Ricinus_communis	WRKY|WRKY
c48456_g3_i1	1037	XP_009628152.1	344	59.45	254	73.48	73.84	78	8	297	1037	28	263	3e-76	Nicotiana_tomentosiformis	GATA|GATA
c54788_g1_i7	2408	676776730	894	43.03	660	82.23	73.83	280	19	34	1899	267	868	2e-91	Sisymbrium_irio	NAC|NAC
c38984_g1_i2	895	XP_016441373.1	149	53.64	110	36.87	73.83	37	2	249	539	41	149	2e-25	Nicotiana_tabacum	C2H2|C2H2
c52347_g1_i5	1316	TRIUR3_17264-P1	565	33.09	417	95.06	73.81	235	9	92	1315	7	388	1e-65	Triticum_urartu	GRAS|GRAS
c53393_g1_i1	2268	676738414	652	67.57	481	63.62	73.77	144	4	227	1645	42	518	0	Sisymbrium_irio	HSF|HSF
c53393_g1_i2	1913	676738414	652	67.15	481	75.43	73.77	146	4	227	1645	42	518	0	Sisymbrium_irio	HSF|HSF
c52806_g1_i4	2643	DCAR_007495	699	61.75	515	58.46	73.68	181	4	613	2157	7	505	0	Daucus_carota	NF-YC|NF-YC
c52806_g1_i6	2739	DCAR_007495	699	61.75	515	56.41	73.68	181	4	709	2253	7	505	0	Daucus_carota	NF-YC|NF-YC
c46291_g2_i1	1571	cra_locus_10617_iso_3	353	43.46	260	49.65	73.65	118	8	378	1133	115	353	1e-49	Catharanthus_roseus	NF-YA|NF-YA
c46291_g2_i4	1699	cra_locus_10617_iso_3	353	43.46	260	45.91	73.65	118	8	506	1261	115	353	2e-49	Catharanthus_roseus	NF-YA|NF-YA
c53825_g2_i1	2413	GSBRNA2T00046376001	743	37.84	547	68.01	73.62	297	13	248	1834	82	603	5e-95	Brassica_napus	S1Fa-like|S1Fa-like
c46697_g1_i3	845	maker-scaffold07695-snap-gene-0.19-mRNA-1	341	38.25	251	89.11	73.61	109	9	40	744	52	272	8e-35	Castanea_mollissima	C3H|C3H
c54170_g1_i1	2312	Achn202071	901	71.49	663	86.03	73.58	155	9	2	1981	67	698	0	Actinidia_chinensis	MYB_related|MYB_related
c47345_g1_i3	1036	Potri.001G061200.2	193	85.21	142	41.12	73.58	20	1	191	616	1	141	4e-84	Populus_trichocarpa	NAC|NAC
c52771_g1_i9	1935	Achn091111	760	57.96	559	86.67	73.55	176	6	266	1927	256	760	0	Actinidia_chinensis	G2-like|G2-like
c51122_g2_i2	1676	Gh_D05G3665	170	56.8	125	22.37	73.53	15	2	640	1014	9	94	2e-31	Gossypium_hirsutum	MYB_related|MYB_related
c51122_g2_i3	1835	Gh_D05G3665	170	56.8	125	20.44	73.53	15	2	581	955	9	94	3e-31	Gossypium_hirsutum	MYB_related|MYB_related
c51122_g2_i4	1759	Gh_D05G3665	170	57.6	125	21.32	73.53	14	2	750	1124	9	94	9e-32	Gossypium_hirsutum	MYB_related|MYB_related
c55346_g1_i1	2457	cra_locus_2775_iso_1	630	66.09	463	56.53	73.49	141	6	749	2131	182	630	3e-179	Catharanthus_roseus	GRAS|GRAS
c44938_g1_i6	785	cra_locus_19122_iso_3	196	61.11	144	55.03	73.47	47	3	124	534	55	196	2e-33	Catharanthus_roseus	NAC|NAC
c42037_g2_i1	1350	NNU_016725-RA	441	48.77	324	72	73.47	162	2	77	1048	17	336	4e-68	Nelumbo_nucifera	GRAS|GRAS
c42037_g2_i2	1328	NNU_016725-RA	441	48.77	324	73.19	73.47	162	2	77	1048	17	336	4e-68	Nelumbo_nucifera	GRAS|GRAS
c47315_g1_i2	921	XP_009614706.1	294	75.93	216	70.36	73.47	44	5	295	921	1	215	3e-99	Nicotiana_tomentosiformis	C3H|C3H
c47465_g1_i1	572	GSVIVT01033032001	162	63.03	119	62.41	73.46	39	2	216	572	2	115	4e-43	Vitis_vinifera	NAC|NAC
c50195_g3_i5	1734	TRIUR3_17264-P1	565	36.87	415	71.8	73.45	250	7	162	1385	11	420	1e-79	Triticum_urartu	GRAS|GRAS
c50195_g1_i5	1462	TRIUR3_17264-P1	565	37.59	415	85.16	73.45	248	7	66	1292	11	420	6e-87	Triticum_urartu	GRAS|GRAS
c49178_g1_i1	1622	Cc05_g07550	512	57.18	376	69.54	73.44	116	12	197	1222	145	509	3e-124	Coffea_canephora	C3H|C3H
c54284_g1_i2	1698	Gorai.001G003200.1	625	34.2	459	81.1	73.44	228	14	428	1651	36	471	7e-56	Gossypium_raimondii	S1Fa-like|S1Fa-like
c45822_g2_i1	480	EcC050436.30	158	90.52	116	72.5	73.42	11	0	110	457	1	116	8e-75	Eucalyptus_camaldulensis	MYB|MYB
c47089_g1_i2	640	Itr_sc001239.1_g00015.1	237	65.52	174	81.56	73.42	60	0	117	638	60	233	6e-56	Ipomoea_trifida	bHLH|bHLH
c38556_g1_i1	1408	XP_009592164.1	346	41.34	254	54.12	73.41	111	9	469	1182	12	243	2e-29	Nicotiana_tomentosiformis	TCP|TCP
c50640_g2_i1	1356	HL.SW.v1.0.G016390.1	421	38.51	309	68.36	73.4	133	13	165	1067	97	356	6e-46	Humulus_lupulus	GRF|GRF
c52985_g1_i4	3548	XP_013628248.1	868	37.52	637	53.86	73.39	359	16	793	2670	172	780	4e-111	Brassica_oleracea	B3|B3
c46714_g2_i1	1655	678463104	368	55.93	270	48.94	73.37	119	0	304	1113	99	368	2e-105	Utricularia_gibba	MYB_related|MYB_related
c55309_g1_i9	1480	PK17611.1	563	83.29	413	83.72	73.36	68	1	240	1478	13	424	0	Cannabis_sativa	ARF|ARF
c53028_g1_i1	2828	Do007424.1	1095	30.64	803	85.18	73.33	456	32	274	2505	19	779	4e-50	Dichanthelium_oligosanthes	NF-YA|NF-YA
c47043_g1_i1	1257	Thecc1EG016638t1	236	45.09	173	41.29	73.31	88	1	365	862	54	226	4e-35	Theobroma_cacao	BBR-BPC|BBR-BPC
c47318_g5_i3	713	WALNUT_00020183-RA	251	66.3	184	77.42	73.31	46	4	2	553	80	247	3e-71	Juglans_regia	HD-ZIP|HD-ZIP
c51632_g1_i3	1546	Dca5233.1	644	77.33	472	91.59	73.29	106	1	120	1532	171	642	0	Dianthus_caryophyllus	MIKC_MADS|MIKC_MADS
c51632_g1_i4	1803	Dca5233.1	644	77.33	472	78.54	73.29	106	1	120	1532	171	642	0	Dianthus_caryophyllus	MIKC_MADS|MIKC_MADS
c55206_g1_i2	4554	GSVIVT01032746001	1635	55.26	1198	78.92	73.27	484	21	840	4364	423	1591	0	Vitis_vinifera	ERF|ERF
c45643_g1_i2	1446	Peaxi162Scf00129g00014.1	374	56.57	274	56.85	73.26	89	3	144	875	39	312	2e-74	Petunia_axillaris	ZF-HD|ZF-HD
c51628_g1_i2	2402	Cagra.1914s0012.1.p	841	52.44	616	76.94	73.25	291	2	277	2124	226	839	0	Capsella_grandiflora	GeBP|GeBP
[truncated: 26,974 more rows]

## Sheet: TF_ pathway mapped
Transcript_ID (Query)	Transcript_length	Protein ID(Subject ID)	Protein_Length	% Identity	Alignment length (aa)	Query_coverage	Subject_coverage	Mismatches	Gaps	Q. start	Q. end	S. start	S. end	E-value	Organism	Family	KO_ID	Description	Pathway	Pathway Function	Major_Group
c10059_g1_i1	487	RrC2198_p1	1357	40.71	113	69.61	8.33	62	3	27	356	611	721	2e-18	Raphanus_raphanistrum	SRS|SRS	K01190	lacZ; beta-galactosidase [EC:3.2.1.23];	00600 Sphingolipid metabolism ;00511 Other glycan degradation ;00052 Galactose metabolism ;	Lipid metabolism;Glycan biosynthesis and metabolism;Carbohydrate metabolism;	Metabolism;
c10277_g2_i1	378	Rsa1.0_05821.1_g00001.1	868	61.6	125	99.21	14.4	47	1	6	377	634	758	5e-42	Raphanus_sativus	GRAS|GRAS	K01213	E3.2.1.67; galacturan 1,4-alpha-galacturonidase [EC:3.2.1.67];	00040 Pentose and glucuronate interconversions ;00500 Starch and sucrose metabolism ;	Carbohydrate metabolism;	Metabolism;
c107_g1_i1	323	mrna11429.1-v1.0-hybrid	1525	50.94	106	98.45	6.95	51	1	2	319	312	416	7e-34	Fragaria_vesca	HB-other|HB-other	K00695	E2.4.1.13; sucrose synthase [EC:2.4.1.13];	00500 Starch and sucrose metabolism ;	Carbohydrate metabolism;	Metabolism;
c11058_g1_i1	307	OPUNC06G15050.1	682	41.56	77	75.24	11.29	45	0	7	237	421	497	4e-06	Oryza_punctata	C3H|C3H	K03260	EIF4G; translation initiation factor 4G;	03013 RNA transport ;	Translation;	Genetic Information Processing;
c11616_g1_i1	662	Jcr4S11523.10	825	37.33	225	100	27.27	109	9	2	661	615	812	2e-28	Jatropha_curcas	ERF|ERF	K01209	abfA; alpha-N-arabinofuranosidase [EC:3.2.1.55];	00520 Amino sugar and nucleotide sugar metabolism ;	Carbohydrate metabolism;	Metabolism;
c12015_g1_i1	1012	678433664	1590	44.67	291	86.26	18.3	157	3	40	912	1135	1421	5e-74	Utricularia_gibba	ARF|ARF	K13065	E2.3.1.133; shikimate O-hydroxycinnamoyltransferase [EC:2.3.1.133];	00945 Stilbenoid, diarylheptanoid and gingerol biosynthesis ;00941 Flavonoid biosynthesis ;00940 Phenylpropanoid biosynthesis ;	Biosynthesis of other secondary metabolites;	Metabolism;
c12127_g1_i1	424	CCG021944.1	1492	49.28	138	97.64	9.25	70	0	9	422	892	1029	1e-39	Populus_euphratica	WRKY|WRKY	K03010	RPB2; DNA-directed RNA polymerase II subunit RPB2 [EC:2.7.7.6];	03020 RNA polymerase ;00230 Purine metabolism ;00240 Pyrimidine metabolism ;	Transcription;Nucleotide metabolism;	Genetic Information Processing;Metabolism;
c12540_g1_i1	307	DCAR_026693	857	38.16	76	74.27	8.87	22	1	264	37	566	616	5e-08	Daucus_carota	bZIP|bZIP	K04077	groEL; chaperonin GroEL;	03018 RNA degradation ;	Folding, sorting and degradation;	Genetic Information Processing;
c12615_g1_i2	964	GSBRNA2T00069970001	739	39.37	127	39.52	17.19	74	3	45	422	474	598	2e-17	Brassica_napus	MYB_related|MYB_related	K12812	UAP56; ATP-dependent RNA helicase UAP56/SUB2 [EC:3.6.4.13];	03013 RNA transport ;03040 Spliceosome ;03015 mRNA surveillance pathway ;	Translation;Transcription;	Genetic Information Processing;
c1280_g1_i1	776	KFK41460.1	559	43.37	249	96.26	44.54	128	4	36	773	49	287	9e-62	Arabis_alpina	NAC|NAC	K01213	E3.2.1.67; galacturan 1,4-alpha-galacturonidase [EC:3.2.1.67];	00040 Pentose and glucuronate interconversions ;00500 Starch and sucrose metabolism ;	Carbohydrate metabolism;	Metabolism;
c12807_g1_i1	380	MDP0000247249	334	71.05	76	60	22.75	22	0	153	380	96	171	5e-32	Malus_domestica	TCP|TCP	K03264	EIF6; translation initiation factor 6;	03008 Ribosome biogenesis in eukaryotes ;	Translation;	Genetic Information Processing;
c12823_g1_i1	719	Do016431.1	1382	42.05	176	73.44	12.74	95	2	123	641	634	805	6e-39	Dichanthelium_oligosanthes	ERF|ERF	K01880	GARS; glycyl-tRNA synthetase [EC:6.1.1.14];	00970 Aminoacyl-tRNA biosynthesis ;	Translation;	Genetic Information Processing;
c13168_g1_i1	378	PGSC0003DMP400044377	289	83.1	71	56.35	24.57	12	0	166	378	16	86	9e-36	Solanum_tuberosum	MYB|MYB	K09422	MYBP; myb proto-oncogene protein, plant;	04626 Plant-pathogen interaction ;	Environmental adaptation;	Organismal Systems;
c14761_g1_i1	533	Zpz_sc00083.1.g00290.1.am.mk	616	40.91	132	74.3	21.43	75	2	147	533	414	545	2e-26	Zoysia_pacifica	Dof|Dof	K04125	E1.14.11.13; gibberellin 2-oxidase [EC:1.14.11.13];	00904 Diterpenoid biosynthesis ;	Metabolism of terpenoids and polyketides;	Metabolism;
c15026_g1_i1	495	CCG000365.1	813	56.06	66	40	8.12	29	0	2	199	653	718	8e-18	Populus_euphratica	NAC|NAC	K15402	CYP86B1; fatty acid omega-hydroxylase [EC:1.14.-.-];	00073 Cutin, suberine and wax biosynthesis ;	Lipid metabolism;	Metabolism;
c15182_g1_i2	768	Cotton_A_09239_BGI-A2_v1.0	180	47.89	142	55.47	78.89	74	0	129	554	32	173	2e-36	Gossypium_arboreum	HB-other|HB-other	K13448	CML; calcium-binding protein CML;	04626 Plant-pathogen interaction ;	Environmental adaptation;	Organismal Systems;
c16106_g1_i1	1002	Do001279.1	1025	42.97	263	78.74	25.66	145	3	4	789	734	992	2e-54	Dichanthelium_oligosanthes	bZIP|bZIP	K04079	HSP90A; molecular chaperone HtpG;	04141 Protein processing in endoplasmic reticulum ;04626 Plant-pathogen interaction ;	Folding, sorting and degradation;Environmental adaptation;	Genetic Information Processing;Organismal Systems;
c16218_g1_i1	641	Do001279.1	1025	60.95	169	79.1	16.49	62	2	143	640	296	463	2e-60	Dichanthelium_oligosanthes	bZIP|bZIP	K04079	HSP90A; molecular chaperone HtpG;	04141 Protein processing in endoplasmic reticulum ;04626 Plant-pathogen interaction ;	Folding, sorting and degradation;Environmental adaptation;	Genetic Information Processing;Organismal Systems;
c16627_g1_i1	1595	Phvul.002G126900.1	1474	30.07	296	55.67	20.08	187	6	421	1296	382	661	2e-30	Phaseolus_vulgaris	FAR1|FAR1	K01187	malZ; alpha-glucosidase [EC:3.2.1.20];	00052 Galactose metabolism ;00500 Starch and sucrose metabolism ;	Carbohydrate metabolism;	Metabolism;
c16856_g1_i1	974	Tp57577_TGAC_v2_mRNA22346	324	32.33	133	40.97	41.05	69	3	324	686	186	309	9e-12	Trifolium_pratense	M-type_MADS|M-type_MADS	K05666	ABCC2; ATP-binding cassette, subfamily C (CFTR/MRP), member 2;	02010 ABC transporters ;	Membrane transport;	Environmental Information Processing;
c17466_g1_i1	435	GRMZM5G899865_P01	316	45.76	59	40.69	18.67	29	2	214	387	90	146	4e-08	Zea_mays	bHLH|bHLH	K14488	SAUR; SAUR family protein;	04075 Plant hormone signal transduction ;	Signal transduction;	Environmental Information Processing;
c17572_g1_i1	696	DCAR_027740	642	35.24	105	45.26	16.36	62	1	98	394	351	455	2e-06	Daucus_carota	FAR1|FAR1	K02150	ATPeV1E; V-type H+-transporting ATPase subunit E;	04145 Phagosome ;00190 Oxidative phosphorylation ;	Transport and catabolism;Energy metabolism;	Cellular Processes;Metabolism;
c17651_g1_i1	541	CCG013831.1	554	46.67	165	91.5	29.78	72	3	3	494	405	554	3e-36	Populus_euphratica	bZIP|bZIP	K01184	E3.2.1.15; polygalacturonase [EC:3.2.1.15];	00040 Pentose and glucuronate interconversions ;00500 Starch and sucrose metabolism ;	Carbohydrate metabolism;	Metabolism;
c17670_g1_i1	1177	KHN04400.1	216	38.64	88	22.43	40.74	50	2	125	388	103	186	1e-09	Glycine_soja	G2-like|G2-like	K00844	HK; hexokinase [EC:2.7.1.1];	00520 Amino sugar and nucleotide sugar metabolism ;00051 Fructose and mannose metabolism ;01200 Carbon metabolism ;00010 Glycolysis / Gluconeogenesis ;00524 Neomycin, kanamycin and gentamicin biosynthesis;00500 Starch and sucrose metabolism ;00052 Galactose metabolism ;	Carbohydrate metabolism;Metabolism;Biosynthesis of other secondary metabolites;	Metabolism;
c18331_g1_i1	367	Rsa1.0_01633.1_g00001.1	442	92.62	122	99.73	27.6	9	0	2	367	232	353	4e-66	Raphanus_sativus	B3|B3	K02991	RP-S6e; small subunit ribosomal protein S6e;	03010 Ribosome ;	Translation;	Genetic Information Processing;
c18410_g1_i2	655	462928394	289	58.33	48	21.98	16.61	20	0	113	256	215	262	1e-12	Eragrostis_tef	bHLH|bHLH	K02986	RP-S4; small subunit ribosomal protein S4;	03010 Ribosome ;	Translation;	Genetic Information Processing;
c18570_g1_i1	1519	EPS67213.1	790	37.95	303	59.84	38.35	176	4	526	1407	490	789	1e-61	Genlisea_aurea	NAC|NAC	K00430	E1.11.1.7; peroxidase [EC:1.11.1.7];	00940 Phenylpropanoid biosynthesis ;	Biosynthesis of other secondary metabolites;	Metabolism;
c1919_g1_i1	307	439190	730	41.58	101	98.7	13.84	25	2	11	304	618	687	6e-16	Selaginella_moellendorffii	bHLH|bHLH	K01568	E4.1.1.1; pyruvate decarboxylase [EC:4.1.1.1];	00010 Glycolysis / Gluconeogenesis ;	Carbohydrate metabolism;	Metabolism;
c19240_g1_i1	809	DCAR_014738	974	56.77	192	71.2	19.71	82	1	233	808	12	202	2e-69	Daucus_carota	HD-ZIP|HD-ZIP	K14156	CHK; choline/ethanolamine kinase [EC:2.7.1.32 2.7.1.82];	00564 Glycerophospholipid metabolism ;	Lipid metabolism;	Metabolism;
c1942_g1_i1	940	MDP0000606021	926	91.34	127	40.53	13.71	11	0	498	118	294	420	4e-109	Malus_domestica	bHLH|bHLH	K00131	gapN; glyceraldehyde-3-phosphate dehydrogenase (NADP+) [EC:1.2.1.9];	01200 Carbon metabolism ;00010 Glycolysis / Gluconeogenesis ;00030 Pentose phosphate pathway ;	Metabolism;Carbohydrate metabolism;	Metabolism;
c19563_g1_i1	660	Migut.K00349.1.p	280	32.91	158	71.82	56.43	83	3	65	538	18	152	2e-15	Mimulus_guttatus	ARR-B|ARR-B	K14492	ARR-A; two-component response regulator ARR-A family;	04075 Plant hormone signal transduction ;	Signal transduction;	Environmental Information Processing;
c19644_g1_i1	754	FANhyb_rscf00000233.1.g00002.1	796	90.22	225	89.52	28.27	22	0	80	754	193	417	1e-144	Fragaria_x	ananassa	K03283	HSPA1_8; heat shock 70kDa protein 1/8;	04144 Endocytosis ;03040 Spliceosome ;04141 Protein processing in endoplasmic reticulum ;	Transport and catabolism;Transcription;Folding, sorting and degradation;	Cellular Processes;Genetic Information Processing;
c19656_g1_i1	421	Lus10020727	1665	39.86	138	98.34	8.29	79	2	8	418	532	666	3e-19	Linum_usitatissimum	bHLH|bHLH	K12813	DHX16; pre-mRNA-splicing factor ATP-dependent RNA helicase DHX16 [EC:3.6.4.13];	03040 Spliceosome ;	Transcription;	Genetic Information Processing;
c20566_g1_i1	2038	PSME_00029721-RA	627	44.72	161	23.7	25.68	81	2	1434	1895	468	627	4e-36	Pseudotsuga_menziesii	VOZ|VOZ	K01610	E4.1.1.49; phosphoenolpyruvate carboxykinase (ATP) [EC:4.1.1.49];	00710 Carbon fixation in photosynthetic organisms ;00010 Glycolysis / Gluconeogenesis ;01200 Carbon metabolism ;00620 Pyruvate metabolism ;00020 Citrate cycle (TCA cycle) ;	Energy metabolism;Carbohydrate metabolism;Metabolism;	Metabolism;
c2077_g1_i1	433	676733630	1118	41.27	126	87.3	11.27	68	2	24	398	794	914	2e-20	Sisymbrium_irio	GeBP|GeBP	K01738	cysK; cysteine synthase A [EC:2.5.1.47];	01200 Carbon metabolism ;00270 Cysteine and methionine metabolism ;01230 Biosynthesis of amino acids ;00920 Sulfur metabolism ;	Metabolism;Amino acid metabolism;Energy metabolism;	Metabolism;
c20827_g1_i1	983	Csa06g039080.1	529	79.93	279	85.15	52.74	56	0	1	837	61	339	6e-157	Camelina_sativa	ERF|ERF	K01623	ALDO; fructose-bisphosphate aldolase, class I [EC:4.1.2.13];	01230 Biosynthesis of amino acids ;00710 Carbon fixation in photosynthetic organisms ;01200 Carbon metabolism ;00051 Fructose and mannose metabolism ;00010 Glycolysis / Gluconeogenesis ;00030 Pentose phosphate pathway ;	Metabolism;Energy metabolism;Carbohydrate metabolism;	Metabolism;
c21282_g1_i1	427	OGLUM12G10680.1	560	80	35	24.59	6.25	7	0	322	426	308	342	3e-13	Oryza_glumaepatula	M-type_MADS|M-type_MADS	K01110	PTEN; phosphatidylinositol-3,4,5-trisphosphate 3-phosphatase and dual-specificity protein phosphatase PTEN [EC:3.1.3.16 3.1.3.48 3.1.3.67];	04070 Phosphatidylinositol signaling system ;00562 Inositol phosphate metabolism ;	Signal transduction;Carbohydrate metabolism;	Environmental Information Processing;Metabolism;
c21332_g1_i1	506	Pbr012802.1	425	33.87	62	36.76	14.59	41	0	74	259	1	62	3e-06	Pyrus_bretschneideri	bZIP|bZIP	K14490	AHP; histidine-containing phosphotransfer peotein;	04075 Plant hormone signal transduction ;	Signal transduction;	Environmental Information Processing;
c21791_g1_i1	1791	Tp57577_TGAC_v2_mRNA21733	104	80.49	41	6.87	39.42	8	0	783	661	1	41	2e-11	Trifolium_pratense	MYB_related|MYB_related	K02707	psbE; photosystem II cytochrome b559 subunit alpha;	00195 Photosynthesis ;	Energy metabolism;	Metabolism;
c21915_g1_i1	796	Rsa1.0_01388.1_g00008.1	678	36.36	132	49.75	19.47	83	1	323	718	19	149	1e-22	Raphanus_sativus	BES1|BES1	K13511	TAZ; monolysocardiolipin acyltransferase [EC:2.3.1.-];	00564 Glycerophospholipid metabolism ;	Lipid metabolism;	Metabolism;
c22176_g1_i1	561	GRMZM5G899865_P01	316	53.85	65	34.76	20.57	29	1	147	341	95	158	1e-12	Zea_mays	bHLH|bHLH	K14488	SAUR; SAUR family protein;	04075 Plant hormone signal transduction ;	Signal transduction;	Environmental Information Processing;
c22407_g1_i1	1096	MDP0000320566	618	68.67	300	82.12	48.54	85	4	209	1096	15	309	4e-124	Malus_domestica	NAC|NAC	K01051	E3.1.1.11; pectinesterase [EC:3.1.1.11];	00500 Starch and sucrose metabolism ;00040 Pentose and glucuronate interconversions ;	Carbohydrate metabolism;	Metabolism;
c22445_g1_i1	480	XP_009588506.1	172	53.42	73	45.62	42.44	33	1	217	432	97	169	7e-17	Nicotiana_tomentosiformis	B3|B3	K01507	ppa; inorganic pyrophosphatase [EC:3.6.1.1];	00190 Oxidative phosphorylation ;	Energy metabolism;	Metabolism;
c23352_g1_i2	1173	Zjn_sc00009.1.g01550.1.am.mk	751	41.09	258	65.98	34.35	148	3	181	942	492	749	3e-63	Zoysia_japonica	C2H2|C2H2	K08233	E3.1.1.78; polyneuridine-aldehyde esterase [EC:3.1.1.78];	00901 Indole alkaloid biosynthesis ;	Biosynthesis of other secondary metabolites;	Metabolism;
c23411_g1_i1	448	CCG008396.1	729	44.64	56	37.5	7.68	30	1	93	260	52	106	4e-08	Populus_euphratica	GRAS|GRAS	K01209	abfA; alpha-N-arabinofuranosidase [EC:3.2.1.55];	00520 Amino sugar and nucleotide sugar metabolism ;	Carbohydrate metabolism;	Metabolism;
c24029_g1_i1	591	EMT26392	1207	69.04	197	100	16.32	61	0	1	591	547	743	7e-81	Aegilops_tauschii	FAR1|FAR1	K13525	VCP; transitional endoplasmic reticulum ATPase;	04141 Protein processing in endoplasmic reticulum ;	Folding, sorting and degradation;	Genetic Information Processing;
c24883_g1_i1	448	Pbr011696.1	2468	73.15	149	99.78	6.04	40	0	448	2	2234	2382	4e-70	Pyrus_bretschneideri	bHLH|bHLH	K00921	PIKFYVE; 1-phosphatidylinositol-3-phosphate 5-kinase [EC:2.7.1.150];	04070 Phosphatidylinositol signaling system ;00562 Inositol phosphate metabolism ;04145 Phagosome ;	Signal transduction;Carbohydrate metabolism;Transport and catabolism;	Environmental Information Processing;Metabolism;Cellular Processes;
c25147_g1_i2	2148	CCG025416.1	1444	46.15	533	74.44	36.91	232	12	374	1933	943	1433	1e-134	Populus_euphratica	G2-like|G2-like	K00108	betA; choline dehydrogenase [EC:1.1.99.1];	00260 Glycine, serine and threonine metabolism ;	Amino acid metabolism;	Metabolism;
c25228_g1_i1	774	Csa09g050690.1	740	52.91	189	73.26	25.54	78	3	207	770	56	234	5e-58	Camelina_sativa	NF-YC|NF-YC	K01114	plcC; phospholipase C [EC:3.1.4.3];	00564 Glycerophospholipid metabolism ;00565 Ether lipid metabolism ;00562 Inositol phosphate metabolism ;	Lipid metabolism;Carbohydrate metabolism;	Metabolism;
c25268_g1_i1	727	Sopen10g033340.1	398	50.91	220	90.78	55.28	100	3	4	645	174	391	2e-71	Solanum_pennellii	MYB|MYB	K01674	cah; carbonic anhydrase [EC:4.2.1.1];	00910 Nitrogen metabolism ;	Energy metabolism;	Metabolism;
c25445_g1_i2	350	DCAR_007584	984	51.81	83	71.14	8.43	39	1	12	257	271	353	2e-21	Daucus_carota	MYB_related|MYB_related	K00028	E1.1.1.39; malate dehydrogenase (decarboxylating) [EC:1.1.1.39];	01200 Carbon metabolism ;00710 Carbon fixation in photosynthetic organisms ;00620 Pyruvate metabolism ;	Metabolism;Energy metabolism;Carbohydrate metabolism;	Metabolism;
c2576_g1_i1	401	GSBRNA2T00142818001	654	71.11	135	100	20.64	37	1	3	401	121	255	9e-68	Brassica_napus	MYB|MYB	K00472	P4HA; prolyl 4-hydroxylase [EC:1.14.11.2];	00330 Arginine and proline metabolism ;	Amino acid metabolism;	Metabolism;
c25813_g1_i1	588	OGLUM01G10890.1	562	33.14	175	89.29	31.14	106	5	2	523	143	307	3e-25	Oryza_glumaepatula	C3H|C3H	K03097	CSNK2A; casein kinase II subunit alpha [EC:2.7.11.1];	03008 Ribosome biogenesis in eukaryotes ;04712 Circadian rhythm - plant ;	Translation;Environmental adaptation;	Genetic Information Processing;Organismal Systems;
c25885_g1_i1	334	Csa11g027640.1	1049	43.94	66	59.28	6.29	34	1	143	331	429	494	5e-07	Camelina_sativa	MYB|MYB	K14508	NPR1; regulatory protein NPR1;	04075 Plant hormone signal transduction ;	Signal transduction;	Environmental Information Processing;
c26014_g1_i1	517	OPUNC06G15030.1	666	37.78	180	100	27.03	100	4	1	516	275	450	2e-33	Oryza_punctata	C3H|C3H	K03260	EIF4G; translation initiation factor 4G;	03013 RNA transport ;	Translation;	Genetic Information Processing;
c26302_g1_i1	302	GRMZM2G057260_P01	472	55.56	36	35.76	7.63	16	0	296	189	435	470	3e-06	Zea_mays	bHLH|bHLH	K10599	PRPF19; pre-mRNA-processing factor 19 [EC:2.3.2.27];	04120 Ubiquitin mediated proteolysis ;03040 Spliceosome ;	Folding, sorting and degradation;Transcription;	Genetic Information Processing;
c2635_g1_i1	373	676755044	918	45.03	171	100	18.63	47	2	2	373	460	630	1e-40	Sisymbrium_irio	bHLH|bHLH	K17839	PAO4; polyamine oxidase [EC:1.5.3.17 1.5.3.-];	00330 Arginine and proline metabolism ;00410 beta-Alanine metabolism ;	Amino acid metabolism;Metabolism of other amino acids;	Metabolism;
c2635_g1_i2	302	676755044	918	58.72	109	100	11.87	36	1	3	302	522	630	2e-35	Sisymbrium_irio	bHLH|bHLH	K17839	PAO4; polyamine oxidase [EC:1.5.3.17 1.5.3.-];	00330 Arginine and proline metabolism ;00410 beta-Alanine metabolism ;	Amino acid metabolism;Metabolism of other amino acids;	Metabolism;
c26408_g1_i1	308	Phvul.002G126900.1	1474	49.48	97	94.48	6.58	49	0	2	292	441	537	4e-23	Phaseolus_vulgaris	FAR1|FAR1	K05546	GANAB; alpha 1,3-glucosidase [EC:3.2.1.84];	04141 Protein processing in endoplasmic reticulum ;00510 N-Glycan biosynthesis ;	Folding, sorting and degradation;Glycan biosynthesis and metabolism;	Genetic Information Processing;Metabolism;
c26636_g1_i1	323	CA11g00840	789	76.62	77	71.52	9.76	18	0	93	323	1	77	2e-32	Capsicum_annuum	bHLH|bHLH	K01886	QARS; glutaminyl-tRNA synthetase [EC:6.1.1.18];	00970 Aminoacyl-tRNA biosynthesis ;	Translation;	Genetic Information Processing;
c26730_g1_i1	701	Tp57577_TGAC_v2_mRNA22346	324	54.33	127	54.35	39.2	54	2	233	607	186	310	3e-29	Trifolium_pratense	M-type_MADS|M-type_MADS	K05658	ABCB1; ATP-binding cassette, subfamily B (MDR/TAP), member 1 [EC:3.6.3.44];	02010 ABC transporters ;	Membrane transport;	Environmental Information Processing;
c26833_g1_i1	430	Achn327221	654	74.13	143	99.77	21.87	37	0	1	429	88	230	3e-77	Actinidia_chinensis	MIKC_MADS|MIKC_MADS	K13510	LPCAT1_2; lysophosphatidylcholine acyltransferase / lyso-PAF acetyltransferase [EC:2.3.1.23 2.3.1.67];	00564 Glycerophospholipid metabolism ;00565 Ether lipid metabolism ;	Lipid metabolism;	Metabolism;
c27006_g1_i1	524	MDP0000456290	394	40	70	40.08	17.77	40	1	211	420	104	171	4e-07	Malus_domestica	HSF|HSF	K13448	CML; calcium-binding protein CML;	04626 Plant-pathogen interaction ;	Environmental adaptation;	Organismal Systems;
c27276_g1_i1	532	OPUNC06G18860.1	646	42.86	112	63.16	17.34	60	1	2	325	210	321	1e-22	Oryza_punctata	G2-like|G2-like	K12486	SMAP; stromal membrane-associated protein;	04144 Endocytosis ;	Transport and catabolism;	Cellular Processes;
c27278_g1_i1	445	fgenesh3_pg.C_scaffold_5000145	226	37.76	98	66.07	43.36	50	4	157	444	65	153	4e-09	Chlorella_variabilis	NC64A	K12603	CNOT6; CCR4-NOT transcription complex subunit 6 [EC:3.1.13.4];	03018 RNA degradation ;	Folding, sorting and degradation;	Genetic Information Processing;
c27410_g1_i1	950	Tp57577_TGAC_v2_mRNA22346	324	55.15	136	42.95	41.98	58	2	284	682	186	321	2e-19	Trifolium_pratense	M-type_MADS|M-type_MADS	K05658	ABCB1; ATP-binding cassette, subfamily B (MDR/TAP), member 1 [EC:3.6.3.44];	02010 ABC transporters ;	Membrane transport;	Environmental Information Processing;
c27785_g1_i1	1295	Spipo12G0053800	652	55.03	338	78.3	51.84	138	2	1269	256	12	335	9e-111	Spirodela_polyrhiza	C2H2|C2H2	K01904	4CL; 4-coumarate--CoA ligase [EC:6.2.1.12];	00940 Phenylpropanoid biosynthesis ;00130 Ubiquinone and other terpenoid-quinone biosynthesis ;00360 Phenylalanine metabolism ;	Biosynthesis of other secondary metabolites;Metabolism of cofactors and vitamins;Amino acid metabolism;	Metabolism;
c27817_g1_i1	436	XP_008236589.1	429	67.5	120	82.57	27.97	37	1	77	436	1	118	1e-49	Prunus_mume	bZIP|bZIP	K14432	ABF; ABA responsive element binding factor;	04075 Plant hormone signal transduction ;	Signal transduction;	Environmental Information Processing;
c27862_g1_i1	1734	MDP0000320566	618	54.66	472	81.66	76.38	200	9	189	1598	1	460	8e-169	Malus_domestica	NAC|NAC	K01051	E3.1.1.11; pectinesterase [EC:3.1.1.11];	00500 Starch and sucrose metabolism ;00040 Pentose and glucuronate interconversions ;	Carbohydrate metabolism;	Metabolism;
c27970_g1_i1	429	Rsa1.0_04342.1_g00002.1	2417	57.14	70	48.95	2.9	20	2	1	192	588	653	4e-16	Raphanus_sativus	LBD|LBD	K10839	RAD23; UV excision repair protein RAD23;	03420 Nucleotide excision repair ;04141 Protein processing in endoplasmic reticulum ;	Replication and repair;Folding, sorting and degradation;	Genetic Information Processing;
c27984_g1_i1	777	676783504	1571	78.43	204	78.76	12.99	44	0	166	777	862	1065	1e-112	Sisymbrium_irio	C3H|C3H	K10746	EXO1; exonuclease 1 [EC:3.1.-.-];	03430 Mismatch repair ;	Replication and repair;	Genetic Information Processing;
c28003_g1_i1	339	Lus10020727	1665	35.61	132	100	7.93	65	3	1	339	240	370	2e-17	Linum_usitatissimum	bHLH|bHLH	K12813	DHX16; pre-mRNA-splicing factor ATP-dependent RNA helicase DHX16 [EC:3.6.4.13];	03040 Spliceosome ;	Transcription;	Genetic Information Processing;
c28266_g1_i1	440	PEQU_16234	588	68.52	54	36.82	9.18	17	0	15	176	535	588	1e-17	Phalaenopsis_equestris	G2-like|G2-like	K00031	IDH1; isocitrate dehydrogenase [EC:1.1.1.42];	04146 Peroxisome ;00480 Glutathione metabolism ;01230 Biosynthesis of amino acids ;00020 Citrate cycle (TCA cycle) ;01200 Carbon metabolism ;01210 2-Oxocarboxylic acid metabolism ;	Transport and catabolism;Metabolism of other amino acids;Metabolism;Carbohydrate metabolism;	Cellular Processes;Metabolism;
c28322_g1_i1	1212	FANhyb_rscf00001203.1.g00002.1	1234	53.77	318	78.71	25.77	142	2	1053	106	752	1066	2e-100	Fragaria_x	ananassa	K00770	E2.4.2.24; 1,4-beta-D-xylan synthase [EC:2.4.2.24];	00500 Starch and sucrose metabolism ;00520 Amino sugar and nucleotide sugar metabolism ;	Carbohydrate metabolism;	Metabolism;
c28711_g1_i1	583	Do001279.1	1025	43.54	209	100	20.39	101	5	582	1	465	671	6e-38	Dichanthelium_oligosanthes	bZIP|bZIP	K09487	HSP90B; heat shock protein 90kDa beta;	04141 Protein processing in endoplasmic reticulum ;04626 Plant-pathogen interaction ;	Folding, sorting and degradation;Environmental adaptation;	Genetic Information Processing;Organismal Systems;
c2906_g1_i1	561	DCAR_030968	939	46.72	137	73.26	14.59	70	2	154	555	452	588	3e-29	Daucus_carota	Trihelix|Trihelix	K14564	NOP56; nucleolar protein 56;	03008 Ribosome biogenesis in eukaryotes ;	Translation;	Genetic Information Processing;
c2906_g1_i2	586	DCAR_030968	939	46.72	137	70.14	14.59	70	2	179	580	452	588	3e-29	Daucus_carota	Trihelix|Trihelix	K14564	NOP56; nucleolar protein 56;	03008 Ribosome biogenesis in eukaryotes ;	Translation;	Genetic Information Processing;
c2918_g1_i1	333	mrna24978.1-v1.0-hybrid	468	50.65	77	69.37	16.45	27	1	287	57	340	405	7e-15	Fragaria_vesca	MIKC_MADS|MIKC_MADS	K07466	RFA1; replication factor A1;	03430 Mismatch repair ;03030 DNA replication ;03440 Homologous recombination ;03420 Nucleotide excision repair ;	Replication and repair;	Genetic Information Processing;
c29209_g1_i1	2144	Araha.7890s0002.1.p	1006	48.52	237	33.16	23.56	120	2	886	1593	770	1005	4e-68	Arabidopsis_halleri	GeBP|GeBP	K00688	PYG; starch phosphorylase [EC:2.4.1.1];	00500 Starch and sucrose metabolism ;	Carbohydrate metabolism;	Metabolism;
c29306_g1_i1	349	Do016431.1	1382	87.1	62	53.3	4.49	8	0	163	348	262	323	2e-30	Dichanthelium_oligosanthes	ERF|ERF	K01880	GARS; glycyl-tRNA synthetase [EC:6.1.1.14];	00970 Aminoacyl-tRNA biosynthesis ;	Translation;	Genetic Information Processing;
c29513_g1_i1	309	Gh_A11G2240	1323	59.14	93	90.29	7.03	38	0	307	29	1197	1289	5e-29	Gossypium_hirsutum	MYB|MYB	K01620	ltaE; threonine aldolase [EC:4.1.2.48];	01230 Biosynthesis of amino acids ;00260 Glycine, serine and threonine metabolism ;	Metabolism;Amino acid metabolism;	Metabolism;
c29730_g1_i1	1071	MDP0000218395	908	48	175	49.02	19.27	86	2	137	661	739	908	3e-39	Malus_domestica	FAR1|FAR1	K02934	RP-L6e; large subunit ribosomal protein L6e;	03010 Ribosome ;	Translation;	Genetic Information Processing;
c29933_g1_i2	1132	Zmw_sc00816.1.g00110.1	778	55.22	297	78.71	38.17	111	4	2	877	261	540	9e-106	Zoysia_matrella	ERF|ERF	K01176	AMY; alpha-amylase [EC:3.2.1.1];	00500 Starch and sucrose metabolism ;	Carbohydrate metabolism;	Metabolism;
c29948_g1_i1	315	DCAR_027740	642	86.89	61	58.1	9.5	8	0	133	315	1	61	3e-24	Daucus_carota	FAR1|FAR1	K02150	ATPeV1E; V-type H+-transporting ATPase subunit E;	04145 Phagosome ;00190 Oxidative phosphorylation ;	Transport and catabolism;Energy metabolism;	Cellular Processes;Metabolism;
c30181_g1_i1	344	EcC053809.100	786	69.03	113	98.55	14.38	35	0	2	340	508	620	8e-54	Eucalyptus_camaldulensis	MYB|MYB	K09422	MYBP; myb proto-oncogene protein, plant;	04626 Plant-pathogen interaction ;	Environmental adaptation;	Organismal Systems;
c30289_g1_i1	315	RrC2179_p5	792	58.33	84	80	10.61	35	0	301	50	235	318	8e-25	Raphanus_raphanistrum	bZIP|bZIP	K12741	HNRNPA1_3; heterogeneous nuclear ribonucleoprotein A1/A3;	03040 Spliceosome ;	Transcription;	Genetic Information Processing;
c30383_g1_i3	990	Niben101Scf02090g06012.1	661	57.14	49	14.85	7.41	15	2	814	951	596	641	4e-06	Nicotiana_benthamiana	NAC|NAC	K03046	rpoC; DNA-directed RNA polymerase subunit beta' [EC:2.7.7.6];	03020 RNA polymerase ;00240 Pyrimidine metabolism ;00230 Purine metabolism ;	Transcription;Nucleotide metabolism;	Genetic Information Processing;Metabolism;
c30571_g1_i1	306	Pbr020244.2	470	75.58	86	84.31	18.3	21	0	34	291	114	199	3e-42	Pyrus_bretschneideri	C2H2|C2H2	K03136	TFIIE1; transcription initiation factor TFIIE subunit alpha;	03022 Basal transcription factors ;	Transcription;	Genetic Information Processing;
c30580_g1_i1	1484	Achn001091	1484	31.68	423	85.51	28.5	250	11	131	1357	20	417	2e-49	Actinidia_chinensis	CAMTA|CAMTA	K13065	E2.3.1.133; shikimate O-hydroxycinnamoyltransferase [EC:2.3.1.133];	00945 Stilbenoid, diarylheptanoid and gingerol biosynthesis ;00941 Flavonoid biosynthesis ;00940 Phenylpropanoid biosynthesis ;	Biosynthesis of other secondary metabolites;	Metabolism;
c30777_g1_i1	478	Niben101Scf02581g01014.1	550	40	135	84.73	24.55	64	4	5	403	58	177	4e-21	Nicotiana_benthamiana	MYB_related|MYB_related	K15095	E1.1.1.208; (+)-neomenthol dehydrogenase [EC:1.1.1.208];	00902 Monoterpenoid biosynthesis ;	Metabolism of terpenoids and polyketides;	Metabolism;
c30820_g1_i1	654	PSME_00013336-RA	390	43.33	60	27.52	15.38	34	0	241	420	300	359	4e-10	Pseudotsuga_menziesii	BES1|BES1	K07253	MIF; phenylpyruvate tautomerase [EC:5.3.2.1];	00360 Phenylalanine metabolism ;00350 Tyrosine metabolism ;	Amino acid metabolism;	Metabolism;
c30820_g1_i2	666	PSME_00013336-RA	390	45	60	27.03	15.38	33	0	253	432	300	359	2e-11	Pseudotsuga_menziesii	BES1|BES1	K07253	MIF; phenylpyruvate tautomerase [EC:5.3.2.1];	00360 Phenylalanine metabolism ;00350 Tyrosine metabolism ;	Amino acid metabolism;	Metabolism;
c31668_g1_i1	369	EMT26392	1207	74.1	139	100	11.52	19	1	2	367	73	211	1e-63	Aegilops_tauschii	FAR1|FAR1	K13525	VCP; transitional endoplasmic reticulum ATPase;	04141 Protein processing in endoplasmic reticulum ;	Folding, sorting and degradation;	Genetic Information Processing;
c31676_g1_i1	306	KN539820.1_FGP007	1106	68.63	102	100	9.22	32	0	1	306	442	543	2e-43	Oryza_longistaminata	AP2|AP2	K00294	E1.2.1.88; 1-pyrroline-5-carboxylate dehydrogenase [EC:1.2.1.88];	00330 Arginine and proline metabolism ;00250 Alanine, aspartate and glutamate metabolism ;	Amino acid metabolism;	Metabolism;
c31920_g1_i1	645	MDP0000246608	650	79.17	72	33.49	11.08	15	0	192	407	54	125	4e-31	Malus_domestica	AP2|AP2	K02965	RP-S19; small subunit ribosomal protein S19;	03010 Ribosome ;	Translation;	Genetic Information Processing;
c32019_g1_i1	556	Achn137791	604	50	102	55.04	16.89	49	1	214	519	503	602	1e-19	Actinidia_chinensis	Dof|Dof	K02183	CALM; calmodulin;	04070 Phosphatidylinositol signaling system ;04626 Plant-pathogen interaction ;	Signal transduction;Environmental adaptation;	Environmental Information Processing;Organismal Systems;
c32019_g1_i2	696	Achn137791	604	51.49	101	43.53	16.72	47	1	357	659	504	602	5e-18	Actinidia_chinensis	Dof|Dof	K02183	CALM; calmodulin;	04070 Phosphatidylinositol signaling system ;04626 Plant-pathogen interaction ;	Signal transduction;Environmental adaptation;	Environmental Information Processing;Organismal Systems;
c32081_g1_i1	359	Seita.6G248300.1.p	1069	78.57	28	23.4	2.62	6	0	276	359	29	56	3e-06	Setaria_italica	Nin-like|Nin-like	K03028	PSMD2; 26S proteasome regulatory subunit N1;	03050 Proteasome ;	Folding, sorting and degradation;	Genetic Information Processing;
c32081_g1_i2	313	Seita.6G248300.1.p	1069	78.57	28	26.84	2.62	6	0	230	313	29	56	8e-07	Setaria_italica	Nin-like|Nin-like	K03028	PSMD2; 26S proteasome regulatory subunit N1;	03050 Proteasome ;	Folding, sorting and degradation;	Genetic Information Processing;
c32126_g1_i1	390	CCG033096.1	602	31.45	124	95.38	20.6	78	6	31	390	63	183	2e-07	Populus_euphratica	bHLH|bHLH	K13137	STRAP; serine-threonine kinase receptor-associated protein;	03013 RNA transport ;	Translation;	Genetic Information Processing;
c32200_g1_i1	442	fgenesh1_pg.C_Chr_08.0001000114	854	39.19	74	50.23	8.67	44	1	119	337	124	197	1e-06	Ostreococcus_tauri	Dof|Dof	K14489	AHK2_3_4; arabidopsis histidine kinase 2/3/4 (cytokinin receptor) [EC:2.7.13.3];	04075 Plant hormone signal transduction ;	Signal transduction;	Environmental Information Processing;
c32359_g1_i1	442	Itr_sc000026.1_g00057.1	681	50	98	66.52	14.39	36	2	372	106	496	589	3e-20	Ipomoea_trifida	C2H2|C2H2	K02957	RP-S15Ae; small subunit ribosomal protein S15Ae;	03010 Ribosome ;	Translation;	Genetic Information Processing;
c32763_g1_i1	1002	Rsa1.0_01633.1_g00001.1	442	59.65	228	68.26	51.58	84	5	36	704	189	413	7e-71	Raphanus_sativus	B3|B3	K02991	RP-S6e; small subunit ribosomal protein S6e;	03010 Ribosome ;	Translation;	Genetic Information Processing;
c32902_g1_i1	1975	Pahal.H01961.1	1622	62.31	260	39.49	16.03	96	2	239	1012	960	1219	2e-99	Panicum_hallii	WRKY|WRKY	K20717	YDA; mitogen-activated protein kinase kinase kinase YODA [EC:2.7.11.25];	04016 MAPK signaling pathway - plant;	Signal transduction;	Environmental Information Processing;
c32948_g1_i1	563	PGSC0003DMP400030626	694	68.15	157	83.66	22.62	36	3	2	457	539	686	1e-55	Solanum_tuberosum	bHLH|bHLH	K13422	MYC2; transcription factor MYC2;	04075 Plant hormone signal transduction ;04016 MAPK signaling pathway - plant;	Signal transduction;	Environmental Information Processing;
c32969_g1_i2	424	KHN04400.1	216	45.22	115	81.37	53.24	57	3	59	400	94	203	3e-21	Glycine_soja	G2-like|G2-like	K00844	HK; hexokinase [EC:2.7.1.1];	00520 Amino sugar and nucleotide sugar metabolism ;00051 Fructose and mannose metabolism ;01200 Carbon metabolism ;00010 Glycolysis / Gluconeogenesis ;00524 Neomycin, kanamycin and gentamicin biosynthesis;00500 Starch and sucrose metabolism ;00052 Galactose metabolism ;	Carbohydrate metabolism;Metabolism;Biosynthesis of other secondary metabolites;	Metabolism;
c33093_g1_i1	597	Ote100213510051	382	88.37	86	43.22	22.51	10	0	88	345	1	86	2e-46	Ocimum_tenuiflorum	LSD|LSD	K02915	RP-L34e; large subunit ribosomal protein L34e;	03010 Ribosome ;	Translation;	Genetic Information Processing;
c33112_g1_i1	1197	Tp57577_TGAC_v2_mRNA22346	324	35	120	30.08	37.04	73	4	849	1196	190	308	7e-11	Trifolium_pratense	M-type_MADS|M-type_MADS	K05666	ABCC2; ATP-binding cassette, subfamily C (CFTR/MRP), member 2;	02010 ABC transporters ;	Membrane transport;	Environmental Information Processing;
c33193_g1_i3	717	Zmw_sc05871.1.g00020.1	939	64.56	206	86.19	21.94	73	0	96	713	43	248	3e-95	Zoysia_matrella	bZIP|bZIP	K19355	MAN; mannan endo-1,4-beta-mannosidase [EC:3.2.1.78];	00051 Fructose and mannose metabolism ;	Carbohydrate metabolism;	Metabolism;
c33211_g2_i1	639	Lus10040166	1377	64.16	226	100	16.41	68	1	1	639	669	894	2e-93	Linum_usitatissimum	GRAS|GRAS	K01535	PMA1; H+-transporting ATPase [EC:3.6.3.6];	00190 Oxidative phosphorylation ;	Energy metabolism;	Metabolism;
c33219_g1_i1	878	MDP0000304904	1025	49.25	199	68	19.41	101	0	123	719	249	447	9e-58	Malus_domestica	TCP|TCP	K03347	CUL1; cullin 1;	04120 Ubiquitin mediated proteolysis ;04141 Protein processing in endoplasmic reticulum ;	Folding, sorting and degradation;	Genetic Information Processing;
c33259_g1_i1	1533	MDP0000217510	292	33.68	95	18.59	32.53	48	1	352	591	163	257	1e-08	Malus_domestica	MYB|MYB	K01723	AOS; hydroperoxide dehydratase [EC:4.2.1.92];	00592 alpha-Linolenic acid metabolism ;	Lipid metabolism;	Metabolism;
c33321_g1_i1	926	Gorai.003G023300.1	170	30.61	147	47.62	86.47	99	2	198	635	23	167	2e-13	Gossypium_raimondii	HB-other|HB-other	K13448	CML; calcium-binding protein CML;	04626 Plant-pathogen interaction ;	Environmental adaptation;	Organismal Systems;
c33359_g1_i1	878	MDP0000320566	618	37.12	264	90.21	42.72	144	8	4	735	199	460	4e-41	Malus_domestica	NAC|NAC	K01051	E3.1.1.11; pectinesterase [EC:3.1.1.11];	00500 Starch and sucrose metabolism ;00040 Pentose and glucuronate interconversions ;	Carbohydrate metabolism;	Metabolism;
c33456_g1_i1	462	DCAR_019970	617	67.19	64	41.56	10.37	12	1	295	459	1	64	1e-20	Daucus_carota	C3H|C3H	K14321	NUPL2; nucleoporin-like protein 2;	03013 RNA transport ;	Translation;	Genetic Information Processing;
c33456_g1_i2	305	DCAR_019970	617	79.55	44	43.28	7.13	9	0	171	302	1	44	3e-18	Daucus_carota	C3H|C3H	K14321	NUPL2; nucleoporin-like protein 2;	03013 RNA transport ;	Translation;	Genetic Information Processing;
c33546_g1_i1	610	Seita.6G063700.1.p	385	85.45	55	27.05	14.29	8	0	27	191	1	55	2e-24	Setaria_italica	bHLH|bHLH	K01251	E3.3.1.1; adenosylhomocysteinase [EC:3.3.1.1];	00270 Cysteine and methionine metabolism ;	Amino acid metabolism;	Metabolism;
c33588_g1_i1	1050	MDP0000319910	652	87.79	172	49.14	26.38	21	0	160	675	64	235	7e-105	Malus_domestica	HSF|HSF	K08967	mtnD; 1,2-dihydroxy-3-keto-5-methylthiopentene dioxygenase [EC:1.13.11.53 1.13.11.54];	00270 Cysteine and methionine metabolism ;	Amino acid metabolism;	Metabolism;
c33640_g1_i1	440	Sme2.5_01171.1_g00003.1	443	75.47	53	36.14	11.96	13	0	234	392	377	429	4e-21	Solanum_melongena	bHLH|bHLH	K02979	RP-S28e; small subunit ribosomal protein S28e;	03010 Ribosome ;	Translation;	Genetic Information Processing;
c33640_g1_i2	511	Sme2.5_01171.1_g00003.1	443	75.47	53	31.12	11.96	13	0	305	463	377	429	8e-21	Solanum_melongena	bHLH|bHLH	K02979	RP-S28e; small subunit ribosomal protein S28e;	03010 Ribosome ;	Translation;	Genetic Information Processing;
c33640_g1_i3	324	Sme2.5_01171.1_g00003.1	443	76.92	52	48.15	11.74	12	0	121	276	378	429	2e-21	Solanum_melongena	bHLH|bHLH	K02979	RP-S28e; small subunit ribosomal protein S28e;	03010 Ribosome ;	Translation;	Genetic Information Processing;
c33648_g1_i1	1077	676755044	918	31.96	219	61	23.86	140	5	179	829	671	882	1e-25	Sisymbrium_irio	bHLH|bHLH	K13366	MPAO; polyamine oxidase [EC:1.5.3.14 1.5.3.16 1.5.3.-];	00410 beta-Alanine metabolism ;00330 Arginine and proline metabolism ;	Metabolism of other amino acids;Amino acid metabolism;	Metabolism;
c33811_g1_i1	351	Itr_sc000159.1_g00028.1	958	47.01	117	100	12.21	57	2	5	349	578	691	2e-28	Ipomoea_trifida	MIKC_MADS|MIKC_MADS	K13648	GAUT; alpha-1,4-galacturonosyltransferase [EC:2.4.1.43];	00500 Starch and sucrose metabolism ;00520 Amino sugar and nucleotide sugar metabolism ;	Carbohydrate metabolism;	Metabolism;
c33830_g2_i2	881	Sme2.5_00098.1_g00004.1	311	67.53	194	66.06	62.38	30	5	2	484	33	226	4e-77	Solanum_melongena	MYB|MYB	K09422	MYBP; myb proto-oncogene protein, plant;	04626 Plant-pathogen interaction ;	Environmental adaptation;	Organismal Systems;
c33972_g1_i1	512	Cc01_g08720	337	57.58	132	77.34	39.17	56	0	3	398	73	204	4e-44	Coffea_canephora	NAC|NAC	K09841	ABA2; xanthoxin dehydrogenase [EC:1.1.1.288];	00906 Carotenoid biosynthesis ;	Metabolism of terpenoids and polyketides;	Metabolism;
c34075_g1_i1	427	XP_011086359.1	328	85.71	119	83.61	36.28	17	0	45	401	1	119	2e-72	Sesamum_indicum	MYB|MYB	K09422	MYBP; myb proto-oncogene protein, plant;	04626 Plant-pathogen interaction ;	Environmental adaptation;	Organismal Systems;
c34075_g1_i2	1091	XP_011086359.1	328	49.52	313	86.07	95.43	95	9	85	873	1	300	9e-77	Sesamum_indicum	MYB|MYB	K09422	MYBP; myb proto-oncogene protein, plant;	04626 Plant-pathogen interaction ;	Environmental adaptation;	Organismal Systems;
c34218_g1_i1	490	OMERI07G19420.2	328	63.93	61	37.35	18.6	22	0	23	205	268	328	2e-17	Oryza_meridionalis	bHLH|bHLH	K02997	RP-S9e; small subunit ribosomal protein S9e;	03010 Ribosome ;	Translation;	Genetic Information Processing;
c34266_g1_i1	572	MDP0000279204	904	70.37	54	28.32	5.97	16	0	71	232	50	103	3e-16	Malus_domestica	MYB_related|MYB_related	K02985	RP-S3e; small subunit ribosomal protein S3e;	03010 Ribosome ;	Translation;	Genetic Information Processing;
c34289_g1_i1	1069	Zjn_sc00008.1.g09950.1.am.mk	744	55.79	242	67.91	32.53	98	2	368	1069	1	241	2e-60	Zoysia_japonica	BES1|BES1	K13789	GGPS; geranylgeranyl diphosphate synthase, type II [EC:2.5.1.1 2.5.1.10 2.5.1.29];	00900 Terpenoid backbone biosynthesis ;	Metabolism of terpenoids and polyketides;	Metabolism;
c34303_g1_i1	614	GRMZM5G899865_P01	316	40.32	62	30.29	19.62	36	1	2	184	97	158	2e-07	Zea_mays	bHLH|bHLH	K14488	SAUR; SAUR family protein;	04075 Plant hormone signal transduction ;	Signal transduction;	Environmental Information Processing;
c3449_g1_i1	585	676766060	833	44.62	195	100	23.41	98	2	2	583	211	396	3e-50	Sisymbrium_irio	ERF|ERF	K14487	GH3; auxin responsive GH3 gene family;	04075 Plant hormone signal transduction ;	Signal transduction;	Environmental Information Processing;
c34556_g1_i1	511	Tp57577_TGAC_v2_mRNA22346	324	48.78	123	72.21	37.96	60	2	134	493	189	311	2e-30	Trifolium_pratense	M-type_MADS|M-type_MADS	K05663	ABC.ATM; mitochondrial ABC transporter ATM;	02010 ABC transporters ;	Membrane transport;	Environmental Information Processing;
c34560_g1_i1	307	Zmw_sc02593.1.g00110.1	1175	63.73	102	99.67	8.68	37	0	2	307	388	489	1e-38	Zoysia_matrella	CO-like|CO-like	K00058	serA; D-3-phosphoglycerate dehydrogenase [EC:1.1.1.95];	01200 Carbon metabolism ;01230 Biosynthesis of amino acids ;00260 Glycine, serine and threonine metabolism ;	Metabolism;Amino acid metabolism;	Metabolism;
c34583_g1_i1	2403	GSBRNA2T00109513001	729	51.91	603	75.28	82.72	289	1	251	2059	126	727	0	Brassica_napus	bZIP|bZIP	K01648	ACLY; ATP citrate (pro-S)-lyase [EC:2.3.3.8];	00020 Citrate cycle (TCA cycle) ;	Carbohydrate metabolism;	Metabolism;
c34620_g1_i1	1580	FANhyb_rscf00000233.1.g00002.1	796	50.86	464	88.1	58.29	194	5	24	1403	326	759	3e-117	Fragaria_x	ananassa	K09490	HSPA5; heat shock 70kDa protein 5;	03060 Protein export ;04141 Protein processing in endoplasmic reticulum ;	Folding, sorting and degradation;	Genetic Information Processing;
c34764_g1_i1	625	Lj2g3v3084320.1	191	35.59	118	56.64	61.78	68	3	50	382	74	190	3e-08	Lotus_japonicus	NAC|NAC	K03094	SKP1; S-phase kinase-associated protein 1;	04141 Protein processing in endoplasmic reticulum ;04120 Ubiquitin mediated proteolysis ;	Folding, sorting and degradation;	Genetic Information Processing;
c34775_g1_i1	1469	EPS67213.1	790	44.3	298	60.86	37.72	163	2	410	1300	494	789	3e-78	Genlisea_aurea	NAC|NAC	K00430	E1.11.1.7; peroxidase [EC:1.11.1.7];	00940 Phenylpropanoid biosynthesis ;	Biosynthesis of other secondary metabolites;	Metabolism;
c34775_g1_i2	1523	EPS67213.1	790	44.3	298	58.7	37.72	163	2	464	1354	494	789	3e-78	Genlisea_aurea	NAC|NAC	K00430	E1.11.1.7; peroxidase [EC:1.11.1.7];	00940 Phenylpropanoid biosynthesis ;	Biosynthesis of other secondary metabolites;	Metabolism;
c34797_g1_i1	994	CCG027657.1	345	46.2	303	91.45	87.83	145	10	3	890	52	343	2e-53	Populus_euphratica	MYB|MYB	K09422	MYBP; myb proto-oncogene protein, plant;	04626 Plant-pathogen interaction ;	Environmental adaptation;	Organismal Systems;
c34879_g1_i1	993	Medtr7g117705.1	461	37.29	118	35.65	25.6	67	3	218	559	11	125	3e-13	Medicago_truncatula	ARR-B|ARR-B	K14492	ARR-A; two-component response regulator ARR-A family;	04075 Plant hormone signal transduction ;	Signal transduction;	Environmental Information Processing;
c35048_g1_i1	1428	Oropetium_20150105_04560A	687	59.39	229	48.11	33.33	89	1	250	924	281	509	3e-82	Oropetium_thomaeum	bHLH|bHLH	K05747	WAS; Wiskott-Aldrich syndrome protein;	04144 Endocytosis ;	Transport and catabolism;	Cellular Processes;
c35063_g1_i1	539	PEQU_16234	588	81.48	54	30.06	9.18	10	0	5	166	535	588	6e-20	Phalaenopsis_equestris	G2-like|G2-like	K00031	IDH1; isocitrate dehydrogenase [EC:1.1.1.42];	04146 Peroxisome ;00480 Glutathione metabolism ;01230 Biosynthesis of amino acids ;00020 Citrate cycle (TCA cycle) ;01200 Carbon metabolism ;01210 2-Oxocarboxylic acid metabolism ;	Transport and catabolism;Metabolism of other amino acids;Metabolism;Carbohydrate metabolism;	Cellular Processes;Metabolism;
c35080_g1_i1	1312	676783504	1571	37.39	230	52.59	14.64	128	6	8	691	976	1191	6e-47	Sisymbrium_irio	C3H|C3H	K10746	EXO1; exonuclease 1 [EC:3.1.-.-];	03430 Mismatch repair ;	Replication and repair;	Genetic Information Processing;
c35097_g1_i1	913	Araip.EM5UC	504	83.25	209	68.67	41.47	32	2	145	765	1	208	2e-115	Arachis_ipaensis	TALE|TALE	K07904	RAB11A; Ras-related protein Rab-11A;	04144 Endocytosis ;	Transport and catabolism;	Cellular Processes;
c35143_g1_i1	328	Zmw_sc02593.1.g00110.1	1175	77.91	86	78.66	7.32	19	0	2	259	191	276	7e-39	Zoysia_matrella	CO-like|CO-like	K00058	serA; D-3-phosphoglycerate dehydrogenase [EC:1.1.1.95];	01200 Carbon metabolism ;01230 Biosynthesis of amino acids ;00260 Glycine, serine and threonine metabolism ;	Metabolism;Amino acid metabolism;	Metabolism;
c35168_g1_i1	764	Achn137791	604	49.45	91	35.73	15.07	44	2	424	696	516	604	1e-18	Actinidia_chinensis	Dof|Dof	K02183	CALM; calmodulin;	04070 Phosphatidylinositol signaling system ;04626 Plant-pathogen interaction ;	Signal transduction;Environmental adaptation;	Environmental Information Processing;Organismal Systems;
c35293_g1_i1	396	OPUNC06G18860.1	646	57.69	52	39.39	8.05	22	0	241	396	3	54	1e-15	Oryza_punctata	G2-like|G2-like	K12486	SMAP; stromal membrane-associated protein;	04144 Endocytosis ;	Transport and catabolism;	Cellular Processes;
c35293_g1_i3	612	OPUNC06G18860.1	646	58.82	51	25	7.89	21	0	460	612	4	54	2e-14	Oryza_punctata	G2-like|G2-like	K12486	SMAP; stromal membrane-associated protein;	04144 Endocytosis ;	Transport and catabolism;	Cellular Processes;
c35319_g1_i1	988	Sopen08g023720.1	522	57.03	249	75.61	47.7	100	2	33	779	281	522	1e-76	Solanum_pennellii	bHLH|bHLH	K02937	RP-L7e; large subunit ribosomal protein L7e;	03010 Ribosome ;	Translation;	Genetic Information Processing;
c35344_g2_i1	336	Csa11g010730.1	758	70.67	75	66.96	9.89	22	0	278	54	432	506	5e-28	Camelina_sativa	HSF|HSF	K00600	glyA; glycine hydroxymethyltransferase [EC:2.1.2.1];	01200 Carbon metabolism ;00630 Glyoxylate and dicarboxylate metabolism ;00260 Glycine, serine and threonine metabolism ;01230 Biosynthesis of amino acids ;00460 Cyanoamino acid metabolism ;00670 One carbon pool by folate ;	Metabolism;Carbohydrate metabolism;Amino acid metabolism;Metabolism of other amino acids;Metabolism of cofactors and vitamins;	Metabolism;
c35359_g1_i1	711	Zpz_sc02787.1.g00010.1.sm.mkhc	128	67.53	77	32.49	60.16	25	0	225	455	1	77	2e-29	Zoysia_pacifica	bHLH|bHLH	K02980	RP-S29e; small subunit ribosomal protein S29e;	03010 Ribosome ;	Translation;	Genetic Information Processing;
c35362_g1_i1	505	Zpz_sc03183.1.g00030.1.am.mk	710	42	50	29.7	7.04	29	0	83	232	616	665	4e-07	Zoysia_pacifica	MYB_related|MYB_related	K00844	HK; hexokinase [EC:2.7.1.1];	00520 Amino sugar and nucleotide sugar metabolism ;00051 Fructose and mannose metabolism ;01200 Carbon metabolism ;00010 Glycolysis / Gluconeogenesis ;00524 Neomycin, kanamycin and gentamicin biosynthesis;00500 Starch and sucrose metabolism ;00052 Galactose metabolism ;	Carbohydrate metabolism;Metabolism;Biosynthesis of other secondary metabolites;	Metabolism;
c35373_g1_i1	1982	KN538727.1_FGP051	695	38.22	191	28.91	27.48	85	9	164	667	169	349	3e-19	Oryza_longistaminata	GeBP|GeBP	K09580	PDIA1; protein disulfide-isomerase A1 [EC:5.3.4.1];	04141 Protein processing in endoplasmic reticulum ;	Folding, sorting and degradation;	Genetic Information Processing;
c35382_g2_i1	2724	Tp57577_TGAC_v2_mRNA22346	324	53.28	137	15.09	42.28	58	4	823	1218	186	321	9e-32	Trifolium_pratense	M-type_MADS|M-type_MADS	K05658	ABCB1; ATP-binding cassette, subfamily B (MDR/TAP), member 1 [EC:3.6.3.44];	02010 ABC transporters ;	Membrane transport;	Environmental Information Processing;
c35440_g1_i1	712	Achn013161	564	30.51	118	49.72	20.92	66	1	357	710	207	308	4e-13	Actinidia_chinensis	bHLH|bHLH	K14411	MSI; RNA-binding protein Musashi;	03015 mRNA surveillance pathway ;	Translation;	Genetic Information Processing;
c35445_g1_i1	1997	Aco009877.1	1320	41.61	322	48.37	24.39	156	7	969	1844	981	1300	7e-67	Ananas_comosus	WRKY|WRKY	K13420	FLS2; LRR receptor-like serine/threonine-protein kinase FLS2 [EC:2.7.11.1];	04626 Plant-pathogen interaction ;04016 MAPK signaling pathway - plant;	Environmental adaptation;Signal transduction;	Organismal Systems;Environmental Information Processing;
c35467_g1_i1	786	Lus10012040	227	86.79	53	20.23	23.35	7	0	252	410	5	57	1e-22	Linum_usitatissimum	B3|B3	K05754	ARPC5; actin related protein 2/3 complex, subunit 5;	04144 Endocytosis ;	Transport and catabolism;	Cellular Processes;
c3550_g1_i1	406	XP_016450668.1	271	86.27	102	75.37	37.64	14	0	99	404	13	114	3e-59	Nicotiana_tabacum	MYB|MYB	K09422	MYBP; myb proto-oncogene protein, plant;	04626 Plant-pathogen interaction ;	Environmental adaptation;	Organismal Systems;
c35524_g1_i1	466	Achn051601	389	95	40	25.75	10.28	2	0	2	121	17	56	3e-17	Actinidia_chinensis	MYB_related|MYB_related	K02927	RP-L40e; large subunit ribosomal protein L40e;	03010 Ribosome ;	Translation;	Genetic Information Processing;
c35524_g1_i2	642	Achn051601	389	95	40	18.69	10.28	2	0	2	121	17	56	9e-17	Actinidia_chinensis	MYB_related|MYB_related	K02927	RP-L40e; large subunit ribosomal protein L40e;	03010 Ribosome ;	Translation;	Genetic Information Processing;
c35613_g1_i1	393	WALNUT_00018317-RA	752	70.21	47	35.88	6.25	12	2	2	136	636	682	3e-10	Juglans_regia	BBR-BPC|BBR-BPC	K06063	SNW1; SNW domain-containing protein 1;	03040 Spliceosome ;	Transcription;	Genetic Information Processing;
c35633_g1_i1	1236	XP_010558920.1	420	51.43	280	67.96	66.67	107	3	147	980	155	407	1e-89	Tarenaya_hassleriana	C2H2|C2H2	K08081	TR1; tropinone reductase I [EC:1.1.1.206];	00960 Tropane, piperidine and pyridine alkaloid biosynthesis ;	Biosynthesis of other secondary metabolites;	Metabolism;
c35633_g1_i2	1170	XP_010558920.1	420	54.01	274	70.26	65.24	115	4	108	914	140	407	8e-95	Tarenaya_hassleriana	C2H2|C2H2	K08081	TR1; tropinone reductase I [EC:1.1.1.206];	00960 Tropane, piperidine and pyridine alkaloid biosynthesis ;	Biosynthesis of other secondary metabolites;	Metabolism;
c35703_g1_i1	901	MDP0000314088	515	63.26	264	87.9	51.26	92	3	3	794	115	373	1e-114	Malus_domestica	G2-like|G2-like	K01183	E3.2.1.14; chitinase [EC:3.2.1.14];	00520 Amino sugar and nucleotide sugar metabolism ;	Carbohydrate metabolism;	Metabolism;
c35901_g1_i1	1005	PK04509.1	85	91.18	68	20.3	80	6	0	533	736	17	84	5e-25	Cannabis_sativa	bHLH|bHLH	K07342	SEC61G; protein transport protein SEC61 subunit gamma and related proteins;	03060 Protein export ;04145 Phagosome ;04141 Protein processing in endoplasmic reticulum ;	Folding, sorting and degradation;Transport and catabolism;	Genetic Information Processing;Cellular Processes;
c35901_g1_i2	832	PK04509.1	85	91.18	68	24.52	80	6	0	360	563	17	84	3e-25	Cannabis_sativa	bHLH|bHLH	K07342	SEC61G; protein transport protein SEC61 subunit gamma and related proteins;	03060 Protein export ;04145 Phagosome ;04141 Protein processing in endoplasmic reticulum ;	Folding, sorting and degradation;Transport and catabolism;	Genetic Information Processing;Cellular Processes;
c35970_g1_i1	1581	evm.model.supercontig_3.430	1452	74.29	35	6.64	2.41	9	0	553	449	648	682	7e-06	Carica_papaya	MYB|MYB	K02261	COX2; cytochrome c oxidase subunit 2;	00190 Oxidative phosphorylation ;	Energy metabolism;	Metabolism;
c36007_g1_i1	880	MDP0000259867	709	33.77	151	51.48	21.3	93	3	182	628	5	150	3e-09	Malus_domestica	FAR1|FAR1	K13448	CML; calcium-binding protein CML;	04626 Plant-pathogen interaction ;	Environmental adaptation;	Organismal Systems;
c36016_g1_i1	714	PSME_00044429-RA	689	37.25	102	42.86	14.8	55	4	126	407	113	213	4e-11	Pseudotsuga_menziesii	MYB_related|MYB_related	K14496	PYL; abscisic acid receptor PYR/PYL family;	04075 Plant hormone signal transduction ;04016 MAPK signaling pathway - plant;	Signal transduction;	Environmental Information Processing;
c36017_g1_i1	717	DCAR_023844	921	30	190	79.5	20.63	119	6	148	699	483	664	8e-23	Daucus_carota	HB-other|HB-other	K14500	BSK; BR-signaling kinase [EC:2.7.11.1];	04075 Plant hormone signal transduction ;	Signal transduction;	Environmental Information Processing;
c36054_g1_i1	470	GRMZM5G899865_P01	316	59.09	66	42.13	20.89	26	1	186	383	94	158	4e-15	Zea_mays	bHLH|bHLH	K14488	SAUR; SAUR family protein;	04075 Plant hormone signal transduction ;	Signal transduction;	Environmental Information Processing;
c36128_g1_i1	1930	RrC1570_p1	1093	34.33	504	78.34	46.11	302	11	165	1640	602	1088	8e-77	Raphanus_raphanistrum	bHLH|bHLH	K12153	CYP79A2; phenylalanine N-monooxygenase [EC:1.14.13.124];	00460 Cyanoamino acid metabolism ;00966 Glucosinolate biosynthesis ;01210 2-Oxocarboxylic acid metabolism ;	Metabolism of other amino acids;Biosynthesis of other secondary metabolites;Metabolism;	Metabolism;
c36225_g1_i1	406	GRMZM2G008647_P02	186	81.82	99	73.15	53.23	18	0	2	298	73	171	4e-56	Zea_mays	MYB_related|MYB_related	K09584	PDIA6; protein disulfide-isomerase A6 [EC:5.3.4.1];	04141 Protein processing in endoplasmic reticulum ;	Folding, sorting and degradation;	Genetic Information Processing;
c3623_g1_i1	502	mrna23819.1-v1.0-hybrid	948	84.21	38	22.71	4.01	6	0	470	357	881	918	3e-26	Fragaria_vesca	bHLH|bHLH	K00763	pncB; nicotinate phosphoribosyltransferase [EC:6.3.4.21];	00760 Nicotinate and nicotinamide metabolism ;	Metabolism of cofactors and vitamins;	Metabolism;
c36270_g2_i1	1212	KZV46603.1	808	50	72	17.82	8.91	36	0	345	560	1	72	3e-15	Dorcoceras_hygrometricum	GRAS|GRAS	K01115	PLD1_2; phospholipase D1/2 [EC:3.1.4.4];	00564 Glycerophospholipid metabolism ;04144 Endocytosis ;00565 Ether lipid metabolism ;	Lipid metabolism;Transport and catabolism;	Metabolism;Cellular Processes;
c36284_g1_i1	1078	DCAR_026406	777	32.75	171	47.59	22.01	106	4	272	781	358	520	2e-13	Daucus_carota	MYB_related|MYB_related	K00627	DLAT; pyruvate dehydrogenase E2 component (dihydrolipoamide acetyltransferase) [EC:2.3.1.12];	00010 Glycolysis / Gluconeogenesis ;00620 Pyruvate metabolism ;01200 Carbon metabolism ;00020 Citrate cycle (TCA cycle) ;	Carbohydrate metabolism;Metabolism;	Metabolism;
c36393_g1_i1	644	evm_27.model.AmTr_v1.0_scaffold00057.126	734	30.63	111	51.71	15.12	58	2	8	340	616	707	8e-07	Amborella_trichopoda	ARF|ARF	K14484	IAA; auxin-responsive protein IAA;	04075 Plant hormone signal transduction ;	Signal transduction;	Environmental Information Processing;
c36501_g1_i1	668	OMERI03G32960.3	854	88.89	54	24.25	6.32	6	0	115	276	1	54	3e-29	Oryza_meridionalis	MYB_related|MYB_related	K02980	RP-S29e; small subunit ribosomal protein S29e;	03010 Ribosome ;	Translation;	Genetic Information Processing;
c36504_g1_i1	894	OMERI03G21280.1	147	77.97	59	19.8	40.14	13	0	363	539	19	77	2e-28	Oryza_meridionalis	FAR1|FAR1	K02267	COX6B; cytochrome c oxidase subunit 6b;	00190 Oxidative phosphorylation ;	Energy metabolism;	Metabolism;
c36505_g1_i1	1026	Psi011812	426	89.36	47	13.74	11.03	5	0	164	304	2	48	9e-18	Picea_sitchensis	C2H2|C2H2	K07937	ARF1; ADP-ribosylation factor 1;	04144 Endocytosis ;	Transport and catabolism;	Cellular Processes;
c36532_g1_i1	1120	MDP0000318339	1023	74.69	320	85.71	31.28	64	2	164	1120	521	824	8e-163	Malus_domestica	FAR1|FAR1	K13412	CPK; calcium-dependent protein kinase [EC:2.7.11.1];	04626 Plant-pathogen interaction ;	Environmental adaptation;	Organismal Systems;
c36536_g1_i1	1250	Zjn_sc00028.1.g03130.1.am.mk	902	35.29	153	36.72	16.96	95	3	294	752	736	884	1e-13	Zoysia_japonica	NAC|NAC	K13448	CML; calcium-binding protein CML;	04626 Plant-pathogen interaction ;	Environmental adaptation;	Organismal Systems;
c36667_g1_i4	3845	Tp57577_TGAC_v2_mRNA22346	324	61.25	80	6.24	24.69	29	1	1941	1708	242	321	9e-21	Trifolium_pratense	M-type_MADS|M-type_MADS	K05658	ABCB1; ATP-binding cassette, subfamily B (MDR/TAP), member 1 [EC:3.6.3.44];	02010 ABC transporters ;	Membrane transport;	Environmental Information Processing;
c36667_g1_i7	3760	Tp57577_TGAC_v2_mRNA22346	324	61.25	80	6.38	24.69	29	1	1941	1708	242	321	9e-21	Trifolium_pratense	M-type_MADS|M-type_MADS	K05658	ABCB1; ATP-binding cassette, subfamily B (MDR/TAP), member 1 [EC:3.6.3.44];	02010 ABC transporters ;	Membrane transport;	Environmental Information Processing;
c36682_g1_i1	1281	ONIVA06G28780.1	1812	31.32	364	85.25	20.09	197	8	27	1112	1436	1748	2e-30	Oryza_nivara	GATA|GATA	K13457	RPM1; disease resistance protein RPM1;	04626 Plant-pathogen interaction ;	Environmental adaptation;	Organismal Systems;
c36691_g1_i1	1187	Zjn_sc00096.1.g00310.1.sm.mk	485	32.86	283	71.52	58.35	160	10	154	969	222	485	5e-27	Zoysia_japonica	C2H2|C2H2	K01183	E3.2.1.14; chitinase [EC:3.2.1.14];	00520 Amino sugar and nucleotide sugar metabolism ;	Carbohydrate metabolism;	Metabolism;
c36738_g1_i1	577	Sme2.5_01171.1_g00003.1	443	80.77	52	27.04	11.74	10	0	153	308	378	429	2e-21	Solanum_melongena	bHLH|bHLH	K02979	RP-S28e; small subunit ribosomal protein S28e;	03010 Ribosome ;	Translation;	Genetic Information Processing;
c36788_g1_i1	546	MDP0000746803	394	35.71	112	61.54	28.43	65	3	215	541	116	223	8e-10	Malus_domestica	HSF|HSF	K13448	CML; calcium-binding protein CML;	04626 Plant-pathogen interaction ;	Environmental adaptation;	Organismal Systems;
c36788_g1_i2	570	MDP0000746803	394	35.71	112	58.95	28.43	65	3	239	565	116	223	5e-10	Malus_domestica	HSF|HSF	K13448	CML; calcium-binding protein CML;	04626 Plant-pathogen interaction ;	Environmental adaptation;	Organismal Systems;
c36849_g2_i1	731	OBART01G41950.1	1223	55.98	234	96.03	19.13	92	3	696	1	757	981	3e-80	Oryza_barthii	HD-ZIP|HD-ZIP	K00696	E2.4.1.14; sucrose-phosphate synthase [EC:2.4.1.14];	00500 Starch and sucrose metabolism ;	Carbohydrate metabolism;	Metabolism;
c36874_g1_i1	1714	676737120	663	43.85	447	78.24	67.42	240	8	76	1401	37	477	2e-123	Sisymbrium_irio	NF-YC|NF-YC	K01188	E3.2.1.21; beta-glucosidase [EC:3.2.1.21];	00460 Cyanoamino acid metabolism ;00500 Starch and sucrose metabolism ;00940 Phenylpropanoid biosynthesis ;	Metabolism of other amino acids;Carbohydrate metabolism;Biosynthesis of other secondary metabolites;	Metabolism;
c36940_g2_i1	617	Csa08g011330.1	378	35.53	76	36.95	20.11	49	0	547	320	186	261	1e-10	Camelina_sativa	ZF-HD|ZF-HD	K12891	SFRS2; splicing factor, arginine/serine-rich 2;	03040 Spliceosome ;	Transcription;	Genetic Information Processing;
c36940_g2_i2	529	Csa08g011330.1	378	35.53	76	43.1	20.11	49	0	459	232	186	261	1e-10	Camelina_sativa	ZF-HD|ZF-HD	K12891	SFRS2; splicing factor, arginine/serine-rich 2;	03040 Spliceosome ;	Transcription;	Genetic Information Processing;
c36978_g1_i1	1052	Zmw_sc05677.1.g00020.1	733	39.84	123	35.08	16.78	66	3	693	1052	47	164	9e-19	Zoysia_matrella	WRKY|WRKY	K10712	ADO; cysteamine dioxygenase [EC:1.13.11.19];	00430 Taurine and hypotaurine metabolism ;	Metabolism of other amino acids;	Metabolism;
c36979_g1_i1	600	Sme2.5_01171.1_g00003.1	443	74.58	59	29.5	13.32	15	0	120	296	371	429	9e-23	Solanum_melongena	bHLH|bHLH	K02979	RP-S28e; small subunit ribosomal protein S28e;	03010 Ribosome ;	Translation;	Genetic Information Processing;
c36985_g1_i1	1950	Spipo12G0053800	652	38.46	520	80	79.75	296	9	179	1705	1	507	3e-98	Spirodela_polyrhiza	C2H2|C2H2	K01904	4CL; 4-coumarate--CoA ligase [EC:6.2.1.12];	00940 Phenylpropanoid biosynthesis ;00130 Ubiquinone and other terpenoid-quinone biosynthesis ;00360 Phenylalanine metabolism ;	Biosynthesis of other secondary metabolites;Metabolism of cofactors and vitamins;Amino acid metabolism;	Metabolism;
c37035_g1_i1	832	Achn225011	461	66.13	62	22.36	13.45	19	1	287	466	82	143	4e-19	Actinidia_chinensis	NF-YC|NF-YC	K12948	SPCS3; signal peptidase complex subunit 3 [EC:3.4.-.-];	03060 Protein export ;	Folding, sorting and degradation;	Genetic Information Processing;
c37035_g1_i2	801	Achn225011	461	66.13	62	23.22	13.45	19	1	287	466	82	143	3e-19	Actinidia_chinensis	NF-YC|NF-YC	K12948	SPCS3; signal peptidase complex subunit 3 [EC:3.4.-.-];	03060 Protein export ;	Folding, sorting and degradation;	Genetic Information Processing;
c37193_g2_i1	969	Jcr4S16451.20	255	36.25	160	49.54	62.75	76	2	333	797	115	253	5e-22	Jatropha_curcas	MYB_related|MYB_related	K13993	HSP20; HSP20 family protein;	04141 Protein processing in endoplasmic reticulum ;	Folding, sorting and degradation;	Genetic Information Processing;
c37225_g1_i9	2598	Rsa1.0_00145.1_g00025.1	1525	34.52	84	9.7	5.51	54	1	1521	1772	1050	1132	9e-07	Raphanus_sativus	MYB|MYB	K00232	E1.3.3.6; acyl-CoA oxidase [EC:1.3.3.6];	00592 alpha-Linolenic acid metabolism ;01212 Fatty acid metabolism ;00071 Fatty acid degradation ;04146 Peroxisome ;01040 Biosynthesis of unsaturated fatty acids ;	Lipid metabolism;Metabolism;Transport and catabolism;	Metabolism;Cellular Processes;
c37245_g1_i1	415	PSME_00002384-RA	1294	43.94	132	95.42	10.2	62	4	414	34	1114	1238	7e-24	Pseudotsuga_menziesii	C2H2|C2H2	K11420	EHMT; euchromatic histone-lysine N-methyltransferase [EC:2.1.1.43];	00310 Lysine degradation ;	Amino acid metabolism;	Metabolism;
c37282_g1_i2	558	Achn302621	971	89.61	77	41.4	7.93	7	1	145	375	896	971	2e-35	Actinidia_chinensis	BES1|BES1	K02920	RP-L36e; large subunit ribosomal protein L36e;	03010 Ribosome ;	Translation;	Genetic Information Processing;
c37282_g1_i3	559	Achn302621	971	91.43	70	37.57	7.21	6	0	145	354	896	965	1e-33	Actinidia_chinensis	BES1|BES1	K02920	RP-L36e; large subunit ribosomal protein L36e;	03010 Ribosome ;	Translation;	Genetic Information Processing;
c37282_g1_i4	642	Achn302621	971	89.61	77	35.98	7.93	7	1	164	394	896	971	3e-35	Actinidia_chinensis	BES1|BES1	K02920	RP-L36e; large subunit ribosomal protein L36e;	03010 Ribosome ;	Translation;	Genetic Information Processing;
c37321_g1_i2	933	mrna26696.1-v1.0-hybrid	474	80.69	145	46.62	30.59	15	1	796	362	7	138	6e-47	Fragaria_vesca	bHLH|bHLH	K02893	RP-L23Ae; large subunit ribosomal protein L23Ae;	03010 Ribosome ;	Translation;	Genetic Information Processing;
c37329_g1_i1	1027	Rsa1.0_00156.1_g00008.1	496	30.32	221	64.56	44.56	127	4	45	689	1	200	6e-23	Raphanus_sativus	C3H|C3H	K03259	EIF4E; translation initiation factor 4E;	03013 RNA transport ;	Translation;	Genetic Information Processing;
c37340_g1_i1	749	MDP0000246608	650	80.88	68	27.24	10.46	13	0	242	445	54	121	1e-30	Malus_domestica	AP2|AP2	K02965	RP-S19; small subunit ribosomal protein S19;	03010 Ribosome ;	Translation;	Genetic Information Processing;
c37427_g1_i1	952	Csa11g010730.1	758	64.38	219	69.01	28.89	77	1	290	946	78	295	2e-97	Camelina_sativa	HSF|HSF	K00600	glyA; glycine hydroxymethyltransferase [EC:2.1.2.1];	01200 Carbon metabolism ;00630 Glyoxylate and dicarboxylate metabolism ;00260 Glycine, serine and threonine metabolism ;01230 Biosynthesis of amino acids ;00460 Cyanoamino acid metabolism ;00670 One carbon pool by folate ;	Metabolism;Carbohydrate metabolism;Amino acid metabolism;Metabolism of other amino acids;Metabolism of cofactors and vitamins;	Metabolism;
c37435_g1_i1	1133	mrna02674.1-v1.0-hybrid	795	62.98	181	47.93	22.77	67	0	210	752	564	744	2e-76	Fragaria_vesca	TALE|TALE	K13248	PHOSPHO2; pyridoxal phosphate phosphatase PHOSPHO2 [EC:3.1.3.74];	00750 Vitamin B6 metabolism ;	Metabolism of cofactors and vitamins;	Metabolism;
c37451_g1_i1	548	Lus10020727	1665	43.72	183	100	10.99	90	5	2	538	595	768	2e-31	Linum_usitatissimum	bHLH|bHLH	K12820	DHX15; pre-mRNA-splicing factor ATP-dependent RNA helicase DHX15/PRP43 [EC:3.6.4.13];	03040 Spliceosome ;	Transcription;	Genetic Information Processing;
c37514_g1_i1	711	PGSC0003DMP400041646	243	60.54	147	62.03	60.49	29	4	291	653	26	169	8e-50	Solanum_tuberosum	MYB_related|MYB_related	K03113	EIF1; translation initiation factor 1;	03013 RNA transport ;	Translation;	Genetic Information Processing;
c37560_g1_i1	1235	Spipo12G0053800	652	39.46	332	80.65	50.92	191	5	35	1018	182	507	2e-54	Spirodela_polyrhiza	C2H2|C2H2	K01904	4CL; 4-coumarate--CoA ligase [EC:6.2.1.12];	00940 Phenylpropanoid biosynthesis ;00130 Ubiquinone and other terpenoid-quinone biosynthesis ;00360 Phenylalanine metabolism ;	Biosynthesis of other secondary metabolites;Metabolism of cofactors and vitamins;Amino acid metabolism;	Metabolism;
c37584_g1_i1	661	Achn292261	663	90.91	22	9.98	3.32	2	0	2	67	500	521	2e-06	Actinidia_chinensis	bHLH|bHLH	K04646	CLTC; clathrin heavy chain;	04144 Endocytosis ;	Transport and catabolism;	Cellular Processes;
c37646_g1_i1	1283	EPS67213.1	790	43.93	305	71.32	38.61	161	4	114	1010	489	789	9e-70	Genlisea_aurea	NAC|NAC	K00430	E1.11.1.7; peroxidase [EC:1.11.1.7];	00940 Phenylpropanoid biosynthesis ;	Biosynthesis of other secondary metabolites;	Metabolism;
c37669_g1_i1	493	mrna02686.1-v1.0-hybrid	1337	89.63	164	99.8	12.27	17	0	2	493	1075	1238	1e-87	Fragaria_vesca	GATA|GATA	K00281	GLDC; glycine dehydrogenase [EC:1.4.4.2];	01200 Carbon metabolism ;00630 Glyoxylate and dicarboxylate metabolism ;00260 Glycine, serine and threonine metabolism ;	Metabolism;Carbohydrate metabolism;Amino acid metabolism;	Metabolism;
c37680_g1_i1	705	RrC1570_p1	1093	35.39	243	100	22.23	140	6	2	685	753	993	1e-41	Raphanus_raphanistrum	bHLH|bHLH	K09754	CYP98A; coumaroylquinate(coumaroylshikimate) 3'-monooxygenase [EC:1.14.13.36];	00940 Phenylpropanoid biosynthesis ;00941 Flavonoid biosynthesis ;00945 Stilbenoid, diarylheptanoid and gingerol biosynthesis ;	Biosynthesis of other secondary metabolites;	Metabolism;
c37727_g2_i1	386	Achn077281	429	98.72	78	60.62	18.18	1	0	152	385	18	95	1e-45	Actinidia_chinensis	MYB_related|MYB_related	K02927	RP-L40e; large subunit ribosomal protein L40e;	03010 Ribosome ;	Translation;	Genetic Information Processing;
c37727_g2_i2	578	MDP0000263713	439	100	76	39.45	17.31	0	0	350	577	1	76	3e-44	Malus_domestica	YABBY|YABBY	K02927	RP-L40e; large subunit ribosomal protein L40e;	03010 Ribosome ;	Translation;	Genetic Information Processing;
c37727_g2_i3	346	Achn077281	429	98.72	78	67.63	18.18	1	0	112	345	18	95	9e-46	Actinidia_chinensis	MYB_related|MYB_related	K02927	RP-L40e; large subunit ribosomal protein L40e;	03010 Ribosome ;	Translation;	Genetic Information Processing;
c37754_g1_i1	585	MDP0000304904	1025	88.14	194	99.49	18.93	23	0	583	2	607	800	3e-117	Malus_domestica	TCP|TCP	K03347	CUL1; cullin 1;	04120 Ubiquitin mediated proteolysis ;04141 Protein processing in endoplasmic reticulum ;	Folding, sorting and degradation;	Genetic Information Processing;
c378_g1_i1	1178	Zmw_sc03061.1.g00040.1	598	41.67	288	73.34	48.16	159	5	234	1076	305	590	4e-62	Zoysia_matrella	bHLH|bHLH	K01213	E3.2.1.67; galacturan 1,4-alpha-galacturonidase [EC:3.2.1.67];	00040 Pentose and glucuronate interconversions ;00500 Starch and sucrose metabolism ;	Carbohydrate metabolism;	Metabolism;
c37804_g1_i1	370	TRIUR3_19080-P1	976	69.64	112	90.81	11.48	34	0	32	367	119	230	4e-48	Triticum_urartu	B3|B3	K01887	RARS; arginyl-tRNA synthetase [EC:6.1.1.19];	00970 Aminoacyl-tRNA biosynthesis ;	Translation;	Genetic Information Processing;
c37814_g1_i1	656	OMERI03G21280.1	147	71.88	64	29.27	43.54	18	0	200	391	13	76	1e-27	Oryza_meridionalis	FAR1|FAR1	K02267	COX6B; cytochrome c oxidase subunit 6b;	00190 Oxidative phosphorylation ;	Energy metabolism;	Metabolism;
c37822_g2_i1	1123	Neem_9897_f_1	493	78.12	320	85.49	64.91	70	0	164	1123	40	359	0	Azadirachta_indica	C3H|C3H	K14502	BIN2; protein brassinosteroid insensitive 2 [EC:2.7.11.1];	04075 Plant hormone signal transduction ;	Signal transduction;	Environmental Information Processing;
c37966_g1_i1	1022	XP_013899004.1	1077	56.9	239	70.16	22.19	103	0	60	776	1	239	8e-89	Monoraphidium_neglectum	ERF|ERF	K12188	SNF8; ESCRT-II complex subunit VPS22;	04144 Endocytosis ;	Transport and catabolism;	Cellular Processes;
c37970_g1_i1	1377	Dca26629.1	184	76.06	71	15.47	38.59	17	0	512	724	14	84	2e-30	Dianthus_caryophyllus	B3|B3	K03648	UNG; uracil-DNA glycosylase [EC:3.2.2.27];	03410 Base excision repair ;	Replication and repair;	Genetic Information Processing;
c37971_g1_i1	1080	Ahy022375	566	55.88	68	18.89	12.01	30	0	351	148	28	95	2e-14	Arachis_hypogaea	NAC|NAC	K04564	SOD2; superoxide dismutase, Fe-Mn family [EC:1.15.1.1];	04146 Peroxisome ;	Transport and catabolism;	Cellular Processes;
c38020_g1_i1	1652	Lus10019354	537	47.17	407	73.91	75.79	203	8	441	1637	1	403	2e-118	Linum_usitatissimum	B3|B3	K15639	CYP734A1; PHYB activation tagged suppressor 1 [EC:1.14.-.-];	00905 Brassinosteroid biosynthesis ;	Metabolism of terpenoids and polyketides;	Metabolism;
c38063_g2_i2	1506	CCG000365.1	813	31.03	448	89.24	55.1	229	9	1195	59	282	718	4e-58	Populus_euphratica	NAC|NAC	K15402	CYP86B1; fatty acid omega-hydroxylase [EC:1.14.-.-];	00073 Cutin, suberine and wax biosynthesis ;	Lipid metabolism;	Metabolism;
c38081_g1_i1	539	RrC2946_p1	845	40.18	112	62.34	13.25	57	4	207	539	5	107	2e-14	Raphanus_raphanistrum	C3H|C3H	K05857	PLCD; phosphatidylinositol phospholipase C, delta [EC:3.1.4.11];	04933 AGE-RAGE signaling pathway in diabetic complications ;00562 Inositol phosphate metabolism ;04070 Phosphatidylinositol signaling system ;	Endocrine and metabolic diseases;Carbohydrate metabolism;Signal transduction;	Human Diseases;Metabolism;Environmental Information Processing;
c38125_g1_i1	426	Sopim00g099580.0.1	460	48.23	141	99.3	30.65	63	3	6	407	150	287	8e-21	Solanum_pimpinellifolium	HB-other|HB-other	K18592	GGT1_5; gamma-glutamyltranspeptidase / glutathione hydrolase / leukotriene-C4 hydrolase [EC:2.3.2.2 3.4.19.13 3.4.19.14];	00460 Cyanoamino acid metabolism ;00590 Arachidonic acid metabolism ;00480 Glutathione metabolism ;00430 Taurine and hypotaurine metabolism ;	Metabolism of other amino acids;Lipid metabolism;	Metabolism;
c38149_g1_i1	532	LPERR01G36440.1	1330	74.01	177	99.81	13.31	41	1	2	532	264	435	3e-73	Leersia_perrieri	HD-ZIP|HD-ZIP	K00696	E2.4.1.14; sucrose-phosphate synthase [EC:2.4.1.14];	00500 Starch and sucrose metabolism ;	Carbohydrate metabolism;	Metabolism;
c38162_g1_i1	2021	LOC_Os02g29640.1	651	45.21	73	10.84	11.21	32	3	154	360	4	72	3e-07	Oryza_sativa	subsp.	K15404	K15404; aldehyde decarbonylase [EC:4.1.99.5];	00073 Cutin, suberine and wax biosynthesis ;	Lipid metabolism;	Metabolism;
c38190_g1_i1	673	Gh_D12G0544	378	59.73	226	100	59.79	66	6	62	673	39	261	7e-79	Gossypium_hirsutum	MYB|MYB	K09422	MYBP; myb proto-oncogene protein, plant;	04626 Plant-pathogen interaction ;	Environmental adaptation;	Organismal Systems;
c38200_g1_i1	727	Achn367381	458	63.59	184	75.93	40.17	61	2	74	622	88	266	3e-79	Actinidia_chinensis	G2-like|G2-like	K10712	ADO; cysteamine dioxygenase [EC:1.13.11.19];	00430 Taurine and hypotaurine metabolism ;	Metabolism of other amino acids;	Metabolism;
c38200_g1_i2	1236	Achn367381	458	64.76	105	25.49	22.93	36	1	74	385	88	192	2e-39	Actinidia_chinensis	G2-like|G2-like	K10712	ADO; cysteamine dioxygenase [EC:1.13.11.19];	00430 Taurine and hypotaurine metabolism ;	Metabolism of other amino acids;	Metabolism;
c38200_g1_i5	1263	Achn367381	458	64.76	105	24.94	22.93	36	1	74	385	88	192	2e-39	Actinidia_chinensis	G2-like|G2-like	K10712	ADO; cysteamine dioxygenase [EC:1.13.11.19];	00430 Taurine and hypotaurine metabolism ;	Metabolism of other amino acids;	Metabolism;
c38200_g1_i6	766	Achn367381	458	59.39	197	77.15	43.01	61	2	74	661	88	266	2e-77	Actinidia_chinensis	G2-like|G2-like	K10712	ADO; cysteamine dioxygenase [EC:1.13.11.19];	00430 Taurine and hypotaurine metabolism ;	Metabolism of other amino acids;	Metabolism;
c38261_g1_i1	642	MDP0000746803	394	57.66	137	64.02	34.77	54	2	171	581	104	236	3e-42	Malus_domestica	HSF|HSF	K13448	CML; calcium-binding protein CML;	04626 Plant-pathogen interaction ;	Environmental adaptation;	Organismal Systems;
c38261_g2_i1	750	MDP0000746803	394	56.64	143	57.2	36.29	58	2	289	717	98	236	6e-44	Malus_domestica	HSF|HSF	K13448	CML; calcium-binding protein CML;	04626 Plant-pathogen interaction ;	Environmental adaptation;	Organismal Systems;
c38282_g1_i1	447	Cc04_g07560	477	85	100	67.11	20.96	14	1	125	421	1	100	4e-51	Coffea_canephora	C2H2|C2H2	K03136	TFIIE1; transcription initiation factor TFIIE subunit alpha;	03022 Basal transcription factors ;	Transcription;	Genetic Information Processing;
c38282_g1_i2	353	evm.model.supercontig_3890.1	239	79.05	105	89.24	43.93	20	2	16	327	7	110	2e-51	Carica_papaya	C2H2|C2H2	K03136	TFIIE1; transcription initiation factor TFIIE subunit alpha;	03022 Basal transcription factors ;	Transcription;	Genetic Information Processing;
c38345_g1_i1	415	Zjn_sc00069.1.g00070.1.am.mk	1115	72.04	93	67.23	8.34	26	0	137	415	113	205	2e-37	Zoysia_japonica	CO-like|CO-like	K00058	serA; D-3-phosphoglycerate dehydrogenase [EC:1.1.1.95];	01200 Carbon metabolism ;01230 Biosynthesis of amino acids ;00260 Glycine, serine and threonine metabolism ;	Metabolism;Amino acid metabolism;	Metabolism;
c38345_g1_i2	530	Zjn_sc00069.1.g00070.1.am.mk	1115	73.12	93	52.64	8.34	25	0	252	530	113	205	2e-37	Zoysia_japonica	CO-like|CO-like	K00058	serA; D-3-phosphoglycerate dehydrogenase [EC:1.1.1.95];	01200 Carbon metabolism ;01230 Biosynthesis of amino acids ;00260 Glycine, serine and threonine metabolism ;	Metabolism;Amino acid metabolism;	Metabolism;
c38354_g1_i1	3785	XP_016498898.1	1299	33.37	854	67.69	65.74	518	19	903	3383	389	1218	3e-101	Nicotiana_tabacum	bHLH|bHLH	K13453	PRF; disease resistance protein;	04626 Plant-pathogen interaction ;	Environmental adaptation;	Organismal Systems;
c38356_g1_i1	678	KN539025.1_FGP013	445	69.05	42	18.58	9.44	13	0	115	240	374	415	8e-12	Oryza_longistaminata	NAC|NAC	K02919	RP-L36; large subunit ribosomal protein L36;	03010 Ribosome ;	Translation;	Genetic Information Processing;
c38378_g1_i3	456	Vang0626s00070.1	172	37.66	77	50.66	44.77	44	1	225	455	71	143	2e-08	Vigna_angularis	NAC|NAC	K10532	HGSNAT; heparan-alpha-glucosaminide N-acetyltransferase [EC:2.3.1.78];	00531 Glycosaminoglycan degradation ;	Glycan biosynthesis and metabolism;	Metabolism;
c38414_g1_i1	629	MDP0000289554	641	86.47	133	63.43	20.75	18	0	28	426	1	133	2e-74	Malus_domestica	GRAS|GRAS	K02901	RP-L27e; large subunit ribosomal protein L27e;	03010 Ribosome ;	Translation;	Genetic Information Processing;
c38414_g2_i1	768	MDP0000289554	641	85.71	133	51.95	20.75	19	0	18	416	1	133	2e-72	Malus_domestica	GRAS|GRAS	K02901	RP-L27e; large subunit ribosomal protein L27e;	03010 Ribosome ;	Translation;	Genetic Information Processing;
c38425_g1_i1	732	Vradi02g12620.1	407	75.44	57	23.36	14	14	0	164	334	350	406	2e-23	Vigna_radiata	C2H2|C2H2	K01633	folB; dihydroneopterin aldolase / 7,8-dihydroneopterin epimerase [EC:4.1.2.25 5.1.99.8];	00790 Folate biosynthesis ;	Metabolism of cofactors and vitamins;	Metabolism;
c38473_g1_i1	556	Vradi0332s00260.1	327	95.59	68	36.69	20.8	3	0	89	292	260	327	1e-36	Vigna_radiata	GRAS|GRAS	K02923	RP-L38e; large subunit ribosomal protein L38e;	03010 Ribosome ;	Translation;	Genetic Information Processing;
c38473_g1_i2	402	Vradi0332s00260.1	327	92.96	71	52.99	21.71	5	0	116	328	257	327	1e-37	Vigna_radiata	GRAS|GRAS	K02923	RP-L38e; large subunit ribosomal protein L38e;	03010 Ribosome ;	Translation;	Genetic Information Processing;
c38473_g1_i4	556	Vradi0332s00260.1	327	92.96	71	38.31	21.71	5	0	116	328	257	327	7e-37	Vigna_radiata	GRAS|GRAS	K02923	RP-L38e; large subunit ribosomal protein L38e;	03010 Ribosome ;	Translation;	Genetic Information Processing;
c38473_g1_i5	574	Vradi0332s00260.1	327	95.59	68	35.54	20.8	3	0	93	296	260	327	1e-36	Vigna_radiata	GRAS|GRAS	K02923	RP-L38e; large subunit ribosomal protein L38e;	03010 Ribosome ;	Translation;	Genetic Information Processing;
c38480_g1_i1	560	676752474	1889	32.73	110	58.93	5.82	71	1	22	342	1436	1545	3e-08	Sisymbrium_irio	CAMTA|CAMTA	K09561	STUB1; STIP1 homology and U-box containing protein 1 [EC:2.3.2.27];	04141 Protein processing in endoplasmic reticulum ;04120 Ubiquitin mediated proteolysis ;	Folding, sorting and degradation;	Genetic Information Processing;
c38573_g1_i2	1599	Lus10040166	1377	79.76	494	92.68	35.88	100	0	118	1599	12	505	0	Linum_usitatissimum	GRAS|GRAS	K01535	PMA1; H+-transporting ATPase [EC:3.6.3.6];	00190 Oxidative phosphorylation ;	Energy metabolism;	Metabolism;
c38587_g1_i1	900	ONIVA02G22870.1	442	43.93	173	57.67	39.14	75	4	21	527	132	286	2e-26	Oryza_nivara	C2H2|C2H2	K10880	XRCC3; DNA-repair protein XRCC3;	03440 Homologous recombination ;	Replication and repair;	Genetic Information Processing;
c3864_g1_i1	1479	Medtr6g038890.1	218	51.06	47	9.53	21.56	22	1	1	141	39	84	1e-07	Medicago_truncatula	WRKY|WRKY	K01892	HARS; histidyl-tRNA synthetase [EC:6.1.1.21];	00970 Aminoacyl-tRNA biosynthesis ;	Translation;	Genetic Information Processing;
c38717_g1_i1	699	BGIOSGA000239-PA	1240	51.04	241	100	19.44	105	4	1	699	645	880	2e-65	Oryza_sativa	subsp.	K00696	E2.4.1.14; sucrose-phosphate synthase [EC:2.4.1.14];	00500 Starch and sucrose metabolism ;	Carbohydrate metabolism;	Metabolism;
c38724_g1_i1	1040	Aco012507.1	1222	39.85	133	38.37	10.88	77	2	651	1040	314	446	5e-12	Ananas_comosus	WRKY|WRKY	K14515	EBF1_2; EIN3-binding F-box protein;	04075 Plant hormone signal transduction ;04016 MAPK signaling pathway - plant;	Signal transduction;	Environmental Information Processing;
c38747_g1_i1	729	676720782	460	38.46	156	64.2	33.91	69	4	125	571	6	141	4e-14	Sisymbrium_irio	FAR1|FAR1	K13448	CML; calcium-binding protein CML;	04626 Plant-pathogen interaction ;	Environmental adaptation;	Organismal Systems;
c38767_g1_i3	938	PSME_00044429-RA	689	42.11	57	18.23	8.27	32	1	118	285	157	213	2e-07	Pseudotsuga_menziesii	MYB_related|MYB_related	K14496	PYL; abscisic acid receptor PYR/PYL family;	04075 Plant hormone signal transduction ;04016 MAPK signaling pathway - plant;	Signal transduction;	Environmental Information Processing;
c38783_g1_i1	1025	Zmw_sc02201.1.g00090.1	586	51.92	104	30.44	17.75	48	1	126	431	99	202	5e-26	Zoysia_matrella	TCP|TCP	K10739	RFA2; replication factor A2;	03420 Nucleotide excision repair ;03030 DNA replication ;03430 Mismatch repair ;03440 Homologous recombination ;	Replication and repair;	Genetic Information Processing;
c38790_g1_i1	702	mrna24978.1-v1.0-hybrid	468	56.67	120	51.28	25.64	46	1	345	686	347	466	4e-32	Fragaria_vesca	MIKC_MADS|MIKC_MADS	K07466	RFA1; replication factor A1;	03430 Mismatch repair ;03030 DNA replication ;03440 Homologous recombination ;03420 Nucleotide excision repair ;	Replication and repair;	Genetic Information Processing;
c38790_g1_i3	850	mrna24978.1-v1.0-hybrid	468	57.26	117	41.29	25	44	1	257	589	345	461	8e-32	Fragaria_vesca	MIKC_MADS|MIKC_MADS	K07466	RFA1; replication factor A1;	03430 Mismatch repair ;03030 DNA replication ;03440 Homologous recombination ;03420 Nucleotide excision repair ;	Replication and repair;	Genetic Information Processing;
c38819_g1_i1	1348	KHN11326.1	1393	53.33	45	10.01	3.23	20	1	1346	1212	703	746	5e-08	Glycine_soja	FAR1|FAR1	K12125	ELF3; protein EARLY FLOWERING 3;	04712 Circadian rhythm - plant ;	Environmental adaptation;	Organismal Systems;
c38819_g1_i2	815	KHN11326.1	1393	53.33	45	16.56	3.23	20	1	813	679	703	746	1e-08	Glycine_soja	FAR1|FAR1	K12125	ELF3; protein EARLY FLOWERING 3;	04712 Circadian rhythm - plant ;	Environmental adaptation;	Organismal Systems;
c38857_g1_i1	355	Csa11g091210.1	772	61.74	115	97.18	14.9	44	0	2	346	107	221	3e-43	Camelina_sativa	bHLH|bHLH	K07198	PRKAA; 5'-AMP-activated protein kinase, catalytic alpha subunit [EC:2.7.11.11];	04140 Regulation of autophagy ;	Transport and catabolism;	Cellular Processes;
c38857_g2_i1	362	GRMZM2G062651_P01	576	47.86	117	96.96	20.31	57	3	15	362	23	136	3e-23	Zea_mays	VOZ|VOZ	K07198	PRKAA; 5'-AMP-activated protein kinase, catalytic alpha subunit [EC:2.7.11.11];	04140 Regulation of autophagy ;	Transport and catabolism;	Cellular Processes;
c38869_g1_i1	1664	Neem_20193_f_2	1435	36.55	539	97.18	37.56	288	10	110	1648	14	524	1e-64	Azadirachta_indica	BES1|BES1	K08775	BRCA2; breast cancer 2 susceptibility protein;	03440 Homologous recombination ;	Replication and repair;	Genetic Information Processing;
c38883_g1_i1	870	Sme2.5_06310.1_g00004.1	586	45.73	234	80.69	39.93	97	2	6	707	158	361	2e-34	Solanum_melongena	WRKY|WRKY	K13496	UGT73C; UDP-glucosyl transferase 73C [EC:2.4.1.-];	00908 Zeatin biosynthesis ;00944 Flavone and flavonol biosynthesis ;	Metabolism of terpenoids and polyketides;Biosynthesis of other secondary metabolites;	Metabolism;
c38884_g1_i1	1929	ONIVA02G03520.1	589	67.76	487	75.74	82.68	153	2	236	1693	89	572	0	Oryza_nivara	MYB_related|MYB_related	K02132	ATPeF1A; F-type H+-transporting ATPase subunit alpha;	00190 Oxidative phosphorylation ;	Energy metabolism;	Metabolism;
c38887_g1_i1	723	SapurV1A.0196s0190.1.p	502	37.76	143	59.34	28.49	88	1	286	714	254	395	3e-24	Salix_purpurea	FAR1|FAR1	K01807	rpiA; ribose 5-phosphate isomerase A [EC:5.3.1.6];	01200 Carbon metabolism ;00030 Pentose phosphate pathway ;00710 Carbon fixation in photosynthetic organisms ;01230 Biosynthesis of amino acids ;	Metabolism;Carbohydrate metabolism;Energy metabolism;	Metabolism;
c38890_g2_i1	1042	Peinf101Scf00562g09013.1	374	43.94	66	19	17.65	37	0	629	432	309	374	6e-06	Petunia_inflata	NAC|NAC	K20547	CHIB; basic endochitinase B [EC:3.2.1.14];	00520 Amino sugar and nucleotide sugar metabolism ;04016 MAPK signaling pathway - plant;	Carbohydrate metabolism;Signal transduction;	Metabolism;Environmental Information Processing;
c38890_g2_i2	1261	Peinf101Scf00562g09013.1	374	43.94	66	15.7	17.65	37	0	848	651	309	374	3e-06	Petunia_inflata	NAC|NAC	K20547	CHIB; basic endochitinase B [EC:3.2.1.14];	00520 Amino sugar and nucleotide sugar metabolism ;04016 MAPK signaling pathway - plant;	Carbohydrate metabolism;Signal transduction;	Metabolism;Environmental Information Processing;
c38902_g1_i1	738	MDP0000279204	904	50.59	85	34.55	9.4	20	1	112	366	39	101	9e-15	Malus_domestica	MYB_related|MYB_related	K02985	RP-S3e; small subunit ribosomal protein S3e;	03010 Ribosome ;	Translation;	Genetic Information Processing;
c38914_g1_i1	556	Kaladp0068s0096.6.p	623	66.67	162	87.41	26	54	0	2	487	33	194	2e-66	Kalanchoe_laxiflora	bHLH|bHLH	K12489	ACAP; Arf-GAP with coiled-coil, ANK repeat and PH domain-containing protein;	04144 Endocytosis ;	Transport and catabolism;	Cellular Processes;
c38944_g1_i1	929	OBART07G23750.1	840	63.85	130	41.98	15.48	47	0	157	546	710	839	2e-51	Oryza_barthii	C2H2|C2H2	K03950	NDUFA6; NADH dehydrogenase (ubiquinone) 1 alpha subcomplex subunit 6;	00190 Oxidative phosphorylation ;	Energy metabolism;	Metabolism;
c38979_g1_i1	390	RrC2179_p5	792	65.08	126	96.92	15.91	44	0	2	379	89	214	1e-51	Raphanus_raphanistrum	bZIP|bZIP	K12741	HNRNPA1_3; heterogeneous nuclear ribonucleoprotein A1/A3;	03040 Spliceosome ;	Transcription;	Genetic Information Processing;
c38979_g1_i2	387	RrC2179_p5	792	64.8	125	96.9	15.78	44	0	2	376	90	214	7e-51	Raphanus_raphanistrum	bZIP|bZIP	K12741	HNRNPA1_3; heterogeneous nuclear ribonucleoprotein A1/A3;	03040 Spliceosome ;	Transcription;	Genetic Information Processing;
c38996_g1_i1	935	MDP0000152629	627	74.51	51	16.36	8.13	13	0	276	428	502	552	7e-20	Malus_domestica	HD-ZIP|HD-ZIP	K12817	PRPF18; pre-mRNA-splicing factor 18;	03040 Spliceosome ;	Transcription;	Genetic Information Processing;
c39002_g6_i1	548	PK04509.1	85	88.41	69	37.77	81.18	8	0	126	332	16	84	3e-26	Cannabis_sativa	bHLH|bHLH	K07342	SEC61G; protein transport protein SEC61 subunit gamma and related proteins;	03060 Protein export ;04145 Phagosome ;04141 Protein processing in endoplasmic reticulum ;	Folding, sorting and degradation;Transport and catabolism;	Genetic Information Processing;Cellular Processes;
c39002_g6_i2	704	PK04509.1	85	88.41	69	29.4	81.18	8	0	99	305	16	84	9e-26	Cannabis_sativa	bHLH|bHLH	K07342	SEC61G; protein transport protein SEC61 subunit gamma and related proteins;	03060 Protein export ;04145 Phagosome ;04141 Protein processing in endoplasmic reticulum ;	Folding, sorting and degradation;Transport and catabolism;	Genetic Information Processing;Cellular Processes;
c39002_g6_i3	696	PK04509.1	85	88.41	69	29.74	81.18	8	0	126	332	16	84	9e-26	Cannabis_sativa	bHLH|bHLH	K07342	SEC61G; protein transport protein SEC61 subunit gamma and related proteins;	03060 Protein export ;04145 Phagosome ;04141 Protein processing in endoplasmic reticulum ;	Folding, sorting and degradation;Transport and catabolism;	Genetic Information Processing;Cellular Processes;
c39005_g1_i3	719	Csa14g037510.1	331	31.61	155	64.67	46.83	78	5	65	523	25	153	2e-10	Camelina_sativa	M-type_MADS|M-type_MADS	K03100	lepB; signal peptidase I [EC:3.4.21.89];	03060 Protein export ;	Folding, sorting and degradation;	Genetic Information Processing;
c39010_g1_i1	777	MDP0000263713	439	99.35	154	59.46	35.08	1	0	154	615	1	154	6e-86	Malus_domestica	YABBY|YABBY	K02977	RP-S27Ae; small subunit ribosomal protein S27Ae;	03010 Ribosome ;	Translation;	Genetic Information Processing;
c39010_g1_i2	494	MDP0000263713	439	99.35	154	93.52	35.08	1	0	20	481	1	154	3e-87	Malus_domestica	YABBY|YABBY	K02977	RP-S27Ae; small subunit ribosomal protein S27Ae;	03010 Ribosome ;	Translation;	Genetic Information Processing;
c39010_g1_i4	680	MDP0000263713	439	99.35	154	67.94	35.08	1	0	28	489	1	154	4e-86	Malus_domestica	YABBY|YABBY	K02977	RP-S27Ae; small subunit ribosomal protein S27Ae;	03010 Ribosome ;	Translation;	Genetic Information Processing;
c39010_g1_i5	806	MDP0000263713	439	99.35	154	57.32	35.08	1	0	154	615	1	154	8e-86	Malus_domestica	YABBY|YABBY	K02977	RP-S27Ae; small subunit ribosomal protein S27Ae;	03010 Ribosome ;	Translation;	Genetic Information Processing;
c39033_g2_i1	685	Kalax.1691s0002.2.p	471	70.97	62	27.15	13.16	18	0	2	187	311	372	6e-23	Kalanchoe_marnieriana	bHLH|bHLH	K12489	ACAP; Arf-GAP with coiled-coil, ANK repeat and PH domain-containing protein;	04144 Endocytosis ;	Transport and catabolism;	Cellular Processes;
c39042_g1_i3	999	WALNUT_00030998-RA	239	34.83	89	26.73	37.24	48	1	243	479	133	221	7e-09	Juglans_regia	NF-YB|NF-YB	K13993	HSP20; HSP20 family protein;	04141 Protein processing in endoplasmic reticulum ;	Folding, sorting and degradation;	Genetic Information Processing;
c39042_g1_i4	778	WALNUT_00030998-RA	239	34.83	89	34.32	37.24	48	1	243	479	133	221	3e-09	Juglans_regia	NF-YB|NF-YB	K13993	HSP20; HSP20 family protein;	04141 Protein processing in endoplasmic reticulum ;	Folding, sorting and degradation;	Genetic Information Processing;
c39067_g2_i1	754	KN538855.1_FGP011	197	81.82	55	21.88	27.92	10	0	191	355	44	98	3e-20	Oryza_longistaminata	HB-other|HB-other	K03014	RPB6; DNA-directed RNA polymerases I, II, and III subunit RPABC2;	00230 Purine metabolism ;00240 Pyrimidine metabolism ;03020 RNA polymerase ;	Nucleotide metabolism;Transcription;	Metabolism;Genetic Information Processing;
c39081_g1_i2	780	KZV15421.1	431	50	82	31.54	19.03	41	0	195	440	347	428	2e-16	Dorcoceras_hygrometricum	bHLH|bHLH	K03955	NDUFAB1; NADH dehydrogenase (ubiquinone) 1 alpha/beta subcomplex 1;	00190 Oxidative phosphorylation ;	Energy metabolism;	Metabolism;
c39081_g1_i3	787	KZV15421.1	431	48.78	82	31.26	19.03	42	0	200	445	347	428	2e-16	Dorcoceras_hygrometricum	bHLH|bHLH	K03955	NDUFAB1; NADH dehydrogenase (ubiquinone) 1 alpha/beta subcomplex 1;	00190 Oxidative phosphorylation ;	Energy metabolism;	Metabolism;
c39092_g1_i1	990	LPERR03G04120.1	558	67.07	167	50.61	29.93	55	0	245	745	13	179	2e-79	Leersia_perrieri	HSF|HSF	K08967	mtnD; 1,2-dihydroxy-3-keto-5-methylthiopentene dioxygenase [EC:1.13.11.53 1.13.11.54];	00270 Cysteine and methionine metabolism ;	Amino acid metabolism;	Metabolism;
c39092_g1_i2	845	LPERR03G04120.1	558	66.47	167	59.29	29.93	56	0	100	600	13	179	2e-78	Leersia_perrieri	HSF|HSF	K08967	mtnD; 1,2-dihydroxy-3-keto-5-methylthiopentene dioxygenase [EC:1.13.11.53 1.13.11.54];	00270 Cysteine and methionine metabolism ;	Amino acid metabolism;	Metabolism;
c39097_g1_i1	904	evm_27.model.AmTr_v1.0_scaffold00155.59	607	86.09	115	38.16	18.95	16	0	221	565	457	571	2e-63	Amborella_trichopoda	GATA|GATA	K02951	RP-S12e; small subunit ribosomal protein S12e;	03010 Ribosome ;	Translation;	Genetic Information Processing;
c39128_g1_i1	1082	KZV38777.1	1535	67.57	222	61.55	14.46	71	1	2	664	215	436	2e-85	Dorcoceras_hygrometricum	NF-X1|NF-X1	K14007	SEC24; protein transport protein SEC24;	04141 Protein processing in endoplasmic reticulum ;	Folding, sorting and degradation;	Genetic Information Processing;
c39136_g1_i1	466	Peinf101Scf00301g02015.1	1131	74.65	71	45.71	6.28	18	0	3	215	1058	1128	2e-31	Petunia_inflata	FAR1|FAR1	K09591	DET2; steroid 5-alpha-reductase [EC:1.3.1.22];	00905 Brassinosteroid biosynthesis ;	Metabolism of terpenoids and polyketides;	Metabolism;
c39136_g1_i2	489	Peinf101Scf00301g02015.1	1131	77.03	74	45.4	6.54	17	0	3	224	1058	1131	4e-34	Petunia_inflata	FAR1|FAR1	K09591	DET2; steroid 5-alpha-reductase [EC:1.3.1.22];	00905 Brassinosteroid biosynthesis ;	Metabolism of terpenoids and polyketides;	Metabolism;
c39184_g1_i1	754	NNU_000849-RA	503	53.49	129	51.33	25.65	60	0	179	565	352	480	2e-35	Nelumbo_nucifera	M-type_MADS|M-type_MADS	K08910	LHCA4; light-harvesting complex I chlorophyll a/b binding protein 4;	00196 Photosynthesis - antenna proteins ;	Energy metabolism;	Metabolism;
c39190_g1_i1	800	ONIVA05G00200.1	476	50	142	53.25	29.83	68	2	117	542	29	167	2e-39	Oryza_nivara	bHLH|bHLH	K13250	SSR2; translocon-associated protein subunit beta;	04141 Protein processing in endoplasmic reticulum ;	Folding, sorting and degradation;	Genetic Information Processing;
c39191_g1_i1	913	Csa04g009800.1	463	32.64	144	47.32	31.1	83	3	258	677	54	187	3e-13	Camelina_sativa	M-type_MADS|M-type_MADS	K02938	RP-L8e; large subunit ribosomal protein L8e;	03010 Ribosome ;	Translation;	Genetic Information Processing;
c39191_g1_i2	1019	Csa04g009800.1	463	32.64	144	42.39	31.1	83	3	258	677	54	187	6e-13	Camelina_sativa	M-type_MADS|M-type_MADS	K02938	RP-L8e; large subunit ribosomal protein L8e;	03010 Ribosome ;	Translation;	Genetic Information Processing;
c39201_g2_i1	1055	Bradi2g44117.4.p	533	35.31	286	81.33	53.66	171	5	51	902	29	302	4e-53	Brachypodium_distachyon	bHLH|bHLH	K15639	CYP734A1; PHYB activation tagged suppressor 1 [EC:1.14.-.-];	00905 Brassinosteroid biosynthesis ;	Metabolism of terpenoids and polyketides;	Metabolism;
c39204_g1_i1	717	mrna27940.1-v1.0-hybrid	962	81.71	82	34.31	8.52	15	0	227	472	876	957	6e-41	Fragaria_vesca	NAC|NAC	K12832	SF3B5; splicing factor 3B subunit 5;	03040 Spliceosome ;	Transcription;	Genetic Information Processing;
c39204_g1_i2	478	mrna27940.1-v1.0-hybrid	962	79.07	86	53.97	8.94	18	0	132	389	872	957	6e-42	Fragaria_vesca	NAC|NAC	K12832	SF3B5; splicing factor 3B subunit 5;	03040 Spliceosome ;	Transcription;	Genetic Information Processing;
c39240_g1_i1	622	GRMZM5G899865_P01	316	44.29	70	33.76	22.15	38	1	161	367	89	158	2e-09	Zea_mays	bHLH|bHLH	K14488	SAUR; SAUR family protein;	04075 Plant hormone signal transduction ;	Signal transduction;	Environmental Information Processing;
c39240_g1_i2	639	GRMZM5G899865_P01	316	45.45	66	30.99	20.89	35	1	173	367	93	158	4e-09	Zea_mays	bHLH|bHLH	K14488	SAUR; SAUR family protein;	04075 Plant hormone signal transduction ;	Signal transduction;	Environmental Information Processing;
c39242_g1_i2	1073	mrna03614.1-v1.0-hybrid	1024	31.39	223	62.35	21.78	118	12	242	892	508	701	4e-13	Fragaria_vesca	C2H2|C2H2	K15920	XYL4; beta-D-xylosidase 4 [EC:3.2.1.37];	00520 Amino sugar and nucleotide sugar metabolism ;00500 Starch and sucrose metabolism ;	Carbohydrate metabolism;	Metabolism;
c39250_g1_i1	779	ORUFI02G33610.1	800	38.53	109	41.98	13.63	65	2	453	776	467	574	2e-18	Oryza_rufipogon	E2F/DP|E2F/DP	K00161	PDHA; pyruvate dehydrogenase E1 component alpha subunit [EC:1.2.4.1];	00010 Glycolysis / Gluconeogenesis ;00620 Pyruvate metabolism ;01200 Carbon metabolism ;00020 Citrate cycle (TCA cycle) ;	Carbohydrate metabolism;Metabolism;	Metabolism;
c39270_g1_i1	589	Araha.2389s0021.1.p	302	34.13	126	64.18	41.72	74	6	190	564	45	162	1e-08	Arabidopsis_halleri	GATA|GATA	K13464	JAZ; jasmonate ZIM domain-containing protein;	04075 Plant hormone signal transduction ;	Signal transduction;	Environmental Information Processing;
c39296_g1_i1	503	PSME_00040474-RA	538	63.77	69	41.15	12.83	25	0	5	211	263	331	3e-22	Pseudotsuga_menziesii	M-type_MADS|M-type_MADS	K14026	SEL1; SEL1 protein;	04141 Protein processing in endoplasmic reticulum ;	Folding, sorting and degradation;	Genetic Information Processing;
c39304_g1_i1	992	Dca35188.1	410	68.18	220	66.53	53.66	66	1	162	821	193	408	1e-86	Dianthus_caryophyllus	MYB_related|MYB_related	K08496	GOSR2; golgi SNAP receptor complex member 2;	04130 SNARE interactions in vesicular transport ;	Folding, sorting and degradation;	Genetic Information Processing;
c39325_g1_i1	906	676720782	460	41.79	134	44.37	29.13	73	2	105	491	8	141	4e-24	Sisymbrium_irio	FAR1|FAR1	K13448	CML; calcium-binding protein CML;	04626 Plant-pathogen interaction ;	Environmental adaptation;	Organismal Systems;
c39345_g1_i1	658	Lj5g3v1697360.1	462	52.46	61	27.81	13.2	26	1	2	184	225	282	9e-12	Lotus_japonicus	ERF|ERF	K00850	pfkA; 6-phosphofructokinase 1 [EC:2.7.1.11];	03018 RNA degradation ;00010 Glycolysis / Gluconeogenesis ;01200 Carbon metabolism ;00052 Galactose metabolism ;00030 Pentose phosphate pathway ;01230 Biosynthesis of amino acids ;00051 Fructose and mannose metabolism ;	Folding, sorting and degradation;Carbohydrate metabolism;Metabolism;	Genetic Information Processing;Metabolism;
c39345_g1_i2	435	Lj5g3v1697360.1	462	52.46	61	42.07	13.2	26	1	2	184	225	282	1e-12	Lotus_japonicus	ERF|ERF	K00850	pfkA; 6-phosphofructokinase 1 [EC:2.7.1.11];	03018 RNA degradation ;00010 Glycolysis / Gluconeogenesis ;01200 Carbon metabolism ;00052 Galactose metabolism ;00030 Pentose phosphate pathway ;01230 Biosynthesis of amino acids ;00051 Fructose and mannose metabolism ;	Folding, sorting and degradation;Carbohydrate metabolism;Metabolism;	Genetic Information Processing;Metabolism;
c39365_g1_i1	861	PGSC0003DMP400041646	243	71.32	136	47.39	55.97	15	1	161	496	34	169	1e-60	Solanum_tuberosum	MYB_related|MYB_related	K03113	EIF1; translation initiation factor 1;	03013 RNA transport ;	Translation;	Genetic Information Processing;
c39371_g1_i1	1179	KZV23174.1	1646	68.18	44	11.2	2.67	13	1	980	852	1591	1634	1e-09	Dorcoceras_hygrometricum	C3H|C3H	K02698	psaK; photosystem I subunit X;	00195 Photosynthesis ;	Energy metabolism;	Metabolism;
c39371_g1_i2	1199	KZV23174.1	1646	68.18	44	11.01	2.67	13	1	1000	872	1591	1634	1e-09	Dorcoceras_hygrometricum	C3H|C3H	K02698	psaK; photosystem I subunit X;	00195 Photosynthesis ;	Energy metabolism;	Metabolism;
c39392_g2_i1	700	Zmw_sc04969.1.g00020.1	142	88.89	54	23.14	38.03	6	0	100	261	1	54	2e-29	Zoysia_matrella	bHLH|bHLH	K02980	RP-S29e; small subunit ribosomal protein S29e;	03010 Ribosome ;	Translation;	Genetic Information Processing;
c39421_g1_i1	832	WALNUT_00030998-RA	239	40.37	109	39.3	45.61	57	2	240	566	121	221	2e-14	Juglans_regia	NF-YB|NF-YB	K13993	HSP20; HSP20 family protein;	04141 Protein processing in endoplasmic reticulum ;	Folding, sorting and degradation;	Genetic Information Processing;
c39444_g1_i1	670	FANhyb_rscf00000146.1.g00010.1	550	52	50	22.39	9.09	24	0	231	380	480	529	4e-07	Fragaria_x	ananassa	K02935	RP-L7; large subunit ribosomal protein L7/L12;	03010 Ribosome ;	Translation;	Genetic Information Processing;
c39468_g1_i1	686	MDP0000321222	572	82.95	129	56.41	22.55	22	0	225	611	444	572	4e-71	Malus_domestica	C2H2|C2H2	K02881	RP-L18; large subunit ribosomal protein L18;	03010 Ribosome ;	Translation;	Genetic Information Processing;
c39468_g1_i2	771	MDP0000321222	572	82.95	129	50.19	22.55	22	0	201	587	444	572	3e-70	Malus_domestica	C2H2|C2H2	K02881	RP-L18; large subunit ribosomal protein L18;	03010 Ribosome ;	Translation;	Genetic Information Processing;
c39471_g1_i1	972	OMERI03G21280.1	147	79.66	59	18.21	40.14	12	0	420	596	18	76	7e-30	Oryza_meridionalis	FAR1|FAR1	K02267	COX6B; cytochrome c oxidase subunit 6b;	00190 Oxidative phosphorylation ;	Energy metabolism;	Metabolism;
c39471_g1_i2	560	OMERI03G21280.1	147	74.58	59	31.61	40.14	15	0	153	329	18	76	2e-28	Oryza_meridionalis	FAR1|FAR1	K02267	COX6B; cytochrome c oxidase subunit 6b;	00190 Oxidative phosphorylation ;	Energy metabolism;	Metabolism;
c39496_g1_i1	1050	Csa08g011330.1	378	63.04	92	26.29	24.34	34	0	162	437	179	270	3e-30	Camelina_sativa	ZF-HD|ZF-HD	K12900	FUSIP1; FUS-interacting serine-arginine-rich protein 1;	03040 Spliceosome ;	Transcription;	Genetic Information Processing;
c39496_g1_i5	872	Csa08g011330.1	378	68.63	51	17.55	13.49	16	0	593	745	220	270	2e-14	Camelina_sativa	ZF-HD|ZF-HD	K12900	FUSIP1; FUS-interacting serine-arginine-rich protein 1;	03040 Spliceosome ;	Transcription;	Genetic Information Processing;
c39505_g1_i1	773	RrC1264_p3	421	65.57	122	47.35	28.98	38	1	196	549	284	405	8e-45	Raphanus_raphanistrum	bZIP|bZIP	K02904	RP-L29; large subunit ribosomal protein L29;	03010 Ribosome ;	Translation;	Genetic Information Processing;
c39529_g3_i1	889	Neem_25417_f_2	644	89.51	162	54.67	25.16	17	0	33	518	483	644	8e-92	Azadirachta_indica	TALE|TALE	K10688	UBE2W; ubiquitin-conjugating enzyme E2 W [EC:2.3.2.25];	04120 Ubiquitin mediated proteolysis ;	Folding, sorting and degradation;	Genetic Information Processing;
c39539_g1_i1	863	PSME_00021188-RA	272	30.37	135	46.93	49.63	84	5	5	385	97	229	4e-07	Pseudotsuga_menziesii	Trihelix|Trihelix	K10870	RAD51L2; RAD51-like protein 2;	03440 Homologous recombination ;	Replication and repair;	Genetic Information Processing;
c39638_g1_i1	1779	MDP0000247737	1478	73.7	308	51.94	20.84	80	1	554	1474	792	1099	8e-152	Malus_domestica	FAR1|FAR1	K08678	UXS1; UDP-glucuronate decarboxylase [EC:4.1.1.35];	00500 Starch and sucrose metabolism ;00520 Amino sugar and nucleotide sugar metabolism ;	Carbohydrate metabolism;	Metabolism;
c39638_g1_i2	1523	MDP0000247737	1478	67.36	337	66.38	22.8	80	2	211	1218	792	1099	6e-147	Malus_domestica	FAR1|FAR1	K08678	UXS1; UDP-glucuronate decarboxylase [EC:4.1.1.35];	00500 Starch and sucrose metabolism ;00520 Amino sugar and nucleotide sugar metabolism ;	Carbohydrate metabolism;	Metabolism;
c39650_g1_i1	921	Zpz_sc00687.1.g00040.1.am.mkhc	476	82.93	41	13.36	8.61	7	0	31	153	1	41	6e-14	Zoysia_pacifica	WRKY|WRKY	K12840	RBM17; splicing factor 45;	03040 Spliceosome ;	Transcription;	Genetic Information Processing;
c39667_g1_i1	1245	Achn225931	362	78	250	60.24	69.06	36	1	245	994	86	316	7e-135	Actinidia_chinensis	BES1|BES1	K12880	THOC3; THO complex subunit 3;	03013 RNA transport ;03040 Spliceosome ;	Translation;Transcription;	Genetic Information Processing;
c39680_g1_i1	901	KN540082.1_FGP001	990	35.96	89	29.63	8.99	50	2	508	765	875	959	2e-06	Oryza_longistaminata	B3|B3	K14500	BSK; BR-signaling kinase [EC:2.7.11.1];	04075 Plant hormone signal transduction ;	Signal transduction;	Environmental Information Processing;
c39687_g1_i1	1674	MDP0000245233	762	37.27	499	89.43	65.49	296	7	40	1503	23	515	2e-108	Malus_domestica	bHLH|bHLH	K15086	TPS14; (3S)-linalool synthase [EC:4.2.3.25];	00902 Monoterpenoid biosynthesis ;	Metabolism of terpenoids and polyketides;	Metabolism;
c39699_g1_i1	403	443461	1386	49.25	134	99.75	9.67	66	1	2	403	1001	1132	2e-33	Selaginella_moellendorffii	ERF|ERF	K03021	RPC2; DNA-directed RNA polymerase III subunit RPC2 [EC:2.7.7.6];	00230 Purine metabolism ;00240 Pyrimidine metabolism ;03020 RNA polymerase ;	Nucleotide metabolism;Transcription;	Metabolism;Genetic Information Processing;
c39718_g1_i3	706	cra_locus_4067_iso_10	296	91.59	226	96.03	76.35	19	0	2	679	44	269	2e-157	Catharanthus_roseus	ARF|ARF	K14486	K14486; auxin response factor;	04075 Plant hormone signal transduction ;	Signal transduction;	Environmental Information Processing;
c39739_g1_i1	1007	29776.m000469	405	30.98	184	54.82	45.43	125	2	145	693	1	183	2e-10	Ricinus_communis	LSD|LSD	K12193	VPS24; charged multivesicular body protein 3;	04144 Endocytosis ;	Transport and catabolism;	Cellular Processes;
c39787_g1_i1	672	Gh_D02G0276	1821	97.78	45	20.09	2.47	1	0	233	367	1656	1700	7e-24	Gossypium_hirsutum	GRAS|GRAS	K02922	RP-L37e; large subunit ribosomal protein L37e;	03010 Ribosome ;	Translation;	Genetic Information Processing;
c39815_g1_i1	932	MDP0000300795	1621	42.37	59	18.99	3.64	33	1	2	178	375	432	6e-09	Malus_domestica	FAR1|FAR1	K11423	SETD2; histone-lysine N-methyltransferase SETD2 [EC:2.1.1.43];	00310 Lysine degradation ;	Amino acid metabolism;	Metabolism;
c39815_g1_i3	902	MDP0000300795	1621	42.37	59	19.62	3.64	33	1	2	178	375	432	5e-09	Malus_domestica	FAR1|FAR1	K11423	SETD2; histone-lysine N-methyltransferase SETD2 [EC:2.1.1.43];	00310 Lysine degradation ;	Amino acid metabolism;	Metabolism;
c39858_g1_i4	470	KZV38777.1	1535	36.59	123	78.51	8.01	75	2	51	419	185	304	5e-10	Dorcoceras_hygrometricum	NF-X1|NF-X1	K14007	SEC24; protein transport protein SEC24;	04141 Protein processing in endoplasmic reticulum ;	Folding, sorting and degradation;	Genetic Information Processing;
c39898_g1_i1	1509	GSBRNA2T00136766001	545	37.93	174	34.59	31.93	101	3	236	751	54	222	1e-27	Brassica_napus	NAC|NAC	K12831	SF3B4; splicing factor 3B subunit 4;	03040 Spliceosome ;	Transcription;	Genetic Information Processing;
c39917_g1_i1	1185	OGLUM03G34520.2	143	76.19	84	21.27	58.74	17	1	938	687	56	136	2e-22	Oryza_glumaepatula	WRKY|WRKY	K00012	UGDH; UDPglucose 6-dehydrogenase [EC:1.1.1.22];	00520 Amino sugar and nucleotide sugar metabolism ;00053 Ascorbate and aldarate metabolism ;00500 Starch and sucrose metabolism ;00040 Pentose and glucuronate interconversions ;	Carbohydrate metabolism;	Metabolism;
c39917_g1_i2	827	OGLUM03G34520.2	143	76.19	84	30.47	58.74	17	1	580	329	56	136	9e-23	Oryza_glumaepatula	WRKY|WRKY	K00012	UGDH; UDPglucose 6-dehydrogenase [EC:1.1.1.22];	00520 Amino sugar and nucleotide sugar metabolism ;00053 Ascorbate and aldarate metabolism ;00500 Starch and sucrose metabolism ;00040 Pentose and glucuronate interconversions ;	Carbohydrate metabolism;	Metabolism;
c39941_g1_i1	826	DCAR_013815	994	45.03	171	62.11	17.2	81	4	320	817	368	530	5e-30	Daucus_carota	ERF|ERF	K00975	glgC; glucose-1-phosphate adenylyltransferase [EC:2.7.7.27];	00520 Amino sugar and nucleotide sugar metabolism ;00500 Starch and sucrose metabolism ;	Carbohydrate metabolism;	Metabolism;
c39960_g2_i2	1062	Csa04g009800.1	463	46.96	115	32.49	24.84	60	1	712	1053	57	171	3e-23	Camelina_sativa	M-type_MADS|M-type_MADS	K02886	RP-L2; large subunit ribosomal protein L2;	03010 Ribosome ;	Translation;	Genetic Information Processing;
c40018_g1_i2	1945	Rsa1.0_06227.1_g00001.1	329	80	75	11.57	22.8	15	0	1600	1824	234	308	3e-31	Raphanus_sativus	WRKY|WRKY	K00975	glgC; glucose-1-phosphate adenylyltransferase [EC:2.7.7.27];	00520 Amino sugar and nucleotide sugar metabolism ;00500 Starch and sucrose metabolism ;	Carbohydrate metabolism;	Metabolism;
c40025_g1_i1	2847	Rsa1.0_01894.1_g00003.1	1546	41.63	884	93.15	57.18	443	13	2	2605	581	1407	0	Raphanus_sativus	WRKY|WRKY	K12447	USP; UDP-sugar pyrophosphorylase [EC:2.7.7.64];	00053 Ascorbate and aldarate metabolism ;00040 Pentose and glucuronate interconversions ;00052 Galactose metabolism ;00520 Amino sugar and nucleotide sugar metabolism ;	Carbohydrate metabolism;	Metabolism;
c40044_g1_i1	993	RrC3117_p3	633	60.33	184	55.59	29.07	64	1	234	758	439	622	3e-45	Raphanus_raphanistrum	NAC|NAC	K02968	RP-S20; small subunit ribosomal protein S20;	03010 Ribosome ;	Translation;	Genetic Information Processing;
c40060_g1_i1	799	Pbr018420.1	250	67.95	78	29.29	31.2	24	1	144	374	171	248	8e-26	Pyrus_bretschneideri	TCP|TCP	K02903	RP-L28e; large subunit ribosomal protein L28e;	03010 Ribosome ;	Translation;	Genetic Information Processing;
c40082_g1_i1	665	Achn023041	450	69.57	69	31.13	15.33	20	1	46	249	331	399	2e-22	Actinidia_chinensis	bHLH|bHLH	K02942	RP-LP1; large subunit ribosomal protein LP1;	03010 Ribosome ;	Translation;	Genetic Information Processing;
c40091_g1_i1	1505	676721284	1386	81.67	371	73.95	26.77	64	2	31	1143	1020	1386	0	Sisymbrium_irio	Nin-like|Nin-like	K00030	IDH3; isocitrate dehydrogenase (NAD+) [EC:1.1.1.41];	01200 Carbon metabolism ;01210 2-Oxocarboxylic acid metabolism ;00020 Citrate cycle (TCA cycle) ;01230 Biosynthesis of amino acids ;	Metabolism;Carbohydrate metabolism;	Metabolism;
c40113_g1_i1	806	mrna17107.1-v1.0-hybrid	810	53.97	63	23.45	7.78	24	2	228	401	441	503	1e-06	Fragaria_vesca	B3|B3	K02870	RP-L12e; large subunit ribosomal protein L12e;	03010 Ribosome ;	Translation;	Genetic Information Processing;
c40113_g1_i2	563	mrna17107.1-v1.0-hybrid	810	53.97	63	33.57	7.78	24	2	222	395	441	503	3e-07	Fragaria_vesca	B3|B3	K02870	RP-L12e; large subunit ribosomal protein L12e;	03010 Ribosome ;	Translation;	Genetic Information Processing;
c40113_g1_i3	886	mrna17107.1-v1.0-hybrid	810	62.5	48	16.25	5.93	12	1	225	368	440	481	5e-06	Fragaria_vesca	B3|B3	K02870	RP-L12e; large subunit ribosomal protein L12e;	03010 Ribosome ;	Translation;	Genetic Information Processing;
c40154_g1_i1	684	Cc02_g14240	193	66.67	129	56.58	66.84	39	2	16	402	1	125	1e-44	Coffea_canephora	ERF|ERF	K13433	PTI5; pathogenesis-related genes transcriptional activator PTI5;	04626 Plant-pathogen interaction ;	Environmental adaptation;	Organismal Systems;
c40154_g1_i2	696	Itr_sc000157.1_g00014.1	154	63.64	143	61.64	92.86	46	2	16	438	1	139	2e-43	Ipomoea_trifida	ERF|ERF	K13433	PTI5; pathogenesis-related genes transcriptional activator PTI5;	04626 Plant-pathogen interaction ;	Environmental adaptation;	Organismal Systems;
c40163_g1_i1	701	RrC799_p6	510	53.43	204	87.3	40	94	1	48	656	1	204	1e-55	Raphanus_raphanistrum	B3|B3	K08503	SYP5; syntaxin of plants SYP5;	04130 SNARE interactions in vesicular transport ;	Folding, sorting and degradation;	Genetic Information Processing;
c40167_g1_i1	589	Sme2.5_00019.1_g00022.1	589	67.24	116	59.08	19.69	35	1	3	341	186	301	7e-36	Solanum_melongena	Dof|Dof	K12586	RRP43; exosome complex component RRP43;	03018 RNA degradation ;	Folding, sorting and degradation;	Genetic Information Processing;
c40172_g1_i1	1399	Itr_sc000455.1_g00007.1	607	96.07	178	38.17	29.32	7	0	382	915	1	178	2e-115	Ipomoea_trifida	bZIP|bZIP	K04392	RAC1; Ras-related C3 botulinum toxin substrate 1;	04933 AGE-RAGE signaling pathway in diabetic complications ;04145 Phagosome ;	Endocrine and metabolic diseases;Transport and catabolism;	Human Diseases;Cellular Processes;
c40172_g1_i2	1423	Itr_sc000455.1_g00007.1	607	96.07	178	37.53	29.32	7	0	406	939	1	178	2e-115	Ipomoea_trifida	bZIP|bZIP	K04392	RAC1; Ras-related C3 botulinum toxin substrate 1;	04933 AGE-RAGE signaling pathway in diabetic complications ;04145 Phagosome ;	Endocrine and metabolic diseases;Transport and catabolism;	Human Diseases;Cellular Processes;
c40181_g1_i1	684	EMT28005	223	74.24	132	57.89	59.19	30	1	93	476	86	217	1e-63	Aegilops_tauschii	MYB_related|MYB_related	K06689	UBE2D; ubiquitin-conjugating enzyme E2 D [EC:2.3.2.23];	04120 Ubiquitin mediated proteolysis ;04141 Protein processing in endoplasmic reticulum ;	Folding, sorting and degradation;	Genetic Information Processing;
c40213_g1_i1	1084	Oropetium_20150105_18128A	522	73.12	160	44.28	30.65	43	0	76	555	50	209	1e-76	Oropetium_thomaeum	bHLH|bHLH	K00759	APRT; adenine phosphoribosyltransferase [EC:2.4.2.7];	00230 Purine metabolism ;	Nucleotide metabolism;	Metabolism;
c40231_g1_i1	787	Mapoly0107s0039.1.p	363	76.7	103	39.26	28.37	24	0	111	419	235	337	7e-49	Marchantia_polymorpha	Trihelix|Trihelix	K16904	DCTPP1; dCTP diphosphatase [EC:3.6.1.12];	00240 Pyrimidine metabolism ;	Nucleotide metabolism;	Metabolism;
c40259_g1_i2	1143	MDP0000247737	1478	74.32	296	77.69	20.03	75	1	5	889	806	1101	5e-149	Malus_domestica	FAR1|FAR1	K08678	UXS1; UDP-glucuronate decarboxylase [EC:4.1.1.35];	00500 Starch and sucrose metabolism ;00520 Amino sugar and nucleotide sugar metabolism ;	Carbohydrate metabolism;	Metabolism;
c40284_g1_i1	1280	MDP0000314088	515	48.62	327	76.64	63.5	161	5	132	1109	53	373	2e-99	Malus_domestica	G2-like|G2-like	K01183	E3.2.1.14; chitinase [EC:3.2.1.14];	00520 Amino sugar and nucleotide sugar metabolism ;	Carbohydrate metabolism;	Metabolism;
c40303_g1_i1	1220	Pbr012802.1	425	47.46	59	14.51	13.88	31	0	371	547	2	60	2e-08	Pyrus_bretschneideri	bZIP|bZIP	K14490	AHP; histidine-containing phosphotransfer peotein;	04075 Plant hormone signal transduction ;	Signal transduction;	Environmental Information Processing;
c40319_g1_i2	839	Pbr012802.1	425	46.67	45	16.09	10.59	24	0	213	347	16	60	8e-06	Pyrus_bretschneideri	bZIP|bZIP	K14490	AHP; histidine-containing phosphotransfer peotein;	04075 Plant hormone signal transduction ;	Signal transduction;	Environmental Information Processing;
c40319_g1_i4	943	Pbr012802.1	425	40	60	19.09	14.12	36	0	190	369	1	60	2e-06	Pyrus_bretschneideri	bZIP|bZIP	K14490	AHP; histidine-containing phosphotransfer peotein;	04075 Plant hormone signal transduction ;	Signal transduction;	Environmental Information Processing;
c40338_g1_i1	686	FANhyb_rscf00000146.1.g00010.1	550	68.35	79	34.55	14.36	23	2	10	243	473	550	5e-21	Fragaria_x	ananassa	K02935	RP-L7; large subunit ribosomal protein L7/L12;	03010 Ribosome ;	Translation;	Genetic Information Processing;
c40346_g2_i1	802	Cotton_A_09239_BGI-A2_v1.0	180	40.14	142	53.12	78.89	84	1	208	630	32	173	4e-25	Gossypium_arboreum	HB-other|HB-other	K02183	CALM; calmodulin;	04070 Phosphatidylinositol signaling system ;04626 Plant-pathogen interaction ;	Signal transduction;Environmental adaptation;	Environmental Information Processing;Organismal Systems;
c40346_g4_i1	923	Cotton_A_09239_BGI-A2_v1.0	180	40.14	142	46.15	78.89	84	1	341	763	32	173	2e-22	Gossypium_arboreum	HB-other|HB-other	K02183	CALM; calmodulin;	04070 Phosphatidylinositol signaling system ;04626 Plant-pathogen interaction ;	Signal transduction;Environmental adaptation;	Environmental Information Processing;Organismal Systems;
c40348_g1_i1	1361	TRIUR3_23040-P1	1536	46.03	63	13.89	4.1	33	1	845	1033	1472	1533	3e-08	Triticum_urartu	CAMTA|CAMTA	K00799	GST; glutathione S-transferase [EC:2.5.1.18];	00480 Glutathione metabolism ;	Metabolism of other amino acids;	Metabolism;
c40402_g1_i1	817	678338506	457	71.43	105	38.56	22.98	30	0	114	428	353	457	4e-47	Utricularia_gibba	AP2|AP2	K03952	NDUFA8; NADH dehydrogenase (ubiquinone) 1 alpha subcomplex subunit 8;	00190 Oxidative phosphorylation ;	Energy metabolism;	Metabolism;
c40415_g1_i1	1288	NNU_024067-RA	570	35.43	175	40.76	30.7	95	4	257	727	86	260	4e-24	Nelumbo_nucifera	C2H2|C2H2	K14016	UFD1; ubiquitin fusion degradation protein 1;	04141 Protein processing in endoplasmic reticulum ;	Folding, sorting and degradation;	Genetic Information Processing;
c40415_g1_i3	1324	NNU_024067-RA	570	31.1	209	47.36	36.67	93	6	188	763	86	260	2e-19	Nelumbo_nucifera	C2H2|C2H2	K14016	UFD1; ubiquitin fusion degradation protein 1;	04141 Protein processing in endoplasmic reticulum ;	Folding, sorting and degradation;	Genetic Information Processing;
c40427_g1_i2	1393	KHN21163.1	484	48.41	252	54.27	52.07	96	1	408	1061	231	482	1e-69	Glycine_soja	NAC|NAC	K08515	VAMP7; vesicle-associated membrane protein 7;	04130 SNARE interactions in vesicular transport ;	Folding, sorting and degradation;	Genetic Information Processing;
c40430_g2_i1	1081	Csa07g061600.1	489	59.36	219	60.78	44.79	89	0	196	852	257	475	2e-82	Camelina_sativa	NAC|NAC	K01859	E5.5.1.6; chalcone isomerase [EC:5.5.1.6];	00941 Flavonoid biosynthesis ;	Biosynthesis of other secondary metabolites;	Metabolism;
c40430_g2_i2	1088	Csa07g061600.1	489	57.94	214	59.01	43.76	90	0	191	832	262	475	6e-80	Camelina_sativa	NAC|NAC	K01859	E5.5.1.6; chalcone isomerase [EC:5.5.1.6];	00941 Flavonoid biosynthesis ;	Biosynthesis of other secondary metabolites;	Metabolism;
c40431_g1_i1	1594	PSME_00041800-RA	485	56.52	115	21.64	23.71	47	1	488	832	372	483	3e-33	Pseudotsuga_menziesii	C3H|C3H	K01054	MGLL; acylglycerol lipase [EC:3.1.1.23];	00561 Glycerolipid metabolism ;	Lipid metabolism;	Metabolism;
c40431_g1_i2	1133	PSME_00041800-RA	485	56.52	115	30.45	23.71	47	1	488	832	372	483	6e-34	Pseudotsuga_menziesii	C3H|C3H	K01054	MGLL; acylglycerol lipase [EC:3.1.1.23];	00561 Glycerolipid metabolism ;	Lipid metabolism;	Metabolism;
c40442_g1_i1	712	XP_010905694.1	849	47.83	69	29.07	8.13	35	1	489	692	11	79	8e-12	Elaeis_guineensis	FAR1|FAR1	K09518	DNAJB12; DnaJ homolog subfamily B member 12;	04141 Protein processing in endoplasmic reticulum ;	Folding, sorting and degradation;	Genetic Information Processing;
c40442_g1_i2	691	XP_010905694.1	849	47.83	69	29.96	8.13	35	1	468	671	11	79	8e-12	Elaeis_guineensis	FAR1|FAR1	K09518	DNAJB12; DnaJ homolog subfamily B member 12;	04141 Protein processing in endoplasmic reticulum ;	Folding, sorting and degradation;	Genetic Information Processing;
c40444_g1_i1	992	WALNUT_00030998-RA	239	52.03	123	37.2	51.46	57	1	405	767	99	221	2e-22	Juglans_regia	NF-YB|NF-YB	K13993	HSP20; HSP20 family protein;	04141 Protein processing in endoplasmic reticulum ;	Folding, sorting and degradation;	Genetic Information Processing;
c40444_g2_i1	783	WALNUT_00030998-RA	239	65.45	55	21.07	23.01	19	0	401	237	167	221	3e-08	Juglans_regia	NF-YB|NF-YB	K13993	HSP20; HSP20 family protein;	04141 Protein processing in endoplasmic reticulum ;	Folding, sorting and degradation;	Genetic Information Processing;
c40445_g1_i1	730	Glyma.12G114800.1.p	141	55.17	116	47.67	82.27	14	4	2	331	44	127	9e-29	Glycine_max	MYB_related|MYB_related	K12820	DHX15; pre-mRNA-splicing factor ATP-dependent RNA helicase DHX15/PRP43 [EC:3.6.4.13];	03040 Spliceosome ;	Transcription;	Genetic Information Processing;
c40502_g1_i1	983	MDP0000311522	658	58.7	46	14.04	6.99	19	0	195	58	272	317	2e-06	Malus_domestica	HD-ZIP|HD-ZIP	K03094	SKP1; S-phase kinase-associated protein 1;	04141 Protein processing in endoplasmic reticulum ;04120 Ubiquitin mediated proteolysis ;	Folding, sorting and degradation;	Genetic Information Processing;
c40505_g1_i1	818	MDP0000291883	750	40.71	140	51.34	18.67	80	2	152	562	2	141	1e-23	Malus_domestica	FAR1|FAR1	K13448	CML; calcium-binding protein CML;	04626 Plant-pathogen interaction ;	Environmental adaptation;	Organismal Systems;
c40510_g1_i1	568	mrna03614.1-v1.0-hybrid	1024	30.27	185	97.71	18.07	108	7	2	523	665	839	1e-11	Fragaria_vesca	C2H2|C2H2	K15920	XYL4; beta-D-xylosidase 4 [EC:3.2.1.37];	00520 Amino sugar and nucleotide sugar metabolism ;00500 Starch and sucrose metabolism ;	Carbohydrate metabolism;	Metabolism;
c40592_g1_i1	612	MDP0000320566	618	55.8	138	67.65	22.33	61	0	1	414	323	460	2e-49	Malus_domestica	NAC|NAC	K01051	E3.1.1.11; pectinesterase [EC:3.1.1.11];	00500 Starch and sucrose metabolism ;00040 Pentose and glucuronate interconversions ;	Carbohydrate metabolism;	Metabolism;
c40602_g2_i1	755	GSBRNA2T00069970001	739	84.69	209	83.05	28.28	31	1	132	755	313	521	3e-123	Brassica_napus	MYB_related|MYB_related	K03257	EIF4A; translation initiation factor 4A;	03013 RNA transport ;	Translation;	Genetic Information Processing;
c40616_g1_i3	2551	Cc03_g00950	597	48.71	544	63.97	91.12	274	3	750	2375	56	596	3e-172	Coffea_canephora	GRAS|GRAS	K14494	DELLA; DELLA protein;	04075 Plant hormone signal transduction ;	Signal transduction;	Environmental Information Processing;
c40629_g1_i1	734	BGIOSGA020812-PA	403	60.81	74	30.25	18.36	14	4	224	424	325	390	5e-15	Oryza_sativa	subsp.	K10661	MARCH6; E3 ubiquitin-protein ligase MARCH6 [EC:2.3.2.27];	04141 Protein processing in endoplasmic reticulum ;	Folding, sorting and degradation;	Genetic Information Processing;
c40642_g1_i3	1944	PGSC0003DMP400000652	699	41.98	374	57.72	53.51	179	6	541	1554	37	408	8e-90	Solanum_tuberosum	bHLH|bHLH	K00279	CKX; cytokinin dehydrogenase [EC:1.5.99.12];	00908 Zeatin biosynthesis ;	Metabolism of terpenoids and polyketides;	Metabolism;
c40648_g1_i1	1164	Dca61157.1	902	32.2	205	52.84	22.73	109	8	160	759	702	881	4e-17	Dianthus_caryophyllus	MYB_related|MYB_related	K01507	ppa; inorganic pyrophosphatase [EC:3.6.1.1];	00190 Oxidative phosphorylation ;	Energy metabolism;	Metabolism;
c40700_g1_i1	1580	Vang03g11510.1	1775	38.43	281	53.35	15.83	149	5	403	1203	756	1026	3e-47	Vigna_angularis	Trihelix|Trihelix	K01051	E3.1.1.11; pectinesterase [EC:3.1.1.11];	00500 Starch and sucrose metabolism ;00040 Pentose and glucuronate interconversions ;	Carbohydrate metabolism;	Metabolism;
c40731_g1_i1	816	678338506	457	71.43	105	38.6	22.98	30	0	172	486	353	457	1e-47	Utricularia_gibba	AP2|AP2	K03952	NDUFA8; NADH dehydrogenase (ubiquinone) 1 alpha subcomplex subunit 8;	00190 Oxidative phosphorylation ;	Energy metabolism;	Metabolism;
c40747_g1_i2	733	Kaladp0068s0096.2.p	683	49.68	157	64.26	22.99	79	0	208	678	1	157	6e-42	Kalanchoe_laxiflora	bHLH|bHLH	K12489	ACAP; Arf-GAP with coiled-coil, ANK repeat and PH domain-containing protein;	04144 Endocytosis ;	Transport and catabolism;	Cellular Processes;
c40749_g1_i1	883	Itr_sc000455.1_g00007.1	607	93.68	174	59.12	28.67	11	0	136	657	1	174	2e-112	Ipomoea_trifida	bZIP|bZIP	K04392	RAC1; Ras-related C3 botulinum toxin substrate 1;	04933 AGE-RAGE signaling pathway in diabetic complications ;04145 Phagosome ;	Endocrine and metabolic diseases;Transport and catabolism;	Human Diseases;Cellular Processes;
c40749_g1_i11	1373	Itr_sc000455.1_g00007.1	607	91.95	174	38.02	28.67	14	0	346	867	1	174	7e-109	Ipomoea_trifida	bZIP|bZIP	K04392	RAC1; Ras-related C3 botulinum toxin substrate 1;	04933 AGE-RAGE signaling pathway in diabetic complications ;04145 Phagosome ;	Endocrine and metabolic diseases;Transport and catabolism;	Human Diseases;Cellular Processes;
c40749_g1_i12	989	Itr_sc000455.1_g00007.1	607	93.41	167	50.66	27.51	11	0	266	766	1	167	1e-107	Ipomoea_trifida	bZIP|bZIP	K04392	RAC1; Ras-related C3 botulinum toxin substrate 1;	04933 AGE-RAGE signaling pathway in diabetic complications ;04145 Phagosome ;	Endocrine and metabolic diseases;Transport and catabolism;	Human Diseases;Cellular Processes;
c40749_g1_i2	1464	Itr_sc000455.1_g00007.1	607	93.41	167	34.22	27.51	11	0	741	1241	1	167	2e-105	Ipomoea_trifida	bZIP|bZIP	K04392	RAC1; Ras-related C3 botulinum toxin substrate 1;	04933 AGE-RAGE signaling pathway in diabetic complications ;04145 Phagosome ;	Endocrine and metabolic diseases;Transport and catabolism;	Human Diseases;Cellular Processes;
c40749_g1_i3	851	Itr_sc000455.1_g00007.1	607	91.71	181	63.81	29.82	15	0	172	714	1	181	7e-116	Ipomoea_trifida	bZIP|bZIP	K04392	RAC1; Ras-related C3 botulinum toxin substrate 1;	04933 AGE-RAGE signaling pathway in diabetic complications ;04145 Phagosome ;	Endocrine and metabolic diseases;Transport and catabolism;	Human Diseases;Cellular Processes;
c40749_g1_i4	758	Itr_sc000455.1_g00007.1	607	91.95	174	68.87	28.67	14	0	178	699	1	174	5e-112	Ipomoea_trifida	bZIP|bZIP	K04392	RAC1; Ras-related C3 botulinum toxin substrate 1;	04933 AGE-RAGE signaling pathway in diabetic complications ;04145 Phagosome ;	Endocrine and metabolic diseases;Transport and catabolism;	Human Diseases;Cellular Processes;
c40749_g1_i5	816	Itr_sc000455.1_g00007.1	607	93.1	174	63.97	28.67	12	0	136	657	1	174	2e-112	Ipomoea_trifida	bZIP|bZIP	K04392	RAC1; Ras-related C3 botulinum toxin substrate 1;	04933 AGE-RAGE signaling pathway in diabetic complications ;04145 Phagosome ;	Endocrine and metabolic diseases;Transport and catabolism;	Human Diseases;Cellular Processes;
c40749_g1_i6	1068	Itr_sc000455.1_g00007.1	607	93.68	174	48.88	28.67	11	0	178	699	1	174	1e-111	Ipomoea_trifida	bZIP|bZIP	K04392	RAC1; Ras-related C3 botulinum toxin substrate 1;	04933 AGE-RAGE signaling pathway in diabetic complications ;04145 Phagosome ;	Endocrine and metabolic diseases;Transport and catabolism;	Human Diseases;Cellular Processes;
c40749_g1_i7	919	Itr_sc000455.1_g00007.1	607	93.68	174	56.8	28.67	11	0	172	693	1	174	3e-112	Ipomoea_trifida	bZIP|bZIP	K04392	RAC1; Ras-related C3 botulinum toxin substrate 1;	04933 AGE-RAGE signaling pathway in diabetic complications ;04145 Phagosome ;	Endocrine and metabolic diseases;Transport and catabolism;	Human Diseases;Cellular Processes;
c40749_g1_i9	1353	Itr_sc000455.1_g00007.1	607	93.68	174	38.58	28.67	11	0	346	867	1	174	5e-110	Ipomoea_trifida	bZIP|bZIP	K04392	RAC1; Ras-related C3 botulinum toxin substrate 1;	04933 AGE-RAGE signaling pathway in diabetic complications ;04145 Phagosome ;	Endocrine and metabolic diseases;Transport and catabolism;	Human Diseases;Cellular Processes;
c40763_g1_i1	1446	Itr_sc000455.1_g00007.1	607	84.97	173	35.89	28.5	26	0	455	973	2	174	9e-98	Ipomoea_trifida	bZIP|bZIP	K04392	RAC1; Ras-related C3 botulinum toxin substrate 1;	04933 AGE-RAGE signaling pathway in diabetic complications ;04145 Phagosome ;	Endocrine and metabolic diseases;Transport and catabolism;	Human Diseases;Cellular Processes;
c40830_g1_i1	778	Achn226221	675	61.36	44	16.97	6.52	17	0	2	133	301	344	1e-09	Actinidia_chinensis	GATA|GATA	K01230	MAN1; mannosyl-oligosaccharide alpha-1,2-mannosidase [EC:3.2.1.113];	00510 N-Glycan biosynthesis ;04141 Protein processing in endoplasmic reticulum ;	Glycan biosynthesis and metabolism;Folding, sorting and degradation;	Metabolism;Genetic Information Processing;
c40835_g1_i1	1258	462962559	855	64.44	90	21.46	10.53	32	0	279	548	759	848	1e-30	Eragrostis_tef	bZIP|bZIP	K03873	TCEB2; transcription elongation factor B, polypeptide 2;	04120 Ubiquitin mediated proteolysis ;	Folding, sorting and degradation;	Genetic Information Processing;
c40845_g1_i1	620	AHYPO_019315-RA	707	69.54	197	95.32	27.86	60	0	2	592	366	562	1e-81	Amaranthus_hypochondriacus	bHLH|bHLH	K05391	CNGF; cyclic nucleotide gated channel, other eukaryote;	04626 Plant-pathogen interaction ;	Environmental adaptation;	Organismal Systems;
c40846_g3_i1	922	KZV28906.1	885	63.84	307	99.89	34.69	96	8	2	889	378	680	1e-108	Dorcoceras_hygrometricum	C2H2|C2H2	K12118	CRY1; cryptochrome 1;	04712 Circadian rhythm - plant ;	Environmental adaptation;	Organismal Systems;
c4085_g1_i1	638	Gh_D13G0036	1607	41.58	202	94.98	12.57	114	3	1	603	294	492	1e-40	Gossypium_hirsutum	ERF|ERF	K11420	EHMT; euchromatic histone-lysine N-methyltransferase [EC:2.1.1.43];	00310 Lysine degradation ;	Amino acid metabolism;	Metabolism;
c40859_g1_i1	1250	KHN21163.1	484	74.7	253	60.72	52.27	30	1	73	729	231	483	3e-113	Glycine_soja	NAC|NAC	K08515	VAMP7; vesicle-associated membrane protein 7;	04130 SNARE interactions in vesicular transport ;	Folding, sorting and degradation;	Genetic Information Processing;
c40860_g1_i1	930	WALNUT_00030998-RA	239	37.62	101	32.58	42.26	54	2	295	597	129	220	2e-06	Juglans_regia	NF-YB|NF-YB	K13993	HSP20; HSP20 family protein;	04141 Protein processing in endoplasmic reticulum ;	Folding, sorting and degradation;	Genetic Information Processing;
c40860_g1_i2	887	WALNUT_00030998-RA	239	36.63	101	34.16	42.26	55	2	316	618	129	220	5e-07	Juglans_regia	NF-YB|NF-YB	K13993	HSP20; HSP20 family protein;	04141 Protein processing in endoplasmic reticulum ;	Folding, sorting and degradation;	Genetic Information Processing;
c40882_g1_i1	1167	GSVIVT01010006001	321	47.8	341	87.66	100	115	11	145	1062	6	318	1e-83	Vitis_vinifera	MYB|MYB	K09422	MYBP; myb proto-oncogene protein, plant;	04626 Plant-pathogen interaction ;	Environmental adaptation;	Organismal Systems;
c40914_g1_i2	1191	Rsa1.0_00156.1_g00008.1	496	66.11	180	45.34	36.29	61	0	311	850	51	230	7e-83	Raphanus_sativus	C3H|C3H	K03259	EIF4E; translation initiation factor 4E;	03013 RNA transport ;	Translation;	Genetic Information Processing;
c40940_g1_i2	1206	Sopen02g015800.2	318	88.89	72	17.91	22.64	8	0	511	726	205	276	6e-36	Solanum_pennellii	TCP|TCP	K10579	UBE2M; ubiquitin-conjugating enzyme E2 M;	04120 Ubiquitin mediated proteolysis ;	Folding, sorting and degradation;	Genetic Information Processing;
c40940_g1_i3	969	Sopen02g015800.2	318	88.89	72	22.29	22.64	8	0	274	489	205	276	2e-36	Solanum_pennellii	TCP|TCP	K10579	UBE2M; ubiquitin-conjugating enzyme E2 M;	04120 Ubiquitin mediated proteolysis ;	Folding, sorting and degradation;	Genetic Information Processing;
c40940_g1_i5	1276	Sopen02g015800.2	318	88.89	72	16.93	22.64	8	0	581	796	205	276	1e-35	Solanum_pennellii	TCP|TCP	K10579	UBE2M; ubiquitin-conjugating enzyme E2 M;	04120 Ubiquitin mediated proteolysis ;	Folding, sorting and degradation;	Genetic Information Processing;
c40940_g1_i6	1011	Sopen02g015800.2	318	88.89	72	21.36	22.64	8	0	316	531	205	276	1e-36	Solanum_pennellii	TCP|TCP	K10579	UBE2M; ubiquitin-conjugating enzyme E2 M;	04120 Ubiquitin mediated proteolysis ;	Folding, sorting and degradation;	Genetic Information Processing;
c40942_g1_i1	782	MDP0000449389	417	47.09	206	79.03	49.4	100	3	2	595	213	417	4e-54	Malus_domestica	M-type_MADS|M-type_MADS	K00430	E1.11.1.7; peroxidase [EC:1.11.1.7];	00940 Phenylpropanoid biosynthesis ;	Biosynthesis of other secondary metabolites;	Metabolism;
c40942_g1_i2	842	MDP0000449389	417	47.09	206	73.4	49.4	100	3	2	595	213	417	1e-53	Malus_domestica	M-type_MADS|M-type_MADS	K00430	E1.11.1.7; peroxidase [EC:1.11.1.7];	00940 Phenylpropanoid biosynthesis ;	Biosynthesis of other secondary metabolites;	Metabolism;
c40953_g1_i1	998	676737644	869	65.25	141	42.38	16.23	48	1	220	642	730	869	4e-58	Sisymbrium_irio	MYB_related|MYB_related	K03016	RPB8; DNA-directed RNA polymerases I, II, and III subunit RPABC3;	03020 RNA polymerase ;00240 Pyrimidine metabolism ;00230 Purine metabolism ;	Transcription;Nucleotide metabolism;	Genetic Information Processing;Metabolism;
c40953_g1_i2	1028	676737644	869	65.25	141	41.15	16.23	48	1	220	642	730	869	5e-58	Sisymbrium_irio	MYB_related|MYB_related	K03016	RPB8; DNA-directed RNA polymerases I, II, and III subunit RPABC3;	03020 RNA polymerase ;00240 Pyrimidine metabolism ;00230 Purine metabolism ;	Transcription;Nucleotide metabolism;	Genetic Information Processing;Metabolism;
c41019_g2_i1	621	MDP0000437717	374	70.91	55	26.57	14.71	12	1	219	371	292	346	2e-17	Malus_domestica	MYB|MYB	K08336	ATG12; ubiquitin-like protein ATG12;	04140 Regulation of autophagy ;	Transport and catabolism;	Cellular Processes;
c41019_g2_i4	580	MDP0000437717	374	70.91	55	28.45	14.71	12	1	77	229	292	346	7e-18	Malus_domestica	MYB|MYB	K08336	ATG12; ubiquitin-like protein ATG12;	04140 Regulation of autophagy ;	Transport and catabolism;	Cellular Processes;
c41028_g1_i1	1041	MDP0000259867	709	32.34	167	48.13	23.55	88	2	255	755	1	142	5e-16	Malus_domestica	FAR1|FAR1	K13448	CML; calcium-binding protein CML;	04626 Plant-pathogen interaction ;	Environmental adaptation;	Organismal Systems;
c41028_g1_i2	1084	MDP0000259867	709	33.53	167	46.22	23.55	86	2	255	755	1	142	8e-16	Malus_domestica	FAR1|FAR1	K13448	CML; calcium-binding protein CML;	04626 Plant-pathogen interaction ;	Environmental adaptation;	Organismal Systems;
c41046_g1_i2	847	676780088	1215	54.96	131	46.4	10.78	48	3	14	373	1080	1210	5e-12	Sisymbrium_irio	M-type_MADS|M-type_MADS	K14398	CPSF6_7; cleavage and polyadenylation specificity factor subunit 6/7;	03015 mRNA surveillance pathway ;	Translation;	Genetic Information Processing;
c41078_g1_i1	815	GRMZM5G899865_P01	316	46.67	60	22.09	18.99	31	1	235	411	92	151	1e-07	Zea_mays	bHLH|bHLH	K14488	SAUR; SAUR family protein;	04075 Plant hormone signal transduction ;	Signal transduction;	Environmental Information Processing;
c41080_g1_i1	699	Rsa1.0_01836.1_g00008.1	754	60.42	144	61.8	19.1	57	0	102	533	371	514	1e-46	Raphanus_sativus	ERF|ERF	K12183	TSG101; ESCRT-I complex subunit TSG101;	04144 Endocytosis ;	Transport and catabolism;	Cellular Processes;
c41080_g1_i3	870	Rsa1.0_01836.1_g00008.1	754	60.84	143	49.31	18.97	56	0	148	576	381	523	9e-47	Raphanus_sativus	ERF|ERF	K12183	TSG101; ESCRT-I complex subunit TSG101;	04144 Endocytosis ;	Transport and catabolism;	Cellular Processes;
c41096_g1_i1	974	EMT28005	223	74.24	132	40.66	59.19	30	1	179	562	86	217	2e-62	Aegilops_tauschii	MYB_related|MYB_related	K06689	UBE2D; ubiquitin-conjugating enzyme E2 D [EC:2.3.2.23];	04120 Ubiquitin mediated proteolysis ;04141 Protein processing in endoplasmic reticulum ;	Folding, sorting and degradation;	Genetic Information Processing;
c41096_g1_i2	994	EMT28005	223	74.24	132	39.84	59.19	30	1	179	562	86	217	2e-62	Aegilops_tauschii	MYB_related|MYB_related	K06689	UBE2D; ubiquitin-conjugating enzyme E2 D [EC:2.3.2.23];	04120 Ubiquitin mediated proteolysis ;04141 Protein processing in endoplasmic reticulum ;	Folding, sorting and degradation;	Genetic Information Processing;
c41107_g1_i1	1640	Aradu.T9TSZ	775	77.46	426	77.93	54.97	70	3	118	1395	376	775	0	Arachis_duranensis	B3|B3	K15893	HPR1; hydroxypyruvate reductase 1;	01200 Carbon metabolism ;00630 Glyoxylate and dicarboxylate metabolism ;00260 Glycine, serine and threonine metabolism ;	Metabolism;Carbohydrate metabolism;Amino acid metabolism;	Metabolism;
c41128_g1_i1	938	Manes.01G259600.1.p	657	92.4	250	79.96	38.05	19	0	2	751	104	353	7e-167	Manihot_esculenta	MYB|MYB	K12614	DDX6; ATP-dependent RNA helicase DDX6/DHH1 [EC:3.6.4.13];	03018 RNA degradation ;	Folding, sorting and degradation;	Genetic Information Processing;
c41128_g1_i2	1007	Manes.01G259600.1.p	657	92.68	246	73.29	37.44	18	0	2	739	104	349	1e-164	Manihot_esculenta	MYB|MYB	K12614	DDX6; ATP-dependent RNA helicase DDX6/DHH1 [EC:3.6.4.13];	03018 RNA degradation ;	Folding, sorting and degradation;	Genetic Information Processing;
c41253_g1_i1	1235	Niben101Scf02581g01014.1	550	39.08	284	68.99	51.64	132	5	166	1002	240	487	1e-53	Nicotiana_benthamiana	MYB_related|MYB_related	K15095	E1.1.1.208; (+)-neomenthol dehydrogenase [EC:1.1.1.208];	00902 Monoterpenoid biosynthesis ;	Metabolism of terpenoids and polyketides;	Metabolism;
c41259_g1_i1	1793	Tp57577_TGAC_v2_mRNA38618	1803	36.17	94	15.73	5.21	57	2	1514	1789	1067	1159	4e-08	Trifolium_pratense	NAC|NAC	K00888	PI4KA; phosphatidylinositol 4-kinase A [EC:2.7.1.67];	04070 Phosphatidylinositol signaling system ;00562 Inositol phosphate metabolism ;	Signal transduction;Carbohydrate metabolism;	Environmental Information Processing;Metabolism;
c41277_g1_i1	1573	Vang03g11510.1	1775	60.59	477	90.97	26.87	169	4	137	1513	553	1028	1e-177	Vigna_angularis	Trihelix|Trihelix	K01051	E3.1.1.11; pectinesterase [EC:3.1.1.11];	00500 Starch and sucrose metabolism ;00040 Pentose and glucuronate interconversions ;	Carbohydrate metabolism;	Metabolism;
c41280_g2_i2	1711	GSBRNA2T00069970001	739	88.81	286	50.15	38.7	31	1	197	1051	313	598	2e-179	Brassica_napus	MYB_related|MYB_related	K03257	EIF4A; translation initiation factor 4A;	03013 RNA transport ;	Translation;	Genetic Information Processing;
c41281_g1_i1	1439	mrna13356.1-v1.0-hybrid	929	73.24	340	70.88	36.6	89	1	138	1151	243	582	5e-162	Fragaria_vesca	MIKC_MADS|MIKC_MADS	K00847	E2.7.1.4; fructokinase [EC:2.7.1.4];	00500 Starch and sucrose metabolism ;00520 Amino sugar and nucleotide sugar metabolism ;00051 Fructose and mannose metabolism ;	Carbohydrate metabolism;	Metabolism;
c41297_g1_i3	1142	MDP0000300402	602	61.54	156	40.98	25.91	59	1	345	812	433	587	1e-58	Malus_domestica	Trihelix|Trihelix	K07889	RAB5C; Ras-related protein Rab-5C;	04145 Phagosome ;04144 Endocytosis ;	Transport and catabolism;	Cellular Processes;
c41306_g1_i1	814	TRIUR3_23040-P1	1536	45.45	66	24.32	4.3	36	0	451	648	1470	1535	1e-08	Triticum_urartu	CAMTA|CAMTA	K00799	GST; glutathione S-transferase [EC:2.5.1.18];	00480 Glutathione metabolism ;	Metabolism of other amino acids;	Metabolism;
c41328_g1_i1	1447	KZV46603.1	808	77.78	72	14.93	8.91	16	0	641	856	1	72	2e-29	Dorcoceras_hygrometricum	GRAS|GRAS	K01115	PLD1_2; phospholipase D1/2 [EC:3.1.4.4];	00564 Glycerophospholipid metabolism ;04144 Endocytosis ;00565 Ether lipid metabolism ;	Lipid metabolism;Transport and catabolism;	Metabolism;Cellular Processes;
c41330_g1_i1	702	Csa04g009800.1	463	64.15	53	22.65	11.45	19	0	517	675	404	456	2e-13	Camelina_sativa	M-type_MADS|M-type_MADS	K14565	NOP58; nucleolar protein 58;	03008 Ribosome biogenesis in eukaryotes ;	Translation;	Genetic Information Processing;
c41330_g1_i2	349	Csa04g009800.1	463	67.92	53	45.56	11.45	16	1	167	322	404	456	6e-15	Camelina_sativa	M-type_MADS|M-type_MADS	K14565	NOP58; nucleolar protein 58;	03008 Ribosome biogenesis in eukaryotes ;	Translation;	Genetic Information Processing;
c41347_g1_i1	1610	Bradi3g42627.5.p	726	39.04	228	42.48	31.4	102	10	297	944	46	248	6e-26	Brachypodium_distachyon	ERF|ERF	K08909	LHCA3; light-harvesting complex I chlorophyll a/b binding protein 3;	00196 Photosynthesis - antenna proteins ;	Energy metabolism;	Metabolism;
c41353_g1_i1	996	GRMZM5G899865_P01	316	58.06	62	18.67	19.62	25	1	275	457	90	151	4e-12	Zea_mays	bHLH|bHLH	K14488	SAUR; SAUR family protein;	04075 Plant hormone signal transduction ;	Signal transduction;	Environmental Information Processing;
c41353_g1_i2	941	GRMZM5G899865_P01	316	47.19	89	28.37	28.16	45	2	202	462	71	159	2e-12	Zea_mays	bHLH|bHLH	K14488	SAUR; SAUR family protein;	04075 Plant hormone signal transduction ;	Signal transduction;	Environmental Information Processing;
c41366_g2_i1	3330	EPS67213.1	790	37.12	299	26.94	37.85	176	4	2317	3195	498	790	2e-52	Genlisea_aurea	NAC|NAC	K00430	E1.11.1.7; peroxidase [EC:1.11.1.7];	00940 Phenylpropanoid biosynthesis ;	Biosynthesis of other secondary metabolites;	Metabolism;
c41377_g1_i1	2110	LPERR05G16930.1	1100	37.91	488	69.38	44.36	270	16	165	1607	160	621	3e-87	Leersia_perrieri	MYB|MYB	K11420	EHMT; euchromatic histone-lysine N-methyltransferase [EC:2.1.1.43];	00310 Lysine degradation ;	Amino acid metabolism;	Metabolism;
c41380_g1_i1	1284	Sopen10g033340.1	398	60.57	246	57.48	61.81	93	3	158	892	152	394	3e-105	Solanum_pennellii	MYB|MYB	K01674	cah; carbonic anhydrase [EC:4.2.1.1];	00910 Nitrogen metabolism ;	Energy metabolism;	Metabolism;
c41383_g1_i1	883	Gh_D11G0862	116	85.37	41	13.93	35.34	6	0	154	276	22	62	2e-17	Gossypium_hirsutum	bHLH|bHLH	K07953	SAR1; GTP-binding protein SAR1 [EC:3.6.5.-];	04141 Protein processing in endoplasmic reticulum ;	Folding, sorting and degradation;	Genetic Information Processing;
c41383_g1_i2	863	Gh_D11G0862	116	85.37	41	14.25	35.34	6	0	154	276	22	62	1e-17	Gossypium_hirsutum	bHLH|bHLH	K07953	SAR1; GTP-binding protein SAR1 [EC:3.6.5.-];	04141 Protein processing in endoplasmic reticulum ;	Folding, sorting and degradation;	Genetic Information Processing;
c41386_g1_i1	3332	ORUFI07G12350.1	1282	54.39	410	36.91	31.98	174	3	1247	2458	459	861	4e-137	Oryza_rufipogon	MYB_related|MYB_related	K10875	RAD54L; DNA repair and recombination protein RAD54 and RAD54-like protein [EC:3.6.4.-];	03440 Homologous recombination ;	Replication and repair;	Genetic Information Processing;
c41425_g1_i1	1304	MDP0000319772	670	59.89	187	43.02	27.91	56	4	150	677	492	670	3e-54	Malus_domestica	MYB_related|MYB_related	K02701	psaN; photosystem I subunit PsaN;	00195 Photosynthesis ;	Energy metabolism;	Metabolism;
c41425_g1_i2	1283	MDP0000319772	670	59.89	187	43.73	27.91	56	4	150	677	492	670	3e-53	Malus_domestica	MYB_related|MYB_related	K02701	psaN; photosystem I subunit PsaN;	00195 Photosynthesis ;	Energy metabolism;	Metabolism;
c41428_g1_i2	1194	MDP0000449389	417	74.07	243	61.06	58.27	62	1	239	964	175	417	7e-120	Malus_domestica	M-type_MADS|M-type_MADS	K00430	E1.11.1.7; peroxidase [EC:1.11.1.7];	00940 Phenylpropanoid biosynthesis ;	Biosynthesis of other secondary metabolites;	Metabolism;
c41432_g1_i1	1424	FANhyb_rscf00000146.1.g00010.1	550	66.67	213	44.87	38.73	62	3	524	1141	340	550	2e-27	Fragaria_x	ananassa	K02935	RP-L7; large subunit ribosomal protein L7/L12;	03010 Ribosome ;	Translation;	Genetic Information Processing;
c41432_g1_i2	1020	FANhyb_rscf00000146.1.g00010.1	550	77.01	174	51.18	31.64	39	1	219	737	377	550	7e-40	Fragaria_x	ananassa	K02935	RP-L7; large subunit ribosomal protein L7/L12;	03010 Ribosome ;	Translation;	Genetic Information Processing;
c41450_g1_i2	850	OMERI03G21280.1	147	47.73	44	15.53	29.93	23	0	232	363	33	76	3e-08	Oryza_meridionalis	FAR1|FAR1	K02267	COX6B; cytochrome c oxidase subunit 6b;	00190 Oxidative phosphorylation ;	Energy metabolism;	Metabolism;
c41456_g2_i1	820	TRIUR3_01525-P1	528	96.26	107	39.15	20.27	4	0	163	483	1	107	2e-46	Triticum_urartu	C2H2|C2H2	K02155	ATPeV0C; V-type H+-transporting ATPase 16kDa proteolipid subunit;	04145 Phagosome ;00190 Oxidative phosphorylation ;	Transport and catabolism;Energy metabolism;	Cellular Processes;Metabolism;
c41456_g2_i2	845	TRIUR3_01525-P1	528	96.26	107	37.99	20.27	4	0	163	483	1	107	2e-46	Triticum_urartu	C2H2|C2H2	K02155	ATPeV0C; V-type H+-transporting ATPase 16kDa proteolipid subunit;	04145 Phagosome ;00190 Oxidative phosphorylation ;	Transport and catabolism;Energy metabolism;	Cellular Processes;Metabolism;
c41464_g1_i1	1023	cra_locus_5304_iso_1	242	66.17	201	58.94	83.06	53	6	158	760	49	234	7e-64	Catharanthus_roseus	ERF|ERF	K14516	ERF1; ethylene-responsive transcription factor 1;	04075 Plant hormone signal transduction ;04016 MAPK signaling pathway - plant;	Signal transduction;	Environmental Information Processing;
c41464_g2_i1	774	cra_locus_5304_iso_1	242	66.67	177	68.6	73.14	50	6	2	532	66	233	2e-60	Catharanthus_roseus	ERF|ERF	K14516	ERF1; ethylene-responsive transcription factor 1;	04075 Plant hormone signal transduction ;04016 MAPK signaling pathway - plant;	Signal transduction;	Environmental Information Processing;
c41464_g2_i2	1156	cra_locus_5304_iso_1	242	62.91	213	55.28	88.02	66	7	281	916	34	234	7e-61	Catharanthus_roseus	ERF|ERF	K14516	ERF1; ethylene-responsive transcription factor 1;	04075 Plant hormone signal transduction ;04016 MAPK signaling pathway - plant;	Signal transduction;	Environmental Information Processing;
c41484_g1_i1	1106	mrna16933.1-v1.0-hybrid	442	50.96	157	42.59	35.52	74	2	381	845	283	438	5e-48	Fragaria_vesca	M-type_MADS|M-type_MADS	K01602	rbcS; ribulose-bisphosphate carboxylase small chain [EC:4.1.1.39];	00710 Carbon fixation in photosynthetic organisms ;01200 Carbon metabolism ;00630 Glyoxylate and dicarboxylate metabolism ;	Energy metabolism;Metabolism;Carbohydrate metabolism;	Metabolism;
c41500_g1_i1	892	CCG001517.1	559	81.96	194	65.25	34.7	35	0	33	614	349	542	2e-110	Populus_euphratica	bHLH|bHLH	K07904	RAB11A; Ras-related protein Rab-11A;	04144 Endocytosis ;	Transport and catabolism;	Cellular Processes;
c41500_g1_i3	796	CCG001517.1	559	81.96	194	73.12	34.7	35	0	33	614	349	542	2e-111	Populus_euphratica	bHLH|bHLH	K07904	RAB11A; Ras-related protein Rab-11A;	04144 Endocytosis ;	Transport and catabolism;	Cellular Processes;
c41543_g1_i1	848	Araip.DW8GW	300	80	75	26.53	25	15	0	250	474	146	220	5e-34	Arachis_ipaensis	M-type_MADS|M-type_MADS	K02952	RP-S13; small subunit ribosomal protein S13;	03010 Ribosome ;	Translation;	Genetic Information Processing;
c41549_g1_i1	852	mrna10333.1-v1.0-hybrid	487	62.04	137	48.24	28.13	52	0	154	564	348	484	4e-56	Fragaria_vesca	TCP|TCP	K11599	POMP; proteasome maturation protein;	03050 Proteasome ;	Folding, sorting and degradation;	Genetic Information Processing;
c41558_g1_i1	992	Lus10012250	383	75	72	21.77	18.8	18	0	379	594	40	111	9e-29	Linum_usitatissimum	WOX|WOX	K10802	HMGB1; high mobility group protein B1;	03410 Base excision repair ;	Replication and repair;	Genetic Information Processing;
c41558_g1_i2	935	Lus10012250	383	60.19	108	34.65	28.2	41	1	216	533	1	108	4e-30	Linum_usitatissimum	WOX|WOX	K10802	HMGB1; high mobility group protein B1;	03410 Base excision repair ;	Replication and repair;	Genetic Information Processing;
c41561_g1_i1	727	Achn102611	1219	70.31	64	26.41	5.25	19	0	237	428	117	180	2e-23	Actinidia_chinensis	CAMTA|CAMTA	K03105	SRP19; signal recognition particle subunit SRP19;	03060 Protein export ;	Folding, sorting and degradation;	Genetic Information Processing;
c41563_g1_i1	998	mrna26696.1-v1.0-hybrid	474	38.79	116	34.87	24.47	58	1	398	745	27	129	3e-13	Fragaria_vesca	bHLH|bHLH	K02893	RP-L23Ae; large subunit ribosomal protein L23Ae;	03010 Ribosome ;	Translation;	Genetic Information Processing;
c41573_g1_i1	1168	DCAR_010766	522	30.43	161	41.35	30.84	107	2	463	933	1	160	2e-16	Daucus_carota	bHLH|bHLH	K12602	WDR61; WD repeat-containing protein 61;	03018 RNA degradation ;	Folding, sorting and degradation;	Genetic Information Processing;
c41575_g1_i1	1702	676709864	1483	35.79	299	52.7	20.16	185	3	401	1282	421	717	1e-51	Sisymbrium_irio	STAT|STAT	K05278	FLS; flavonol synthase [EC:1.14.11.23];	00941 Flavonoid biosynthesis ;	Biosynthesis of other secondary metabolites;	Metabolism;
c41575_g1_i3	1280	676709864	1483	45.69	116	27.19	7.82	62	1	516	860	602	717	2e-27	Sisymbrium_irio	STAT|STAT	K05278	FLS; flavonol synthase [EC:1.14.11.23];	00941 Flavonoid biosynthesis ;	Biosynthesis of other secondary metabolites;	Metabolism;
c41601_g1_i1	1886	MDP0000284588	945	76.55	499	79.37	52.8	105	3	153	1622	450	945	0	Malus_domestica	GeBP|GeBP	K01580	E4.1.1.15; glutamate decarboxylase [EC:4.1.1.15];	00430 Taurine and hypotaurine metabolism ;00410 beta-Alanine metabolism ;00250 Alanine, aspartate and glutamate metabolism ;00650 Butanoate metabolism ;	Metabolism of other amino acids;Amino acid metabolism;Carbohydrate metabolism;	Metabolism;
c41619_g1_i2	930	WALNUT_00030998-RA	239	44.55	101	32.58	42.26	54	1	298	600	123	221	9e-12	Juglans_regia	NF-YB|NF-YB	K13993	HSP20; HSP20 family protein;	04141 Protein processing in endoplasmic reticulum ;	Folding, sorting and degradation;	Genetic Information Processing;
c41622_g1_i2	995	Achn386081	1429	89.94	159	47.94	11.13	15	1	156	629	1271	1429	8e-80	Actinidia_chinensis	Dof|Dof	K02964	RP-S18e; small subunit ribosomal protein S18e;	03010 Ribosome ;	Translation;	Genetic Information Processing;
c41627_g1_i1	705	RrC1223_p2	420	87.29	118	50.21	28.1	15	0	69	422	1	118	6e-66	Raphanus_raphanistrum	bHLH|bHLH	K02151	ATPeV1F; V-type H+-transporting ATPase subunit F;	04145 Phagosome ;00190 Oxidative phosphorylation ;	Transport and catabolism;Energy metabolism;	Cellular Processes;Metabolism;
c41628_g1_i4	1564	OPUNC05G25400.1	981	42.66	293	56.2	29.87	158	4	366	1241	378	661	2e-64	Oryza_punctata	MYB_related|MYB_related	K13436	PTI1; pto-interacting protein 1 [EC:2.7.11.1];	04626 Plant-pathogen interaction ;	Environmental adaptation;	Organismal Systems;
c41640_g1_i1	603	TRIUR3_23792-P1	1475	74.36	39	19.4	2.64	10	0	86	202	1076	1114	7e-11	Triticum_urartu	CAMTA|CAMTA	K02875	RP-L14e; large subunit ribosomal protein L14e;	03010 Ribosome ;	Translation;	Genetic Information Processing;
c41640_g1_i3	934	TRIUR3_23792-P1	1475	74.36	39	12.53	2.64	10	0	306	422	1076	1114	2e-10	Triticum_urartu	CAMTA|CAMTA	K02875	RP-L14e; large subunit ribosomal protein L14e;	03010 Ribosome ;	Translation;	Genetic Information Processing;
c41640_g2_i1	706	TRIUR3_23792-P1	1475	74.36	39	16.57	2.64	10	0	74	190	1076	1114	6e-11	Triticum_urartu	CAMTA|CAMTA	K02875	RP-L14e; large subunit ribosomal protein L14e;	03010 Ribosome ;	Translation;	Genetic Information Processing;
c41682_g1_i1	1121	EPS67213.1	790	44.55	303	81.09	38.35	163	4	107	1015	488	785	3e-71	Genlisea_aurea	NAC|NAC	K00430	E1.11.1.7; peroxidase [EC:1.11.1.7];	00940 Phenylpropanoid biosynthesis ;	Biosynthesis of other secondary metabolites;	Metabolism;
c41686_g1_i1	1407	KN539001.1_FGP003	544	38.94	113	24.09	20.77	67	1	2	340	353	463	4e-22	Oryza_longistaminata	NAC|NAC	K07374	TUBA; tubulin alpha;	04145 Phagosome ;	Transport and catabolism;	Cellular Processes;
c41710_g1_i1	1115	evm_27.model.AmTr_v1.0_scaffold00155.59	607	84.35	115	30.94	18.95	18	0	638	982	457	571	1e-60	Amborella_trichopoda	GATA|GATA	K02951	RP-S12e; small subunit ribosomal protein S12e;	03010 Ribosome ;	Translation;	Genetic Information Processing;
c41710_g1_i3	672	evm_27.model.AmTr_v1.0_scaffold00155.59	607	84.35	115	51.34	18.95	18	0	195	539	457	571	8e-63	Amborella_trichopoda	GATA|GATA	K02951	RP-S12e; small subunit ribosomal protein S12e;	03010 Ribosome ;	Translation;	Genetic Information Processing;
c41710_g1_i4	959	evm_27.model.AmTr_v1.0_scaffold00155.59	607	84.35	115	35.97	18.95	18	0	321	665	457	571	2e-62	Amborella_trichopoda	GATA|GATA	K02951	RP-S12e; small subunit ribosomal protein S12e;	03010 Ribosome ;	Translation;	Genetic Information Processing;
c41715_g1_i1	846	676737644	869	42.96	142	50.35	16.34	78	1	217	642	731	869	3e-29	Sisymbrium_irio	MYB_related|MYB_related	K03016	RPB8; DNA-directed RNA polymerases I, II, and III subunit RPABC3;	03020 RNA polymerase ;00240 Pyrimidine metabolism ;00230 Purine metabolism ;	Transcription;Nucleotide metabolism;	Genetic Information Processing;Metabolism;
c41724_g2_i1	900	EPS67213.1	790	38.87	265	88.33	33.54	159	2	2	787	525	789	7e-55	Genlisea_aurea	NAC|NAC	K00430	E1.11.1.7; peroxidase [EC:1.11.1.7];	00940 Phenylpropanoid biosynthesis ;	Biosynthesis of other secondary metabolites;	Metabolism;
c41735_g2_i2	933	Cotton_A_09239_BGI-A2_v1.0	180	47.89	142	45.66	78.89	74	0	197	622	32	173	2e-36	Gossypium_arboreum	HB-other|HB-other	K02183	CALM; calmodulin;	04070 Phosphatidylinositol signaling system ;04626 Plant-pathogen interaction ;	Signal transduction;Environmental adaptation;	Environmental Information Processing;Organismal Systems;
c41749_g1_i1	941	MDP0000271624	409	40.41	146	46.55	35.7	73	3	99	521	1	137	3e-24	Malus_domestica	Dof|Dof	K13448	CML; calcium-binding protein CML;	04626 Plant-pathogen interaction ;	Environmental adaptation;	Organismal Systems;
c41749_g1_i2	883	MDP0000282021	452	74.19	62	21.06	13.72	16	0	99	284	1	62	2e-29	Malus_domestica	Dof|Dof	K13448	CML; calcium-binding protein CML;	04626 Plant-pathogen interaction ;	Environmental adaptation;	Organismal Systems;
c41755_g1_i1	913	Gorai.003G023300.2	169	74.56	169	55.53	100	43	0	130	636	1	169	2e-83	Gossypium_raimondii	HB-other|HB-other	K13448	CML; calcium-binding protein CML;	04626 Plant-pathogen interaction ;	Environmental adaptation;	Organismal Systems;
c41755_g1_i2	878	Gorai.003G023300.2	169	73.96	169	57.74	100	44	0	81	587	1	169	1e-82	Gossypium_raimondii	HB-other|HB-other	K13448	CML; calcium-binding protein CML;	04626 Plant-pathogen interaction ;	Environmental adaptation;	Organismal Systems;
c41786_g1_i2	1299	KN539106.1_FGP020	764	48.13	268	61.89	35.08	126	3	109	876	7	273	4e-68	Oryza_longistaminata	FAR1|FAR1	K10744	RNASEH2B; ribonuclease H2 subunit B;	03030 DNA replication ;	Replication and repair;	Genetic Information Processing;
c41794_g1_i1	705	Zpz_sc04830.1.g00020.1.sm.mk	272	80.65	93	39.57	34.19	18	0	167	445	1	93	1e-48	Zoysia_pacifica	NF-YA|NF-YA	K02933	RP-L6; large subunit ribosomal protein L6;	03010 Ribosome ;	Translation;	Genetic Information Processing;
c41811_g1_i1	1027	EMT28005	223	41.28	109	31.84	48.88	60	1	341	655	100	208	5e-20	Aegilops_tauschii	MYB_related|MYB_related	K06688	UBE2C; ubiquitin-conjugating enzyme E2 C [EC:2.3.2.23];	04120 Ubiquitin mediated proteolysis ;	Folding, sorting and degradation;	Genetic Information Processing;
c41811_g1_i2	928	EMT28005	223	41.67	108	34.91	48.43	59	1	249	560	100	207	3e-20	Aegilops_tauschii	MYB_related|MYB_related	K06688	UBE2C; ubiquitin-conjugating enzyme E2 C [EC:2.3.2.23];	04120 Ubiquitin mediated proteolysis ;	Folding, sorting and degradation;	Genetic Information Processing;
c41850_g1_i1	1011	Lus10031505	981	49.82	281	83.38	28.64	135	2	3	845	595	869	8e-90	Linum_usitatissimum	NF-YA|NF-YA	K00454	LOX2S; lipoxygenase [EC:1.13.11.12];	00592 alpha-Linolenic acid metabolism ;00591 Linoleic acid metabolism ;	Lipid metabolism;	Metabolism;
c41855_g2_i1	1331	TRIUR3_18522-P1	402	32.2	205	46.21	51	103	9	476	1069	67	242	4e-09	Triticum_urartu	ERF|ERF	K00799	GST; glutathione S-transferase [EC:2.5.1.18];	00480 Glutathione metabolism ;	Metabolism of other amino acids;	Metabolism;
c41857_g1_i1	1489	Bradi3g42627.5.p	726	45.73	199	40.09	27.41	87	7	654	1205	56	248	2e-34	Brachypodium_distachyon	ERF|ERF	K08907	LHCA1; light-harvesting complex I chlorophyll a/b binding protein 1;	00196 Photosynthesis - antenna proteins ;	Energy metabolism;	Metabolism;
c41864_g1_i1	705	Gh_D02G0276	1821	97.78	45	19.15	2.47	1	0	66	200	1656	1700	9e-24	Gossypium_hirsutum	GRAS|GRAS	K02922	RP-L37e; large subunit ribosomal protein L37e;	03010 Ribosome ;	Translation;	Genetic Information Processing;
c41864_g1_i2	650	Gh_D02G0276	1821	91.84	49	22.62	2.69	4	0	106	252	1652	1700	7e-24	Gossypium_hirsutum	GRAS|GRAS	K02922	RP-L37e; large subunit ribosomal protein L37e;	03010 Ribosome ;	Translation;	Genetic Information Processing;
c41864_g1_i3	659	Gh_D02G0276	1821	97.78	45	20.49	2.47	1	0	66	200	1656	1700	7e-24	Gossypium_hirsutum	GRAS|GRAS	K02922	RP-L37e; large subunit ribosomal protein L37e;	03010 Ribosome ;	Translation;	Genetic Information Processing;
c41865_g1_i1	775	Thecc1EG001212t1	362	74.46	184	71.23	50.83	47	0	2	553	179	362	7e-97	Theobroma_cacao	bZIP|bZIP	K14431	TGA; transcription factor TGA;	04075 Plant hormone signal transduction ;	Signal transduction;	Environmental Information Processing;
c41865_g2_i1	661	GSVIVT01022200001	349	74.16	178	80.79	51	46	0	2	535	166	343	2e-83	Vitis_vinifera	bZIP|bZIP	K14431	TGA; transcription factor TGA;	04075 Plant hormone signal transduction ;	Signal transduction;	Environmental Information Processing;
c41867_g2_i1	715	PH01000086G0580	913	71.69	166	69.65	18.18	19	1	14	511	312	449	7e-74	Phyllostachys_heterocycla	C2H2|C2H2	K04646	CLTC; clathrin heavy chain;	04144 Endocytosis ;	Transport and catabolism;	Cellular Processes;
c41878_g1_i1	741	Achn023491	244	81.25	48	19.43	19.67	9	0	37	180	1	48	1e-18	Actinidia_chinensis	ERF|ERF	K02961	RP-S17; small subunit ribosomal protein S17;	03010 Ribosome ;	Translation;	Genetic Information Processing;
c41906_g1_i1	1414	MDP0000320566	618	36.16	318	67.47	51.46	176	7	324	1229	154	460	6e-51	Malus_domestica	NAC|NAC	K01051	E3.1.1.11; pectinesterase [EC:3.1.1.11];	00500 Starch and sucrose metabolism ;00040 Pentose and glucuronate interconversions ;	Carbohydrate metabolism;	Metabolism;
c41909_g1_i1	613	RrC831_p3	313	93.69	111	54.32	35.46	7	0	212	544	203	313	3e-66	Raphanus_raphanistrum	NAC|NAC	K02969	RP-S20e; small subunit ribosomal protein S20e;	03010 Ribosome ;	Translation;	Genetic Information Processing;
c41937_g1_i1	1047	Tp57577_TGAC_v2_mRNA17191	460	68.97	261	74.79	56.74	77	4	114	890	4	262	4e-122	Trifolium_pratense	ZF-HD|ZF-HD	K15777	DOPA; 4,5-DOPA dioxygenase extradiol [EC:1.13.11.-];	00965 Betalain biosynthesis;	Biosynthesis of other secondary metabolites;	Metabolism;
c41953_g1_i1	840	GRMZM2G546369_P01	517	50	58	20.71	11.22	29	0	12	185	151	208	1e-11	Zea_mays	MYB_related|MYB_related	K14505	CYCD3; cyclin D3, plant;	04075 Plant hormone signal transduction ;	Signal transduction;	Environmental Information Processing;
c41954_g1_i1	752	678360908	2485	97.78	90	35.9	3.62	2	0	185	454	2395	2484	6e-52	Utricularia_gibba	B3|B3	K02921	RP-L37Ae; large subunit ribosomal protein L37Ae;	03010 Ribosome ;	Translation;	Genetic Information Processing;
c41954_g1_i2	582	678360908	2485	97.8	91	46.91	3.66	2	0	60	332	2395	2485	2e-53	Utricularia_gibba	B3|B3	K02921	RP-L37Ae; large subunit ribosomal protein L37Ae;	03010 Ribosome ;	Translation;	Genetic Information Processing;
c41954_g1_i3	627	678360908	2485	97.78	90	43.06	3.62	2	0	60	329	2395	2484	9e-53	Utricularia_gibba	B3|B3	K02921	RP-L37Ae; large subunit ribosomal protein L37Ae;	03010 Ribosome ;	Translation;	Genetic Information Processing;
c41954_g1_i4	503	678360908	2485	97.78	90	53.68	3.62	2	0	185	454	2395	2484	1e-53	Utricularia_gibba	B3|B3	K02921	RP-L37Ae; large subunit ribosomal protein L37Ae;	03010 Ribosome ;	Translation;	Genetic Information Processing;
c41967_g2_i5	926	Lus10023829	381	42.94	163	52.81	42.78	86	3	87	575	179	334	2e-34	Linum_usitatissimum	bHLH|bHLH	K07897	RAB7A; Ras-related protein Rab-7A;	04145 Phagosome ;04144 Endocytosis ;	Transport and catabolism;	Cellular Processes;
c41971_g2_i1	1046	Cotton_A_11755_BGI-A2_v1.0	309	52.07	242	69.41	78.32	110	3	106	822	24	262	1e-70	Gossypium_arboreum	MYB|MYB	K09422	MYBP; myb proto-oncogene protein, plant;	04626 Plant-pathogen interaction ;	Environmental adaptation;	Organismal Systems;
c41973_g1_i1	1056	WALNUT_00030998-RA	239	57.39	115	32.67	48.12	45	2	409	741	106	220	1e-20	Juglans_regia	NF-YB|NF-YB	K13993	HSP20; HSP20 family protein;	04141 Protein processing in endoplasmic reticulum ;	Folding, sorting and degradation;	Genetic Information Processing;
c42009_g1_i1	1073	GSVIVT01013228001	277	62.5	88	24.6	31.77	33	0	501	764	9	96	3e-21	Vitis_vinifera	MYB_related|MYB_related	K10840	CETN2; centrin-2;	03420 Nucleotide excision repair ;	Replication and repair;	Genetic Information Processing;
c42026_g2_i2	981	Rsa1.0_00205.1_g00042.1	280	43.21	162	49.54	57.86	34	5	310	726	150	276	1e-28	Raphanus_sativus	NAC|NAC	K01759	GLO1; lactoylglutathione lyase [EC:4.4.1.5];	00620 Pyruvate metabolism ;	Carbohydrate metabolism;	Metabolism;
c42070_g1_i1	1433	PSME_00041800-RA	485	37.39	115	24.08	23.71	69	1	466	810	372	483	2e-15	Pseudotsuga_menziesii	C3H|C3H	K01054	MGLL; acylglycerol lipase [EC:3.1.1.23];	00561 Glycerolipid metabolism ;	Lipid metabolism;	Metabolism;
c42085_g1_i1	1329	676747494	1359	63.64	220	49.66	16.19	58	4	337	939	1141	1357	1e-75	Sisymbrium_irio	bHLH|bHLH	K03639	MOCS1; cyclic pyranopterin phosphate synthase [EC:4.1.99.18];	00790 Folate biosynthesis ;04122 Sulfur relay system ;	Metabolism of cofactors and vitamins;Folding, sorting and degradation;	Metabolism;Genetic Information Processing;
c42085_g1_i2	1259	676747494	1359	63.64	220	52.42	16.19	58	4	267	869	1141	1357	4e-76	Sisymbrium_irio	bHLH|bHLH	K03639	MOCS1; cyclic pyranopterin phosphate synthase [EC:4.1.99.18];	00790 Folate biosynthesis ;04122 Sulfur relay system ;	Metabolism of cofactors and vitamins;Folding, sorting and degradation;	Metabolism;Genetic Information Processing;
c42085_g1_i3	815	676747494	1359	62.13	235	86.5	17.29	70	5	6	656	1124	1357	1e-78	Sisymbrium_irio	bHLH|bHLH	K03639	MOCS1; cyclic pyranopterin phosphate synthase [EC:4.1.99.18];	00790 Folate biosynthesis ;04122 Sulfur relay system ;	Metabolism of cofactors and vitamins;Folding, sorting and degradation;	Metabolism;Genetic Information Processing;
c42085_g1_i5	1163	676747494	1359	63.64	220	56.75	16.19	58	4	137	739	1141	1357	1e-76	Sisymbrium_irio	bHLH|bHLH	K03639	MOCS1; cyclic pyranopterin phosphate synthase [EC:4.1.99.18];	00790 Folate biosynthesis ;04122 Sulfur relay system ;	Metabolism of cofactors and vitamins;Folding, sorting and degradation;	Metabolism;Genetic Information Processing;
c42146_g1_i1	1070	MDP0000247912	1134	34.73	262	73.46	23.1	146	8	14	757	14	264	4e-30	Malus_domestica	bHLH|bHLH	K00059	fabG; 3-oxoacyl-[acyl-carrier protein] reductase [EC:1.1.1.100];	01212 Fatty acid metabolism ;00061 Fatty acid biosynthesis ;00780 Biotin metabolism ;01040 Biosynthesis of unsaturated fatty acids ;	Metabolism;Lipid metabolism;Metabolism of cofactors and vitamins;	Metabolism;
c42154_g1_i1	1043	XP_010538837.1	636	30	80	23.01	12.58	55	1	610	846	520	599	3e-07	Tarenaya_hassleriana	ARF|ARF	K14484	IAA; auxin-responsive protein IAA;	04075 Plant hormone signal transduction ;	Signal transduction;	Environmental Information Processing;
c42181_g1_i1	1162	Zmw_sc00532.1.g00310.1	753	33.54	319	82.36	42.36	151	15	237	1130	474	752	1e-34	Zoysia_matrella	C2H2|C2H2	K18134	EOGT; protein O-GlcNAc transferase [EC:2.4.1.255];	00514 Other types of O-glycan biosynthesis ;	Glycan biosynthesis and metabolism;	Metabolism;
c42200_g3_i1	795	KZV15421.1	431	58.18	55	20.75	12.76	23	0	396	560	374	428	3e-12	Dorcoceras_hygrometricum	bHLH|bHLH	K03955	NDUFAB1; NADH dehydrogenase (ubiquinone) 1 alpha/beta subcomplex 1;	00190 Oxidative phosphorylation ;	Energy metabolism;	Metabolism;
c42200_g3_i2	693	KZV15421.1	431	50	70	30.3	16.24	35	0	377	586	359	428	7e-13	Dorcoceras_hygrometricum	bHLH|bHLH	K03955	NDUFAB1; NADH dehydrogenase (ubiquinone) 1 alpha/beta subcomplex 1;	00190 Oxidative phosphorylation ;	Energy metabolism;	Metabolism;
c42201_g1_i1	1276	XP_009605566.1	382	40.69	290	68.18	75.92	167	3	130	999	96	380	2e-59	Nicotiana_tomentosiformis	LBD|LBD	K10684	UBLE1A; ubiquitin-like 1-activating enzyme E1 A [EC:6.2.1.45];	04120 Ubiquitin mediated proteolysis ;	Folding, sorting and degradation;	Genetic Information Processing;
c42227_g2_i1	792	MDP0000258655	258	90	130	49.24	50.39	13	0	117	506	118	247	5e-68	Malus_domestica	GRAS|GRAS	K00940	ndk; nucleoside-diphosphate kinase [EC:2.7.4.6];	00230 Purine metabolism ;00240 Pyrimidine metabolism ;	Nucleotide metabolism;	Metabolism;
c42235_g3_i1	1228	KZV15421.1	431	56.36	55	13.44	12.76	24	0	290	454	374	428	1e-11	Dorcoceras_hygrometricum	bHLH|bHLH	K03955	NDUFAB1; NADH dehydrogenase (ubiquinone) 1 alpha/beta subcomplex 1;	00190 Oxidative phosphorylation ;	Energy metabolism;	Metabolism;
c42241_g1_i2	409	FANhyb_rscf00000233.1.g00002.1	796	56.52	138	100	17.34	57	3	408	1	643	779	2e-33	Fragaria_x	ananassa	K09490	HSPA5; heat shock 70kDa protein 5;	03060 Protein export ;04141 Protein processing in endoplasmic reticulum ;	Folding, sorting and degradation;	Genetic Information Processing;
c42244_g1_i1	868	OGLUM05G28390.1	556	81.47	232	80.18	41.73	28	2	173	868	86	302	2e-112	Oryza_glumaepatula	HB-other|HB-other	K20538	MPK8; mitogen-activated protein kinase 8 [EC:2.7.11.24];	04016 MAPK signaling pathway - plant;	Signal transduction;	Environmental Information Processing;
c42247_g1_i2	1284	DCAR_005590	638	89.04	146	34.11	22.88	16	0	163	600	481	626	1e-87	Daucus_carota	B3|B3	K03115	CSNK2B; casein kinase II subunit beta;	03008 Ribosome biogenesis in eukaryotes ;04712 Circadian rhythm - plant ;	Translation;Environmental adaptation;	Genetic Information Processing;Organismal Systems;
c42247_g1_i3	1130	DCAR_005590	638	89.04	146	38.76	22.88	16	0	163	600	481	626	3e-88	Daucus_carota	B3|B3	K03115	CSNK2B; casein kinase II subunit beta;	03008 Ribosome biogenesis in eukaryotes ;04712 Circadian rhythm - plant ;	Translation;Environmental adaptation;	Genetic Information Processing;Organismal Systems;
c42247_g1_i4	1383	DCAR_005590	638	89.04	146	31.67	22.88	16	0	262	699	481	626	6e-87	Daucus_carota	B3|B3	K03115	CSNK2B; casein kinase II subunit beta;	03008 Ribosome biogenesis in eukaryotes ;04712 Circadian rhythm - plant ;	Translation;Environmental adaptation;	Genetic Information Processing;Organismal Systems;
c42247_g1_i6	1469	DCAR_005590	638	89.73	146	29.82	22.88	15	0	348	785	481	626	2e-87	Daucus_carota	B3|B3	K03115	CSNK2B; casein kinase II subunit beta;	03008 Ribosome biogenesis in eukaryotes ;04712 Circadian rhythm - plant ;	Translation;Environmental adaptation;	Genetic Information Processing;Organismal Systems;
c42247_g2_i2	1384	MDP0000176747	869	77.73	256	55.49	29.46	57	0	217	984	51	306	3e-138	Malus_domestica	bZIP|bZIP	K01695	trpA; tryptophan synthase alpha chain [EC:4.2.1.20];	00400 Phenylalanine, tyrosine and tryptophan biosynthesis ;01230 Biosynthesis of amino acids ;00260 Glycine, serine and threonine metabolism ;	Amino acid metabolism;Metabolism;	Metabolism;
c42247_g2_i3	1894	MDP0000176747	869	78.1	242	38.33	27.85	53	0	769	1494	65	306	6e-127	Malus_domestica	bZIP|bZIP	K01695	trpA; tryptophan synthase alpha chain [EC:4.2.1.20];	00400 Phenylalanine, tyrosine and tryptophan biosynthesis ;01230 Biosynthesis of amino acids ;00260 Glycine, serine and threonine metabolism ;	Amino acid metabolism;Metabolism;	Metabolism;
c42247_g2_i4	1955	MDP0000176747	869	78.1	242	37.14	27.85	53	0	830	1555	65	306	1e-126	Malus_domestica	bZIP|bZIP	K01695	trpA; tryptophan synthase alpha chain [EC:4.2.1.20];	00400 Phenylalanine, tyrosine and tryptophan biosynthesis ;01230 Biosynthesis of amino acids ;00260 Glycine, serine and threonine metabolism ;	Amino acid metabolism;Metabolism;	Metabolism;
c42254_g1_i2	1513	Achn144111	569	79.93	304	60.28	53.43	61	0	325	1236	266	569	0	Actinidia_chinensis	bHLH|bHLH	K04382	PPP2C; serine/threonine-protein phosphatase 2A catalytic subunit [EC:3.1.3.16];	03015 mRNA surveillance pathway ;	Translation;	Genetic Information Processing;
c42279_g1_i1	977	Zpz_sc04830.1.g00020.1.sm.mk	272	40.45	89	27.33	32.72	51	1	488	748	5	93	2e-14	Zoysia_pacifica	NF-YA|NF-YA	K02933	RP-L6; large subunit ribosomal protein L6;	03010 Ribosome ;	Translation;	Genetic Information Processing;
c42303_g1_i1	968	Pbr004711.1	173	54.69	128	39.67	73.99	49	2	277	657	47	166	2e-39	Pyrus_bretschneideri	NAC|NAC	K02437	gcvH; glycine cleavage system H protein;	00630 Glyoxylate and dicarboxylate metabolism ;00260 Glycine, serine and threonine metabolism ;	Carbohydrate metabolism;Amino acid metabolism;	Metabolism;
c42310_g1_i1	1556	Zmw_sc00723.1.g00290.1	662	37.97	79	15.23	11.93	45	1	831	1055	553	631	1e-07	Zoysia_matrella	MYB_related|MYB_related	K14376	PAP; poly(A) polymerase [EC:2.7.7.19];	03015 mRNA surveillance pathway ;	Translation;	Genetic Information Processing;
c42310_g1_i3	1152	Zmw_sc00723.1.g00290.1	662	35.37	82	21.35	12.39	49	1	418	651	550	631	9e-07	Zoysia_matrella	MYB_related|MYB_related	K14376	PAP; poly(A) polymerase [EC:2.7.7.19];	03015 mRNA surveillance pathway ;	Translation;	Genetic Information Processing;
c42318_g2_i1	1681	mrna31843.1-v1.0-hybrid	760	50.22	458	81.74	60.26	216	7	122	1483	307	756	7e-147	Fragaria_vesca	WRKY|WRKY	K01179	E3.2.1.4; endoglucanase [EC:3.2.1.4];	00500 Starch and sucrose metabolism ;	Carbohydrate metabolism;	Metabolism;
c42333_g1_i1	981	Itr_sc000159.1_g00028.1	958	39.39	198	60.55	20.67	114	1	133	708	738	935	3e-45	Ipomoea_trifida	MIKC_MADS|MIKC_MADS	K13648	GAUT; alpha-1,4-galacturonosyltransferase [EC:2.4.1.43];	00500 Starch and sucrose metabolism ;00520 Amino sugar and nucleotide sugar metabolism ;	Carbohydrate metabolism;	Metabolism;
c42369_g1_i1	1212	KHN09737.1	512	81.57	255	63.12	49.8	47	0	241	1005	253	507	7e-155	Glycine_soja	TALE|TALE	K12451	UER1; 3,5-epimerase/4-reductase [EC:5.1.3.- 1.1.1.-];	00520 Amino sugar and nucleotide sugar metabolism ;00523 Polyketide sugar unit biosynthesis;	Carbohydrate metabolism;Metabolism of terpenoids and polyketides;	Metabolism;
c42373_g1_i1	421	DCAR_026693	857	60	140	99.76	16.34	56	0	2	421	354	493	4e-54	Daucus_carota	bZIP|bZIP	K04077	groEL; chaperonin GroEL;	03018 RNA degradation ;	Folding, sorting and degradation;	Genetic Information Processing;
c42373_g1_i2	419	DCAR_026693	857	59.71	139	99.52	16.22	56	0	2	418	354	492	2e-53	Daucus_carota	bZIP|bZIP	K04077	groEL; chaperonin GroEL;	03018 RNA degradation ;	Folding, sorting and degradation;	Genetic Information Processing;
c42380_g1_i1	1249	Csa20g026940.1	728	75.4	252	60.53	34.62	60	2	202	954	476	726	2e-117	Camelina_sativa	C3H|C3H	K11600	RRP41; exosome complex component RRP41;	03018 RNA degradation ;	Folding, sorting and degradation;	Genetic Information Processing;
c42380_g1_i2	1311	Csa20g026940.1	728	78.33	240	54.92	32.97	50	2	300	1016	488	726	7e-116	Camelina_sativa	C3H|C3H	K11600	RRP41; exosome complex component RRP41;	03018 RNA degradation ;	Folding, sorting and degradation;	Genetic Information Processing;
c42392_g1_i1	928	EMT28005	223	40	120	38.79	53.81	66	2	417	758	88	207	8e-22	Aegilops_tauschii	MYB_related|MYB_related	K06688	UBE2C; ubiquitin-conjugating enzyme E2 C [EC:2.3.2.23];	04120 Ubiquitin mediated proteolysis ;	Folding, sorting and degradation;	Genetic Information Processing;
c42397_g1_i2	1077	EMT28005	223	39.53	129	35.93	57.85	72	3	210	581	86	213	3e-19	Aegilops_tauschii	MYB_related|MYB_related	K10583	UBE2S; ubiquitin-conjugating enzyme E2 S [EC:2.3.2.23];	04120 Ubiquitin mediated proteolysis ;	Folding, sorting and degradation;	Genetic Information Processing;
c42400_g1_i1	1561	Sopen07g012150.1	298	45.33	150	28.83	50.34	75	3	206	646	132	277	4e-28	Solanum_pennellii	NAC|NAC	K01115	PLD1_2; phospholipase D1/2 [EC:3.1.4.4];	00564 Glycerophospholipid metabolism ;04144 Endocytosis ;00565 Ether lipid metabolism ;	Lipid metabolism;Transport and catabolism;	Metabolism;Cellular Processes;
c42432_g1_i1	901	Rsa1.0_00356.1_g00010.1	519	37.98	208	69.26	40.08	115	5	226	819	52	255	8e-35	Raphanus_sativus	ERF|ERF	K03801	lipB; lipoyl(octanoyl) transferase [EC:2.3.1.181];	00785 Lipoic acid metabolism ;	Metabolism of cofactors and vitamins;	Metabolism;
c42452_g1_i1	1099	Itr_sc000959.1_g00009.1	305	47.94	194	52.96	63.61	96	2	2	577	50	240	3e-48	Ipomoea_trifida	MYB_related|MYB_related	K09422	MYBP; myb proto-oncogene protein, plant;	04626 Plant-pathogen interaction ;	Environmental adaptation;	Organismal Systems;
c42457_g3_i1	1192	Itr_sc000159.1_g00028.1	958	58.58	309	77.77	32.25	123	2	2	913	627	935	3e-132	Ipomoea_trifida	MIKC_MADS|MIKC_MADS	K13648	GAUT; alpha-1,4-galacturonosyltransferase [EC:2.4.1.43];	00500 Starch and sucrose metabolism ;00520 Amino sugar and nucleotide sugar metabolism ;	Carbohydrate metabolism;	Metabolism;
c42457_g3_i2	1210	Itr_sc000159.1_g00028.1	958	58.9	309	76.61	32.25	122	2	2	913	627	935	6e-133	Ipomoea_trifida	MIKC_MADS|MIKC_MADS	K13648	GAUT; alpha-1,4-galacturonosyltransferase [EC:2.4.1.43];	00500 Starch and sucrose metabolism ;00520 Amino sugar and nucleotide sugar metabolism ;	Carbohydrate metabolism;	Metabolism;
c42470_g1_i1	1791	Peaxi162Scf01327g00121.1	522	75.53	282	47.24	54.02	43	2	606	1400	250	522	5e-148	Petunia_axillaris	NAC|NAC	K00387	SUOX; sulfite oxidase [EC:1.8.3.1];	00920 Sulfur metabolism ;	Energy metabolism;	Metabolism;
c42513_g1_i1	621	Zjn_sc00028.1.g03130.1.am.mk	902	33.04	112	54.11	12.42	64	2	22	342	781	886	9e-13	Zoysia_japonica	NAC|NAC	K13412	CPK; calcium-dependent protein kinase [EC:2.7.11.1];	04626 Plant-pathogen interaction ;	Environmental adaptation;	Organismal Systems;
c42516_g1_i1	1533	676733630	1118	70.98	317	62.04	28.35	92	0	292	1242	802	1118	3e-131	Sisymbrium_irio	GeBP|GeBP	K01738	cysK; cysteine synthase A [EC:2.5.1.47];	01200 Carbon metabolism ;00270 Cysteine and methionine metabolism ;01230 Biosynthesis of amino acids ;00920 Sulfur metabolism ;	Metabolism;Amino acid metabolism;Energy metabolism;	Metabolism;
c42526_g2_i2	974	RrC1570_p1	1093	33.72	261	80.39	23.88	153	7	228	974	611	863	7e-32	Raphanus_raphanistrum	bHLH|bHLH	K09754	CYP98A; coumaroylquinate(coumaroylshikimate) 3'-monooxygenase [EC:1.14.13.36];	00940 Phenylpropanoid biosynthesis ;00941 Flavonoid biosynthesis ;00945 Stilbenoid, diarylheptanoid and gingerol biosynthesis ;	Biosynthesis of other secondary metabolites;	Metabolism;
c42535_g1_i3	968	Achn273391	732	74.16	209	64.77	28.55	51	2	114	737	400	606	1e-104	Actinidia_chinensis	bHLH|bHLH	K07904	RAB11A; Ras-related protein Rab-11A;	04144 Endocytosis ;	Transport and catabolism;	Cellular Processes;
c42545_g1_i1	950	Lus10020727	1665	32.14	224	70.74	13.45	137	7	1	639	658	877	4e-22	Linum_usitatissimum	bHLH|bHLH	K12813	DHX16; pre-mRNA-splicing factor ATP-dependent RNA helicase DHX16 [EC:3.6.4.13];	03040 Spliceosome ;	Transcription;	Genetic Information Processing;
[truncated: 2,519 more rows]

## Sheet: TF_mapped to lipid metabolism
Transcript_ID (Query)	Transcript_length	Protein ID(Subject ID)	Protein_Length	% Identity	Alignment length (aa)	Query_coverage	Subject_coverage	Mismatches	Gaps	Q. start	Q. end	S. start	S. end	E-value	Organism	Family	KO_ID	Description	Pathway	Pathway Function	Major_Group
[truncated: 176 more rows]
