# Supplementary material for: Unravelling a stearidonic acid-rich triacylglycerol biosynthetic pathway in the developing seeds of Buglossoides arvensis: A transcriptomic landscape
Source: Sci Rep. 2017 Sep 5;7:10473. doi: 10.1038/s41598-017-09882-y (PMC5585386; doi:10.1038/s41598-017-09882-y)
Supplement: Supplementary file 6 — Supplementary Data 5 [file 41598_2017_9882_MOESM6_ESM.xls]

## Sheet: SSR IDENTIFICATION
Transcript_ID	Transcript_Length	Type of SSR	Pattern of SSR	SSR Length	Transcript_Start	Transcript_End
c141_g1_i1	322	p1	(T)12	12	187	198
c227_g1_i1	367	p1	(T)10	10	158	167
c244_g1_i1	1006	p1	(T)10	10	7	16
c316_g1_i1	731	p1	(T)10	10	212	221
c317_g1_i1	370	p1	(T)10	10	112	121
c603_g1_i1	386	p1	(T)10	10	354	363
c604_g1_i1	578	p1	(T)10	10	469	478
c632_g1_i1	789	p1	(T)12	12	262	273
c663_g1_i1	714	p1	(T)10	10	122	131
c718_g1_i1	1268	p1	(T)13	13	139	151
c763_g1_i1	941	p1	(A)10	10	15	24
c794_g1_i1	444	p1	(T)12	12	117	128
c868_g2_i1	317	p1	(T)10	10	243	252
c891_g1_i1	341	p1	(A)21	21	321	341
c1061_g1_i1	546	p1	(C)14	14	49	62
c1099_g1_i1	417	p1	(A)10	10	58	67
c1363_g1_i1	308	p1	(A)10	10	77	86
c1363_g1_i2	337	p1	(A)10	10	77	86
c1563_g1_i1	452	p1	(T)11	11	228	238
c1606_g1_i1	440	p1	(T)13	13	364	376
c1762_g1_i1	450	p1	(A)12	12	171	182
c1766_g1_i1	311	p1	(T)11	11	184	194
c1822_g1_i1	334	p1	(A)10	10	34	43
c2027_g1_i1	793	p1	(T)12	12	100	111
c2040_g1_i1	538	p1	(A)17	17	9	25
c2101_g1_i1	337	p1	(A)10	10	114	123
c2189_g1_i1	804	p1	(T)15	15	617	631
c2256_g1_i1	316	p1	(T)11	11	282	292
c2349_g1_i1	580	p1	(T)10	10	293	302
c2387_g1_i1	532	p1	(T)12	12	72	83
c2570_g1_i1	329	p1	(T)13	13	119	131
c2573_g1_i1	612	p1	(T)12	12	523	534
c2575_g1_i1	680	p1	(T)10	10	543	552
c2616_g1_i1	509	p1	(T)10	10	438	447
c2710_g1_i1	683	p1	(A)11	11	544	554
c2742_g1_i1	544	p1	(T)10	10	535	544
c2775_g1_i1	437	p1	(T)10	10	291	300
c2796_g1_i1	451	p1	(T)16	16	1	16
c2844_g1_i1	603	p1	(T)13	13	320	332
c2930_g2_i1	774	p1	(T)10	10	195	204
c2958_g1_i1	324	p1	(A)11	11	140	150
c3059_g1_i1	534	p1	(A)12	12	171	182
c3275_g1_i2	596	p1	(A)10	10	434	443
c3450_g1_i1	452	p1	(C)19	19	6	24
c3467_g1_i1	318	p1	(T)11	11	172	182
c3548_g1_i1	447	p1	(T)10	10	414	423
c3557_g1_i1	333	p1	(T)18	18	248	265
c3561_g1_i1	339	p1	(G)10	10	58	67
c3581_g1_i1	361	p1	(A)12	12	146	157
c3593_g1_i1	3125	p1	(A)10	10	3061	3070
c3617_g1_i1	893	p1	(A)10	10	87	96
c3648_g1_i1	408	p1	(T)10	10	353	362
c3678_g1_i1	431	p1	(T)10	10	25	34
c3682_g1_i1	401	p1	(T)10	10	174	183
c3716_g1_i1	518	p1	(T)10	10	27	36
c3733_g1_i1	377	p1	(T)10	10	233	242
c3764_g1_i1	306	p1	(A)11	11	103	113
c3815_g1_i1	417	p1	(T)10	10	280	289
c3815_g1_i2	558	p1	(T)10	10	280	289
c3829_g1_i1	446	p1	(T)10	10	147	156
c3849_g1_i1	336	p1	(A)11	11	13	23
c3852_g1_i1	312	p1	(A)13	13	205	217
c3935_g1_i1	1808	p1	(A)11	11	1150	1160
c3993_g1_i1	406	p1	(A)11	11	307	317
c4027_g1_i1	770	p1	(A)15	15	134	148
c4082_g1_i1	399	p1	(T)10	10	210	219
c4192_g1_i1	769	p1	(T)10	10	115	124
c4317_g1_i1	345	p1	(A)11	11	67	77
c4345_g1_i1	318	p1	(A)11	11	285	295
c4519_g1_i1	857	p1	(A)10	10	127	136
c4520_g1_i1	344	p1	(T)10	10	87	96
c4552_g1_i1	376	p1	(C)10	10	303	312
c4609_g1_i1	352	p1	(T)10	10	335	344
c4609_g1_i2	395	p1	(T)10	10	378	387
c4648_g1_i1	437	p1	(A)10	10	241	250
c4715_g1_i1	370	p1	(G)23	23	348	370
c4745_g1_i1	547	p1	(T)12	12	148	159
c4841_g1_i1	1009	p1	(T)12	12	69	80
c4849_g1_i1	445	p1	(T)10	10	61	70
c4935_g1_i1	566	p1	(A)10	10	454	463
c4997_g1_i1	335	p1	(T)10	10	270	279
c5022_g1_i1	338	p1	(A)11	11	247	257
c5023_g1_i1	741	p1	(T)11	11	41	51
c5045_g1_i1	1224	p1	(T)10	10	235	244
c5121_g1_i1	445	p1	(T)11	11	432	442
c5237_g1_i1	415	p1	(T)11	11	380	390
c5318_g1_i1	2426	p1	(A)10	10	365	374
c5400_g1_i1	423	p1	(G)10	10	362	371
c5446_g1_i1	353	p1	(T)11	11	215	225
c5461_g1_i1	642	p1	(T)10	10	329	338
c5498_g1_i1	772	p1	(T)10	10	369	378
c5505_g1_i1	304	p1	(T)10	10	77	86
c5533_g1_i1	336	p1	(A)10	10	211	220
c5772_g1_i1	401	p1	(T)11	11	235	245
c5830_g1_i1	499	p1	(T)12	12	27	38
c6234_g1_i1	396	p1	(T)12	12	240	251
c6234_g1_i2	444	p1	(T)12	12	240	251
c6250_g1_i1	326	p1	(A)10	10	277	286
c6260_g1_i1	418	p1	(T)10	10	330	339
c6575_g1_i2	649	p1	(T)10	10	277	286
c6638_g1_i1	440	p1	(T)11	11	82	92
c6743_g1_i1	1626	p1	(T)10	10	1414	1423
c6894_g1_i1	511	p1	(A)12	12	353	364
c6946_g1_i1	308	p1	(T)13	13	296	308
c7026_g1_i1	403	p1	(A)10	10	206	215
c7260_g1_i1	383	p1	(T)10	10	29	38
c7272_g1_i1	491	p1	(T)11	11	280	290
c7391_g1_i1	411	p1	(A)11	11	39	49
c7515_g1_i1	778	p1	(A)10	10	600	609
c7562_g1_i1	329	p1	(T)10	10	53	62
c7702_g1_i1	369	p1	(T)10	10	338	347
c7716_g1_i1	329	p1	(T)11	11	87	97
c7762_g1_i1	341	p1	(A)10	10	230	239
c7804_g1_i1	741	p1	(T)10	10	375	384
c7857_g1_i1	445	p1	(A)10	10	334	343
c7933_g1_i1	562	p1	(T)17	17	520	536
c7977_g1_i1	340	p1	(T)10	10	247	256
c7984_g1_i1	420	p1	(T)12	12	284	295
c8009_g1_i1	347	p1	(T)11	11	296	306
c8135_g1_i1	991	p1	(C)19	19	1	19
c8169_g1_i1	349	p1	(T)10	10	332	341
c8395_g1_i1	1426	p1	(T)10	10	396	405
c8397_g1_i1	682	p1	(T)10	10	173	182
c8402_g1_i1	598	p1	(G)12	12	540	551
c8429_g1_i1	422	p1	(T)10	10	348	357
c8443_g1_i1	458	p1	(T)11	11	388	398
c8755_g1_i1	506	p1	(T)10	10	165	174
c8774_g1_i1	1171	p1	(T)11	11	1159	1169
c8832_g1_i1	383	p1	(T)11	11	83	93
c8862_g1_i1	399	p1	(A)15	15	327	341
c9031_g1_i1	639	p1	(T)10	10	11	20
c9196_g1_i1	311	p1	(A)13	13	235	247
c9345_g1_i1	410	p1	(A)10	10	340	349
c9512_g1_i1	472	p1	(A)11	11	249	259
c9587_g1_i1	379	p1	(T)16	16	276	291
c9628_g1_i1	784	p1	(T)10	10	362	371
c9632_g1_i1	323	p1	(T)11	11	300	310
c9674_g1_i1	349	p1	(T)11	11	26	36
c9706_g1_i1	613	p1	(C)11	11	584	594
c9847_g1_i1	948	p1	(T)12	12	91	102
c9865_g1_i1	535	p1	(A)14	14	224	237
c9885_g1_i1	477	p1	(T)12	12	364	375
c10060_g1_i1	566	p1	(T)10	10	460	469
c10065_g1_i1	328	p1	(T)14	14	37	50
c10085_g1_i1	931	p1	(A)11	11	141	151
c10119_g1_i1	487	p1	(G)21	21	467	487
c10146_g1_i1	388	p1	(T)10	10	291	300
c10309_g1_i1	381	p1	(T)15	15	115	129
c10601_g1_i1	623	p1	(C)10	10	65	74
c10698_g1_i1	413	p1	(A)11	11	231	241
c10771_g1_i1	454	p1	(T)14	14	90	103
c10786_g1_i1	469	p1	(T)11	11	300	310
c10914_g1_i1	366	p1	(A)18	18	349	366
c10960_g1_i1	2841	p1	(A)12	12	2754	2765
c10960_g1_i2	2742	p1	(A)12	12	2655	2666
c11109_g1_i1	558	p1	(A)11	11	358	368
c11198_g1_i1	354	p1	(T)10	10	18	27
c11198_g1_i1	354	p1	(T)10	10	338	347
c11221_g1_i1	391	p1	(T)10	10	67	76
c11265_g1_i1	354	p1	(T)11	11	47	57
c11265_g1_i2	628	p1	(T)11	11	47	57
c11289_g1_i1	479	p1	(T)10	10	154	163
c11450_g1_i1	554	p1	(T)10	10	61	70
c11628_g1_i1	800	p1	(A)11	11	484	494
c11681_g1_i1	433	p1	(A)14	14	129	142
c11722_g1_i1	364	p1	(T)13	13	20	32
c11770_g1_i1	418	p1	(A)13	13	115	127
c11848_g1_i1	399	p1	(T)10	10	204	213
c11894_g1_i1	319	p1	(A)11	11	113	123
c11915_g1_i1	368	p1	(A)12	12	346	357
c11918_g1_i1	746	p1	(T)10	10	91	100
c11957_g1_i1	446	p1	(T)11	11	65	75
c11966_g1_i1	932	p1	(A)11	11	49	59
c11973_g1_i1	1440	p1	(A)10	10	828	837
c11982_g1_i1	319	p1	(A)10	10	199	208
c12019_g1_i1	418	p1	(A)11	11	271	281
c12104_g1_i1	325	p1	(T)12	12	307	318
c12167_g1_i1	732	p1	(A)15	15	660	674
c12170_g1_i1	310	p1	(T)10	10	37	46
c12183_g1_i1	644	p1	(A)10	10	603	612
c12400_g1_i1	464	p1	(T)13	13	416	428
c12497_g1_i1	431	p1	(A)10	10	158	167
c12586_g1_i1	334	p1	(C)15	15	47	61
c12695_g1_i1	322	p1	(T)10	10	214	223
c12821_g1_i1	367	p1	(T)12	12	325	336
c12833_g1_i1	806	p1	(T)12	12	559	570
c13004_g1_i1	463	p1	(T)12	12	222	233
c13079_g1_i1	922	p1	(T)11	11	801	811
c13187_g1_i1	894	p1	(A)11	11	622	632
c13307_g1_i1	479	p1	(A)12	12	292	303
c13333_g1_i1	350	p1	(A)15	15	327	341
c13359_g1_i1	359	p1	(T)11	11	19	29
c13451_g1_i1	355	p1	(T)12	12	242	253
c13477_g1_i1	359	p1	(A)13	13	225	237
c13606_g1_i1	370	p1	(T)10	10	189	198
c13681_g1_i1	460	p1	(A)10	10	403	412
c13705_g1_i1	333	p1	(A)11	11	5	15
c13790_g1_i1	351	p1	(G)10	10	310	319
c13948_g1_i2	642	p1	(T)14	14	626	639
c14029_g1_i1	402	p1	(T)10	10	97	106
c14065_g1_i1	1148	p1	(A)12	12	707	718
c14156_g1_i1	352	p1	(T)10	10	184	193
c14169_g1_i1	353	p1	(T)12	12	167	178
c14234_g2_i1	678	p1	(T)10	10	635	644
c14255_g1_i1	392	p1	(T)10	10	295	304
c14255_g1_i2	332	p1	(T)10	10	235	244
c14318_g1_i2	557	p1	(T)10	10	201	210
c14329_g1_i1	767	p1	(T)11	11	42	52
c14350_g1_i1	360	p1	(A)11	11	167	177
c14396_g1_i1	477	p1	(T)11	11	78	88
c14429_g1_i1	712	p1	(A)11	11	60	70
c14437_g1_i1	395	p1	(A)14	14	126	139
c14502_g1_i1	505	p1	(G)20	20	486	505
c14554_g1_i1	502	p1	(T)13	13	452	464
c14578_g1_i1	489	p1	(T)10	10	425	434
c14611_g1_i1	583	p1	(A)19	19	84	102
c14615_g1_i1	607	p1	(T)11	11	159	169
c14652_g2_i1	371	p1	(T)10	10	100	109
c14835_g1_i1	778	p1	(A)11	11	120	130
c14917_g1_i1	636	p1	(A)13	13	416	428
c14937_g1_i1	521	p1	(T)10	10	478	487
c14983_g1_i1	780	p1	(A)13	13	55	67
c15034_g1_i1	565	p1	(T)10	10	509	518
c15084_g1_i1	552	p1	(T)11	11	414	424
c15084_g2_i1	541	p1	(A)10	10	331	340
c15121_g1_i1	559	p1	(T)10	10	158	167
c15197_g2_i1	671	p1	(A)10	10	460	469
c15227_g1_i1	309	p1	(G)14	14	296	309
c15254_g1_i1	361	p1	(A)15	15	49	63
c15420_g1_i1	396	p1	(T)10	10	353	362
c15457_g1_i1	532	p1	(T)10	10	181	190
c15457_g1_i1	532	p1	(T)10	10	447	456
c15584_g1_i1	477	p1	(T)10	10	104	113
c15584_g1_i2	508	p1	(T)10	10	104	113
c15594_g1_i1	503	p1	(T)10	10	19	28
c15597_g1_i1	525	p1	(T)10	10	485	494
c15622_g1_i2	316	p1	(T)10	10	183	192
c15679_g1_i2	427	p1	(T)12	12	365	376
c15684_g2_i2	543	p1	(T)10	10	323	332
c15745_g1_i1	378	p1	(T)10	10	10	19
c15966_g1_i1	326	p1	(G)21	21	306	326
c15982_g1_i1	313	p1	(A)10	10	73	82
c15996_g1_i1	306	p1	(A)10	10	290	299
c15996_g1_i2	397	p1	(A)10	10	381	390
c16056_g2_i1	660	p1	(T)10	10	611	620
c16078_g1_i1	445	p1	(T)11	11	418	428
c16086_g1_i1	372	p1	(T)10	10	55	64
c16087_g1_i2	638	p1	(C)10	10	158	167
c16198_g1_i1	358	p1	(C)10	10	329	338
c16263_g1_i1	1981	p1	(T)10	10	824	833
c16263_g1_i2	2352	p1	(T)10	10	824	833
c16304_g1_i1	395	p1	(T)10	10	54	63
c16350_g1_i1	317	p1	(T)10	10	158	167
c16376_g1_i1	323	p1	(C)10	10	261	270
c16483_g1_i1	627	p1	(C)10	10	283	292
c16587_g1_i1	721	p1	(A)11	11	44	54
c16606_g1_i1	999	p1	(T)10	10	52	61
c16620_g1_i1	776	p1	(A)10	10	547	556
c16628_g1_i1	907	p1	(A)10	10	11	20
c16678_g1_i1	309	p1	(T)11	11	145	155
c16766_g1_i1	418	p1	(T)10	10	243	252
c16800_g1_i1	579	p1	(T)11	11	280	290
c16800_g1_i2	557	p1	(T)11	11	280	290
c16849_g1_i1	566	p1	(T)10	10	394	403
c16855_g1_i1	488	p1	(T)10	10	150	159
c16867_g1_i1	586	p1	(T)10	10	204	213
c16939_g1_i1	668	p1	(A)11	11	532	542
c16978_g1_i1	538	p1	(A)10	10	28	37
c17127_g1_i1	426	p1	(T)11	11	25	35
c17152_g1_i1	694	p1	(A)12	12	66	77
c17248_g1_i1	380	p1	(T)12	12	216	227
c17378_g2_i1	339	p1	(T)10	10	234	243
c17388_g1_i1	504	p1	(A)11	11	308	318
c17415_g2_i1	545	p1	(A)10	10	218	227
c17445_g1_i1	485	p1	(A)10	10	370	379
c17470_g1_i1	572	p1	(T)10	10	28	37
c17470_g1_i2	578	p1	(T)10	10	28	37
c17520_g1_i1	424	p1	(T)10	10	391	400
c17675_g1_i1	519	p1	(T)16	16	455	470
c17734_g1_i1	302	p1	(T)11	11	251	261
c17743_g1_i1	430	p1	(T)10	10	276	285
c17761_g1_i1	365	p1	(T)10	10	328	337
c17860_g1_i1	598	p1	(A)11	11	318	328
c17968_g1_i1	573	p1	(T)11	11	289	299
c18013_g1_i1	488	p1	(T)10	10	103	112
c18044_g1_i1	435	p1	(T)10	10	244	253
c18105_g1_i1	5174	p1	(A)21	21	5154	5174
c18151_g1_i1	395	p1	(T)10	10	349	358
c18169_g1_i1	451	p1	(A)11	11	441	451
c18278_g1_i1	598	p1	(A)10	10	456	465
c18283_g1_i1	708	p1	(C)13	13	692	704
c18310_g1_i1	605	p1	(A)10	10	218	227
c18336_g1_i1	514	p1	(T)10	10	132	141
c18353_g1_i1	585	p1	(T)10	10	183	192
c18353_g1_i1	585	p1	(T)12	12	537	548
c18387_g1_i1	384	p1	(T)13	13	13	25
c18498_g1_i1	468	p1	(T)15	15	55	69
c18520_g1_i1	448	p1	(A)10	10	88	97
c18557_g1_i1	319	p1	(A)17	17	5	21
c18707_g1_i1	728	p1	(A)10	10	678	687
c18739_g1_i1	1650	p1	(A)11	11	252	262
c18783_g1_i1	323	p1	(T)11	11	145	155
c18816_g1_i1	2194	p1	(A)11	11	1700	1710
c18816_g1_i1	2194	p1	(A)11	11	2098	2108
c18883_g1_i1	492	p1	(T)10	10	470	479
c18889_g1_i1	1771	p1	(A)12	12	1185	1196
c18914_g1_i1	840	p1	(A)13	13	328	340
c18930_g1_i1	423	p1	(C)10	10	406	415
c18944_g1_i1	377	p1	(T)11	11	98	108
c19068_g1_i1	948	p1	(T)10	10	699	708
c19110_g1_i1	464	p1	(T)10	10	265	274
c19129_g1_i1	680	p1	(A)10	10	658	667
c19232_g1_i1	385	p1	(T)10	10	233	242
c19349_g1_i1	362	p1	(T)10	10	83	92
c19391_g1_i1	334	p1	(G)10	10	263	272
c19410_g1_i1	534	p1	(A)10	10	333	342
c19455_g1_i1	1783	p1	(T)11	11	8	18
c19455_g1_i1	1783	p1	(A)23	23	1761	1783
c19576_g1_i1	462	p1	(T)10	10	276	285
c19600_g1_i1	559	p1	(A)14	14	253	266
c19771_g1_i1	844	p1	(A)18	18	107	124
c19771_g1_i1	844	p1	(T)10	10	474	483
c19787_g1_i1	318	p1	(T)10	10	10	19
c19799_g1_i1	583	p1	(T)10	10	322	331
c19799_g2_i1	540	p1	(T)11	11	267	277
c19801_g1_i1	950	p1	(T)11	11	884	894
c19876_g1_i1	1050	p1	(A)12	12	564	575
c19900_g1_i1	345	p1	(T)10	10	39	48
c19911_g1_i1	531	p1	(A)10	10	371	380
c19911_g1_i2	1150	p1	(A)10	10	990	999
c19911_g1_i3	1242	p1	(A)10	10	1082	1091
c19950_g1_i1	1197	p1	(T)10	10	986	995
c20039_g1_i1	348	p1	(T)11	11	287	297
c20083_g1_i1	545	p1	(A)10	10	338	347
c20137_g1_i1	411	p1	(T)12	12	28	39
c20137_g2_i1	594	p1	(T)16	16	384	399
c20162_g1_i1	305	p1	(A)13	13	289	301
c20165_g1_i1	550	p1	(T)10	10	379	388
c20218_g2_i1	340	p1	(T)10	10	263	272
c20222_g1_i1	614	p1	(T)11	11	550	560
c20248_g1_i2	387	p1	(T)11	11	117	127
c20344_g1_i2	541	p1	(G)19	19	523	541
c20363_g1_i1	882	p1	(A)10	10	825	834
c20382_g1_i1	336	p1	(T)10	10	123	132
c20512_g1_i1	657	p1	(A)10	10	638	647
c20542_g1_i1	373	p1	(A)11	11	47	57
c20624_g1_i1	583	p1	(T)10	10	127	136
c20624_g1_i1	583	p1	(A)10	10	263	272
c20649_g1_i2	849	p1	(A)10	10	279	288
c20654_g1_i1	787	p1	(G)10	10	212	221
c20730_g1_i1	594	p1	(A)10	10	123	132
c20793_g2_i1	635	p1	(T)10	10	470	479
c20960_g1_i1	317	p1	(A)10	10	231	240
c20960_g1_i2	368	p1	(A)10	10	282	291
c20973_g1_i2	386	p1	(T)12	12	106	117
c20982_g1_i1	701	p1	(T)10	10	420	429
c21024_g1_i2	337	p1	(T)10	10	110	119
c21063_g1_i1	326	p1	(T)15	15	209	223
c21133_g1_i1	592	p1	(A)23	23	1	23
c21133_g1_i2	1298	p1	(A)23	23	1	23
c21168_g1_i1	657	p1	(T)12	12	16	27
c21219_g1_i1	1617	p1	(C)10	10	1583	1592
c21257_g2_i1	303	p1	(T)10	10	289	298
c21264_g1_i1	455	p1	(A)10	10	32	41
c21276_g1_i1	333	p1	(T)10	10	32	41
c21290_g1_i2	746	p1	(T)12	12	31	42
c21299_g1_i1	575	p1	(A)10	10	95	104
c21312_g1_i1	385	p1	(T)13	13	362	374
c21355_g1_i1	307	p1	(A)10	10	298	307
c21379_g1_i1	389	p1	(T)10	10	206	215
c21481_g1_i1	573	p1	(T)10	10	193	202
c21507_g1_i1	301	p1	(A)10	10	215	224
c21517_g1_i1	340	p1	(A)11	11	127	137
c21522_g1_i1	632	p1	(A)11	11	247	257
c21559_g1_i1	347	p1	(C)10	10	7	16
c21559_g1_i2	419	p1	(C)10	10	7	16
c21814_g1_i1	512	p1	(T)10	10	198	207
c21820_g1_i1	434	p1	(T)12	12	30	41
c21864_g1_i1	403	p1	(T)10	10	43	52
c22011_g1_i1	1106	p1	(T)10	10	732	741
c22011_g1_i3	1047	p1	(T)10	10	732	741
c22049_g1_i1	856	p1	(T)10	10	159	168
c22125_g1_i1	425	p1	(A)11	11	392	402
c22248_g1_i3	1050	p1	(T)10	10	354	363
c22273_g1_i1	1115	p1	(T)10	10	489	498
c22294_g1_i1	1254	p1	(T)10	10	266	275
c22294_g1_i1	1254	p1	(T)10	10	762	771
c22328_g1_i1	385	p1	(T)11	11	337	347
c22375_g1_i1	643	p1	(T)14	14	182	195
c22389_g1_i1	1130	p1	(G)11	11	111	121
c22598_g1_i1	303	p1	(T)10	10	161	170
c22710_g1_i1	422	p1	(G)11	11	4	14
c22793_g1_i1	447	p1	(A)10	10	296	305
c22907_g1_i1	641	p1	(T)10	10	505	514
c22926_g1_i1	324	p1	(T)10	10	301	310
c22951_g1_i1	533	p1	(T)10	10	362	371
c22994_g1_i1	978	p1	(T)10	10	111	120
c23018_g1_i1	955	p1	(A)11	11	343	353
c23024_g1_i1	500	p1	(A)10	10	46	55
c23115_g1_i1	442	p1	(A)10	10	347	356
c23139_g2_i2	703	p1	(T)14	14	425	438
c23166_g2_i1	594	p1	(C)14	14	9	22
c23238_g1_i1	865	p1	(G)22	22	844	865
c23261_g1_i1	735	p1	(A)11	11	245	255
c23296_g1_i1	402	p1	(T)10	10	316	325
c23296_g1_i2	385	p1	(T)10	10	299	308
c23383_g1_i2	739	p1	(A)11	11	69	79
c23404_g1_i1	455	p1	(T)12	12	380	391
c23463_g1_i1	521	p1	(T)10	10	462	471
c23521_g1_i1	448	p1	(G)12	12	437	448
c23622_g1_i2	427	p1	(A)17	17	411	427
c23649_g2_i1	366	p1	(T)10	10	353	362
c23656_g1_i2	463	p1	(A)15	15	52	66
c23673_g1_i1	620	p1	(T)10	10	551	560
c23681_g1_i1	573	p1	(C)12	12	548	559
c23729_g1_i1	552	p1	(T)10	10	299	308
c23781_g1_i1	349	p1	(T)10	10	247	256
c23983_g1_i1	1704	p1	(T)11	11	374	384
c24068_g1_i1	707	p1	(A)10	10	558	567
c24068_g1_i2	617	p1	(A)10	10	468	477
c24074_g1_i1	349	p1	(A)12	12	239	250
c24111_g1_i1	302	p1	(T)10	10	268	277
c24215_g1_i2	594	p1	(T)10	10	100	109
c24275_g1_i1	380	p1	(T)17	17	276	292
c24297_g1_i1	379	p1	(T)10	10	277	286
c24299_g1_i1	499	p1	(T)10	10	402	411
c24304_g1_i1	2083	p1	(A)10	10	1969	1978
c24313_g1_i1	465	p1	(T)11	11	422	432
c24358_g1_i1	305	p1	(T)17	17	7	23
c24373_g1_i1	629	p1	(C)20	20	1	20
c24408_g1_i2	345	p1	(T)15	15	10	24
c24445_g1_i1	2757	p1	(G)10	10	1799	1808
c24530_g1_i1	318	p1	(A)21	21	298	318
c24635_g1_i1	798	p1	(T)11	11	148	158
c24658_g1_i1	732	p1	(T)12	12	130	141
c24712_g2_i1	827	p1	(T)11	11	784	794
c24744_g1_i1	395	p1	(C)11	11	113	123
c24783_g1_i1	564	p1	(A)10	10	478	487
c24810_g1_i1	492	p1	(A)11	11	380	390
c24834_g1_i1	854	p1	(A)10	10	769	778
c24848_g1_i1	545	p1	(A)10	10	210	219
c24880_g1_i1	403	p1	(A)10	10	394	403
c24903_g1_i1	347	p1	(T)10	10	180	189
c24918_g1_i1	687	p1	(T)10	10	455	464
c24968_g1_i1	592	p1	(T)10	10	243	252
c24993_g1_i1	520	p1	(T)10	10	396	405
c24993_g2_i1	836	p1	(T)10	10	772	781
c25059_g1_i1	2535	p1	(T)10	10	2486	2495
c25068_g1_i1	681	p1	(T)11	11	284	294
c25090_g1_i1	1612	p1	(A)11	11	822	832
c25107_g1_i2	1348	p1	(T)12	12	879	890
c25118_g1_i1	611	p1	(G)12	12	569	580
c25146_g1_i1	403	p1	(A)12	12	56	67
c25179_g1_i1	719	p1	(A)11	11	192	202
c25188_g1_i1	855	p1	(T)10	10	720	729
c25215_g1_i1	989	p1	(A)12	12	165	176
c25248_g1_i1	347	p1	(T)12	12	33	44
c25269_g1_i1	750	p1	(T)11	11	309	319
c25271_g1_i1	1221	p1	(T)10	10	1211	1220
c25271_g1_i2	1134	p1	(T)10	10	1124	1133
c25315_g1_i2	560	p1	(T)10	10	15	24
c25385_g1_i1	548	p1	(A)11	11	1	11
c25490_g1_i1	661	p1	(T)10	10	89	98
c25541_g1_i1	672	p1	(A)10	10	97	106
c25604_g1_i1	716	p1	(T)10	10	30	39
c25605_g1_i1	404	p1	(A)10	10	390	399
c25648_g1_i1	576	p1	(A)11	11	520	530
c25794_g1_i1	598	p1	(T)10	10	6	15
c25838_g1_i2	393	p1	(T)13	13	72	84
c25872_g1_i1	432	p1	(A)10	10	209	218
c25965_g1_i1	2028	p1	(T)14	14	1604	1617
c26121_g1_i1	510	p1	(T)11	11	323	333
c26132_g1_i2	397	p1	(T)10	10	18	27
c26245_g1_i1	527	p1	(T)10	10	307	316
c26252_g1_i1	1403	p1	(C)12	12	63	74
c26257_g1_i1	584	p1	(T)11	11	516	526
c26257_g1_i3	679	p1	(T)11	11	611	621
c26257_g1_i4	586	p1	(T)11	11	518	528
c26276_g1_i1	549	p1	(T)10	10	288	297
c26330_g1_i1	1475	p1	(T)11	11	1448	1458
c26344_g1_i1	574	p1	(T)14	14	531	544
c26356_g1_i1	1763	p1	(A)10	10	2	11
c26356_g1_i2	1779	p1	(A)10	10	2	11
c26356_g1_i3	1669	p1	(A)10	10	2	11
c26404_g1_i1	1621	p1	(T)12	12	12	23
c26404_g1_i1	1621	p1	(T)10	10	1107	1116
c26442_g1_i2	484	p1	(T)10	10	78	87
c26486_g1_i1	727	p1	(T)10	10	35	44
c26530_g1_i1	460	p1	(A)13	13	25	37
c26545_g1_i1	469	p1	(T)10	10	162	171
c26554_g1_i2	352	p1	(A)22	22	331	352
c26609_g1_i1	414	p1	(C)20	20	23	42
c26676_g1_i1	518	p1	(T)12	12	472	483
c26688_g1_i1	375	p1	(A)19	19	1	19
c26726_g1_i2	605	p1	(A)11	11	490	500
c26728_g1_i1	353	p1	(T)11	11	307	317
c26729_g2_i1	381	p1	(T)12	12	45	56
c26734_g1_i1	661	p1	(T)11	11	156	166
c26756_g1_i1	891	p1	(A)11	11	158	168
c26759_g1_i1	804	p1	(T)10	10	61	70
c26771_g2_i1	487	p1	(A)10	10	440	449
c26774_g1_i1	1142	p1	(A)11	11	40	50
c26792_g1_i1	340	p1	(T)10	10	68	77
c26799_g1_i1	370	p1	(T)14	14	69	82
c26799_g1_i2	442	p1	(T)14	14	69	82
c26846_g1_i1	906	p1	(T)10	10	74	83
c26846_g1_i2	407	p1	(T)10	10	74	83
c26859_g1_i1	1352	p1	(T)10	10	43	52
c26875_g1_i1	380	p1	(C)12	12	56	67
c26875_g1_i2	549	p1	(C)12	12	56	67
c26988_g1_i1	340	p1	(T)10	10	306	315
c27022_g1_i1	462	p1	(T)10	10	140	149
c27036_g1_i2	791	p1	(A)10	10	247	256
c27050_g1_i1	372	p1	(A)10	10	4	13
c27065_g1_i1	364	p1	(T)10	10	32	41
c27076_g1_i1	390	p1	(T)12	12	169	180
c27076_g1_i2	410	p1	(T)12	12	169	180
c27076_g1_i3	366	p1	(T)12	12	169	180
c27087_g1_i1	425	p1	(A)11	11	390	400
c27090_g1_i1	422	p1	(T)11	11	134	144
c27158_g1_i1	757	p1	(T)11	11	505	515
c27176_g1_i1	377	p1	(C)19	19	1	19
c27248_g1_i1	324	p1	(A)13	13	87	99
c27327_g1_i3	527	p1	(T)10	10	453	462
c27331_g1_i1	1241	p1	(A)10	10	811	820
c27393_g1_i1	755	p1	(T)11	11	97	107
c27393_g1_i2	648	p1	(T)11	11	97	107
c27467_g1_i1	592	p1	(T)10	10	570	579
c27467_g1_i2	355	p1	(T)10	10	333	342
c27482_g2_i1	502	p1	(A)13	13	230	242
c27734_g1_i1	345	p1	(T)10	10	172	181
c27781_g1_i1	757	p1	(G)15	15	697	711
c27879_g1_i1	671	p1	(T)10	10	27	36
c27917_g1_i1	1346	p1	(T)15	15	1198	1212
c27932_g1_i5	2059	p1	(T)15	15	1	15
c27946_g1_i1	349	p1	(T)12	12	97	108
c27963_g1_i2	435	p1	(T)10	10	277	286
c28001_g1_i1	673	p1	(T)11	11	15	25
c28022_g1_i1	412	p1	(T)10	10	262	271
c28031_g1_i3	395	p1	(T)13	13	352	364
c28134_g1_i1	691	p1	(A)10	10	324	333
c28176_g1_i3	1223	p1	(T)10	10	967	976
c28210_g2_i1	305	p1	(T)13	13	191	203
c28231_g1_i2	782	p1	(C)11	11	631	641
c28301_g1_i2	671	p1	(T)14	14	281	294
c28350_g1_i1	643	p1	(T)10	10	597	606
c28454_g1_i1	462	p1	(T)11	11	1	11
c28467_g1_i1	558	p1	(T)10	10	478	487
c28556_g1_i1	386	p1	(T)10	10	296	305
c28559_g1_i1	743	p1	(C)11	11	35	45
c28704_g1_i1	441	p1	(T)11	11	344	354
c28782_g1_i1	399	p1	(T)11	11	348	358
c28782_g1_i3	506	p1	(T)10	10	117	126
c28838_g1_i1	440	p1	(T)11	11	296	306
c28852_g1_i2	771	p1	(T)11	11	275	285
c28878_g1_i1	623	p1	(T)12	12	76	87
c28898_g1_i1	655	p1	(A)10	10	431	440
c28903_g1_i1	896	p1	(A)10	10	873	882
c28924_g1_i1	301	p1	(T)10	10	114	123
c28956_g2_i1	579	p1	(T)14	14	499	512
c29003_g1_i1	471	p1	(A)12	12	13	24
c29155_g1_i2	586	p1	(A)10	10	519	528
c29176_g1_i1	666	p1	(G)23	23	644	666
c29313_g1_i1	360	p1	(T)10	10	279	288
c29355_g1_i1	411	p1	(T)10	10	218	227
c29369_g1_i1	370	p1	(A)10	10	186	195
c29392_g1_i1	478	p1	(T)10	10	46	55
c29445_g1_i1	1295	p1	(A)10	10	1053	1062
c29522_g1_i1	394	p1	(A)11	11	249	259
c29564_g1_i1	804	p1	(A)15	15	569	583
c29624_g1_i1	2192	p1	(T)12	12	1503	1514
c29624_g1_i2	1967	p1	(T)12	12	1278	1289
c29624_g1_i3	1922	p1	(T)12	12	1233	1244
c29631_g1_i2	599	p1	(A)10	10	55	64
c29657_g1_i1	305	p1	(T)10	10	51	60
c29691_g1_i1	591	p1	(T)12	12	147	158
c29691_g1_i1	591	p1	(A)12	12	396	407
c29691_g1_i2	540	p1	(A)12	12	345	356
c29753_g1_i3	691	p1	(T)10	10	464	473
c29774_g1_i1	473	p1	(T)10	10	17	26
c29774_g2_i1	314	p1	(T)10	10	86	95
c29779_g1_i2	474	p1	(T)12	12	289	300
c29802_g1_i1	418	p1	(T)10	10	209	218
c29812_g1_i2	701	p1	(C)18	18	678	695
c29818_g1_i1	381	p1	(A)10	10	298	307
c29842_g1_i2	319	p1	(A)10	10	187	196
c29842_g1_i3	542	p1	(A)10	10	187	196
c29842_g2_i2	465	p1	(T)10	10	157	166
c29913_g1_i1	840	p1	(T)10	10	9	18
c29924_g1_i1	666	p1	(T)10	10	397	406
c29935_g1_i2	1897	p1	(A)11	11	1681	1691
c29971_g1_i1	413	p1	(T)10	10	277	286
c29973_g1_i1	469	p1	(T)12	12	310	321
c30001_g1_i1	394	p1	(A)10	10	187	196
c30013_g1_i1	394	p1	(G)10	10	153	162
c30019_g1_i2	749	p1	(T)10	10	144	153
c30024_g1_i1	642	p1	(T)10	10	10	19
c30070_g1_i1	901	p1	(T)10	10	53	62
c30156_g1_i1	421	p1	(T)10	10	181	190
c30170_g1_i1	760	p1	(T)10	10	87	96
c30221_g1_i1	377	p1	(T)10	10	238	247
c30333_g1_i3	524	p1	(A)10	10	319	328
c30363_g1_i1	374	p1	(A)10	10	159	168
c30376_g1_i1	490	p1	(C)14	14	32	45
c30390_g1_i1	330	p1	(A)10	10	149	158
c30399_g1_i2	547	p1	(A)12	12	160	171
c30408_g1_i1	467	p1	(A)10	10	89	98
c30424_g1_i2	2089	p1	(A)14	14	103	116
c30424_g1_i3	875	p1	(A)14	14	103	116
c30424_g1_i4	1894	p1	(A)14	14	103	116
c30456_g1_i1	530	p1	(A)12	12	515	526
c30466_g2_i1	1487	p1	(T)10	10	1410	1419
c30471_g2_i1	577	p1	(C)11	11	41	51
c30473_g1_i1	325	p1	(T)11	11	110	120
c30488_g1_i1	748	p1	(T)10	10	93	102
c30489_g1_i1	471	p1	(C)12	12	4	15
c30517_g1_i1	320	p1	(A)11	11	144	154
c30523_g1_i2	411	p1	(T)10	10	224	233
c30555_g1_i1	478	p1	(T)12	12	234	245
c30664_g1_i1	672	p1	(A)12	12	267	278
c30760_g1_i1	1377	p1	(A)11	11	1367	1377
c30816_g1_i1	823	p1	(T)10	10	655	664
c30827_g1_i5	1309	p1	(T)10	10	687	696
c30840_g1_i2	708	p1	(A)13	13	72	84
c30856_g1_i1	342	p1	(A)10	10	315	324
c30856_g2_i2	397	p1	(A)10	10	370	379
c30859_g1_i1	430	p1	(T)10	10	339	348
c30872_g1_i1	515	p1	(T)10	10	468	477
c30872_g1_i2	600	p1	(T)10	10	553	562
c30922_g1_i1	339	p1	(T)10	10	309	318
c30976_g1_i1	435	p1	(T)10	10	2	11
c31037_g1_i1	540	p1	(T)10	10	136	145
c31038_g1_i1	621	p1	(T)10	10	529	538
c31082_g1_i1	399	p1	(A)12	12	51	62
c31128_g1_i1	542	p1	(A)10	10	262	271
c31129_g1_i1	905	p1	(T)12	12	863	874
c31138_g1_i1	482	p1	(T)10	10	64	73
c31160_g1_i1	305	p1	(A)10	10	222	231
c31208_g1_i1	367	p1	(T)10	10	315	324
c31220_g1_i1	388	p1	(A)21	21	368	388
c31260_g1_i1	649	p1	(A)12	12	303	314
c31315_g1_i1	344	p1	(A)11	11	253	263
c31328_g1_i1	667	p1	(T)10	10	625	634
c31336_g1_i1	646	p1	(T)10	10	532	541
c31397_g1_i2	640	p1	(T)12	12	585	596
c31437_g1_i1	758	p1	(A)10	10	141	150
c31521_g1_i2	941	p1	(A)11	11	607	617
c31526_g1_i1	788	p1	(A)10	10	777	786
c31559_g1_i1	301	p1	(T)11	11	60	70
c31590_g1_i1	379	p1	(A)11	11	273	283
c31677_g1_i1	455	p1	(A)10	10	77	86
c31684_g1_i2	304	p1	(T)12	12	19	30
c31717_g1_i1	459	p1	(T)11	11	431	441
c31765_g1_i1	640	p1	(T)10	10	162	171
c31795_g1_i2	456	p1	(A)13	13	420	432
c31808_g1_i1	377	p1	(C)13	13	12	24
c31857_g2_i1	368	p1	(C)20	20	7	26
c31929_g1_i1	386	p1	(T)10	10	337	346
c31929_g1_i2	512	p1	(T)10	10	463	472
c32062_g1_i1	423	p1	(A)13	13	11	23
c32114_g1_i1	329	p1	(T)10	10	231	240
c32126_g1_i2	390	p1	(A)10	10	31	40
c32136_g1_i1	804	p1	(T)10	10	770	779
c32158_g1_i4	435	p1	(T)14	14	87	100
c32162_g1_i2	452	p1	(G)22	22	431	452
c32163_g1_i1	784	p1	(C)11	11	5	15
c32173_g1_i1	687	p1	(T)10	10	172	181
c32197_g1_i1	921	p1	(C)10	10	264	273
c32199_g1_i2	386	p1	(A)21	21	1	21
c32207_g1_i1	372	p1	(T)10	10	324	333
c32238_g1_i2	1052	p1	(T)10	10	300	309
c32254_g1_i2	590	p1	(T)11	11	464	474
c32365_g1_i1	1297	p1	(T)10	10	941	950
c32376_g1_i3	309	p1	(T)11	11	222	232
c32453_g1_i1	314	p1	(A)10	10	1	10
c32478_g1_i1	747	p1	(A)11	11	27	37
c32478_g1_i2	572	p1	(A)11	11	27	37
c32555_g1_i1	1281	p1	(T)10	10	16	25
c32561_g1_i1	408	p1	(T)10	10	280	289
c32634_g1_i3	953	p1	(A)10	10	305	314
c32672_g1_i1	996	p1	(T)16	16	949	964
c32672_g1_i2	328	p1	(T)16	16	281	296
c32679_g1_i1	431	p1	(C)10	10	33	42
c32683_g1_i1	643	p1	(A)11	11	496	506
c32695_g1_i1	370	p1	(A)12	12	338	349
c32710_g1_i1	1755	p1	(A)10	10	63	72
c32727_g1_i1	873	p1	(A)10	10	762	771
c32739_g1_i1	340	p1	(A)11	11	310	320
c32739_g2_i1	376	p1	(A)11	11	346	356
c32794_g1_i1	617	p1	(T)10	10	36	45
c32842_g2_i1	395	p1	(T)10	10	264	273
c32863_g1_i1	837	p1	(T)10	10	506	515
c32886_g1_i1	825	p1	(A)11	11	352	362
c32925_g1_i3	430	p1	(T)13	13	286	298
c32942_g1_i4	376	p1	(T)11	11	99	109
c32973_g1_i2	488	p1	(T)10	10	291	300
c32977_g1_i1	2427	p1	(T)11	11	1513	1523
c33010_g1_i2	877	p1	(T)11	11	564	574
c33017_g1_i1	395	p1	(T)10	10	75	84
c33017_g2_i1	680	p1	(T)10	10	75	84
c33018_g1_i3	879	p1	(A)10	10	300	309
c33022_g1_i2	974	p1	(A)17	17	8	24
c33045_g1_i1	489	p1	(T)12	12	193	204
c33066_g1_i1	360	p1	(A)11	11	139	149
c33088_g1_i1	472	p1	(T)11	11	73	83
c33100_g1_i1	867	p1	(A)10	10	713	722
c33100_g1_i2	795	p1	(A)10	10	641	650
c33197_g1_i2	388	p1	(A)12	12	242	253
c33206_g1_i1	989	p1	(T)10	10	694	703
c33208_g1_i1	1253	p1	(A)10	10	1243	1252
c33208_g1_i2	1342	p1	(A)10	10	1332	1341
c33224_g1_i1	997	p1	(T)10	10	503	512
c33251_g1_i1	746	p1	(T)10	10	647	656
c33273_g1_i1	417	p1	(T)11	11	379	389
c33294_g1_i1	454	p1	(A)10	10	57	66
c33335_g1_i1	561	p1	(A)13	13	5	17
c33368_g1_i1	749	p1	(T)10	10	655	664
c33396_g3_i1	935	p1	(T)10	10	783	792
c33402_g1_i2	1373	p1	(T)10	10	1220	1229
c33462_g1_i1	409	p1	(A)10	10	22	31
c33517_g1_i1	5450	p1	(A)10	10	5429	5438
c33517_g1_i2	1665	p1	(A)10	10	1644	1653
c33517_g3_i2	1094	p1	(A)10	10	1073	1082
c33519_g1_i1	515	p1	(T)10	10	61	70
c33539_g1_i1	1045	p1	(C)18	18	1	18
c33539_g1_i2	924	p1	(C)18	18	1	18
c33539_g1_i3	1597	p1	(C)18	18	1	18
c33539_g1_i4	1006	p1	(C)18	18	1	18
c33539_g1_i5	1032	p1	(C)18	18	1	18
c33539_g1_i6	1147	p1	(C)18	18	1	18
c33539_g1_i7	582	p1	(C)18	18	1	18
c33539_g2_i1	411	p1	(G)10	10	347	356
c33559_g1_i1	546	p1	(A)11	11	134	144
c33656_g1_i1	1144	p1	(T)11	11	127	137
c33717_g1_i1	378	p1	(T)10	10	176	185
c33720_g1_i2	310	p1	(A)10	10	237	246
c33736_g1_i1	336	p1	(T)10	10	99	108
c33747_g1_i2	734	p1	(T)10	10	361	370
c33747_g1_i3	652	p1	(T)10	10	251	260
c33777_g1_i1	1003	p1	(A)10	10	71	80
c33777_g1_i2	1151	p1	(A)10	10	71	80
c33777_g1_i3	583	p1	(A)10	10	179	188
c33792_g1_i2	1212	p1	(T)12	12	682	693
c33862_g2_i2	533	p1	(T)10	10	478	487
c33907_g1_i2	537	p1	(A)12	12	526	537
c33910_g1_i1	438	p1	(A)10	10	223	232
c33942_g1_i1	840	p1	(A)20	20	1	20
c33944_g1_i1	341	p1	(T)10	10	183	192
c33944_g1_i2	372	p1	(T)10	10	240	249
c33955_g1_i2	438	p1	(A)10	10	12	21
c33955_g1_i3	560	p1	(A)10	10	12	21
c33981_g1_i1	344	p1	(A)10	10	316	325
c34030_g1_i1	562	p1	(T)10	10	313	322
c34107_g1_i1	655	p1	(T)11	11	601	611
c34125_g1_i3	1244	p1	(T)12	12	535	546
c34192_g2_i1	386	p1	(T)13	13	319	331
c34193_g1_i1	338	p1	(T)11	11	169	179
c34209_g1_i1	392	p1	(A)10	10	46	55
c34258_g1_i1	1391	p1	(T)11	11	941	951
c34313_g1_i1	871	p1	(A)10	10	31	40
c34329_g1_i2	533	p1	(A)10	10	491	500
c34384_g1_i1	491	p1	(A)11	11	177	187
c34409_g2_i1	434	p1	(A)21	21	1	21
c34419_g1_i5	925	p1	(A)11	11	621	631
c34443_g1_i1	372	p1	(A)19	19	354	372
c34449_g1_i1	739	p1	(A)10	10	360	369
c34452_g1_i1	328	p1	(C)11	11	9	19
c34472_g1_i2	918	p1	(A)11	11	908	918
c34489_g4_i1	568	p1	(T)15	15	537	551
c34510_g1_i1	427	p1	(T)10	10	295	304
c34510_g2_i1	2532	p1	(T)10	10	188	197
c34510_g2_i2	2502	p1	(T)10	10	188	197
c34510_g2_i3	3185	p1	(T)10	10	188	197
c34510_g2_i4	3675	p1	(T)10	10	188	197
c34520_g1_i2	456	p1	(A)10	10	326	335
c34533_g1_i1	1475	p1	(T)11	11	1065	1075
c34533_g1_i2	910	p1	(T)11	11	500	510
c34535_g1_i1	535	p1	(A)10	10	184	193
c34543_g1_i2	313	p1	(T)10	10	97	106
c34546_g1_i1	450	p1	(A)10	10	441	450
c34600_g1_i1	574	p1	(C)17	17	1	17
c34627_g1_i1	563	p1	(A)15	15	548	562
c34702_g1_i1	454	p1	(T)12	12	14	25
c34745_g1_i2	697	p1	(T)11	11	282	292
c34766_g1_i2	739	p1	(T)13	13	494	506
c34859_g1_i1	429	p1	(A)20	20	410	429
c34859_g1_i2	493	p1	(A)20	20	474	493
c34859_g1_i3	513	p1	(A)20	20	494	513
c34915_g1_i1	619	p1	(T)11	11	19	29
c34915_g1_i2	600	p1	(T)11	11	19	29
c34932_g1_i1	489	p1	(T)10	10	365	374
c34960_g1_i2	393	p1	(A)11	11	112	122
c34970_g1_i1	712	p1	(T)10	10	530	539
c34985_g2_i1	536	p1	(T)11	11	483	493
c34992_g2_i1	1056	p1	(T)11	11	239	249
c35005_g1_i1	1201	p1	(T)10	10	300	309
c35005_g1_i4	1075	p1	(T)10	10	300	309
c35035_g1_i1	5008	p1	(A)10	10	1382	1391
c35067_g1_i1	376	p1	(A)10	10	367	376
c35073_g1_i1	475	p1	(A)10	10	334	343
c35111_g1_i1	524	p1	(T)14	14	460	473
c35140_g1_i1	424	p1	(C)12	12	41	52
c35145_g1_i2	308	p1	(G)17	17	292	308
c35155_g1_i3	568	p1	(A)13	13	104	116
c35156_g1_i1	1189	p1	(T)10	10	154	163
c35177_g1_i1	2986	p1	(A)10	10	1352	1361
c35182_g1_i2	500	p1	(A)10	10	112	121
c35203_g1_i1	568	p1	(A)10	10	86	95
c35203_g1_i2	565	p1	(A)10	10	86	95
c35221_g1_i2	720	p1	(T)11	11	49	59
c35236_g1_i1	651	p1	(A)10	10	186	195
c35257_g1_i2	990	p1	(T)13	13	653	665
c35308_g1_i1	564	p1	(A)11	11	553	563
c35309_g1_i2	472	p1	(T)10	10	10	19
c35324_g1_i1	437	p1	(C)15	15	1	15
c35328_g1_i2	731	p1	(T)10	10	287	296
c35333_g1_i1	747	p1	(T)10	10	465	474
c35347_g1_i1	836	p1	(A)13	13	779	791
c35395_g1_i1	594	p1	(A)10	10	222	231
c35401_g1_i1	1897	p1	(A)11	11	1874	1884
c35430_g1_i2	1270	p1	(T)11	11	1039	1049
c35439_g1_i1	2765	p1	(G)13	13	2741	2753
c35439_g1_i2	2879	p1	(G)13	13	2855	2867
c35469_g2_i1	611	p1	(T)11	11	281	291
c35485_g1_i1	569	p1	(A)12	12	13	24
c35499_g4_i1	425	p1	(T)10	10	291	300
c35509_g2_i3	1549	p1	(T)10	10	81	90
c35515_g1_i2	658	p1	(A)10	10	252	261
c35556_g1_i1	470	p1	(C)20	20	1	20
c35597_g1_i2	782	p1	(T)10	10	322	331
c35597_g1_i3	683	p1	(T)10	10	322	331
c35608_g1_i1	696	p1	(A)15	15	2	16
c35630_g1_i1	1222	p1	(T)11	11	1124	1134
c35632_g1_i2	512	p1	(A)10	10	438	447
c35633_g1_i1	1236	p1	(A)14	14	1158	1171
c35633_g1_i2	1170	p1	(A)14	14	1092	1105
c35643_g1_i2	2106	p1	(A)10	10	659	668
c35643_g1_i3	1668	p1	(A)10	10	659	668
c35643_g1_i4	2187	p1	(A)10	10	659	668
c35656_g1_i2	721	p1	(A)11	11	215	225
c35656_g1_i3	623	p1	(A)11	11	62	72
c35667_g1_i1	656	p1	(A)12	12	545	556
c35667_g1_i2	756	p1	(A)12	12	645	656
c35667_g1_i4	907	p1	(A)12	12	796	807
c35667_g1_i5	921	p1	(A)12	12	810	821
c35667_g1_i6	575	p1	(A)12	12	464	475
c35714_g2_i1	798	p1	(T)10	10	26	35
c35715_g1_i1	3250	p1	(T)11	11	181	191
c35715_g1_i6	3513	p1	(T)11	11	181	191
c35766_g1_i1	419	p1	(A)10	10	76	85
c35784_g1_i1	596	p1	(A)11	11	175	185
c35787_g1_i1	561	p1	(T)12	12	550	561
c35885_g1_i2	334	p1	(A)11	11	241	251
c35910_g1_i1	719	p1	(T)10	10	190	199
c35924_g1_i1	4763	p1	(A)11	11	2564	2574
c35927_g1_i1	1255	p1	(A)10	10	866	875
c35942_g1_i1	1004	p1	(A)17	17	988	1004
c35994_g1_i1	402	p1	(T)10	10	223	232
c35999_g1_i1	379	p1	(T)10	10	274	283
c36001_g1_i2	612	p1	(C)21	21	1	21
c36015_g1_i1	403	p1	(A)11	11	8	18
c36034_g1_i1	1383	p1	(T)10	10	1268	1277
c36040_g1_i1	779	p1	(A)10	10	770	779
c36067_g1_i1	918	p1	(A)10	10	767	776
c36067_g1_i2	910	p1	(A)10	10	759	768
c36070_g1_i1	439	p1	(T)10	10	430	439
c36070_g1_i2	1115	p1	(T)10	10	1106	1115
c36070_g1_i3	488	p1	(T)10	10	479	488
c36070_g1_i6	518	p1	(T)10	10	509	518
c36070_g1_i7	1638	p1	(T)10	10	1629	1638
c36070_g1_i10	979	p1	(T)10	10	970	979
c36070_g1_i11	860	p1	(T)10	10	851	860
c36078_g1_i1	484	p1	(A)12	12	232	243
c36078_g1_i2	511	p1	(A)10	10	257	266
c36106_g1_i2	1735	p1	(A)11	11	664	674
c36166_g1_i1	1965	p1	(T)10	10	1820	1829
c36169_g1_i1	395	p1	(T)10	10	21	30
c36207_g2_i1	437	p1	(G)11	11	392	402
c36218_g1_i1	788	p1	(T)17	17	263	279
c36218_g1_i1	788	p1	(T)10	10	461	470
c36218_g1_i2	493	p1	(T)12	12	267	278
c36227_g1_i1	431	p1	(T)12	12	330	341
c36227_g1_i3	434	p1	(T)10	10	337	346
c36237_g1_i1	692	p1	(C)19	19	2	20
c36274_g1_i4	514	p1	(T)15	15	431	445
c36332_g1_i1	405	p1	(A)17	17	35	51
c36332_g2_i1	422	p1	(A)10	10	114	123
c36346_g1_i1	874	p1	(G)23	23	852	874
c36382_g2_i2	696	p1	(A)12	12	480	491
c36386_g1_i2	705	p1	(T)10	10	173	182
c36386_g1_i3	427	p1	(T)10	10	173	182
c36396_g1_i1	850	p1	(T)10	10	79	88
c36396_g1_i2	674	p1	(T)10	10	79	88
c36398_g1_i2	319	p1	(A)10	10	105	114
c36437_g2_i1	1161	p1	(A)10	10	779	788
c36437_g2_i2	1176	p1	(T)12	12	397	408
c36437_g2_i2	1176	p1	(A)10	10	794	803
c36469_g1_i1	962	p1	(T)13	13	85	97
c36485_g1_i2	2966	p1	(A)10	10	35	44
c36529_g1_i1	424	p1	(T)13	13	405	417
c36534_g1_i2	2320	p1	(T)10	10	2290	2299
c36542_g1_i1	1568	p1	(T)10	10	137	146
c36553_g1_i1	1084	p1	(T)10	10	804	813
c36553_g1_i4	824	p1	(T)10	10	544	553
c36582_g1_i2	1923	p1	(T)11	11	541	551
c36582_g2_i1	700	p1	(A)20	20	681	700
c36582_g2_i2	1433	p1	(A)20	20	1414	1433
c36596_g1_i2	797	p1	(T)10	10	397	406
c36596_g2_i1	1082	p1	(T)10	10	398	407
c36596_g2_i1	1082	p1	(A)10	10	829	838
c36602_g1_i1	814	p1	(C)10	10	774	783
c36628_g1_i1	877	p1	(T)11	11	810	820
c36632_g1_i3	554	p1	(T)10	10	369	378
c36640_g1_i1	753	p1	(A)11	11	251	261
c36640_g1_i2	736	p1	(A)11	11	251	261
c36640_g1_i2	736	p1	(A)10	10	474	483
c36641_g1_i1	759	p1	(T)10	10	70	79
c36641_g1_i2	658	p1	(T)10	10	70	79
c36652_g1_i2	1504	p1	(A)11	11	1445	1455
c36664_g1_i2	508	p1	(A)11	11	38	48
c36665_g1_i1	567	p1	(T)11	11	339	349
c36683_g1_i6	696	p1	(T)10	10	681	690
c36694_g1_i1	463	p1	(A)10	10	313	322
c36709_g1_i1	660	p1	(A)10	10	596	605
c36715_g2_i1	1118	p1	(T)10	10	72	81
c36769_g1_i1	611	p1	(T)10	10	123	132
c36797_g1_i2	1643	p1	(A)10	10	211	220
c36797_g1_i2	1643	p1	(C)11	11	1454	1464
c36823_g1_i1	601	p1	(G)10	10	336	345
c36832_g3_i1	1380	p1	(T)10	10	866	875
c36832_g3_i3	1629	p1	(T)10	10	1115	1124
c36844_g1_i1	1020	p1	(T)10	10	970	979
c36852_g1_i1	463	p1	(T)10	10	416	425
c36866_g1_i2	807	p1	(A)10	10	301	310
c36871_g1_i1	311	p1	(A)10	10	231	240
c36929_g2_i1	937	p1	(A)10	10	160	169
c36929_g2_i2	962	p1	(A)20	20	171	190
c36934_g1_i1	479	p1	(T)10	10	419	428
c36940_g1_i1	706	p1	(T)14	14	675	688
c36940_g1_i3	978	p1	(T)14	14	947	960
c36940_g1_i4	679	p1	(T)14	14	648	661
c36940_g1_i8	860	p1	(T)14	14	829	842
c36940_g1_i9	781	p1	(T)14	14	750	763
c36940_g3_i1	625	p1	(T)11	11	535	545
c36940_g3_i3	862	p1	(T)11	11	772	782
c36954_g1_i2	370	p1	(A)10	10	354	363
c36973_g1_i1	393	p1	(T)21	21	1	21
c36990_g1_i1	856	p1	(A)14	14	842	855
c36997_g1_i1	1215	p1	(A)10	10	913	922
c36997_g1_i2	1142	p1	(A)10	10	840	849
c37010_g1_i1	1454	p1	(A)11	11	1404	1414
c37026_g1_i4	402	p1	(A)10	10	282	291
c37046_g1_i1	443	p1	(T)11	11	295	305
c37046_g1_i1	443	p1	(A)12	12	431	442
c37064_g1_i2	860	p1	(A)12	12	750	761
c37072_g1_i2	411	p1	(G)11	11	381	391
c37077_g1_i1	2183	p1	(T)11	11	92	102
c37077_g1_i1	2183	p1	(A)16	16	2168	2183
c37077_g2_i1	1951	p1	(T)11	11	92	102
c37085_g1_i1	820	p1	(A)10	10	151	160
c37162_g1_i1	710	p1	(T)13	13	569	581
c37162_g1_i4	697	p1	(T)13	13	556	568
c37186_g1_i1	913	p1	(T)12	12	730	741
c37186_g1_i3	1013	p1	(T)12	12	830	841
c37186_g2_i1	474	p1	(T)12	12	64	75
c37186_g1_i6	500	p1	(T)12	12	317	328
c37203_g1_i2	2064	p1	(C)10	10	1091	1100
c37203_g1_i3	1747	p1	(C)10	10	1091	1100
c37241_g2_i1	1097	p1	(T)10	10	426	435
c37244_g1_i1	728	p1	(T)12	12	649	660
c37280_g1_i1	703	p1	(T)10	10	663	672
c37281_g1_i1	448	p1	(T)12	12	432	443
c37288_g1_i1	1082	p1	(T)10	10	13	22
c37308_g1_i1	631	p1	(A)11	11	112	122
c37317_g1_i1	490	p1	(A)11	11	169	179
c37317_g1_i2	308	p1	(C)17	17	1	17
c37317_g1_i3	609	p1	(A)11	11	169	179
c37317_g1_i4	587	p1	(A)11	11	169	179
c37321_g1_i1	614	p1	(A)10	10	578	587
c37321_g1_i2	933	p1	(A)10	10	897	906
c37327_g1_i2	993	p1	(A)11	11	359	369
c37359_g1_i1	1374	p1	(T)11	11	209	219
c37362_g1_i2	429	p1	(T)10	10	213	222
c37408_g1_i1	399	p1	(A)10	10	348	357
c37409_g1_i1	545	p1	(T)10	10	78	87
c37430_g2_i4	578	p1	(A)10	10	221	230
c37439_g1_i1	1576	p1	(T)10	10	249	258
c37439_g2_i1	819	p1	(T)10	10	544	553
c37439_g1_i3	1601	p1	(T)10	10	249	258
c37465_g2_i1	402	p1	(A)13	13	291	303
c37477_g1_i1	431	p1	(T)10	10	154	163
c37500_g1_i1	871	p1	(A)11	11	810	820
c37500_g1_i3	1031	p1	(A)10	10	328	337
c37500_g1_i3	1031	p1	(T)10	10	755	764
c37510_g1_i4	492	p1	(T)10	10	185	194
c37512_g1_i6	2589	p1	(A)11	11	408	418
c37553_g1_i1	378	p1	(T)13	13	304	316
c37558_g1_i1	459	p1	(A)12	12	274	285
c37578_g1_i5	416	p1	(T)11	11	64	74
c37582_g1_i1	687	p1	(T)14	14	624	637
c37598_g1_i1	878	p1	(T)10	10	624	633
c37649_g1_i1	629	p1	(A)10	10	138	147
c37653_g1_i2	1842	p1	(T)11	11	1685	1695
c37688_g2_i1	570	p1	(A)11	11	54	64
c37690_g1_i13	318	p1	(T)13	13	57	69
c37703_g1_i1	687	p1	(T)10	10	594	603
c37709_g1_i1	1509	p1	(A)11	11	101	111
c37720_g1_i2	533	p1	(A)10	10	173	182
c37722_g1_i2	437	p1	(A)10	10	123	132
c37726_g1_i1	1059	p1	(A)12	12	970	981
c37742_g1_i1	851	p1	(A)11	11	5	15
c37778_g1_i1	950	p1	(G)23	23	1	23
c37818_g1_i5	1140	p1	(T)10	10	746	755
c37831_g1_i1	1151	p1	(T)10	10	226	235
c37876_g1_i1	466	p1	(G)10	10	58	67
c37876_g1_i2	498	p1	(G)10	10	58	67
c37894_g1_i2	706	p1	(T)11	11	471	481
c37898_g1_i1	388	p1	(A)10	10	61	70
c37915_g1_i2	511	p1	(A)10	10	14	23
c37929_g1_i1	409	p1	(T)11	11	294	304
c37946_g1_i2	474	p1	(T)11	11	248	258
c37969_g1_i1	542	p1	(A)10	10	479	488
c37976_g1_i1	614	p1	(C)19	19	2	20
c37983_g1_i1	481	p1	(A)12	12	93	104
c37985_g1_i1	323	p1	(T)10	10	140	149
c37999_g2_i1	363	p1	(T)10	10	85	94
c37999_g2_i2	386	p1	(T)10	10	85	94
c37999_g2_i3	493	p1	(T)10	10	85	94
c38013_g1_i1	547	p1	(C)16	16	1	16
c38013_g1_i1	547	p1	(T)10	10	498	507
c38025_g1_i2	926	p1	(A)11	11	706	716
c38035_g2_i1	399	p1	(A)13	13	13	25
c38035_g2_i3	450	p1	(A)13	13	13	25
c38057_g1_i1	657	p1	(C)19	19	1	19
c38083_g1_i1	2339	p1	(T)14	14	608	621
c38091_g1_i1	1071	p1	(A)21	21	1051	1071
c38091_g1_i2	375	p1	(A)21	21	355	375
c38093_g1_i1	1042	p1	(T)14	14	909	922
c38107_g1_i1	533	p1	(T)11	11	79	89
c38107_g1_i2	823	p1	(T)11	11	79	89
c38124_g1_i1	851	p1	(T)11	11	679	689
c38141_g1_i1	301	p1	(A)10	10	18	27
c38163_g1_i6	713	p1	(T)11	11	280	290
c38176_g1_i1	632	p1	(T)10	10	78	87
c38221_g1_i1	654	p1	(C)16	16	43	58
c38233_g1_i2	357	p1	(T)10	10	318	327
c38323_g2_i1	634	p1	(T)20	20	113	132
c38328_g1_i2	527	p1	(T)10	10	349	358
c38355_g1_i2	5154	p1	(C)12	12	1486	1497
c38355_g1_i5	5232	p1	(C)12	12	1564	1575
c38358_g2_i1	636	p1	(A)10	10	149	158
c38364_g1_i1	525	p1	(A)12	12	105	116
c38368_g1_i1	1408	p1	(T)10	10	118	127
c38375_g1_i1	536	p1	(T)12	12	87	98
c38407_g1_i2	1346	p1	(A)10	10	1326	1335
c38423_g1_i1	788	p1	(C)12	12	19	30
c38423_g1_i2	531	p1	(C)12	12	19	30
c38447_g2_i1	418	p1	(T)13	13	322	334
c38449_g1_i2	491	p1	(A)10	10	127	136
c38464_g1_i4	467	p1	(A)12	12	432	443
c38465_g1_i2	412	p1	(G)10	10	25	34
c38468_g1_i2	779	p1	(A)10	10	175	184
c38472_g1_i1	1377	p1	(T)15	15	389	403
c38473_g1_i5	574	p1	(A)13	13	10	22
c38477_g4_i1	735	p1	(T)10	10	224	233
c38491_g2_i1	1472	p1	(T)10	10	1453	1462
c38511_g1_i1	647	p1	(C)13	13	20	32
c38526_g1_i1	622	p1	(T)11	11	568	578
c38535_g1_i1	476	p1	(T)12	12	457	468
c38535_g1_i2	769	p1	(T)12	12	750	761
c38535_g1_i4	646	p1	(T)12	12	627	638
c38535_g1_i5	542	p1	(T)12	12	523	534
c38554_g2_i1	3196	p1	(C)12	12	49	60
c38554_g2_i4	1112	p1	(C)12	12	49	60
c38560_g1_i1	479	p1	(A)15	15	465	479
c38576_g3_i1	670	p1	(T)10	10	7	16
c38576_g3_i1	670	p1	(T)10	10	137	146
c38585_g1_i1	836	p1	(T)11	11	500	510
c38628_g1_i2	465	p1	(T)11	11	209	219
c38638_g2_i1	404	p1	(T)14	14	380	393
c38638_g2_i2	409	p1	(T)14	14	385	398
c38670_g1_i1	599	p1	(C)16	16	1	16
c38670_g1_i2	638	p1	(C)16	16	1	16
c38689_g1_i1	617	p1	(A)11	11	562	572
c38692_g1_i2	972	p1	(T)12	12	52	63
c38718_g1_i1	385	p1	(T)15	15	254	268
c38745_g1_i3	682	p1	(A)10	10	50	59
c38773_g1_i3	2104	p1	(T)11	11	303	313
c38792_g1_i1	706	p1	(T)10	10	405	414
c38824_g2_i2	1237	p1	(A)10	10	262	271
c38854_g1_i1	879	p1	(C)16	16	41	56
c38854_g1_i2	901	p1	(C)16	16	41	56
c38854_g1_i3	753	p1	(C)16	16	41	56
c38895_g1_i1	672	p1	(T)10	10	599	608
c38945_g1_i1	538	p1	(A)10	10	120	129
c38977_g2_i3	412	p1	(A)16	16	397	412
c39010_g1_i4	680	p1	(A)20	20	661	680
c39010_g1_i5	806	p1	(A)20	20	787	806
c39020_g1_i1	393	p1	(A)10	10	332	341
c39032_g3_i2	442	p1	(A)10	10	62	71
c39062_g1_i1	1913	p1	(A)14	14	12	25
c39062_g1_i3	2102	p1	(A)14	14	12	25
c39066_g1_i1	896	p1	(T)12	12	809	820
c39067_g2_i1	754	p1	(C)10	10	11	20
c39070_g1_i1	787	p1	(A)10	10	778	787
c39070_g1_i2	803	p1	(A)10	10	794	803
c39072_g1_i1	478	p1	(T)12	12	342	353
c39075_g1_i1	1174	p1	(A)13	13	311	323
c39076_g2_i3	632	p1	(T)10	10	534	543
c39110_g1_i1	1134	p1	(A)14	14	550	563
c39110_g1_i3	894	p1	(A)14	14	310	323
c39130_g4_i1	712	p1	(T)10	10	40	49
c39144_g1_i2	851	p1	(A)17	17	6	22
c39165_g1_i3	498	p1	(A)10	10	72	81
c39165_g1_i4	444	p1	(A)10	10	72	81
c39169_g1_i1	1516	p1	(A)10	10	73	82
c39169_g1_i2	844	p1	(A)10	10	73	82
c39169_g1_i3	974	p1	(A)10	10	73	82
c39169_g1_i4	925	p1	(A)10	10	73	82
c39169_g1_i6	846	p1	(A)10	10	73	82
c39169_g1_i7	802	p1	(A)10	10	73	82
c39169_g1_i8	1595	p1	(A)10	10	73	82
c39171_g1_i1	583	p1	(A)12	12	23	34
c39184_g1_i1	754	p1	(T)11	11	71	81
c39199_g2_i1	305	p1	(T)10	10	183	192
c39200_g3_i1	889	p1	(A)10	10	224	233
c39200_g3_i3	682	p1	(A)10	10	224	233
c39231_g5_i1	800	p1	(T)10	10	515	524
c39238_g1_i1	820	p1	(T)10	10	40	49
c39244_g3_i1	362	p1	(A)12	12	48	59
c39281_g1_i1	725	p1	(C)18	18	6	23
c39281_g1_i3	915	p1	(C)18	18	6	23
c39325_g1_i1	906	p1	(A)10	10	8	17
c39344_g1_i1	1479	p1	(T)10	10	1339	1348
c39389_g2_i1	977	p1	(A)14	14	955	968
c39390_g2_i2	741	p1	(A)10	10	25	34
c39414_g1_i1	1434	p1	(T)10	10	590	599
c39414_g1_i6	1343	p1	(T)10	10	499	508
c39425_g1_i3	1029	p1	(A)10	10	300	309
c39436_g1_i1	504	p1	(T)15	15	389	403
c39449_g2_i3	398	p1	(C)16	16	16	31
c39460_g1_i2	579	p1	(A)17	17	1	17
c39472_g1_i1	1841	p1	(A)10	10	118	127
c39485_g1_i1	903	p1	(T)11	11	744	754
c39486_g1_i2	850	p1	(A)10	10	835	844
c39554_g2_i2	519	p1	(T)12	12	497	508
c39561_g1_i1	1041	p1	(T)15	15	143	157
c39583_g2_i2	675	p1	(T)12	12	605	616
c39643_g1_i1	980	p1	(A)12	12	506	517
c39646_g1_i1	1363	p1	(A)10	10	197	206
c39663_g1_i1	1097	p1	(T)10	10	997	1006
c39665_g1_i2	756	p1	(A)11	11	682	692
c39671_g1_i1	821	p1	(A)10	10	144	153
c39726_g1_i4	736	p1	(T)10	10	224	233
c39741_g1_i1	501	p1	(T)14	14	393	406
c39741_g1_i2	1031	p1	(T)14	14	397	410
c39744_g1_i1	426	p1	(T)10	10	8	17
c39758_g2_i1	561	p1	(A)11	11	341	351
c39774_g1_i1	742	p1	(T)10	10	710	719
c39776_g1_i1	641	p1	(T)16	16	525	540
c39776_g1_i2	659	p1	(T)16	16	543	558
c39776_g1_i3	635	p1	(T)16	16	519	534
c39787_g1_i1	672	p1	(A)10	10	14	23
c39820_g1_i2	977	p1	(T)10	10	12	21
c39850_g1_i1	1346	p1	(T)10	10	2	11
c39865_g1_i1	777	p1	(T)15	15	640	654
c39865_g1_i3	676	p1	(T)15	15	646	660
c39871_g1_i1	592	p1	(A)10	10	467	476
c39871_g2_i1	657	p1	(T)10	10	6	15
c39871_g2_i3	692	p1	(T)10	10	6	15
c39874_g1_i2	308	p1	(A)10	10	196	205
c39883_g1_i1	2758	p1	(T)10	10	2362	2371
c39930_g2_i1	341	p1	(T)12	12	37	48
c39958_g1_i1	669	p1	(T)10	10	54	63
c40001_g1_i3	844	p1	(A)10	10	727	736
c40010_g1_i2	1434	p1	(T)10	10	1378	1387
c40031_g1_i1	686	p1	(A)14	14	8	21
c40045_g1_i1	742	p1	(A)11	11	700	710
c40045_g2_i1	1883	p1	(A)11	11	1035	1045
c40048_g1_i1	918	p1	(A)12	12	104	115
c40055_g2_i1	784	p1	(A)22	22	763	784
c40056_g2_i2	759	p1	(T)14	14	9	22
c40058_g1_i1	960	p1	(A)10	10	38	47
c40061_g1_i1	804	p1	(T)10	10	452	461
c40062_g1_i2	950	p1	(C)12	12	63	74
c40063_g1_i1	723	p1	(C)14	14	1	14
c40072_g1_i3	1407	p1	(A)10	10	259	268
c40072_g1_i4	1332	p1	(A)10	10	259	268
c40085_g2_i2	596	p1	(A)11	11	566	576
c40087_g1_i1	647	p1	(T)10	10	189	198
c40108_g1_i1	865	p1	(T)10	10	375	384
c40113_g1_i1	806	p1	(C)13	13	3	15
c40113_g1_i3	886	p1	(C)13	13	3	15
c40128_g1_i1	930	p1	(T)10	10	651	660
c40134_g1_i4	1751	p1	(T)13	13	836	848
c40147_g1_i3	709	p1	(T)10	10	611	620
c40148_g1_i1	1537	p1	(A)10	10	173	182
c40161_g1_i1	677	p1	(A)10	10	307	316
c40192_g1_i1	1279	p1	(A)11	11	747	757
c40192_g1_i2	670	p1	(A)10	10	328	337
c40193_g2_i2	833	p1	(T)12	12	273	284
c40208_g1_i1	609	p1	(A)10	10	41	50
c40208_g1_i2	506	p1	(A)10	10	41	50
c40227_g1_i2	998	p1	(T)10	10	46	55
c40227_g1_i3	1108	p1	(T)10	10	46	55
c40242_g1_i1	602	p1	(T)10	10	485	494
c40248_g1_i1	758	p1	(G)14	14	725	738
c40266_g1_i2	911	p1	(T)11	11	186	196
c40266_g1_i3	820	p1	(T)11	11	186	196
c40280_g1_i3	811	p1	(T)12	12	598	609
c40283_g1_i1	1274	p1	(C)15	15	53	67
c40283_g1_i3	1296	p1	(C)15	15	53	67
c40283_g1_i4	1162	p1	(C)15	15	53	67
c40292_g1_i2	753	p1	(A)19	19	735	753
c40310_g1_i1	1896	p1	(A)10	10	1093	1102
c40310_g1_i3	1778	p1	(A)10	10	859	868
c40310_g1_i4	508	p1	(A)10	10	426	435
c40310_g1_i5	2012	p1	(A)10	10	1093	1102
c40383_g1_i1	341	p1	(T)10	10	50	59
c40387_g1_i5	3058	p1	(A)14	14	2601	2614
c40410_g1_i2	2037	p1	(A)10	10	552	561
c40430_g1_i1	1719	p1	(A)12	12	1678	1689
c40430_g1_i2	1514	p1	(A)12	12	1473	1484
c40447_g1_i1	497	p1	(T)10	10	190	199
c40450_g1_i1	971	p1	(T)13	13	5	17
c40450_g1_i2	710	p1	(T)13	13	5	17
c40450_g1_i4	688	p1	(T)13	13	5	17
c40460_g1_i1	1290	p1	(A)11	11	1077	1087
c40467_g1_i1	1866	p1	(A)11	11	1855	1865
c40472_g1_i6	1292	p1	(A)11	11	432	442
c40472_g1_i10	2199	p1	(A)11	11	432	442
c40484_g1_i1	860	p1	(T)10	10	630	639
c40486_g2_i5	866	p1	(T)10	10	839	848
c40490_g1_i1	535	p1	(A)10	10	35	44
c40492_g1_i1	1431	p1	(T)10	10	63	72
c40492_g1_i2	1463	p1	(T)10	10	63	72
c40494_g1_i1	510	p1	(T)17	17	386	402
c40494_g1_i3	673	p1	(T)17	17	549	565
c40508_g1_i2	1875	p1	(A)10	10	365	374
c40516_g1_i1	662	p1	(A)10	10	138	147
c40520_g1_i1	1721	p1	(T)10	10	1474	1483
c40520_g1_i3	2767	p1	(T)10	10	1797	1806
c40527_g1_i1	1109	p1	(T)16	16	660	675
c40535_g1_i1	678	p1	(T)11	11	647	657
c40556_g1_i2	727	p1	(T)10	10	444	453
c40598_g1_i1	1351	p1	(A)10	10	265	274
c40598_g1_i4	912	p1	(A)10	10	265	274
c40599_g1_i1	1790	p1	(A)11	11	1574	1584
c40641_g1_i1	984	p1	(T)12	12	33	44
c40671_g1_i1	1016	p1	(A)11	11	724	734
c40687_g1_i2	1600	p1	(T)13	13	326	338
c40710_g1_i2	522	p1	(A)10	10	32	41
c40722_g1_i2	518	p1	(T)10	10	341	350
c40740_g3_i1	813	p1	(C)13	13	4	16
c40761_g2_i1	1474	p1	(C)12	12	43	54
c40777_g1_i1	899	p1	(A)10	10	890	899
c40790_g1_i1	949	p1	(A)10	10	534	543
c40800_g1_i1	1055	p1	(T)10	10	1030	1039
c40804_g1_i1	542	p1	(A)10	10	23	32
c40811_g1_i1	490	p1	(A)10	10	111	120
c40842_g1_i2	937	p1	(T)10	10	539	548
c40847_g1_i3	1007	p1	(T)11	11	371	381
c40873_g1_i1	567	p1	(C)11	11	1	11
c40877_g1_i1	561	p1	(A)10	10	528	537
c40888_g1_i1	587	p1	(T)10	10	354	363
c40891_g1_i1	1092	p1	(C)17	17	13	29
c40891_g2_i1	495	p1	(C)11	11	23	33
c40973_g1_i1	811	p1	(C)11	11	3	13
c40973_g1_i1	811	p1	(T)10	10	670	679
c40979_g1_i2	815	p1	(T)11	11	708	718
c40994_g1_i2	596	p1	(C)14	14	65	78
c41008_g1_i1	811	p1	(A)11	11	469	479
c41010_g6_i2	838	p1	(A)21	21	818	838
c41013_g1_i1	769	p1	(C)11	11	1	11
c41065_g1_i1	592	p1	(T)10	10	1	10
c41066_g1_i1	1672	p1	(T)10	10	1588	1597
c41070_g1_i2	722	p1	(T)10	10	513	522
c41074_g1_i3	538	p1	(C)17	17	13	29
c41101_g1_i1	1073	p1	(C)13	13	54	66
c41101_g1_i2	1467	p1	(C)13	13	54	66
c41135_g1_i2	520	p1	(A)10	10	146	155
c41138_g1_i1	519	p1	(T)10	10	118	127
c41159_g1_i1	998	p1	(T)14	14	773	786
c41164_g1_i1	363	p1	(T)11	11	328	338
c41179_g1_i1	497	p1	(G)10	10	393	402
c41180_g2_i2	1520	p1	(A)13	13	1438	1450
c41180_g2_i3	1630	p1	(T)14	14	1575	1588
c41205_g1_i1	609	p1	(A)11	11	17	27
c41205_g1_i2	589	p1	(A)11	11	17	27
c41223_g1_i1	3202	p1	(A)22	22	3181	3202
c41223_g1_i2	2910	p1	(A)22	22	2889	2910
c41235_g1_i1	1206	p1	(C)14	14	22	35
c41235_g1_i2	1166	p1	(C)14	14	22	35
c41236_g1_i3	1982	p1	(T)10	10	675	684
c41242_g1_i1	592	p1	(T)10	10	135	144
c41262_g1_i1	1142	p1	(A)13	13	583	595
c41262_g1_i2	1228	p1	(A)13	13	583	595
c41262_g1_i2	1228	p1	(T)10	10	918	927
c41262_g1_i3	1040	p1	(A)13	13	583	595
c41275_g1_i1	979	p1	(A)11	11	969	979
c41304_g1_i1	884	p1	(T)17	17	697	713
c41312_g1_i1	818	p1	(A)11	11	147	157
c41337_g1_i2	740	p1	(A)11	11	82	92
c41337_g1_i2	740	p1	(T)12	12	382	393
c41337_g1_i3	756	p1	(A)11	11	82	92
c41346_g1_i1	1443	p1	(C)23	23	1	23
c41424_g1_i1	611	p1	(C)11	11	74	84
c41424_g1_i2	916	p1	(C)11	11	74	84
c41442_g1_i1	613	p1	(A)10	10	151	160
c41453_g1_i1	1472	p1	(T)11	11	256	266
c41453_g1_i1	1472	p1	(A)10	10	1452	1461
c41455_g1_i1	849	p1	(T)12	12	664	675
c41455_g1_i2	341	p1	(T)12	12	156	167
c41457_g1_i1	1092	p1	(A)11	11	1082	1092
c41465_g1_i1	1117	p1	(A)10	10	669	678
c41465_g1_i1	1117	p1	(T)11	11	1036	1046
c41467_g1_i2	782	p1	(A)11	11	8	18
c41491_g1_i2	1049	p1	(T)10	10	909	918
c41491_g1_i3	1104	p1	(T)10	10	937	946
c41550_g1_i3	672	p1	(T)10	10	159	168
c41577_g1_i1	353	p1	(C)11	11	73	83
c41577_g1_i3	353	p1	(C)11	11	73	83
c41577_g1_i3	353	p1	(A)10	10	320	329
c41577_g1_i4	430	p1	(A)10	10	179	188
c41577_g1_i8	440	p1	(A)10	10	179	188
c41601_g1_i1	1886	p1	(A)12	12	1874	1885
c41616_g1_i1	1105	p1	(A)10	10	1096	1105
c41632_g1_i1	613	p1	(T)11	11	20	30
c41632_g1_i2	890	p1	(T)11	11	20	30
c41638_g1_i1	802	p1	(T)10	10	205	214
c41638_g1_i1	802	p1	(T)11	11	345	355
c41642_g1_i2	1091	p1	(T)10	10	280	289
c41659_g1_i1	318	p1	(T)10	10	173	182
c41671_g1_i1	1644	p1	(T)16	16	1	16
c41692_g3_i1	890	p1	(T)11	11	538	548
c41708_g2_i3	1820	p1	(T)10	10	1095	1104
c41708_g2_i5	1916	p1	(T)10	10	1191	1200
c41722_g1_i1	2044	p1	(T)10	10	1166	1175
c41722_g1_i2	2208	p1	(T)10	10	1330	1339
c41740_g1_i1	886	p1	(T)14	14	837	850
c41749_g1_i1	941	p1	(A)10	10	65	74
c41749_g1_i2	883	p1	(A)10	10	65	74
c41765_g1_i2	1003	p1	(T)11	11	302	312
c41765_g1_i3	1249	p1	(T)11	11	411	421
c41765_g1_i6	1200	p1	(T)11	11	411	421
c41792_g5_i1	866	p1	(T)10	10	823	832
c41801_g2_i1	833	p1	(A)10	10	624	633
c41805_g1_i1	1064	p1	(C)11	11	31	41
c41805_g1_i2	918	p1	(C)11	11	31	41
c41848_g1_i2	1647	p1	(A)11	11	247	257
c41848_g1_i3	1727	p1	(A)11	11	247	257
c41855_g2_i1	1331	p1	(A)10	10	1310	1319
c41866_g1_i1	2532	p1	(A)10	10	898	907
c41866_g1_i2	2376	p1	(A)10	10	898	907
c41877_g1_i1	698	p1	(A)12	12	1	12
c41879_g1_i1	978	p1	(A)10	10	97	106
c41881_g1_i1	1557	p1	(T)19	19	1410	1428
c41882_g2_i1	773	p1	(A)10	10	224	233
c41888_g1_i1	835	p1	(A)17	17	52	68
c41888_g1_i2	811	p1	(A)17	17	52	68
c41888_g1_i3	803	p1	(A)17	17	52	68
c41898_g2_i1	607	p1	(A)10	10	598	607
c41898_g2_i2	611	p1	(A)10	10	602	611
c41900_g1_i1	961	p1	(A)10	10	940	949
c41901_g1_i1	1049	p1	(C)10	10	120	129
c41911_g2_i1	570	p1	(A)10	10	69	78
c41911_g2_i2	638	p1	(A)10	10	69	78
c41915_g1_i2	1043	p1	(A)11	11	588	598
c41917_g1_i1	902	p1	(C)12	12	38	49
c41920_g1_i1	1234	p1	(A)10	10	1066	1075
c41920_g1_i2	1064	p1	(A)10	10	6	15
c41920_g1_i2	1064	p1	(A)10	10	896	905
c41933_g2_i1	487	p1	(A)10	10	334	343
c41933_g2_i3	474	p1	(T)10	10	53	62
c41933_g2_i3	474	p1	(A)10	10	444	453
c41946_g1_i2	689	p1	(A)12	12	642	653
c41967_g2_i2	1881	p1	(A)10	10	202	211
c41968_g1_i2	502	p1	(T)10	10	401	410
c41970_g1_i2	977	p1	(T)11	11	942	952
c41976_g1_i3	1011	p1	(A)10	10	66	75
c41976_g1_i4	871	p1	(A)10	10	66	75
c41978_g2_i1	1354	p1	(C)11	11	1064	1074
c41989_g1_i1	913	p1	(A)10	10	904	913
c41991_g1_i5	677	p1	(C)14	14	41	54
c41998_g1_i2	1275	p1	(T)10	10	226	235
c42010_g2_i2	1171	p1	(A)11	11	8	18
c42014_g1_i1	1124	p1	(T)11	11	1080	1090
c42027_g1_i2	1132	p1	(A)11	11	614	624
c42034_g1_i1	1295	p1	(C)12	12	53	64
c42035_g3_i1	330	p1	(T)11	11	15	25
c42035_g2_i7	1055	p1	(T)10	10	997	1006
c42043_g2_i1	897	p1	(T)10	10	9	18
c42043_g2_i2	809	p1	(T)10	10	9	18
c42043_g2_i3	960	p1	(C)11	11	182	192
c42089_g1_i1	950	p1	(A)10	10	72	81
c42101_g1_i1	848	p1	(T)10	10	36	45
c42143_g2_i1	2014	p1	(T)10	10	185	194
c42145_g1_i5	1221	p1	(T)10	10	339	348
c42153_g1_i1	623	p1	(A)10	10	535	544
c42168_g1_i2	838	p1	(G)10	10	35	44
c42168_g1_i3	911	p1	(G)10	10	35	44
c42169_g1_i3	2215	p1	(T)13	13	674	686
c42169_g1_i5	2128	p1	(T)13	13	674	686
c42178_g1_i2	896	p1	(C)12	12	37	48
c42178_g1_i3	367	p1	(C)12	12	37	48
c42218_g1_i1	4698	p1	(A)10	10	587	596
c42227_g2_i3	755	p1	(T)10	10	572	581
c42239_g1_i2	1128	p1	(T)10	10	1093	1102
c42291_g1_i2	854	p1	(T)10	10	26	35
c42292_g1_i8	1078	p1	(A)10	10	659	668
c42331_g1_i2	1088	p1	(T)12	12	53	64
c42336_g1_i2	1028	p1	(T)11	11	849	859
c42342_g1_i1	665	p1	(T)11	11	320	330
c42342_g1_i3	734	p1	(T)11	11	389	399
c42359_g3_i1	305	p1	(T)10	10	287	296
c42369_g1_i1	1212	p1	(C)16	16	82	97
c42402_g1_i4	921	p1	(A)11	11	901	911
c42425_g1_i3	380	p1	(T)10	10	183	192
c42435_g1_i1	546	p1	(T)10	10	282	291
c42435_g1_i2	739	p1	(T)10	10	534	543
c42435_g1_i5	406	p1	(T)12	12	224	235
c42437_g1_i1	1286	p1	(A)10	10	1056	1065
c42437_g1_i3	1313	p1	(A)10	10	1083	1092
c42444_g1_i1	924	p1	(A)11	11	784	794
c42470_g1_i1	1791	p1	(C)12	12	190	201
c42472_g2_i1	650	p1	(T)11	11	17	27
c42487_g1_i1	847	p1	(A)10	10	623	632
c42487_g1_i2	868	p1	(A)10	10	644	653
c42491_g1_i3	578	p1	(A)11	11	243	253
c42505_g1_i1	920	p1	(T)10	10	812	821
c42535_g1_i3	968	p1	(C)12	12	16	27
c42546_g1_i1	468	p1	(A)10	10	386	395
c42555_g1_i3	1441	p1	(A)11	11	137	147
c42555_g1_i3	1441	p1	(A)15	15	1373	1387
c42555_g1_i4	1180	p1	(A)15	15	1112	1126
c42568_g1_i2	896	p1	(A)12	12	634	645
c42569_g1_i1	1755	p1	(T)12	12	207	218
c42569_g1_i2	1543	p1	(A)12	12	272	283
c42600_g3_i2	733	p1	(T)10	10	173	182
c42617_g3_i2	1402	p1	(T)10	10	1212	1221
c42631_g1_i1	4391	p1	(T)10	10	3639	3648
c42631_g2_i1	1081	p1	(A)10	10	1026	1035
c42631_g2_i2	1281	p1	(A)10	10	1226	1235
c42631_g2_i3	1857	p1	(T)11	11	398	408
c42631_g1_i3	5596	p1	(A)10	10	5541	5550
c42631_g2_i6	2974	p1	(A)10	10	2919	2928
c42636_g1_i5	893	p1	(T)12	12	727	738
c42649_g1_i1	500	p1	(T)10	10	247	256
c42649_g2_i2	1185	p1	(A)10	10	334	343
c42649_g3_i4	2273	p1	(A)10	10	1926	1935
c42657_g2_i2	441	p1	(C)10	10	407	416
c42675_g1_i1	1452	p1	(A)10	10	118	127
c42690_g1_i1	1068	p1	(T)10	10	1049	1058
c42710_g1_i1	1148	p1	(C)12	12	54	65
c42716_g1_i2	1556	p1	(A)22	22	1535	1556
c42719_g1_i1	556	p1	(C)11	11	1	11
c42720_g1_i1	1252	p1	(A)10	10	1012	1021
c42760_g1_i1	854	p1	(T)10	10	356	365
c42767_g2_i1	806	p1	(T)10	10	180	189
c42770_g1_i1	500	p1	(T)10	10	312	321
c42792_g1_i1	1590	p1	(T)10	10	2	11
c42802_g2_i1	988	p1	(A)10	10	316	325
c42810_g1_i1	703	p1	(A)10	10	374	383
c42853_g1_i1	889	p1	(T)15	15	837	851
c42872_g1_i5	863	p1	(T)10	10	702	711
c42874_g1_i3	1009	p1	(T)10	10	861	870
c42874_g1_i4	985	p1	(T)13	13	835	847
c42899_g4_i2	726	p1	(A)22	22	705	726
c42903_g2_i1	974	p1	(A)10	10	43	52
c42903_g2_i1	974	p1	(C)11	11	231	241
c42903_g3_i2	945	p1	(A)10	10	43	52
c42918_g1_i1	770	p1	(C)12	12	5	16
c42925_g1_i2	1554	p1	(A)10	10	1538	1547
c42925_g1_i4	319	p1	(A)10	10	303	312
c42930_g1_i1	510	p1	(A)10	10	353	362
c42930_g1_i3	1273	p1	(A)10	10	1116	1125
c42939_g1_i3	997	p1	(A)10	10	971	980
c42950_g1_i3	763	p1	(A)10	10	100	109
c42960_g5_i1	475	p1	(T)12	12	122	133
c42960_g5_i4	501	p1	(T)10	10	123	132
c42963_g2_i3	784	p1	(T)11	11	520	530
c42970_g1_i1	653	p1	(C)12	12	41	52
c42971_g1_i6	608	p1	(A)10	10	584	593
c42971_g1_i7	671	p1	(A)10	10	647	656
c42986_g4_i1	2445	p1	(T)17	17	2359	2375
c42986_g4_i2	2318	p1	(T)17	17	2232	2248
c42991_g1_i1	722	p1	(C)17	17	24	40
c42991_g1_i2	770	p1	(C)17	17	24	40
c42992_g1_i1	1791	p1	(T)10	10	1671	1680
c42998_g3_i1	436	p1	(T)10	10	407	416
c43018_g1_i1	725	p1	(T)10	10	702	711
c43036_g1_i1	892	p1	(T)10	10	194	203
c43037_g1_i2	1364	p1	(A)10	10	564	573
c43082_g1_i1	1161	p1	(T)11	11	1107	1117
c43083_g1_i1	704	p1	(A)12	12	20	31
c43086_g1_i1	1157	p1	(T)10	10	703	712
c43097_g1_i1	850	p1	(T)11	11	488	498
c43100_g2_i1	335	p1	(A)10	10	62	71
c43114_g2_i6	908	p1	(T)10	10	517	526
c43119_g1_i1	1068	p1	(T)10	10	35	44
c43119_g1_i2	1012	p1	(T)10	10	35	44
c43119_g1_i5	578	p1	(T)10	10	35	44
c43136_g2_i3	860	p1	(A)11	11	189	199
c43140_g2_i1	891	p1	(T)12	12	89	100
c43207_g1_i1	1062	p1	(A)10	10	510	519
c43210_g2_i1	589	p1	(T)16	16	3	18
c43251_g1_i1	868	p1	(T)10	10	12	21
c43261_g1_i1	1099	p1	(T)10	10	9	18
c43265_g1_i1	1054	p1	(T)11	11	92	102
c43269_g2_i2	755	p1	(A)12	12	85	96
c43290_g1_i1	442	p1	(T)11	11	359	369
c43306_g3_i1	802	p1	(T)10	10	21	30
c43311_g1_i1	739	p1	(A)10	10	24	33
c43311_g1_i2	881	p1	(A)10	10	24	33
c43313_g4_i1	643	p1	(A)10	10	471	480
c43313_g5_i1	584	p1	(C)10	10	353	362
c43338_g1_i1	1463	p1	(A)10	10	249	258
c43338_g1_i4	1433	p1	(A)10	10	249	258
c43339_g1_i2	1412	p1	(A)10	10	239	248
c43341_g1_i1	1051	p1	(A)11	11	40	50
c43344_g1_i2	1434	p1	(T)13	13	113	125
c43366_g1_i1	359	p1	(A)13	13	71	83
c43383_g2_i1	855	p1	(A)17	17	839	855
c43403_g1_i3	1042	p1	(A)10	10	101	110
c43414_g1_i1	1226	p1	(T)12	12	1197	1208
c43424_g1_i1	1650	p1	(A)23	23	1	23
c43424_g1_i5	1680	p1	(A)23	23	1	23
c43440_g2_i1	565	p1	(T)10	10	514	523
c43456_g1_i1	1710	p1	(A)10	10	111	120
c43463_g1_i1	906	p1	(A)11	11	110	120
c43505_g1_i2	1081	p1	(T)10	10	935	944
c43506_g2_i1	329	p1	(A)10	10	164	173
c43511_g2_i2	772	p1	(T)15	15	421	435
c43512_g1_i1	1527	p1	(C)12	12	6	17
c43512_g1_i2	1194	p1	(C)12	12	6	17
c43512_g1_i3	1307	p1	(C)12	12	6	17
c43512_g1_i5	841	p1	(C)12	12	6	17
c43512_g1_i6	1176	p1	(C)12	12	6	17
c43517_g1_i1	767	p1	(T)13	13	699	711
c43517_g1_i2	742	p1	(T)10	10	733	742
c43530_g1_i2	630	p1	(T)10	10	306	315
c43547_g2_i1	1066	p1	(A)11	11	20	30
c43547_g2_i2	1096	p1	(A)11	11	20	30
c43547_g2_i3	1014	p1	(A)11	11	20	30
c43580_g1_i3	748	p1	(C)17	17	54	70
c43580_g2_i1	613	p1	(C)17	17	54	70
c43584_g1_i2	1787	p1	(T)10	10	343	352
c43584_g1_i3	2032	p1	(T)10	10	377	386
c43602_g2_i1	983	p1	(A)10	10	252	261
c43617_g1_i1	809	p1	(A)10	10	151	160
c43620_g1_i1	953	p1	(T)11	11	834	844
c43627_g1_i2	1594	p1	(C)10	10	127	136
c43646_g6_i1	360	p1	(T)10	10	215	224
c43653_g3_i1	857	p1	(C)12	12	61	72
c43653_g5_i1	1774	p1	(G)22	22	1753	1774
c43655_g1_i1	1428	p1	(T)12	12	1018	1029
c43659_g1_i2	1038	p1	(T)10	10	191	200
c43659_g1_i3	452	p1	(T)10	10	191	200
c43660_g2_i1	840	p1	(C)11	11	21	31
c43660_g2_i3	1394	p1	(C)11	11	21	31
c43660_g2_i5	997	p1	(C)11	11	21	31
c43660_g2_i6	1141	p1	(C)11	11	21	31
c43669_g4_i1	740	p1	(A)10	10	477	486
c43675_g1_i1	1159	p1	(C)14	14	33	46
c43675_g1_i2	1135	p1	(C)12	12	25	36
c43676_g1_i1	1505	p1	(C)13	13	11	23
c43676_g1_i2	1501	p1	(C)13	13	11	23
c43676_g1_i3	1057	p1	(C)13	13	11	23
c43676_g1_i6	1467	p1	(C)13	13	11	23
c43684_g2_i1	1107	p1	(T)10	10	194	203
c43696_g1_i1	581	p1	(A)17	17	6	22
c43715_g1_i4	1261	p1	(T)10	10	485	494
c43721_g3_i1	412	p1	(T)10	10	102	111
c43728_g7_i1	305	p1	(A)10	10	143	152
c43730_g1_i1	656	p1	(A)17	17	640	656
c43731_g1_i1	583	p1	(T)10	10	256	265
c43731_g2_i2	1068	p1	(T)10	10	89	98
c43738_g1_i3	398	p1	(T)16	16	293	308
c43747_g2_i1	426	p1	(A)11	11	9	19
c43757_g2_i1	313	p1	(A)10	10	16	25
c43807_g2_i2	1225	p1	(T)10	10	79	88
c43814_g1_i1	1204	p1	(T)15	15	626	640
c43831_g1_i7	993	p1	(T)10	10	15	24
c43845_g2_i1	1457	p1	(T)11	11	158	168
c43864_g2_i1	913	p1	(T)11	11	105	115
c43864_g2_i4	2390	p1	(T)11	11	105	115
c43874_g1_i1	1232	p1	(T)10	10	36	45
c43905_g2_i2	1028	p1	(A)20	20	1	20
c43905_g2_i3	1365	p1	(A)10	10	271	280
c43905_g2_i6	1000	p1	(A)20	20	1	20
c43905_g2_i7	914	p1	(A)10	10	271	280
c43917_g1_i1	1255	p1	(T)12	12	1134	1145
c43978_g2_i3	921	p1	(C)14	14	2	15
c43986_g1_i2	723	p1	(T)10	10	239	248
c43994_g1_i2	1270	p1	(T)10	10	369	378
c44022_g1_i1	2021	p1	(G)10	10	1	10
c44022_g1_i2	712	p1	(G)10	10	1	10
c44024_g1_i3	1593	p1	(C)14	14	40	53
c44047_g1_i1	1278	p1	(T)11	11	1231	1241
c44047_g1_i2	1086	p1	(T)11	11	1039	1049
c44057_g1_i1	328	p1	(A)20	20	98	117
c44063_g1_i1	519	p1	(A)12	12	312	323
c44063_g1_i2	590	p1	(A)12	12	312	323
c44076_g1_i1	738	p1	(A)10	10	621	630
c44080_g1_i2	967	p1	(T)11	11	742	752
c44081_g1_i1	1230	p1	(C)13	13	23	35
c44081_g1_i8	623	p1	(C)13	13	23	35
c44093_g1_i2	693	p1	(T)10	10	125	134
c44093_g1_i5	801	p1	(T)10	10	125	134
c44110_g1_i4	971	p1	(T)10	10	844	853
c44120_g1_i2	1592	p1	(A)10	10	181	190
c44123_g2_i1	751	p1	(T)10	10	584	593
c44137_g1_i4	1054	p1	(A)10	10	1	10
c44139_g1_i1	463	p1	(T)10	10	384	393
c44149_g1_i6	1827	p1	(T)10	10	272	281
c44165_g1_i2	1203	p1	(T)10	10	1095	1104
c44201_g2_i3	1158	p1	(T)13	13	311	323
c44206_g1_i1	1097	p1	(T)11	11	1005	1015
c44207_g1_i5	1395	p1	(T)10	10	330	339
c44213_g2_i2	1306	p1	(T)10	10	1069	1078
c44217_g2_i2	951	p1	(A)10	10	206	215
c44217_g2_i4	1012	p1	(A)10	10	846	855
c44223_g2_i3	1160	p1	(A)11	11	1123	1133
c44225_g2_i1	785	p1	(A)19	19	767	785
c44227_g2_i1	2049	p1	(A)14	14	94	107
c44227_g2_i1	2049	p1	(G)22	22	2028	2049
c44243_g2_i4	831	p1	(T)10	10	519	528
c44249_g4_i1	349	p1	(G)10	10	195	204
c44267_g1_i1	1789	p1	(A)11	11	1779	1789
c44275_g1_i3	902	p1	(T)11	11	671	681
c44281_g2_i5	912	p1	(T)10	10	359	368
c44291_g1_i1	874	p1	(T)12	12	753	764
c44295_g1_i2	767	p1	(C)11	11	87	97
c44310_g2_i1	1172	p1	(C)23	23	1	23
c44320_g1_i1	895	p1	(A)20	20	2	21
c44321_g1_i1	609	p1	(A)10	10	186	195
c44323_g2_i1	2124	p1	(A)10	10	1718	1727
c44323_g2_i2	2370	p1	(A)10	10	1964	1973
c44325_g1_i1	1316	p1	(A)10	10	267	276
c44331_g1_i2	657	p1	(T)10	10	554	563
c44343_g1_i3	1855	p1	(T)10	10	532	541
c44351_g2_i1	1153	p1	(T)10	10	87	96
c44375_g1_i2	1248	p1	(T)10	10	984	993
c44383_g1_i1	1407	p1	(T)13	13	1303	1315
c44384_g1_i2	1055	p1	(A)13	13	939	951
c44389_g2_i1	973	p1	(T)17	17	11	27
c44389_g2_i2	833	p1	(T)17	17	11	27
c44389_g2_i4	1031	p1	(T)17	17	11	27
c44389_g2_i5	912	p1	(T)17	17	11	27
c44389_g2_i6	1017	p1	(T)17	17	11	27
c44394_g1_i3	2872	p1	(T)10	10	2852	2861
c44394_g1_i5	2747	p1	(T)10	10	2727	2736
c44394_g1_i6	2900	p1	(T)10	10	2880	2889
c44402_g3_i1	1860	p1	(G)22	22	1839	1860
c44402_g3_i2	643	p1	(G)22	22	622	643
c44402_g3_i7	436	p1	(G)22	22	415	436
c44403_g1_i2	1709	p1	(A)11	11	519	529
c44404_g1_i4	987	p1	(T)11	11	59	69
c44404_g1_i5	1535	p1	(T)11	11	59	69
c44414_g1_i1	678	p1	(C)12	12	41	52
c44414_g1_i7	1007	p1	(C)13	13	17	29
c44414_g1_i10	1130	p1	(C)12	12	41	52
c44414_g1_i10	1130	p1	(T)11	11	981	991
c44421_g1_i4	1086	p1	(A)10	10	770	779
c44444_g1_i1	851	p1	(A)10	10	95	104
c44444_g1_i2	761	p1	(A)10	10	95	104
c44449_g2_i2	1712	p1	(T)11	11	487	497
c44449_g2_i2	1712	p1	(T)10	10	797	806
c44469_g3_i1	1411	p1	(T)10	10	777	786
c44476_g1_i2	767	p1	(A)10	10	115	124
c44476_g1_i3	854	p1	(A)10	10	115	124
c44476_g1_i5	948	p1	(A)10	10	115	124
c44486_g3_i1	949	p1	(A)16	16	112	127
c44489_g3_i1	692	p1	(A)10	10	96	105
c44489_g3_i2	673	p1	(A)10	10	96	105
c44503_g1_i1	2068	p1	(G)15	15	6	20
c44504_g1_i1	1112	p1	(T)10	10	285	294
c44504_g1_i2	515	p1	(T)10	10	320	329
c44504_g1_i3	1155	p1	(T)10	10	285	294
c44504_g1_i4	1010	p1	(T)10	10	285	294
c44519_g2_i1	1246	p1	(A)11	11	429	439
c44519_g2_i1	1246	p1	(T)12	12	990	1001
c44530_g1_i4	1321	p1	(T)10	10	206	215
c44543_g2_i2	1718	p1	(A)10	10	1630	1639
c44543_g2_i3	1740	p1	(A)10	10	1652	1661
c44551_g1_i1	1227	p1	(A)11	11	1089	1099
c44551_g1_i3	1139	p1	(A)11	11	1001	1011
c44551_g1_i4	1107	p1	(A)11	11	969	979
c44556_g2_i1	1474	p1	(A)11	11	819	829
c44556_g2_i4	1564	p1	(A)11	11	909	919
c44556_g2_i5	1058	p1	(A)11	11	403	413
c44561_g1_i1	1484	p1	(A)12	12	138	149
c44561_g1_i2	1845	p1	(A)12	12	138	149
c44567_g5_i1	743	p1	(T)13	13	308	320
c44567_g6_i1	518	p1	(T)10	10	6	15
c44573_g1_i3	757	p1	(T)10	10	159	168
c44598_g1_i2	643	p1	(A)10	10	64	73
c44604_g1_i1	1267	p1	(A)11	11	55	65
c44605_g1_i1	1547	p1	(A)11	11	9	19
c44630_g1_i2	1301	p1	(T)12	12	1159	1170
c44630_g1_i5	1321	p1	(T)12	12	1179	1190
c44639_g2_i11	905	p1	(T)16	16	745	760
c44652_g1_i2	588	p1	(T)11	11	340	350
c44662_g1_i1	3009	p1	(T)10	10	2850	2859
c44662_g1_i2	2846	p1	(T)10	10	2687	2696
c44662_g1_i3	2878	p1	(T)10	10	2719	2728
c44671_g1_i1	1245	p1	(A)10	10	1156	1165
c44675_g1_i3	1879	p1	(C)14	14	1	14
c44686_g1_i2	1595	p1	(A)10	10	9	18
c44694_g2_i5	1122	p1	(A)10	10	724	733
c44696_g1_i8	1041	p1	(A)11	11	1012	1022
c44722_g1_i2	1506	p1	(T)10	10	1306	1315
c44737_g1_i1	1549	p1	(A)12	12	1459	1470
c44737_g1_i2	1507	p1	(A)12	12	1417	1428
c44739_g4_i4	1158	p1	(T)13	13	1057	1069
c44741_g1_i1	1243	p1	(T)11	11	1073	1083
c44764_g1_i2	1364	p1	(C)10	10	48	57
c44764_g1_i3	1282	p1	(C)10	10	48	57
c44767_g1_i3	662	p1	(T)11	11	448	458
c44771_g1_i1	1501	p1	(A)10	10	13	22
c44771_g1_i7	1450	p1	(A)10	10	13	22
c44771_g1_i10	1472	p1	(A)10	10	13	22
c44783_g1_i2	1389	p1	(A)12	12	36	47
c44788_g1_i4	2633	p1	(T)10	10	1658	1667
c44788_g2_i1	669	p1	(T)11	11	323	333
c44792_g1_i4	1465	p1	(T)10	10	771	780
c44812_g3_i2	645	p1	(A)10	10	8	17
c44814_g2_i1	1258	p1	(A)10	10	837	846
c44819_g2_i1	785	p1	(A)10	10	396	405
c44862_g1_i3	1142	p1	(A)10	10	69	78
c44862_g1_i7	563	p1	(A)10	10	69	78
c44878_g2_i2	3154	p1	(A)10	10	2218	2227
c44878_g2_i3	2779	p1	(A)10	10	2218	2227
c44883_g1_i1	780	p1	(T)10	10	523	532
c44883_g1_i2	749	p1	(T)10	10	492	501
c44897_g1_i1	1178	p1	(T)10	10	2	11
c44900_g1_i1	1131	p1	(T)10	10	1036	1045
c44905_g3_i3	1100	p1	(T)10	10	828	837
c44911_g2_i4	772	p1	(A)10	10	20	29
c44916_g1_i1	992	p1	(A)10	10	35	44
c44916_g1_i1	992	p1	(T)14	14	788	801
c44929_g1_i2	751	p1	(T)10	10	573	582
c44929_g1_i6	1368	p1	(T)11	11	1189	1199
c44937_g1_i1	932	p1	(T)10	10	92	101
c44937_g1_i2	1025	p1	(T)10	10	92	101
c44937_g1_i3	972	p1	(T)11	11	85	95
c44938_g1_i8	878	p1	(C)20	20	1	20
c44940_g1_i1	1041	p1	(A)10	10	73	82
c44944_g1_i3	1139	p1	(T)10	10	313	322
c44947_g1_i2	1050	p1	(T)10	10	464	473
c44950_g1_i1	1325	p1	(T)10	10	244	253
c44952_g1_i1	1445	p1	(T)10	10	1044	1053
c44954_g1_i3	1617	p1	(T)12	12	557	568
c44954_g1_i5	1293	p1	(T)12	12	259	270
c44977_g1_i1	901	p1	(T)10	10	303	312
c44986_g4_i1	2331	p1	(A)10	10	2285	2294
c44994_g1_i2	1079	p1	(T)10	10	718	727
c45001_g1_i1	1053	p1	(A)12	12	952	963
c45022_g1_i1	538	p1	(T)10	10	470	479
c45035_g1_i1	1001	p1	(T)10	10	876	885
c45035_g1_i4	735	p1	(T)10	10	73	82
c45035_g1_i6	934	p1	(T)10	10	809	818
c45040_g2_i2	1574	p1	(A)12	12	1458	1469
c45050_g1_i1	1653	p1	(A)12	12	773	784
c45050_g1_i1	1653	p1	(T)11	11	1286	1296
c45053_g1_i2	1171	p1	(A)12	12	255	266
c45064_g3_i2	904	p1	(T)11	11	731	741
c45077_g1_i1	1276	p1	(T)11	11	253	263
c45081_g1_i2	1161	p1	(C)16	16	1	16
c45081_g1_i3	1143	p1	(C)16	16	1	16
c45090_g2_i1	331	p1	(T)10	10	71	80
c45102_g1_i2	581	p1	(G)16	16	101	116
c45123_g1_i1	801	p1	(T)10	10	150	159
c45123_g1_i2	874	p1	(A)10	10	384	393
c45123_g1_i4	608	p1	(T)10	10	135	144
c45125_g1_i3	632	p1	(T)10	10	217	226
c45127_g1_i1	1393	p1	(T)10	10	101	110
c45127_g1_i2	1432	p1	(T)10	10	101	110
c45127_g1_i3	1862	p1	(T)10	10	101	110
c45128_g1_i1	1102	p1	(A)10	10	557	566
c45128_g1_i2	1078	p1	(A)10	10	533	542
c45140_g1_i1	1853	p1	(T)10	10	35	44
c45140_g1_i2	1595	p1	(T)10	10	35	44
c45150_g2_i1	376	p1	(T)10	10	14	23
c45150_g1_i4	2112	p1	(T)13	13	1332	1344
c45150_g4_i2	3198	p1	(T)10	10	1849	1858
c45151_g1_i1	1201	p1	(A)11	11	1062	1072
c45174_g2_i9	544	p1	(T)10	10	53	62
c45178_g2_i1	1182	p1	(G)11	11	1171	1181
c45178_g2_i2	2054	p1	(G)11	11	2043	2053
c45178_g2_i7	729	p1	(G)11	11	718	728
c45222_g1_i1	947	p1	(T)11	11	926	936
c45223_g1_i2	1037	p1	(T)10	10	141	150
c45224_g1_i1	1870	p1	(C)13	13	39	51
c45233_g1_i1	797	p1	(T)13	13	696	708
c45241_g4_i1	1459	p1	(A)12	12	58	69
c45251_g2_i2	1209	p1	(C)12	12	53	64
c45270_g1_i1	1392	p1	(T)10	10	1124	1133
c45283_g1_i3	1062	p1	(A)10	10	472	481
c45283_g1_i4	1145	p1	(T)10	10	1014	1023
c45284_g2_i2	1584	p1	(T)10	10	262	271
c45294_g1_i1	712	p1	(T)10	10	99	108
c45341_g1_i1	741	p1	(T)10	10	223	232
c45347_g1_i1	1053	p1	(A)13	13	139	151
c45348_g1_i2	944	p1	(A)11	11	246	256
c45355_g2_i3	1975	p1	(T)10	10	616	625
c45364_g1_i1	1065	p1	(A)14	14	968	981
c45378_g1_i2	1146	p1	(T)10	10	130	139
c45380_g1_i4	1006	p1	(A)10	10	118	127
c45381_g1_i1	924	p1	(T)10	10	609	618
c45382_g1_i4	8345	p1	(A)13	13	517	529
c45382_g1_i4	8345	p1	(A)11	11	1024	1034
c45382_g4_i3	402	p1	(A)11	11	358	368
c45401_g1_i1	948	p1	(T)12	12	801	812
c45401_g1_i2	925	p1	(T)12	12	778	789
c45404_g1_i1	1973	p1	(T)10	10	1858	1867
c45404_g1_i4	1895	p1	(T)10	10	1780	1789
c45419_g1_i3	1696	p1	(C)11	11	59	69
c45426_g2_i1	2236	p1	(A)10	10	2219	2228
c45433_g2_i1	595	p1	(A)19	19	577	595
c45459_g1_i1	4508	p1	(A)10	10	2655	2664
c45459_g1_i2	3967	p1	(A)10	10	2114	2123
c45465_g1_i1	975	p1	(C)10	10	19	28
c45477_g1_i2	1280	p1	(T)10	10	162	171
c45482_g1_i1	1596	p1	(C)18	18	1	18
c45491_g1_i2	1188	p1	(T)11	11	595	605
c45523_g1_i1	1223	p1	(T)10	10	59	68
c45528_g1_i1	1333	p1	(T)10	10	1215	1224
c45528_g1_i2	1396	p1	(T)10	10	1278	1287
c45533_g1_i1	1448	p1	(A)10	10	1053	1062
c45542_g1_i1	866	p1	(T)10	10	404	413
c45553_g1_i3	1424	p1	(T)10	10	1394	1403
c45553_g1_i4	2274	p1	(T)10	10	2244	2253
c45553_g1_i5	1281	p1	(T)10	10	1251	1260
c45560_g1_i1	942	p1	(A)10	10	933	942
c45564_g3_i1	358	p1	(A)11	11	71	81
c45566_g2_i2	461	p1	(C)12	12	1	12
c45566_g2_i8	1156	p1	(T)10	10	436	445
c45590_g1_i1	1509	p1	(A)10	10	201	210
c45591_g3_i1	728	p1	(T)18	18	3	20
c45591_g3_i8	2318	p1	(T)18	18	3	20
c45591_g3_i9	2254	p1	(T)18	18	3	20
c45592_g1_i1	746	p1	(T)11	11	418	428
c45592_g2_i2	2031	p1	(T)10	10	349	358
c45592_g1_i3	1799	p1	(T)11	11	418	428
c45604_g1_i1	346	p1	(T)11	11	50	60
c45615_g1_i1	3191	p1	(A)12	12	2059	2070
c45615_g1_i3	3084	p1	(A)12	12	2059	2070
c45620_g1_i1	1324	p1	(C)11	11	102	112
c45623_g1_i3	1589	p1	(T)10	10	1448	1457
c45643_g1_i1	1340	p1	(A)22	22	2	23
c45643_g1_i2	1446	p1	(A)22	22	2	23
c45644_g2_i2	1752	p1	(T)14	14	480	493
c45644_g2_i5	1831	p1	(T)14	14	480	493
c45645_g3_i4	2457	p1	(A)10	10	580	589
c45645_g3_i5	2432	p1	(A)10	10	580	589
c45650_g1_i1	1275	p1	(T)10	10	1258	1267
c45659_g1_i1	2035	p1	(T)12	12	1905	1916
c45663_g1_i2	1198	p1	(A)10	10	605	614
c45663_g1_i7	1025	p1	(A)10	10	289	298
c45681_g2_i1	1215	p1	(T)10	10	589	598
c45681_g2_i9	1328	p1	(T)10	10	702	711
c45681_g2_i11	1392	p1	(T)10	10	589	598
c45681_g2_i12	1431	p1	(T)10	10	589	598
c45685_g1_i2	1141	p1	(G)13	13	1093	1105
c45686_g1_i1	503	p1	(G)10	10	21	30
c45686_g1_i2	752	p1	(G)10	10	21	30
c45686_g1_i3	752	p1	(G)10	10	21	30
c45686_g1_i4	749	p1	(G)10	10	21	30
c45686_g1_i5	1340	p1	(G)10	10	21	30
c45686_g1_i5	1340	p1	(T)10	10	733	742
c45689_g4_i1	548	p1	(T)10	10	55	64
c45727_g1_i1	1835	p1	(T)10	10	1612	1621
c45735_g3_i1	636	p1	(T)11	11	253	263
c45738_g1_i1	878	p1	(T)13	13	291	303
c45738_g1_i2	2154	p1	(T)13	13	291	303
c45738_g1_i5	2218	p1	(T)13	13	291	303
c45746_g2_i1	2838	p1	(T)14	14	960	973
c45751_g1_i1	958	p1	(T)10	10	733	742
c45752_g2_i3	1587	p1	(T)10	10	55	64
c45752_g2_i3	1587	p1	(T)13	13	1472	1484
c45776_g1_i4	1455	p1	(A)11	11	2	12
c45794_g1_i2	711	p1	(T)10	10	346	355
c45794_g1_i3	923	p1	(T)10	10	346	355
c45794_g1_i5	793	p1	(T)10	10	346	355
c45799_g2_i1	432	p1	(A)12	12	153	164
c45799_g2_i3	632	p1	(A)12	12	153	164
c45808_g2_i1	1410	p1	(A)10	10	1152	1161
c45811_g2_i2	1353	p1	(T)10	10	213	222
c45811_g2_i6	1309	p1	(T)10	10	169	178
c45811_g2_i8	1543	p1	(T)10	10	169	178
c45811_g2_i9	1522	p1	(T)10	10	169	178
c45811_g2_i10	1731	p1	(T)10	10	213	222
c45811_g2_i11	1520	p1	(T)10	10	213	222
c45815_g1_i3	3174	p1	(T)10	10	784	793
c45825_g1_i3	1271	p1	(T)10	10	169	178
c45829_g2_i1	870	p1	(T)10	10	781	790
c45829_g1_i5	680	p1	(T)10	10	550	559
c45850_g2_i1	973	p1	(A)11	11	162	172
c45850_g2_i2	871	p1	(A)11	11	162	172
c45866_g1_i1	581	p1	(T)10	10	262	271
c45874_g1_i2	1251	p1	(T)11	11	1016	1026
c45886_g1_i1	1547	p1	(C)13	13	39	51
c45889_g1_i1	1289	p1	(T)17	17	1062	1078
c45894_g3_i1	535	p1	(T)10	10	421	430
c45894_g5_i1	354	p1	(T)10	10	216	225
c45905_g1_i1	1845	p1	(T)11	11	1181	1191
c45905_g1_i2	1034	p1	(T)11	11	370	380
c45908_g3_i2	1271	p1	(A)11	11	659	669
c45908_g3_i2	1271	p1	(T)11	11	906	916
c45913_g2_i2	1304	p1	(T)10	10	1115	1124
c45920_g1_i1	784	p1	(T)10	10	12	21
c45920_g1_i3	539	p1	(T)10	10	12	21
c45935_g4_i1	322	p1	(A)11	11	185	195
c45951_g3_i1	472	p1	(T)11	11	430	440
c45955_g1_i1	886	p1	(A)11	11	844	854
c45955_g1_i6	455	p1	(A)11	11	413	423
c45967_g2_i2	629	p1	(A)10	10	504	513
c45968_g3_i4	979	p1	(T)10	10	608	617
c45968_g3_i5	741	p1	(T)10	10	707	716
c45974_g1_i1	1092	p1	(T)15	15	247	261
c45986_g1_i1	1220	p1	(A)10	10	31	40
c45986_g1_i2	1274	p1	(A)10	10	31	40
c45986_g1_i3	1529	p1	(A)10	10	31	40
c45986_g1_i4	1231	p1	(A)10	10	31	40
c45992_g1_i1	1456	p1	(G)11	11	38	48
c45994_g1_i4	648	p1	(T)10	10	416	425
c45997_g1_i6	1863	p1	(A)11	11	4	14
c46005_g2_i4	579	p1	(A)10	10	218	227
c46033_g1_i1	495	p1	(T)10	10	244	253
c46033_g2_i2	1543	p1	(A)10	10	190	199
c46046_g1_i1	871	p1	(C)15	15	1	15
c46046_g2_i1	565	p1	(T)11	11	16	26
c46059_g1_i4	1606	p1	(T)10	10	1339	1348
c46059_g1_i5	1383	p1	(T)10	10	1253	1262
c46080_g1_i1	2161	p1	(A)10	10	2041	2050
c46082_g1_i2	1784	p1	(A)11	11	502	512
c46085_g4_i1	1034	p1	(A)10	10	833	842
c46085_g4_i2	949	p1	(A)10	10	748	757
c46093_g1_i2	973	p1	(T)10	10	956	965
c46094_g1_i3	1258	p1	(A)10	10	70	79
c46098_g1_i3	1355	p1	(T)10	10	561	570
c46119_g1_i1	656	p1	(A)10	10	556	565
c46119_g1_i2	2099	p1	(A)10	10	1999	2008
c46119_g1_i3	2123	p1	(A)10	10	2023	2032
c46120_g1_i14	603	p1	(T)10	10	343	352
c46139_g3_i1	2102	p1	(A)11	11	281	291
c46151_g1_i2	1178	p1	(C)11	11	44	54
c46151_g1_i3	1156	p1	(C)11	11	44	54
c46151_g1_i4	1195	p1	(C)11	11	44	54
c46164_g2_i1	436	p1	(G)16	16	421	436
c46164_g1_i3	477	p1	(C)19	19	4	22
c46190_g1_i1	3814	p1	(A)10	10	163	172
c46190_g1_i2	3720	p1	(A)10	10	163	172
c46191_g2_i3	823	p1	(T)11	11	665	675
c46215_g1_i2	572	p1	(C)13	13	25	37
c46216_g1_i1	1368	p1	(A)10	10	149	158
c46230_g1_i1	367	p1	(T)10	10	235	244
c46230_g3_i1	1089	p1	(T)12	12	858	869
c46233_g1_i2	1139	p1	(A)10	10	299	308
c46233_g1_i5	1594	p1	(T)10	10	1573	1582
c46233_g1_i7	1131	p1	(T)10	10	1110	1119
c46235_g2_i2	1198	p1	(T)10	10	991	1000
c46254_g1_i1	1346	p1	(T)11	11	1163	1173
c46261_g1_i1	826	p1	(C)18	18	1	18
c46266_g3_i1	723	p1	(C)10	10	25	34
c46266_g2_i3	1024	p1	(A)10	10	1	10
c46266_g2_i7	868	p1	(A)10	10	1	10
c46266_g3_i3	357	p1	(C)10	10	25	34
c46284_g1_i2	502	p1	(T)14	14	54	67
c46284_g1_i3	1327	p1	(T)14	14	54	67
c46284_g1_i6	2270	p1	(T)14	14	54	67
c46284_g1_i7	624	p1	(T)14	14	54	67
c46288_g4_i3	1162	p1	(A)11	11	656	666
c46300_g1_i1	1207	p1	(T)10	10	987	996
c46307_g1_i1	1637	p1	(A)10	10	1585	1594
c46307_g1_i2	1559	p1	(A)10	10	1507	1516
c46310_g1_i1	1198	p1	(A)10	10	105	114
c46368_g1_i2	1361	p1	(A)12	12	110	121
c46368_g1_i4	1274	p1	(A)12	12	110	121
c46369_g1_i1	689	p1	(T)11	11	18	28
c46370_g1_i1	632	p1	(A)12	12	93	104
c46391_g3_i1	302	p1	(T)10	10	116	125
c46415_g1_i1	1349	p1	(A)11	11	240	250
c46425_g1_i1	1986	p1	(T)17	17	83	99
c46490_g2_i1	1612	p1	(A)10	10	97	106
c46490_g2_i9	1720	p1	(A)10	10	97	106
c46503_g1_i3	1627	p1	(A)10	10	400	409
c46503_g2_i1	1061	p1	(T)10	10	184	193
c46509_g1_i5	1353	p1	(T)10	10	1207	1216
c46511_g1_i5	1726	p1	(A)10	10	365	374
c46517_g1_i1	843	p1	(A)10	10	58	67
c46517_g4_i1	1257	p1	(T)10	10	1024	1033
c46525_g1_i4	1036	p1	(A)11	11	844	854
c46564_g2_i5	853	p1	(T)10	10	62	71
c46570_g1_i1	1331	p1	(T)10	10	1271	1280
c46570_g1_i3	1343	p1	(T)10	10	1283	1292
c46574_g1_i3	2431	p1	(A)11	11	133	143
c46585_g1_i1	1911	p1	(T)10	10	1689	1698
[truncated: 8,751 more rows]

## Sheet: SSRs mapped to pathways
Transcript_ID	Transcript_Length	Type of SSR	Pattern of SSR	SSR Length	Transcript_Start	Transcript_End	KO_ID	Description	Pathway	Pathway Function	Major_Group
c18739_g1_i1	1650	p1	(A)11	11	252	262	K02887	RP-L20; large subunit ribosomal protein L20;	03010 Ribosome ;	Translation;	Genetic Information Processing;
c21876_g1_i1	512	p2	(TC)8	16	58	73	K09667	OGT; protein O-GlcNAc transferase [EC:2.4.1.255];	00514 Other types of O-glycan biosynthesis ;	Glycan biosynthesis and metabolism;	Metabolism;
c22990_g1_i1	1257	c	(AG)8aaagagggagg(GA)6	39	167	205	K03542	psbS; photosystem II 22kDa protein;	00195 Photosynthesis ;	Energy metabolism;	Metabolism;
c26356_g1_i1	1763	p1	(A)10	10	2	11	K07964	HPSE; heparanase 1 [EC:3.2.1.166];	00531 Glycosaminoglycan degradation ;	Glycan biosynthesis and metabolism;	Metabolism;
c26356_g1_i3	1669	p1	(A)10	10	2	11	K07964	HPSE; heparanase 1 [EC:3.2.1.166];	00531 Glycosaminoglycan degradation ;	Glycan biosynthesis and metabolism;	Metabolism;
c27711_g1_i1	380	p3	(CAT)7	21	196	216	K00766	trpD; anthranilate phosphoribosyltransferase [EC:2.4.2.18];	00400 Phenylalanine, tyrosine and tryptophan biosynthesis ;01230 Biosynthesis of amino acids ;	Amino acid metabolism;Metabolism;	Metabolism;
c2918_g1_i1	333	p3	(TAT)5	15	318	332	K07466	RFA1; replication factor A1;	03430 Mismatch repair ;03030 DNA replication ;03440 Homologous recombination ;03420 Nucleotide excision repair ;	Replication and repair;	Genetic Information Processing;
c29802_g1_i1	418	p1	(T)10	10	209	218	K01595	ppc; phosphoenolpyruvate carboxylase [EC:4.1.1.31];	00620 Pyruvate metabolism ;01200 Carbon metabolism ;00710 Carbon fixation in photosynthetic organisms ;	Carbohydrate metabolism;Metabolism;Energy metabolism;	Metabolism;
c30390_g1_i1	330	p1	(A)10	10	149	158	K03010	RPB2; DNA-directed RNA polymerase II subunit RPB2 [EC:2.7.7.6];	03020 RNA polymerase ;00230 Purine metabolism ;00240 Pyrimidine metabolism ;	Transcription;Nucleotide metabolism;	Genetic Information Processing;Metabolism;
c31129_g1_i1	905	p1	(T)12	12	863	874	K10960	chlP; geranylgeranyl reductase [EC:1.3.1.83];	00900 Terpenoid backbone biosynthesis ;00860 Porphyrin and chlorophyll metabolism ;	Metabolism of terpenoids and polyketides;Metabolism of cofactors and vitamins;	Metabolism;
c31230_g1_i1	523	p3	(CAC)5	15	122	136	K00615	E2.2.1.1; transketolase [EC:2.2.1.1];	01230 Biosynthesis of amino acids ;00030 Pentose phosphate pathway ;01200 Carbon metabolism ;01051 Biosynthesis of ansamycins;00710 Carbon fixation in photosynthetic organisms ;	Metabolism;Carbohydrate metabolism;Metabolism of terpenoids and polyketides;Energy metabolism;	Metabolism;
c34535_g1_i1	535	p1	(A)10	10	184	193	K12449	AXS; UDP-apiose/xylose synthase;	00520 Amino sugar and nucleotide sugar metabolism ;	Carbohydrate metabolism;	Metabolism;
c34583_g1_i1	2403	p3	(TCC)6	18	45	62	K01648	ACLY; ATP citrate (pro-S)-lyase [EC:2.3.3.8];	00020 Citrate cycle (TCA cycle) ;	Carbohydrate metabolism;	Metabolism;
c34797_g1_i1	994	p3	(ATC)5	15	226	240	K09422	MYBP; myb proto-oncogene protein, plant;	04626 Plant-pathogen interaction ;	Environmental adaptation;	Organismal Systems;
c34879_g1_i1	993	p3	(CTT)6	18	186	203	K14492	ARR-A; two-component response regulator ARR-A family;	04075 Plant hormone signal transduction ;	Signal transduction;	Environmental Information Processing;
c35211_g1_i1	617	c	(CT)6(CA)6	24	39	62	K03020	RPC19; DNA-directed RNA polymerases I and III subunit RPAC2;	00230 Purine metabolism ;03020 RNA polymerase ;00240 Pyrimidine metabolism ;	Nucleotide metabolism;Transcription;	Metabolism;Genetic Information Processing;
c35389_g1_i2	459	p3	(CAC)6	18	206	223	K10396	KIF5; kinesin family member 5;	04144 Endocytosis ;	Transport and catabolism;	Cellular Processes;
c35440_g1_i1	712	p3	(ATT)5	15	309	323	K14411	MSI; RNA-binding protein Musashi;	03015 mRNA surveillance pathway ;	Translation;	Genetic Information Processing;
c35633_g1_i1	1236	p1	(A)14	14	1158	1171	K08081	TR1; tropinone reductase I [EC:1.1.1.206];	00960 Tropane, piperidine and pyridine alkaloid biosynthesis ;	Biosynthesis of other secondary metabolites;	Metabolism;
c35633_g1_i2	1170	p1	(A)14	14	1092	1105	K08081	TR1; tropinone reductase I [EC:1.1.1.206];	00960 Tropane, piperidine and pyridine alkaloid biosynthesis ;	Biosynthesis of other secondary metabolites;	Metabolism;
c36053_g1_i1	508	p3	(ATT)7	21	1	21	K12667	SWP1; oligosaccharyltransferase complex subunit delta (ribophorin II);	04141 Protein processing in endoplasmic reticulum ;00510 N-Glycan biosynthesis ;	Folding, sorting and degradation;Glycan biosynthesis and metabolism;	Genetic Information Processing;Metabolism;
c36582_g2_i2	1433	p1	(A)20	20	1414	1433	K02712	psbK; photosystem II PsbK protein;	00195 Photosynthesis ;	Energy metabolism;	Metabolism;
c36602_g1_i1	814	p1	(C)10	10	774	783	K08504	BET1; blocked early in transport 1;	04130 SNARE interactions in vesicular transport ;	Folding, sorting and degradation;	Genetic Information Processing;
c36665_g1_i1	567	p1	(T)11	11	339	349	K00392	sir; sulfite reductase (ferredoxin) [EC:1.8.7.1];	00920 Sulfur metabolism ;	Energy metabolism;	Metabolism;
c37193_g2_i1	969	p3	(CAA)5	15	260	274	K13993	HSP20; HSP20 family protein;	04141 Protein processing in endoplasmic reticulum ;	Folding, sorting and degradation;	Genetic Information Processing;
c37193_g2_i1	969	p3	(AAT)6	18	618	635	K13993	HSP20; HSP20 family protein;	04141 Protein processing in endoplasmic reticulum ;	Folding, sorting and degradation;	Genetic Information Processing;
c37291_g1_i1	861	p3	(CAG)7	21	84	104	K02135	ATPeF1E; F-type H+-transporting ATPase subunit epsilon;	00190 Oxidative phosphorylation ;	Energy metabolism;	Metabolism;
c37321_g1_i2	933	p1	(A)10	10	897	906	K02893	RP-L23Ae; large subunit ribosomal protein L23Ae;	03010 Ribosome ;	Translation;	Genetic Information Processing;
c37822_g2_i1	1123	p2	(AG)9	18	1	18	K14502	BIN2; protein brassinosteroid insensitive 2 [EC:2.7.11.1];	04075 Plant hormone signal transduction ;	Signal transduction;	Environmental Information Processing;
c37966_g1_i1	1022	p3	(TAT)6	18	865	882	K12188	SNF8; ESCRT-II complex subunit VPS22;	04144 Endocytosis ;	Transport and catabolism;	Cellular Processes;
c38198_g1_i1	531	p2	(TC)10	20	1	20	K12863	CWC15; protein CWC15;	03040 Spliceosome ;	Transcription;	Genetic Information Processing;
c38216_g1_i1	549	p3	(GAA)5	15	169	183	K02961	RP-S17; small subunit ribosomal protein S17;	03010 Ribosome ;	Translation;	Genetic Information Processing;
c38216_g1_i2	781	p3	(GAA)5	15	169	183	K02961	RP-S17; small subunit ribosomal protein S17;	03010 Ribosome ;	Translation;	Genetic Information Processing;
c38216_g1_i3	530	p3	(GAA)5	15	137	151	K02961	RP-S17; small subunit ribosomal protein S17;	03010 Ribosome ;	Translation;	Genetic Information Processing;
c38345_g1_i1	415	p3	(ACC)7	21	2	22	K00058	serA; D-3-phosphoglycerate dehydrogenase [EC:1.1.1.95];	01200 Carbon metabolism ;01230 Biosynthesis of amino acids ;00260 Glycine, serine and threonine metabolism ;	Metabolism;Amino acid metabolism;	Metabolism;
c38368_g1_i1	1408	p1	(T)10	10	118	127	K00793	ribE; riboflavin synthase [EC:2.5.1.9];	00740 Riboflavin metabolism ;	Metabolism of cofactors and vitamins;	Metabolism;
c38473_g1_i5	574	p1	(A)13	13	10	22	K02923	RP-L38e; large subunit ribosomal protein L38e;	03010 Ribosome ;	Translation;	Genetic Information Processing;
c38718_g1_i3	811	p2	(TC)6	12	134	145	K14005	SEC31; protein transport protein SEC31;	04141 Protein processing in endoplasmic reticulum ;	Folding, sorting and degradation;	Genetic Information Processing;
c38767_g1_i3	938	p3	(AAT)5	15	608	622	K14496	PYL; abscisic acid receptor PYR/PYL family;	04075 Plant hormone signal transduction ;04016 MAPK signaling pathway - plant;	Signal transduction;	Environmental Information Processing;
c38792_g1_i1	706	p1	(T)10	10	405	414	K02983	RP-S30e; small subunit ribosomal protein S30e;	03010 Ribosome ;	Translation;	Genetic Information Processing;
c39010_g1_i4	680	p1	(A)20	20	661	680	K02977	RP-S27Ae; small subunit ribosomal protein S27Ae;	03010 Ribosome ;	Translation;	Genetic Information Processing;
c39010_g1_i5	806	p1	(A)20	20	787	806	K02977	RP-S27Ae; small subunit ribosomal protein S27Ae;	03010 Ribosome ;	Translation;	Genetic Information Processing;
c39067_g2_i1	754	p1	(C)10	10	11	20	K03014	RPB6; DNA-directed RNA polymerases I, II, and III subunit RPABC2;	00230 Purine metabolism ;00240 Pyrimidine metabolism ;03020 RNA polymerase ;	Nucleotide metabolism;Transcription;	Metabolism;Genetic Information Processing;
c39076_g2_i3	632	p1	(T)10	10	534	543	K02910	RP-L31e; large subunit ribosomal protein L31e;	03010 Ribosome ;	Translation;	Genetic Information Processing;
c39091_g2_i1	1066	p2	(CT)11	22	1	22	K03943	NDUFV2; NADH dehydrogenase (ubiquinone) flavoprotein 2 [EC:1.6.5.3 1.6.99.3];	00190 Oxidative phosphorylation ;	Energy metabolism;	Metabolism;
c39184_g1_i1	754	p1	(T)11	11	71	81	K08910	LHCA4; light-harvesting complex I chlorophyll a/b binding protein 4;	00196 Photosynthesis - antenna proteins ;	Energy metabolism;	Metabolism;
c39231_g3_i1	591	p2	(AT)7	14	529	542	K14488	SAUR; SAUR family protein;	04075 Plant hormone signal transduction ;	Signal transduction;	Environmental Information Processing;
c39231_g5_i1	800	p1	(T)10	10	515	524	K14488	SAUR; SAUR family protein;	04075 Plant hormone signal transduction ;	Signal transduction;	Environmental Information Processing;
c39267_g1_i1	769	c	(CT)11cc(CT)12acatctgacaatgtctagac(AAG)5	83	2	84	K03012	RPB4; DNA-directed RNA polymerase II subunit RPB4;	03020 RNA polymerase ;00240 Pyrimidine metabolism ;00230 Purine metabolism ;	Transcription;Nucleotide metabolism;	Genetic Information Processing;Metabolism;
c39267_g1_i2	782	c	(CT)11cc(CT)12acatctgacaatgtctagac(AAG)5	83	2	84	K03012	RPB4; DNA-directed RNA polymerase II subunit RPB4;	03020 RNA polymerase ;00240 Pyrimidine metabolism ;00230 Purine metabolism ;	Transcription;Nucleotide metabolism;	Genetic Information Processing;Metabolism;
c39270_g1_i1	589	p3	(GGC)5	15	124	138	K13464	JAZ; jasmonate ZIM domain-containing protein;	04075 Plant hormone signal transduction ;	Signal transduction;	Environmental Information Processing;
c39296_g1_i1	503	p3	(CAG)5	15	234	248	K14026	SEL1; SEL1 protein;	04141 Protein processing in endoplasmic reticulum ;	Folding, sorting and degradation;	Genetic Information Processing;
c39304_g1_i1	992	p2	(GA)11	22	971	992	K08496	GOSR2; golgi SNAP receptor complex member 2;	04130 SNARE interactions in vesicular transport ;	Folding, sorting and degradation;	Genetic Information Processing;
c39325_g1_i1	906	p1	(A)10	10	8	17	K13448	CML; calcium-binding protein CML;	04626 Plant-pathogen interaction ;	Environmental adaptation;	Organismal Systems;
c39425_g1_i3	1029	p1	(A)10	10	300	309	K01507	ppa; inorganic pyrophosphatase [EC:3.6.1.1];	00190 Oxidative phosphorylation ;	Energy metabolism;	Metabolism;
c39471_g1_i1	972	p2	(CT)10	20	38	57	K02267	COX6B; cytochrome c oxidase subunit 6b;	00190 Oxidative phosphorylation ;	Energy metabolism;	Metabolism;
c39510_g2_i3	580	p3	(AAT)5	15	7	21	K02721	psbW; photosystem II PsbW protein;	00195 Photosynthesis ;	Energy metabolism;	Metabolism;
c39749_g1_i1	762	p2	(TC)9	18	113	130	K02970	RP-S21; small subunit ribosomal protein S21;	03010 Ribosome ;	Translation;	Genetic Information Processing;
c39787_g1_i1	672	p1	(A)10	10	14	23	K02922	RP-L37e; large subunit ribosomal protein L37e;	03010 Ribosome ;	Translation;	Genetic Information Processing;
c39835_g1_i1	796	p2	(AG)7	14	1	14	K03965	NDUFB9; NADH dehydrogenase (ubiquinone) 1 beta subcomplex subunit 9;	00190 Oxidative phosphorylation ;	Energy metabolism;	Metabolism;
c40048_g1_i1	918	p1	(A)12	12	104	115	K02892	RP-L23; large subunit ribosomal protein L23;	03010 Ribosome ;	Translation;	Genetic Information Processing;
c40058_g1_i1	960	p1	(A)10	10	38	47	K03939	NDUFS6; NADH dehydrogenase (ubiquinone) Fe-S protein 6;	00190 Oxidative phosphorylation ;	Energy metabolism;	Metabolism;
c40113_g1_i1	806	p1	(C)13	13	3	15	K02870	RP-L12e; large subunit ribosomal protein L12e;	03010 Ribosome ;	Translation;	Genetic Information Processing;
c40113_g1_i3	886	p1	(C)13	13	3	15	K02870	RP-L12e; large subunit ribosomal protein L12e;	03010 Ribosome ;	Translation;	Genetic Information Processing;
c40134_g1_i4	1751	p1	(T)13	13	836	848	K17888	ATG10L; ubiquitin-like-conjugating enzyme ATG10, animal type;	04140 Regulation of autophagy ;	Transport and catabolism;	Cellular Processes;
c40147_g1_i3	709	p1	(T)10	10	611	620	K08738	CYC; cytochrome c;	00920 Sulfur metabolism ;	Energy metabolism;	Metabolism;
c40148_g1_i1	1537	p1	(A)10	10	173	182	K02149	ATPeV1D; V-type H+-transporting ATPase subunit D;	00190 Oxidative phosphorylation ;04145 Phagosome ;	Energy metabolism;Transport and catabolism;	Metabolism;Cellular Processes;
c40189_g1_i1	1318	p3	(ACT)5	15	835	849	K13989	DERL2_3; Derlin-2/3;	04141 Protein processing in endoplasmic reticulum ;	Folding, sorting and degradation;	Genetic Information Processing;
c40303_g1_i1	1220	p2	(AT)8	16	66	81	K14490	AHP; histidine-containing phosphotransfer peotein;	04075 Plant hormone signal transduction ;	Signal transduction;	Environmental Information Processing;
c40318_g1_i1	1033	p3	(TCC)5	15	71	85	K02906	RP-L3; large subunit ribosomal protein L3;	03010 Ribosome ;	Translation;	Genetic Information Processing;
c40319_g1_i4	943	p2	(AG)9	18	158	175	K14490	AHP; histidine-containing phosphotransfer peotein;	04075 Plant hormone signal transduction ;	Signal transduction;	Environmental Information Processing;
c40444_g1_i1	992	p3	(GAG)5	15	352	366	K13993	HSP20; HSP20 family protein;	04141 Protein processing in endoplasmic reticulum ;	Folding, sorting and degradation;	Genetic Information Processing;
c40486_g2_i5	866	p1	(T)10	10	839	848	K03015	RPB7; DNA-directed RNA polymerase II subunit RPB7;	03020 RNA polymerase ;00230 Purine metabolism ;00240 Pyrimidine metabolism ;	Transcription;Nucleotide metabolism;	Genetic Information Processing;Metabolism;
c40488_g2_i1	602	p3	(ATA)6	18	1	18	K12622	LSM3; U6 snRNA-associated Sm-like protein LSm3;	03040 Spliceosome ;03018 RNA degradation ;	Transcription;Folding, sorting and degradation;	Genetic Information Processing;
c40502_g1_i1	983	p2	(TC)10	20	7	26	K03094	SKP1; S-phase kinase-associated protein 1;	04141 Protein processing in endoplasmic reticulum ;04120 Ubiquitin mediated proteolysis ;	Folding, sorting and degradation;	Genetic Information Processing;
c40777_g1_i1	899	p1	(A)10	10	890	899	K01512	acyP; acylphosphatase [EC:3.6.1.7];	00620 Pyruvate metabolism ;	Carbohydrate metabolism;	Metabolism;
c40830_g1_i1	778	p2	(AT)6	12	684	695	K01230	MAN1; mannosyl-oligosaccharide alpha-1,2-mannosidase [EC:3.2.1.113];	00510 N-Glycan biosynthesis ;04141 Protein processing in endoplasmic reticulum ;	Glycan biosynthesis and metabolism;Folding, sorting and degradation;	Metabolism;Genetic Information Processing;
c40882_g1_i1	1167	p3	(ATT)6	18	61	78	K09422	MYBP; myb proto-oncogene protein, plant;	04626 Plant-pathogen interaction ;	Environmental adaptation;	Organismal Systems;
c40953_g1_i1	998	p2	(TA)8	16	114	129	K03016	RPB8; DNA-directed RNA polymerases I, II, and III subunit RPABC3;	03020 RNA polymerase ;00240 Pyrimidine metabolism ;00230 Purine metabolism ;	Transcription;Nucleotide metabolism;	Genetic Information Processing;Metabolism;
c40953_g1_i2	1028	p2	(TA)8	16	114	129	K03016	RPB8; DNA-directed RNA polymerases I, II, and III subunit RPABC3;	03020 RNA polymerase ;00240 Pyrimidine metabolism ;00230 Purine metabolism ;	Transcription;Nucleotide metabolism;	Genetic Information Processing;Metabolism;
c40979_g1_i2	815	p1	(T)11	11	708	718	K02990	RP-S6; small subunit ribosomal protein S6;	03010 Ribosome ;	Translation;	Genetic Information Processing;
c41101_g1_i1	1073	p1	(C)13	13	54	66	K20783	RRA; arabinosyltransferase [EC:2.4.2.-];	00514 Other types of O-glycan biosynthesis ;	Glycan biosynthesis and metabolism;	Metabolism;
c41101_g1_i2	1467	p1	(C)13	13	54	66	K20783	RRA; arabinosyltransferase [EC:2.4.2.-];	00514 Other types of O-glycan biosynthesis ;	Glycan biosynthesis and metabolism;	Metabolism;
c41281_g1_i1	1439	p2	(TC)11	22	1	22	K00847	E2.7.1.4; fructokinase [EC:2.7.1.4];	00500 Starch and sucrose metabolism ;00520 Amino sugar and nucleotide sugar metabolism ;00051 Fructose and mannose metabolism ;	Carbohydrate metabolism;	Metabolism;
c41346_g1_i1	1443	p1	(C)23	23	1	23	K00616	E2.2.1.2; transaldolase [EC:2.2.1.2];	01200 Carbon metabolism ;00030 Pentose phosphate pathway ;01230 Biosynthesis of amino acids ;	Metabolism;Carbohydrate metabolism;	Metabolism;
c41601_g1_i1	1886	p1	(A)12	12	1874	1885	K01580	E4.1.1.15; glutamate decarboxylase [EC:4.1.1.15];	00430 Taurine and hypotaurine metabolism ;00410 beta-Alanine metabolism ;00250 Alanine, aspartate and glutamate metabolism ;00650 Butanoate metabolism ;	Metabolism of other amino acids;Amino acid metabolism;Carbohydrate metabolism;	Metabolism;
c41619_g1_i2	930	p3	(CAC)5	15	252	266	K13993	HSP20; HSP20 family protein;	04141 Protein processing in endoplasmic reticulum ;	Folding, sorting and degradation;	Genetic Information Processing;
c41749_g1_i1	941	p1	(A)10	10	65	74	K13448	CML; calcium-binding protein CML;	04626 Plant-pathogen interaction ;	Environmental adaptation;	Organismal Systems;
c41749_g1_i2	883	p1	(A)10	10	65	74	K13448	CML; calcium-binding protein CML;	04626 Plant-pathogen interaction ;	Environmental adaptation;	Organismal Systems;
c41755_g1_i1	913	p3	(AAG)5	15	74	88	K13448	CML; calcium-binding protein CML;	04626 Plant-pathogen interaction ;	Environmental adaptation;	Organismal Systems;
c41755_g1_i2	878	p3	(AAG)6	18	39	56	K13448	CML; calcium-binding protein CML;	04626 Plant-pathogen interaction ;	Environmental adaptation;	Organismal Systems;
c41855_g2_i1	1331	p1	(A)10	10	1310	1319	K00799	GST; glutathione S-transferase [EC:2.5.1.18];	00480 Glutathione metabolism ;	Metabolism of other amino acids;	Metabolism;
c41898_g2_i1	607	p1	(A)10	10	598	607	K11099	SNRPG; small nuclear ribonucleoprotein G;	03040 Spliceosome ;	Transcription;	Genetic Information Processing;
c41898_g2_i2	611	p1	(A)10	10	602	611	K11099	SNRPG; small nuclear ribonucleoprotein G;	03040 Spliceosome ;	Transcription;	Genetic Information Processing;
c41917_g1_i1	902	p1	(C)12	12	38	49	K02940	RP-L9e; large subunit ribosomal protein L9e;	03010 Ribosome ;	Translation;	Genetic Information Processing;
c41989_g1_i1	913	p1	(A)10	10	904	913	K00432	gpx; glutathione peroxidase [EC:1.11.1.9];	00480 Glutathione metabolism ;00590 Arachidonic acid metabolism ;	Metabolism of other amino acids;Lipid metabolism;	Metabolism;
c42154_g1_i1	1043	p2	(AT)9	18	869	886	K14484	IAA; auxin-responsive protein IAA;	04075 Plant hormone signal transduction ;	Signal transduction;	Environmental Information Processing;
c42239_g1_i2	1128	p1	(T)10	10	1093	1102	K00083	E1.1.1.195; cinnamyl-alcohol dehydrogenase [EC:1.1.1.195];	00940 Phenylpropanoid biosynthesis ;	Biosynthesis of other secondary metabolites;	Metabolism;
c42369_g1_i1	1212	p1	(C)16	16	82	97	K12451	UER1; 3,5-epimerase/4-reductase [EC:5.1.3.- 1.1.1.-];	00520 Amino sugar and nucleotide sugar metabolism ;00523 Polyketide sugar unit biosynthesis;	Carbohydrate metabolism;Metabolism of terpenoids and polyketides;	Metabolism;
c42377_g1_i1	635	p3	(TAA)7	21	1	21	K12871	CCDC12; coiled-coil domain-containing protein 12;	03040 Spliceosome ;	Transcription;	Genetic Information Processing;
c42417_g1_i1	1098	p2	(AG)9	18	107	124	K04711	ACER3; dihydroceramidase [EC:3.5.1.-];	00600 Sphingolipid metabolism ;	Lipid metabolism;	Metabolism;
c42470_g1_i1	1791	p1	(C)12	12	190	201	K00387	SUOX; sulfite oxidase [EC:1.8.3.1];	00920 Sulfur metabolism ;	Energy metabolism;	Metabolism;
c42535_g1_i3	968	p1	(C)12	12	16	27	K07904	RAB11A; Ras-related protein Rab-11A;	04144 Endocytosis ;	Transport and catabolism;	Cellular Processes;
c42605_g1_i1	1160	p3	(ATC)5	15	680	694	K11188	PRDX6; peroxiredoxin 6, 1-Cys peroxiredoxin [EC:1.11.1.7 1.11.1.15 3.1.1.-];	00940 Phenylpropanoid biosynthesis ;	Biosynthesis of other secondary metabolites;	Metabolism;
c42617_g3_i2	1402	p1	(T)10	10	1212	1221	K02639	petF; ferredoxin;	00195 Photosynthesis ;	Energy metabolism;	Metabolism;
c42625_g3_i2	865	p3	(AAT)5	15	100	114	K02160	accB; acetyl-CoA carboxylase biotin carboxyl carrier protein;	00253 Tetracycline biosynthesis;00640 Propanoate metabolism ;00061 Fatty acid biosynthesis ;01212 Fatty acid metabolism ;01200 Carbon metabolism ;00620 Pyruvate metabolism ;	Metabolism of terpenoids and polyketides;Carbohydrate metabolism;Lipid metabolism;Metabolism;	Metabolism;
c42753_g1_i1	1348	p3	(CCA)5	15	124	138	K00591	COQ3; polyprenyldihydroxybenzoate methyltransferase / 3-demethylubiquinol 3-O-methyltransferase [EC:2.1.1.114 2.1.1.64];	00130 Ubiquinone and other terpenoid-quinone biosynthesis ;	Metabolism of cofactors and vitamins;	Metabolism;
c42788_g1_i1	1250	p3	(GAT)5	15	844	858	K13425	WRKY22; WRKY transcription factor 22;	04626 Plant-pathogen interaction ;04016 MAPK signaling pathway - plant;	Environmental adaptation;Signal transduction;	Organismal Systems;Environmental Information Processing;
c42792_g1_i1	1590	p1	(T)10	10	2	11	K13448	CML; calcium-binding protein CML;	04626 Plant-pathogen interaction ;	Environmental adaptation;	Organismal Systems;
c42802_g2_i1	988	p1	(A)10	10	316	325	K02887	RP-L20; large subunit ribosomal protein L20;	03010 Ribosome ;	Translation;	Genetic Information Processing;
c42810_g1_i4	793	p2	(TC)6	12	1	12	K15544	SSU72; RNA polymerase II subunit A C-terminal domain phosphatase SSU72 [EC:3.1.3.16];	03015 mRNA surveillance pathway ;	Translation;	Genetic Information Processing;
c42861_g1_i1	1017	p3	(TAT)8	24	994	1017	K13464	JAZ; jasmonate ZIM domain-containing protein;	04075 Plant hormone signal transduction ;	Signal transduction;	Environmental Information Processing;
c42872_g1_i5	863	p1	(T)10	10	702	711	K02993	RP-S7e; small subunit ribosomal protein S7e;	03010 Ribosome ;	Translation;	Genetic Information Processing;
c42903_g2_i1	974	p1	(A)10	10	43	52	K14488	SAUR; SAUR family protein;	04075 Plant hormone signal transduction ;	Signal transduction;	Environmental Information Processing;
c42903_g2_i1	974	p1	(C)11	11	231	241	K14488	SAUR; SAUR family protein;	04075 Plant hormone signal transduction ;	Signal transduction;	Environmental Information Processing;
c42903_g2_i1	974	p3	(CAC)5	15	386	400	K14488	SAUR; SAUR family protein;	04075 Plant hormone signal transduction ;	Signal transduction;	Environmental Information Processing;
c42903_g3_i2	945	p1	(A)10	10	43	52	K14488	SAUR; SAUR family protein;	04075 Plant hormone signal transduction ;	Signal transduction;	Environmental Information Processing;
c42930_g1_i3	1273	p1	(A)10	10	1116	1125	K00761	upp; uracil phosphoribosyltransferase [EC:2.4.2.9];	00240 Pyrimidine metabolism ;	Nucleotide metabolism;	Metabolism;
c42950_g1_i3	763	p1	(A)10	10	100	109	K12160	SUMO; small ubiquitin-related modifier;	03013 RNA transport ;	Translation;	Genetic Information Processing;
c42963_g2_i3	784	p1	(T)11	11	520	530	K02917	RP-L35Ae; large subunit ribosomal protein L35Ae;	03010 Ribosome ;	Translation;	Genetic Information Processing;
c42967_g1_i1	859	p3	(AAG)5	15	152	166	K03966	NDUFB10; NADH dehydrogenase (ubiquinone) 1 beta subcomplex subunit 10;	00190 Oxidative phosphorylation ;	Energy metabolism;	Metabolism;
c42970_g1_i1	653	p1	(C)12	12	41	52	K04523	UBQLN; ubiquilin;	04141 Protein processing in endoplasmic reticulum ;	Folding, sorting and degradation;	Genetic Information Processing;
c42992_g1_i1	1791	p1	(T)10	10	1671	1680	K03066	PSMC5; 26S proteasome regulatory subunit T6;	03050 Proteasome ;	Folding, sorting and degradation;	Genetic Information Processing;
c43041_g1_i2	969	p3	(CTT)5	15	79	93	K02874	RP-L14; large subunit ribosomal protein L14;	03010 Ribosome ;	Translation;	Genetic Information Processing;
c43041_g2_i1	836	p3	(CTT)5	15	85	99	K02874	RP-L14; large subunit ribosomal protein L14;	03010 Ribosome ;	Translation;	Genetic Information Processing;
c43088_g1_i1	610	p2	(TA)6	12	22	33	K03123	TFIIA2; transcription initiation factor TFIIA small subunit;	03022 Basal transcription factors ;	Transcription;	Genetic Information Processing;
c43088_g1_i3	656	p2	(TA)6	12	22	33	K03123	TFIIA2; transcription initiation factor TFIIA small subunit;	03022 Basal transcription factors ;	Transcription;	Genetic Information Processing;
c43251_g1_i1	868	p1	(T)10	10	12	21	K01725	cynS; cyanate lyase [EC:4.2.1.104];	00910 Nitrogen metabolism ;	Energy metabolism;	Metabolism;
c43252_g1_i1	621	p3	(TGA)6	18	604	621	K10683	BARD1; BRCA1-associated RING domain protein 1;	03440 Homologous recombination ;	Replication and repair;	Genetic Information Processing;
c43383_g1_i1	547	p5	(ATTTC)5	25	59	83	K13993	HSP20; HSP20 family protein;	04141 Protein processing in endoplasmic reticulum ;	Folding, sorting and degradation;	Genetic Information Processing;
c43383_g2_i1	855	p1	(A)17	17	839	855	K13993	HSP20; HSP20 family protein;	04141 Protein processing in endoplasmic reticulum ;	Folding, sorting and degradation;	Genetic Information Processing;
c43383_g2_i1	855	p5	(GAAAT)5	25	676	700	K13993	HSP20; HSP20 family protein;	04141 Protein processing in endoplasmic reticulum ;	Folding, sorting and degradation;	Genetic Information Processing;
c43403_g1_i3	1042	p1	(A)10	10	101	110	K01507	ppa; inorganic pyrophosphatase [EC:3.6.1.1];	00190 Oxidative phosphorylation ;	Energy metabolism;	Metabolism;
c43409_g1_i2	799	p2	(AG)10	20	104	123	K02915	RP-L34e; large subunit ribosomal protein L34e;	03010 Ribosome ;	Translation;	Genetic Information Processing;
c43439_g1_i1	1667	p2	(CT)6	12	26	37	K00099	dxr; 1-deoxy-D-xylulose-5-phosphate reductoisomerase [EC:1.1.1.267];	00900 Terpenoid backbone biosynthesis ;	Metabolism of terpenoids and polyketides;	Metabolism;
c43456_g1_i1	1710	p1	(A)10	10	111	120	K03405	chlI; magnesium chelatase subunit I [EC:6.6.1.1];	00860 Porphyrin and chlorophyll metabolism ;	Metabolism of cofactors and vitamins;	Metabolism;
c43460_g2_i1	706	p3	(AAT)6	18	23	40	K03872	TCEB1; transcription elongation factor B, polypeptide 1;	04120 Ubiquitin mediated proteolysis ;	Folding, sorting and degradation;	Genetic Information Processing;
c43660_g2_i3	1394	p1	(C)11	11	21	31	K16241	HY5; transcription factor HY5;	04712 Circadian rhythm - plant ;	Environmental adaptation;	Organismal Systems;
c43660_g2_i5	997	p1	(C)11	11	21	31	K16241	HY5; transcription factor HY5;	04712 Circadian rhythm - plant ;	Environmental adaptation;	Organismal Systems;
c43666_g1_i1	2007	p2	(TA)6	12	98	109	K00254	DHODH; dihydroorotate dehydrogenase [EC:1.3.5.2];	00240 Pyrimidine metabolism ;	Nucleotide metabolism;	Metabolism;
c43692_g1_i1	1011	p3	(CCT)6	18	332	349	K13422	MYC2; transcription factor MYC2;	04075 Plant hormone signal transduction ;04016 MAPK signaling pathway - plant;	Signal transduction;	Environmental Information Processing;
c43715_g1_i3	476	p3	(ACC)5	15	119	133	K03097	CSNK2A; casein kinase II subunit alpha [EC:2.7.11.1];	03008 Ribosome biogenesis in eukaryotes ;04712 Circadian rhythm - plant ;	Translation;Environmental adaptation;	Genetic Information Processing;Organismal Systems;
c43822_g1_i2	857	p2	(AT)6	12	619	630	K14488	SAUR; SAUR family protein;	04075 Plant hormone signal transduction ;	Signal transduction;	Environmental Information Processing;
c43919_g1_i1	1327	p2	(CT)9	18	1	18	K01087	otsB; trehalose 6-phosphate phosphatase [EC:3.1.3.12];	00500 Starch and sucrose metabolism ;	Carbohydrate metabolism;	Metabolism;
c43992_g1_i1	969	p3	(ATA)7	21	1	21	K12191	CHMP2A; charged multivesicular body protein 2A;	04144 Endocytosis ;	Transport and catabolism;	Cellular Processes;
c43994_g1_i2	1270	p1	(T)10	10	369	378	K07889	RAB5C; Ras-related protein Rab-5C;	04145 Phagosome ;04144 Endocytosis ;	Transport and catabolism;	Cellular Processes;
c44024_g1_i3	1593	p1	(C)14	14	40	53	K00919	ispE; 4-diphosphocytidyl-2-C-methyl-D-erythritol kinase [EC:2.7.1.148];	00900 Terpenoid backbone biosynthesis ;	Metabolism of terpenoids and polyketides;	Metabolism;
c44057_g2_i1	982	p3	(GCA)5	15	238	252	K12876	RBM8A; RNA-binding protein 8A;	03015 mRNA surveillance pathway ;03040 Spliceosome ;03013 RNA transport ;	Translation;Transcription;	Genetic Information Processing;
c44097_g2_i1	1478	p3	(TAA)7	21	1	21	K14498	SNRK2; serine/threonine-protein kinase SRK2 [EC:2.7.11.1];	04016 MAPK signaling pathway - plant;04075 Plant hormone signal transduction ;	Signal transduction;	Environmental Information Processing;
c44123_g1_i1	1195	p3	(CGG)7	21	139	159	K12611	DCP1B; mRNA-decapping enzyme 1B [EC:3.-.-.-];	03018 RNA degradation ;	Folding, sorting and degradation;	Genetic Information Processing;
c44149_g1_i2	1801	p3	(TAA)5	15	10	24	K12893	SFRS4_5_6; splicing factor, arginine/serine-rich 4/5/6;	03040 Spliceosome ;	Transcription;	Genetic Information Processing;
c44149_g1_i6	1827	p1	(T)10	10	272	281	K12893	SFRS4_5_6; splicing factor, arginine/serine-rich 4/5/6;	03040 Spliceosome ;	Transcription;	Genetic Information Processing;
c44149_g1_i6	1827	p3	(TAA)6	18	1	18	K12893	SFRS4_5_6; splicing factor, arginine/serine-rich 4/5/6;	03040 Spliceosome ;	Transcription;	Genetic Information Processing;
c44156_g1_i2	979	p3	(TTC)5	15	101	115	K07252	E3.6.1.43; dolichyldiphosphatase [EC:3.6.1.43];	00510 N-Glycan biosynthesis ;	Glycan biosynthesis and metabolism;	Metabolism;
c44156_g1_i4	1650	p3	(TTC)5	15	101	115	K07252	E3.6.1.43; dolichyldiphosphatase [EC:3.6.1.43];	00510 N-Glycan biosynthesis ;	Glycan biosynthesis and metabolism;	Metabolism;
c44163_g1_i2	1306	p3	(CAT)6	18	84	101	K01785	galM; aldose 1-epimerase [EC:5.1.3.3];	00052 Galactose metabolism ;00010 Glycolysis / Gluconeogenesis ;	Carbohydrate metabolism;	Metabolism;
c44189_g1_i1	1882	p2	(AT)6	12	243	254	K00948	PRPS; ribose-phosphate pyrophosphokinase [EC:2.7.6.1];	00030 Pentose phosphate pathway ;01230 Biosynthesis of amino acids ;00230 Purine metabolism ;01200 Carbon metabolism ;	Carbohydrate metabolism;Metabolism;Nucleotide metabolism;	Metabolism;
c44216_g1_i1	1016	p2	(CA)6	12	78	89	K11128	GAR1; H/ACA ribonucleoprotein complex subunit 1;	03008 Ribosome biogenesis in eukaryotes ;	Translation;	Genetic Information Processing;
c44243_g2_i2	442	p3	(ATT)5	15	64	78	K14548	UTP4; U3 small nucleolar RNA-associated protein 4;	03008 Ribosome biogenesis in eukaryotes ;	Translation;	Genetic Information Processing;
c44248_g1_i1	1476	p3	(ATC)7	21	219	239	K02291	crtB; phytoene synthase [EC:2.5.1.32];	00906 Carotenoid biosynthesis ;	Metabolism of terpenoids and polyketides;	Metabolism;
c44249_g2_i6	905	p3	(GCT)5	15	106	120	K02893	RP-L23Ae; large subunit ribosomal protein L23Ae;	03010 Ribosome ;	Translation;	Genetic Information Processing;
c44299_g1_i1	1751	p3	(GGC)5	15	100	114	K13025	EIF4A3; ATP-dependent RNA helicase [EC:3.6.4.13];	03015 mRNA surveillance pathway ;03013 RNA transport ;03040 Spliceosome ;	Translation;Transcription;	Genetic Information Processing;
c44302_g3_i2	1905	p2	(TA)8	16	27	42	K16055	TPS; trehalose 6-phosphate synthase/phosphatase [EC:2.4.1.15 3.1.3.12];	00500 Starch and sucrose metabolism ;	Carbohydrate metabolism;	Metabolism;
c44302_g3_i2	1905	p2	(TA)6	12	344	355	K16055	TPS; trehalose 6-phosphate synthase/phosphatase [EC:2.4.1.15 3.1.3.12];	00500 Starch and sucrose metabolism ;	Carbohydrate metabolism;	Metabolism;
c44331_g1_i2	657	p1	(T)10	10	554	563	K02437	gcvH; glycine cleavage system H protein;	00630 Glyoxylate and dicarboxylate metabolism ;00260 Glycine, serine and threonine metabolism ;	Carbohydrate metabolism;Amino acid metabolism;	Metabolism;
c44351_g2_i1	1153	p1	(T)10	10	87	96	K09422	MYBP; myb proto-oncogene protein, plant;	04626 Plant-pathogen interaction ;	Environmental adaptation;	Organismal Systems;
c44449_g2_i2	1712	p1	(T)11	11	487	497	K10666	RNF5; E3 ubiquitin-protein ligase RNF5 [EC:2.3.2.27];	04141 Protein processing in endoplasmic reticulum ;	Folding, sorting and degradation;	Genetic Information Processing;
c44449_g2_i2	1712	p1	(T)10	10	797	806	K10666	RNF5; E3 ubiquitin-protein ligase RNF5 [EC:2.3.2.27];	04141 Protein processing in endoplasmic reticulum ;	Folding, sorting and degradation;	Genetic Information Processing;
c44455_g2_i7	902	p3	(ATA)6	18	1	18	K10580	UBE2N; ubiquitin-conjugating enzyme E2 N [EC:2.3.2.23];	04120 Ubiquitin mediated proteolysis ;	Folding, sorting and degradation;	Genetic Information Processing;
c44503_g1_i1	2068	p1	(G)15	15	6	20	K03352	APC5; anaphase-promoting complex subunit 5;	04120 Ubiquitin mediated proteolysis ;	Folding, sorting and degradation;	Genetic Information Processing;
c44518_g1_i1	1081	p3	(GAA)5	15	126	140	K00939	adk; adenylate kinase [EC:2.7.4.3];	00230 Purine metabolism ;	Nucleotide metabolism;	Metabolism;
c44519_g2_i1	1246	p1	(A)11	11	429	439	K14488	SAUR; SAUR family protein;	04075 Plant hormone signal transduction ;	Signal transduction;	Environmental Information Processing;
c44519_g2_i1	1246	p1	(T)12	12	990	1001	K14488	SAUR; SAUR family protein;	04075 Plant hormone signal transduction ;	Signal transduction;	Environmental Information Processing;
c44546_g1_i1	977	p3	(AAT)5	15	188	202	K00940	ndk; nucleoside-diphosphate kinase [EC:2.7.4.6];	00230 Purine metabolism ;00240 Pyrimidine metabolism ;	Nucleotide metabolism;	Metabolism;
c44579_g1_i1	1110	p3	(AAT)5	15	607	621	K09422	MYBP; myb proto-oncogene protein, plant;	04626 Plant-pathogen interaction ;	Environmental adaptation;	Organismal Systems;
c44602_g1_i1	1345	p3	(CGG)5	15	142	156	K12606	RCD1; CCR4-NOT transcription complex subunit 9;	03018 RNA degradation ;	Folding, sorting and degradation;	Genetic Information Processing;
c44603_g1_i1	1474	c	(TC)7tttctc(CT)8	36	143	178	K08486	STX1B_2_3; syntaxin 1B/2/3;	04130 SNARE interactions in vesicular transport ;	Folding, sorting and degradation;	Genetic Information Processing;
c44604_g1_i1	1267	p1	(A)11	11	55	65	K00472	P4HA; prolyl 4-hydroxylase [EC:1.14.11.2];	00330 Arginine and proline metabolism ;	Amino acid metabolism;	Metabolism;
c44662_g1_i3	2878	p1	(T)10	10	2719	2728	K09680	coaW; type II pantothenate kinase [EC:2.7.1.33];	00770 Pantothenate and CoA biosynthesis ;	Metabolism of cofactors and vitamins;	Metabolism;
c44686_g1_i2	1595	p1	(A)10	10	9	18	K05282	E1.14.11.12; gibberellin 20-oxidase [EC:1.14.11.12];	00904 Diterpenoid biosynthesis ;	Metabolism of terpenoids and polyketides;	Metabolism;
c44696_g1_i8	1041	p1	(A)11	11	1012	1022	K00799	GST; glutathione S-transferase [EC:2.5.1.18];	00480 Glutathione metabolism ;	Metabolism of other amino acids;	Metabolism;
c44703_g1_i4	1638	p2	(TA)7	14	1617	1630	K01051	E3.1.1.11; pectinesterase [EC:3.1.1.11];	00500 Starch and sucrose metabolism ;00040 Pentose and glucuronate interconversions ;	Carbohydrate metabolism;	Metabolism;
c44739_g4_i4	1158	p1	(T)13	13	1057	1069	K02885	RP-L19e; large subunit ribosomal protein L19e;	03010 Ribosome ;	Translation;	Genetic Information Processing;
c44764_g1_i2	1364	p1	(C)10	10	48	57	K13126	PABPC; polyadenylate-binding protein;	03013 RNA transport ;03018 RNA degradation ;03015 mRNA surveillance pathway ;	Translation;Folding, sorting and degradation;	Genetic Information Processing;
c44764_g1_i3	1282	p1	(C)10	10	48	57	K13126	PABPC; polyadenylate-binding protein;	03013 RNA transport ;03018 RNA degradation ;03015 mRNA surveillance pathway ;	Translation;Folding, sorting and degradation;	Genetic Information Processing;
c44887_g1_i2	1232	p3	(AAT)5	15	213	227	K01658	trpG; anthranilate synthase component II [EC:4.1.3.27];	01230 Biosynthesis of amino acids ;00400 Phenylalanine, tyrosine and tryptophan biosynthesis ;	Metabolism;Amino acid metabolism;	Metabolism;
c44897_g1_i1	1178	p1	(T)10	10	2	11	K12589	RRP42; exosome complex component RRP42;	03018 RNA degradation ;	Folding, sorting and degradation;	Genetic Information Processing;
c44941_g1_i2	1788	p3	(AAT)7	21	1	21	K00972	UAP1; UDP-N-acetylglucosamine/UDP-N-acetylgalactosamine diphosphorylase [EC:2.7.7.23 2.7.7.83];	00520 Amino sugar and nucleotide sugar metabolism ;	Carbohydrate metabolism;	Metabolism;
c44970_g3_i1	821	p3	(TAA)6	18	1	18	K11583	PPP2R3; serine/threonine-protein phosphatase 2A regulatory subunit B'';	03015 mRNA surveillance pathway ;	Translation;	Genetic Information Processing;
c45035_g1_i1	1001	p1	(T)10	10	876	885	K02865	RP-L10Ae; large subunit ribosomal protein L10Ae;	03010 Ribosome ;	Translation;	Genetic Information Processing;
c45035_g1_i6	934	p1	(T)10	10	809	818	K02865	RP-L10Ae; large subunit ribosomal protein L10Ae;	03010 Ribosome ;	Translation;	Genetic Information Processing;
c45068_g1_i1	1775	p2	(AG)7	14	90	103	K09587	CYP90B1; steroid 22-alpha-hydroxylase [EC:1.14.13.-];	00905 Brassinosteroid biosynthesis ;	Metabolism of terpenoids and polyketides;	Metabolism;
c45073_g1_i1	1549	p2	(CT)8	16	54	69	K01759	GLO1; lactoylglutathione lyase [EC:4.4.1.5];	00620 Pyruvate metabolism ;	Carbohydrate metabolism;	Metabolism;
c45106_g2_i1	1587	p3	(TAT)5	15	32	46	K00059	fabG; 3-oxoacyl-[acyl-carrier protein] reductase [EC:1.1.1.100];	01212 Fatty acid metabolism ;00061 Fatty acid biosynthesis ;00780 Biotin metabolism ;01040 Biosynthesis of unsaturated fatty acids ;	Metabolism;Lipid metabolism;Metabolism of cofactors and vitamins;	Metabolism;
c45131_g1_i3	1204	p2	(TA)7	14	1045	1058	K00430	E1.11.1.7; peroxidase [EC:1.11.1.7];	00940 Phenylpropanoid biosynthesis ;	Biosynthesis of other secondary metabolites;	Metabolism;
c45140_g1_i1	1853	p1	(T)10	10	35	44	K00606	panB; 3-methyl-2-oxobutanoate hydroxymethyltransferase [EC:2.1.2.11];	00770 Pantothenate and CoA biosynthesis ;	Metabolism of cofactors and vitamins;	Metabolism;
c45140_g1_i2	1595	p1	(T)10	10	35	44	K00606	panB; 3-methyl-2-oxobutanoate hydroxymethyltransferase [EC:2.1.2.11];	00770 Pantothenate and CoA biosynthesis ;	Metabolism of cofactors and vitamins;	Metabolism;
c45174_g2_i9	544	p1	(T)10	10	53	62	K05755	ARPC4; actin related protein 2/3 complex, subunit 4;	04144 Endocytosis ;	Transport and catabolism;	Cellular Processes;
c45178_g2_i1	1182	p1	(G)11	11	1171	1181	K00601	E2.1.2.2; phosphoribosylglycinamide formyltransferase [EC:2.1.2.2];	00230 Purine metabolism ;00670 One carbon pool by folate ;	Nucleotide metabolism;Metabolism of cofactors and vitamins;	Metabolism;
c45178_g2_i6	549	p3	(AGA)7	21	1	21	K00601	E2.1.2.2; phosphoribosylglycinamide formyltransferase [EC:2.1.2.2];	00230 Purine metabolism ;00670 One carbon pool by folate ;	Nucleotide metabolism;Metabolism of cofactors and vitamins;	Metabolism;
c45241_g4_i1	1459	p1	(A)12	12	58	69	K13800	CMPK1; UMP-CMP kinase [EC:2.7.4.- 2.7.4.14];	00240 Pyrimidine metabolism ;	Nucleotide metabolism;	Metabolism;
c45250_g2_i1	884	p3	(TGG)5	15	572	586	K14496	PYL; abscisic acid receptor PYR/PYL family;	04075 Plant hormone signal transduction ;04016 MAPK signaling pathway - plant;	Signal transduction;	Environmental Information Processing;
c45250_g2_i2	1129	p3	(TGG)5	15	572	586	K14496	PYL; abscisic acid receptor PYR/PYL family;	04075 Plant hormone signal transduction ;04016 MAPK signaling pathway - plant;	Signal transduction;	Environmental Information Processing;
c45250_g2_i3	1190	p3	(TGG)5	15	572	586	K14496	PYL; abscisic acid receptor PYR/PYL family;	04075 Plant hormone signal transduction ;04016 MAPK signaling pathway - plant;	Signal transduction;	Environmental Information Processing;
c45348_g1_i2	944	p1	(A)11	11	246	256	K13993	HSP20; HSP20 family protein;	04141 Protein processing in endoplasmic reticulum ;	Folding, sorting and degradation;	Genetic Information Processing;
c45348_g1_i2	944	p3	(TTC)5	15	832	846	K13993	HSP20; HSP20 family protein;	04141 Protein processing in endoplasmic reticulum ;	Folding, sorting and degradation;	Genetic Information Processing;
c45382_g1_i2	1239	p2	(AT)10	20	1	20	K05576	ndhE; NAD(P)H-quinone oxidoreductase subunit 4L [EC:1.6.5.3];	00190 Oxidative phosphorylation ;	Energy metabolism;	Metabolism;
c45382_g1_i4	8345	p1	(A)13	13	517	529	K05579	ndhH; NAD(P)H-quinone oxidoreductase subunit H [EC:1.6.5.3];	00190 Oxidative phosphorylation ;	Energy metabolism;	Metabolism;
c45382_g1_i4	8345	p1	(A)11	11	1024	1034	K05579	ndhH; NAD(P)H-quinone oxidoreductase subunit H [EC:1.6.5.3];	00190 Oxidative phosphorylation ;	Energy metabolism;	Metabolism;
c45386_g1_i2	1105	p2	(CT)9	18	42	59	K20217	UBE2E; ubiquitin-conjugating enzyme E2 E [EC:2.3.2.23];	04120 Ubiquitin mediated proteolysis ;	Folding, sorting and degradation;	Genetic Information Processing;
c45396_g1_i2	1554	p3	(TCT)5	15	6	20	K03644	lipA; lipoyl synthase [EC:2.8.1.8];	00785 Lipoic acid metabolism ;	Metabolism of cofactors and vitamins;	Metabolism;
c45404_g1_i1	1973	p1	(T)10	10	1858	1867	K10536	aguA; agmatine deiminase [EC:3.5.3.12];	00330 Arginine and proline metabolism ;	Amino acid metabolism;	Metabolism;
c45404_g1_i4	1895	p1	(T)10	10	1780	1789	K10536	aguA; agmatine deiminase [EC:3.5.3.12];	00330 Arginine and proline metabolism ;	Amino acid metabolism;	Metabolism;
c45429_g1_i1	1202	p2	(CT)9	18	45	62	K13126	PABPC; polyadenylate-binding protein;	03013 RNA transport ;03018 RNA degradation ;03015 mRNA surveillance pathway ;	Translation;Folding, sorting and degradation;	Genetic Information Processing;
c45440_g1_i2	1493	p3	(ATG)5	15	1128	1142	K14498	SNRK2; serine/threonine-protein kinase SRK2 [EC:2.7.11.1];	04016 MAPK signaling pathway - plant;04075 Plant hormone signal transduction ;	Signal transduction;	Environmental Information Processing;
c45450_g1_i2	1382	p3	(AAT)6	18	181	198	K02906	RP-L3; large subunit ribosomal protein L3;	03010 Ribosome ;	Translation;	Genetic Information Processing;
c45466_g1_i2	1124	p3	(ATA)5	15	64	78	K20557	VIP1; transcription factor VIP1;	04016 MAPK signaling pathway - plant;	Signal transduction;	Environmental Information Processing;
c45523_g1_i1	1223	p1	(T)10	10	59	68	K01193	E3.2.1.26; beta-fructofuranosidase [EC:3.2.1.26];	00500 Starch and sucrose metabolism ;00052 Galactose metabolism ;	Carbohydrate metabolism;	Metabolism;
c45582_g1_i1	1258	p2	(AT)7	14	200	213	K14488	SAUR; SAUR family protein;	04075 Plant hormone signal transduction ;	Signal transduction;	Environmental Information Processing;
c45590_g1_i1	1509	p1	(A)10	10	201	210	K04712	DEGS; sphingolipid Delta-4 desaturase [EC:1.14.-.-];	00600 Sphingolipid metabolism ;	Lipid metabolism;	Metabolism;
c45673_g2_i2	1362	p3	(ACA)5	15	376	390	K14499	BKI1; BRI1 kinase inhibitor 1;	04075 Plant hormone signal transduction ;	Signal transduction;	Environmental Information Processing;
c45702_g1_i1	884	p2	(TA)8	16	54	69	K12623	LSM4; U6 snRNA-associated Sm-like protein LSm4;	03018 RNA degradation ;03040 Spliceosome ;	Folding, sorting and degradation;Transcription;	Genetic Information Processing;
c45702_g1_i2	834	p2	(TA)8	16	54	69	K12623	LSM4; U6 snRNA-associated Sm-like protein LSm4;	03018 RNA degradation ;03040 Spliceosome ;	Folding, sorting and degradation;Transcription;	Genetic Information Processing;
c45737_g1_i1	1060	p3	(ATA)6	18	1	18	K15777	DOPA; 4,5-DOPA dioxygenase extradiol [EC:1.13.11.-];	00965 Betalain biosynthesis;	Biosynthesis of other secondary metabolites;	Metabolism;
c45759_g1_i8	1095	p2	(TA)7	14	857	870	K08503	SYP5; syntaxin of plants SYP5;	04130 SNARE interactions in vesicular transport ;	Folding, sorting and degradation;	Genetic Information Processing;
c45800_g2_i2	2102	p3	(CTT)5	15	249	263	K12637	CYP90C1; 3-epi-6-deoxocathasterone 23-monooxygenase [EC:1.14.13.112];	00905 Brassinosteroid biosynthesis ;	Metabolism of terpenoids and polyketides;	Metabolism;
c45835_g2_i1	1079	p3	(CAA)6	18	6	23	K14307	NUPL1; nucleoporin p58/p45;	03013 RNA transport ;	Translation;	Genetic Information Processing;
c45867_g4_i1	1606	p2	(AG)6	12	180	191	K17991	PXG; peroxygenase [EC:1.11.2.3];	00073 Cutin, suberine and wax biosynthesis ;	Lipid metabolism;	Metabolism;
c45867_g4_i2	1379	p2	(AG)6	12	180	191	K17991	PXG; peroxygenase [EC:1.11.2.3];	00073 Cutin, suberine and wax biosynthesis ;	Lipid metabolism;	Metabolism;
c45872_g1_i2	1378	p2	(TC)6	12	4	15	K00222	TM7SF2; Delta14-sterol reductase [EC:1.3.1.70];	00100 Steroid biosynthesis ;	Lipid metabolism;	Metabolism;
c45874_g1_i2	1251	p1	(T)11	11	1016	1026	K12847	USP39; U4/U6.U5 tri-snRNP-associated protein 2;	03040 Spliceosome ;	Transcription;	Genetic Information Processing;
c45888_g1_i1	1458	p2	(CA)6	12	11	22	K00001	E1.1.1.1; alcohol dehydrogenase [EC:1.1.1.1];	00071 Fatty acid degradation ;00350 Tyrosine metabolism ;00010 Glycolysis / Gluconeogenesis ;	Lipid metabolism;Amino acid metabolism;Carbohydrate metabolism;	Metabolism;
c45986_g1_i2	1274	p1	(A)10	10	31	40	K00472	P4HA; prolyl 4-hydroxylase [EC:1.14.11.2];	00330 Arginine and proline metabolism ;	Amino acid metabolism;	Metabolism;
c45986_g1_i3	1529	p1	(A)10	10	31	40	K00472	P4HA; prolyl 4-hydroxylase [EC:1.14.11.2];	00330 Arginine and proline metabolism ;	Amino acid metabolism;	Metabolism;
c45995_g1_i1	1329	c	(AAG)5aacaaagagaa(CT)9	44	217	260	K10583	UBE2S; ubiquitin-conjugating enzyme E2 S [EC:2.3.2.23];	04120 Ubiquitin mediated proteolysis ;	Folding, sorting and degradation;	Genetic Information Processing;
c45995_g1_i2	1149	p2	(CT)11	22	25	46	K10583	UBE2S; ubiquitin-conjugating enzyme E2 S [EC:2.3.2.23];	04120 Ubiquitin mediated proteolysis ;	Folding, sorting and degradation;	Genetic Information Processing;
c46008_g1_i1	1857	p3	(ATA)6	18	1	18	K12823	DDX5; ATP-dependent RNA helicase DDX5/DBP2 [EC:3.6.4.13];	03040 Spliceosome ;	Transcription;	Genetic Information Processing;
c46013_g1_i1	1273	p3	(TTA)6	18	1	18	K13456	RIN4; RPM1-interacting protein 4;	04626 Plant-pathogen interaction ;	Environmental adaptation;	Organismal Systems;
c46017_g2_i1	1057	p3	(ACC)5	15	8	22	K11091	SNRPA; U1 small nuclear ribonucleoprotein A;	03040 Spliceosome ;	Transcription;	Genetic Information Processing;
c46033_g2_i2	1543	p1	(A)10	10	190	199	K01011	TST; thiosulfate/3-mercaptopyruvate sulfurtransferase [EC:2.8.1.1 2.8.1.2];	00270 Cysteine and methionine metabolism ;04122 Sulfur relay system ;00920 Sulfur metabolism ;	Amino acid metabolism;Folding, sorting and degradation;Energy metabolism;	Metabolism;Genetic Information Processing;
c46043_g4_i2	1592	p3	(ATA)5	15	415	429	K03120	TBP; transcription initiation factor TFIID TATA-box-binding protein;	03022 Basal transcription factors ;	Transcription;	Genetic Information Processing;
c46043_g4_i3	1399	p3	(ATA)5	15	402	416	K03120	TBP; transcription initiation factor TFIID TATA-box-binding protein;	03022 Basal transcription factors ;	Transcription;	Genetic Information Processing;
c46057_g3_i4	758	p2	(CT)6	12	69	80	K03134	TAF10; transcription initiation factor TFIID subunit 10;	03022 Basal transcription factors ;	Transcription;	Genetic Information Processing;
c46059_g1_i4	1606	p1	(T)10	10	1339	1348	K00162	PDHB; pyruvate dehydrogenase E1 component beta subunit [EC:1.2.4.1];	00020 Citrate cycle (TCA cycle) ;00620 Pyruvate metabolism ;01200 Carbon metabolism ;00010 Glycolysis / Gluconeogenesis ;	Carbohydrate metabolism;Metabolism;	Metabolism;
c46059_g1_i4	1606	p2	(TA)12	24	1583	1606	K00162	PDHB; pyruvate dehydrogenase E1 component beta subunit [EC:1.2.4.1];	00020 Citrate cycle (TCA cycle) ;00620 Pyruvate metabolism ;01200 Carbon metabolism ;00010 Glycolysis / Gluconeogenesis ;	Carbohydrate metabolism;Metabolism;	Metabolism;
c46059_g1_i5	1383	p1	(T)10	10	1253	1262	K00162	PDHB; pyruvate dehydrogenase E1 component beta subunit [EC:1.2.4.1];	00020 Citrate cycle (TCA cycle) ;00620 Pyruvate metabolism ;01200 Carbon metabolism ;00010 Glycolysis / Gluconeogenesis ;	Carbohydrate metabolism;Metabolism;	Metabolism;
c46084_g1_i2	1540	p3	(CCT)5	15	37	51	K19476	IST1; vacuolar protein sorting-associated protein IST1;	04144 Endocytosis ;	Transport and catabolism;	Cellular Processes;
c46087_g1_i2	1106	p3	(TAT)5	15	13	27	K14424	SMO2; 4-alpha-methyl-delta7-sterol-4alpha-methyl oxidase [EC:1.14.13.72];	00100 Steroid biosynthesis ;	Lipid metabolism;	Metabolism;
c46150_g1_i1	1664	p3	(ATT)7	21	1	21	K01900	LSC2; succinyl-CoA synthetase beta subunit [EC:6.2.1.4 6.2.1.5];	00020 Citrate cycle (TCA cycle) ;01200 Carbon metabolism ;00640 Propanoate metabolism ;	Carbohydrate metabolism;Metabolism;	Metabolism;
c46227_g1_i1	2078	p3	(ATT)7	21	152	172	K00472	P4HA; prolyl 4-hydroxylase [EC:1.14.11.2];	00330 Arginine and proline metabolism ;	Amino acid metabolism;	Metabolism;
c46227_g1_i2	1231	p3	(ATT)7	21	154	174	K00472	P4HA; prolyl 4-hydroxylase [EC:1.14.11.2];	00330 Arginine and proline metabolism ;	Amino acid metabolism;	Metabolism;
c46227_g1_i3	1332	p3	(ATA)7	21	1	21	K00472	P4HA; prolyl 4-hydroxylase [EC:1.14.11.2];	00330 Arginine and proline metabolism ;	Amino acid metabolism;	Metabolism;
c46227_g1_i4	1396	p3	(ATA)7	21	1	21	K00472	P4HA; prolyl 4-hydroxylase [EC:1.14.11.2];	00330 Arginine and proline metabolism ;	Amino acid metabolism;	Metabolism;
c46235_g2_i2	1198	p1	(T)10	10	991	1000	K02155	ATPeV0C; V-type H+-transporting ATPase 16kDa proteolipid subunit;	04145 Phagosome ;00190 Oxidative phosphorylation ;	Transport and catabolism;Energy metabolism;	Cellular Processes;Metabolism;
c46235_g2_i2	1198	p3	(TCT)5	15	272	286	K02155	ATPeV0C; V-type H+-transporting ATPase 16kDa proteolipid subunit;	04145 Phagosome ;00190 Oxidative phosphorylation ;	Transport and catabolism;Energy metabolism;	Cellular Processes;Metabolism;
c46254_g1_i1	1346	p1	(T)11	11	1163	1173	K00913	ITPK1; inositol-1,3,4-trisphosphate 5/6-kinase / inositol-tetrakisphosphate 1-kinase [EC:2.7.1.159 2.7.1.134];	04070 Phosphatidylinositol signaling system ;00562 Inositol phosphate metabolism ;	Signal transduction;Carbohydrate metabolism;	Environmental Information Processing;Metabolism;
c46262_g2_i6	1113	p3	(GGT)5	15	513	527	K14484	IAA; auxin-responsive protein IAA;	04075 Plant hormone signal transduction ;	Signal transduction;	Environmental Information Processing;
c46277_g1_i1	1147	p3	(GAT)5	15	169	183	K14484	IAA; auxin-responsive protein IAA;	04075 Plant hormone signal transduction ;	Signal transduction;	Environmental Information Processing;
c46285_g1_i3	1415	p2	(TG)6	12	324	335	K09422	MYBP; myb proto-oncogene protein, plant;	04626 Plant-pathogen interaction ;	Environmental adaptation;	Organismal Systems;
c46288_g1_i1	1279	p3	(GAA)6	18	365	382	K14545	RRP7; ribosomal RNA-processing protein 7;	03008 Ribosome biogenesis in eukaryotes ;	Translation;	Genetic Information Processing;
c46288_g1_i2	1213	p3	(GAA)6	18	299	316	K14545	RRP7; ribosomal RNA-processing protein 7;	03008 Ribosome biogenesis in eukaryotes ;	Translation;	Genetic Information Processing;
c46306_g1_i1	1848	p3	(CAC)5	15	43	57	K01373	CTSF; cathepsin F [EC:3.4.22.41];	04626 Plant-pathogen interaction ;	Environmental adaptation;	Organismal Systems;
c46306_g1_i1	1848	p3	(CCA)6	18	317	334	K01373	CTSF; cathepsin F [EC:3.4.22.41];	04626 Plant-pathogen interaction ;	Environmental adaptation;	Organismal Systems;
c46310_g1_i1	1198	p1	(A)10	10	105	114	K11094	SNRPB2; U2 small nuclear ribonucleoprotein B'';	03040 Spliceosome ;	Transcription;	Genetic Information Processing;
c46333_g2_i1	1493	p3	(TCT)7	21	4	24	K13506	GPAT3_4; glycerol-3-phosphate O-acyltransferase 3/4 [EC:2.3.1.15];	00564 Glycerophospholipid metabolism ;00561 Glycerolipid metabolism ;	Lipid metabolism;	Metabolism;
c46333_g2_i2	1431	p3	(TCT)7	21	4	24	K13506	GPAT3_4; glycerol-3-phosphate O-acyltransferase 3/4 [EC:2.3.1.15];	00564 Glycerophospholipid metabolism ;00561 Glycerolipid metabolism ;	Lipid metabolism;	Metabolism;
c46358_g1_i4	2668	p2	(AC)6	12	2604	2615	K01897	ACSL; long-chain acyl-CoA synthetase [EC:6.2.1.3];	01212 Fatty acid metabolism ;00071 Fatty acid degradation ;04146 Peroxisome ;00061 Fatty acid biosynthesis ;	Metabolism;Lipid metabolism;Transport and catabolism;	Metabolism;Cellular Processes;
c46368_g1_i2	1361	p1	(A)12	12	110	121	K12741	HNRNPA1_3; heterogeneous nuclear ribonucleoprotein A1/A3;	03040 Spliceosome ;	Transcription;	Genetic Information Processing;
c46368_g1_i4	1274	p1	(A)12	12	110	121	K12741	HNRNPA1_3; heterogeneous nuclear ribonucleoprotein A1/A3;	03040 Spliceosome ;	Transcription;	Genetic Information Processing;
c46388_g1_i1	1358	p2	(AT)7	14	1317	1330	K00430	E1.11.1.7; peroxidase [EC:1.11.1.7];	00940 Phenylpropanoid biosynthesis ;	Biosynthesis of other secondary metabolites;	Metabolism;
c46388_g1_i2	1329	p2	(AT)7	14	1288	1301	K00430	E1.11.1.7; peroxidase [EC:1.11.1.7];	00940 Phenylpropanoid biosynthesis ;	Biosynthesis of other secondary metabolites;	Metabolism;
c46425_g1_i1	1986	p1	(T)17	17	83	99	K00006	GPD1; glycerol-3-phosphate dehydrogenase (NAD+) [EC:1.1.1.8];	00564 Glycerophospholipid metabolism ;	Lipid metabolism;	Metabolism;
c46490_g2_i1	1612	p1	(A)10	10	97	106	K03138	TFIIF1; transcription initiation factor TFIIF subunit alpha;	03022 Basal transcription factors ;	Transcription;	Genetic Information Processing;
c46490_g2_i1	1612	p3	(GAT)5	15	1101	1115	K03138	TFIIF1; transcription initiation factor TFIIF subunit alpha;	03022 Basal transcription factors ;	Transcription;	Genetic Information Processing;
c46490_g2_i1	1612	p3	(GAT)6	18	1230	1247	K03138	TFIIF1; transcription initiation factor TFIIF subunit alpha;	03022 Basal transcription factors ;	Transcription;	Genetic Information Processing;
c46490_g2_i5	1085	p3	(TGA)5	15	941	955	K03138	TFIIF1; transcription initiation factor TFIIF subunit alpha;	03022 Basal transcription factors ;	Transcription;	Genetic Information Processing;
c46490_g2_i9	1720	p1	(A)10	10	97	106	K03138	TFIIF1; transcription initiation factor TFIIF subunit alpha;	03022 Basal transcription factors ;	Transcription;	Genetic Information Processing;
c46490_g2_i9	1720	p3	(GAT)5	15	1230	1244	K03138	TFIIF1; transcription initiation factor TFIIF subunit alpha;	03022 Basal transcription factors ;	Transcription;	Genetic Information Processing;
c46491_g1_i4	1371	p3	(TAA)6	18	1	18	K10206	E2.6.1.83; LL-diaminopimelate aminotransferase [EC:2.6.1.83];	00300 Lysine biosynthesis ;01230 Biosynthesis of amino acids ;	Amino acid metabolism;Metabolism;	Metabolism;
c46513_g1_i3	1552	p2	(GA)8	16	1239	1254	K00729	ALG5; dolichyl-phosphate beta-glucosyltransferase [EC:2.4.1.117];	00510 N-Glycan biosynthesis ;	Glycan biosynthesis and metabolism;	Metabolism;
c46564_g2_i5	853	p1	(T)10	10	62	71	K11096	SNRPD2; small nuclear ribonucleoprotein D2;	03040 Spliceosome ;	Transcription;	Genetic Information Processing;
c46574_g1_i3	2431	p1	(A)11	11	133	143	K01938	fhs; formate--tetrahydrofolate ligase [EC:6.3.4.3];	00670 One carbon pool by folate ;01200 Carbon metabolism ;	Metabolism of cofactors and vitamins;Metabolism;	Metabolism;
c46595_g1_i5	733	c	(C)10(A)14	24	2	25	K06689	UBE2D; ubiquitin-conjugating enzyme E2 D [EC:2.3.2.23];	04120 Ubiquitin mediated proteolysis ;04141 Protein processing in endoplasmic reticulum ;	Folding, sorting and degradation;	Genetic Information Processing;
c46625_g1_i1	1337	p3	(AAT)5	15	257	271	K08495	GOSR1; golgi SNAP receptor complex member 1;	04130 SNARE interactions in vesicular transport ;	Folding, sorting and degradation;	Genetic Information Processing;
c46625_g1_i2	1329	p3	(TAA)5	15	275	289	K08495	GOSR1; golgi SNAP receptor complex member 1;	04130 SNARE interactions in vesicular transport ;	Folding, sorting and degradation;	Genetic Information Processing;
c46676_g2_i1	1620	p2	(TA)6	12	65	76	K00894	ETNK; ethanolamine kinase [EC:2.7.1.82];	00564 Glycerophospholipid metabolism ;	Lipid metabolism;	Metabolism;
c46690_g2_i1	1158	p1	(A)10	10	90	99	K08495	GOSR1; golgi SNAP receptor complex member 1;	04130 SNARE interactions in vesicular transport ;	Folding, sorting and degradation;	Genetic Information Processing;
c46690_g2_i6	1376	p1	(A)10	10	90	99	K08495	GOSR1; golgi SNAP receptor complex member 1;	04130 SNARE interactions in vesicular transport ;	Folding, sorting and degradation;	Genetic Information Processing;
c46721_g1_i2	1087	p1	(T)10	10	2	11	K02947	RP-S10e; small subunit ribosomal protein S10e;	03010 Ribosome ;	Translation;	Genetic Information Processing;
c46747_g3_i1	1293	p2	(TC)8	16	51	66	K10666	RNF5; E3 ubiquitin-protein ligase RNF5 [EC:2.3.2.27];	04141 Protein processing in endoplasmic reticulum ;	Folding, sorting and degradation;	Genetic Information Processing;
c46747_g3_i2	990	p2	(TC)8	16	51	66	K10666	RNF5; E3 ubiquitin-protein ligase RNF5 [EC:2.3.2.27];	04141 Protein processing in endoplasmic reticulum ;	Folding, sorting and degradation;	Genetic Information Processing;
c46796_g2_i1	952	p3	(ATA)6	18	119	136	K08516	YKT6; synaptobrevin homolog YKT6;	04130 SNARE interactions in vesicular transport ;	Folding, sorting and degradation;	Genetic Information Processing;
c46852_g1_i1	1710	p2	(TA)6	12	163	174	K20535	MPK1_2; mitogen-activated protein kinase 1/2 [EC:2.7.11.24];	04016 MAPK signaling pathway - plant;	Signal transduction;	Environmental Information Processing;
c46897_g3_i2	2422	p3	(TTG)5	15	2219	2233	K04043	dnaK; molecular chaperone DnaK;	03018 RNA degradation ;	Folding, sorting and degradation;	Genetic Information Processing;
c46900_g1_i2	1961	p3	(AAG)6	18	1	18	K10875	RAD54L; DNA repair and recombination protein RAD54 and RAD54-like protein [EC:3.6.4.-];	03440 Homologous recombination ;	Replication and repair;	Genetic Information Processing;
c46919_g1_i1	1417	p2	(CT)11	22	2	23	K10578	UBE2J1; ubiquitin-conjugating enzyme E2 J1 [EC:2.3.2.23];	04141 Protein processing in endoplasmic reticulum ;04120 Ubiquitin mediated proteolysis ;	Folding, sorting and degradation;	Genetic Information Processing;
c46934_g1_i1	1206	c	(AAT)5attgtccaaaaccacctacaaatggcggcgctacaacaaactaccatcacattccgcccccgatcaccacct(ACC)5	102	179	280	K02113	ATPF1D; F-type H+-transporting ATPase subunit delta;	00190 Oxidative phosphorylation ;00195 Photosynthesis ;	Energy metabolism;	Metabolism;
c46939_g1_i1	1523	p3	(TGC)5	15	286	300	K03100	lepB; signal peptidase I [EC:3.4.21.89];	03060 Protein export ;	Folding, sorting and degradation;	Genetic Information Processing;
c46947_g1_i1	2186	p1	(A)10	10	235	244	K13606	NOL; chlorophyll(ide) b reductase [EC:1.1.1.294];	00860 Porphyrin and chlorophyll metabolism ;	Metabolism of cofactors and vitamins;	Metabolism;
c46960_g1_i3	1755	p2	(AC)6	12	46	57	K05356	SPS; all-trans-nonaprenyl-diphosphate synthase [EC:2.5.1.84 2.5.1.85];	00900 Terpenoid backbone biosynthesis ;	Metabolism of terpenoids and polyketides;	Metabolism;
c46996_g2_i1	1794	p2	(TA)6	12	1769	1780	K03527	ispH; 4-hydroxy-3-methylbut-2-en-1-yl diphosphate reductase [EC:1.17.7.4];	00900 Terpenoid backbone biosynthesis ;	Metabolism of terpenoids and polyketides;	Metabolism;
c47009_g1_i2	1495	p3	(ATA)7	21	2	22	K00166	BCKDHA; 2-oxoisovalerate dehydrogenase E1 component alpha subunit [EC:1.2.4.4];	00280 Valine, leucine and isoleucine degradation ;00640 Propanoate metabolism ;	Amino acid metabolism;Carbohydrate metabolism;	Metabolism;
c47069_g1_i1	1610	p3	(ATA)7	21	1	21	K01872	AARS; alanyl-tRNA synthetase [EC:6.1.1.7];	00970 Aminoacyl-tRNA biosynthesis ;	Translation;	Genetic Information Processing;
c47071_g1_i1	1379	p3	(AAT)7	21	3	23	K02146	ATPeV0D; V-type H+-transporting ATPase subunit d;	04145 Phagosome ;00190 Oxidative phosphorylation ;	Transport and catabolism;Energy metabolism;	Cellular Processes;Metabolism;
c47139_g1_i2	1133	p3	(TAT)6	18	5	22	K14496	PYL; abscisic acid receptor PYR/PYL family;	04075 Plant hormone signal transduction ;04016 MAPK signaling pathway - plant;	Signal transduction;	Environmental Information Processing;
c47149_g2_i1	920	p3	(CAA)8	24	184	207	K13126	PABPC; polyadenylate-binding protein;	03013 RNA transport ;03018 RNA degradation ;03015 mRNA surveillance pathway ;	Translation;Folding, sorting and degradation;	Genetic Information Processing;
c47155_g1_i3	2218	p3	(AGG)5	15	501	515	K07198	PRKAA; 5'-AMP-activated protein kinase, catalytic alpha subunit [EC:2.7.11.11];	04140 Regulation of autophagy ;	Transport and catabolism;	Cellular Processes;
c47172_g1_i5	1619	p2	(TA)6	12	323	334	K10844	ERCC2; DNA excision repair protein ERCC-2 [EC:3.6.4.12];	03420 Nucleotide excision repair ;03022 Basal transcription factors ;	Replication and repair;Transcription;	Genetic Information Processing;
c47193_g1_i1	1498	p3	(TCA)5	15	140	154	K00826	E2.6.1.42; branched-chain amino acid aminotransferase [EC:2.6.1.42];	00770 Pantothenate and CoA biosynthesis ;00280 Valine, leucine and isoleucine degradation ;00290 Valine, leucine and isoleucine biosynthesis ;01210 2-Oxocarboxylic acid metabolism ;01230 Biosynthesis of amino acids ;00270 Cysteine and methionine metabolism ;00966 Glucosinolate biosynthesis ;	Metabolism of cofactors and vitamins;Amino acid metabolism;Metabolism;Biosynthesis of other secondary metabolites;	Metabolism;
c47197_g1_i2	1631	p2	(TA)8	16	251	266	K00413	CYC1; ubiquinol-cytochrome c reductase cytochrome c1 subunit;	00190 Oxidative phosphorylation ;	Energy metabolism;	Metabolism;
c47216_g1_i2	637	p1	(C)11	11	1	11	K02957	RP-S15Ae; small subunit ribosomal protein S15Ae;	03010 Ribosome ;	Translation;	Genetic Information Processing;
c47216_g1_i5	761	p1	(C)11	11	1	11	K02957	RP-S15Ae; small subunit ribosomal protein S15Ae;	03010 Ribosome ;	Translation;	Genetic Information Processing;
c47289_g1_i2	1486	p3	(ATA)7	21	1	21	K14505	CYCD3; cyclin D3, plant;	04075 Plant hormone signal transduction ;	Signal transduction;	Environmental Information Processing;
c47289_g1_i3	1021	p3	(ATA)7	21	1	21	K14505	CYCD3; cyclin D3, plant;	04075 Plant hormone signal transduction ;	Signal transduction;	Environmental Information Processing;
c47296_g1_i2	1632	p3	(TGG)5	15	396	410	K14486	K14486; auxin response factor;	04075 Plant hormone signal transduction ;	Signal transduction;	Environmental Information Processing;
c47334_g3_i5	1197	p1	(A)16	16	1182	1197	K02932	RP-L5e; large subunit ribosomal protein L5e;	03010 Ribosome ;	Translation;	Genetic Information Processing;
c47334_g3_i7	1294	p1	(A)16	16	1279	1294	K02932	RP-L5e; large subunit ribosomal protein L5e;	03010 Ribosome ;	Translation;	Genetic Information Processing;
c47351_g1_i1	1808	p2	(TC)7	14	186	199	K07374	TUBA; tubulin alpha;	04145 Phagosome ;	Transport and catabolism;	Cellular Processes;
c47356_g1_i1	2207	p1	(A)11	11	378	388	K12493	ARFGAP2_3; ADP-ribosylation factor GTPase-activating protein 2/3;	04144 Endocytosis ;	Transport and catabolism;	Cellular Processes;
c47358_g1_i1	1390	p3	(GTA)5	15	1346	1360	K14432	ABF; ABA responsive element binding factor;	04075 Plant hormone signal transduction ;	Signal transduction;	Environmental Information Processing;
c47381_g1_i4	1889	p3	(GGA)6	18	296	313	K09580	PDIA1; protein disulfide-isomerase A1 [EC:5.3.4.1];	04141 Protein processing in endoplasmic reticulum ;	Folding, sorting and degradation;	Genetic Information Processing;
c47422_g1_i1	2341	p1	(T)10	10	273	282	K13412	CPK; calcium-dependent protein kinase [EC:2.7.11.1];	04626 Plant-pathogen interaction ;	Environmental adaptation;	Organismal Systems;
c47424_g1_i2	1535	p3	(TTA)5	15	1283	1297	K05933	E1.14.17.4; aminocyclopropanecarboxylate oxidase [EC:1.14.17.4];	00270 Cysteine and methionine metabolism ;	Amino acid metabolism;	Metabolism;
c47425_g1_i1	1409	p3	(TAA)7	21	1	21	K13065	E2.3.1.133; shikimate O-hydroxycinnamoyltransferase [EC:2.3.1.133];	00945 Stilbenoid, diarylheptanoid and gingerol biosynthesis ;00941 Flavonoid biosynthesis ;00940 Phenylpropanoid biosynthesis ;	Biosynthesis of other secondary metabolites;	Metabolism;
c47453_g1_i1	1442	p1	(A)10	10	110	119	K01899	LSC1; succinyl-CoA synthetase alpha subunit [EC:6.2.1.4 6.2.1.5];	00640 Propanoate metabolism ;01200 Carbon metabolism ;00020 Citrate cycle (TCA cycle) ;	Carbohydrate metabolism;Metabolism;	Metabolism;
c47463_g1_i2	1808	c	(CCA)5ctaccaccgaagatggttgctcagatt(CCA)5	57	821	877	K09422	MYBP; myb proto-oncogene protein, plant;	04626 Plant-pathogen interaction ;	Environmental adaptation;	Organismal Systems;
c47466_g1_i4	1399	p3	(TAT)5	15	203	217	K01507	ppa; inorganic pyrophosphatase [EC:3.6.1.1];	00190 Oxidative phosphorylation ;	Energy metabolism;	Metabolism;
c47500_g1_i3	1504	c	(TCC)7ttgtctccgccgccgcctccg(CCA)5	57	130	186	K01052	LIPA; lysosomal acid lipase/cholesteryl ester hydrolase [EC:3.1.1.13];	00100 Steroid biosynthesis ;	Lipid metabolism;	Metabolism;
c47520_g1_i2	1716	p1	(A)10	10	1707	1716	K00789	metK; S-adenosylmethionine synthetase [EC:2.5.1.6];	01230 Biosynthesis of amino acids ;00270 Cysteine and methionine metabolism ;	Metabolism;Amino acid metabolism;	Metabolism;
c47549_g2_i2	1663	p2	(TC)6	12	505	516	K03875	SKP2; F-box and leucine-rich repeat protein 1 (S-phase kinase-associated protein 2);	04120 Ubiquitin mediated proteolysis ;	Folding, sorting and degradation;	Genetic Information Processing;
c47552_g1_i1	1898	p3	(TCT)5	15	70	84	K01845	hemL; glutamate-1-semialdehyde 2,1-aminomutase [EC:5.4.3.8];	00860 Porphyrin and chlorophyll metabolism ;	Metabolism of cofactors and vitamins;	Metabolism;
c47729_g2_i2	1263	p4	(ATAA)5	20	947	966	K09422	MYBP; myb proto-oncogene protein, plant;	04626 Plant-pathogen interaction ;	Environmental adaptation;	Organismal Systems;
c47773_g1_i2	1837	p2	(TC)8	16	6	21	K16055	TPS; trehalose 6-phosphate synthase/phosphatase [EC:2.4.1.15 3.1.3.12];	00500 Starch and sucrose metabolism ;	Carbohydrate metabolism;	Metabolism;
c47858_g1_i2	1349	p3	(TAA)5	15	1167	1181	K08241	E2.1.1.141; jasmonate O-methyltransferase [EC:2.1.1.141];	00592 alpha-Linolenic acid metabolism ;	Lipid metabolism;	Metabolism;
c47858_g1_i3	1414	p1	(A)10	10	59	68	K08241	E2.1.1.141; jasmonate O-methyltransferase [EC:2.1.1.141];	00592 alpha-Linolenic acid metabolism ;	Lipid metabolism;	Metabolism;
c47880_g1_i1	1325	p3	(AAT)5	15	262	276	K09422	MYBP; myb proto-oncogene protein, plant;	04626 Plant-pathogen interaction ;	Environmental adaptation;	Organismal Systems;
c47880_g1_i5	969	p3	(AAT)5	15	261	275	K09422	MYBP; myb proto-oncogene protein, plant;	04626 Plant-pathogen interaction ;	Environmental adaptation;	Organismal Systems;
c47880_g1_i5	969	p3	(ACC)5	15	709	723	K09422	MYBP; myb proto-oncogene protein, plant;	04626 Plant-pathogen interaction ;	Environmental adaptation;	Organismal Systems;
c47886_g2_i3	1594	p2	(TA)6	12	1495	1506	K12183	TSG101; ESCRT-I complex subunit TSG101;	04144 Endocytosis ;	Transport and catabolism;	Cellular Processes;
c47916_g2_i1	1387	c	(C)11tccccccttgatttcccaaatcacaaaccaaaaaagtgaaaatcaatttgagtaggaaaaaata(G)12	87	66	152	K08343	ATG3; ubiquitin-like-conjugating enzyme ATG3;	04140 Regulation of autophagy ;	Transport and catabolism;	Cellular Processes;
c47916_g2_i5	1391	c	(C)11tccccccttgatttcccaaatcacaaaccaaaaaagtgaaaatcaatttgagtaggaaaaaata(G)12	87	66	152	K08343	ATG3; ubiquitin-like-conjugating enzyme ATG3;	04140 Regulation of autophagy ;	Transport and catabolism;	Cellular Processes;
c47919_g1_i1	1406	p3	(CAA)5	15	1	15	K14308	NUP54; nuclear pore complex protein Nup54;	03013 RNA transport ;	Translation;	Genetic Information Processing;
c47922_g1_i1	2231	p2	(CT)10	20	1	20	K03456	PPP2R1; serine/threonine-protein phosphatase 2A regulatory subunit A;	03015 mRNA surveillance pathway ;	Translation;	Genetic Information Processing;
c47938_g1_i1	1967	p3	(TAG)5	15	380	394	K01611	speD; S-adenosylmethionine decarboxylase [EC:4.1.1.50];	00330 Arginine and proline metabolism ;00270 Cysteine and methionine metabolism ;	Amino acid metabolism;	Metabolism;
c47990_g1_i1	1493	p2	(CT)6	12	231	242	K12194	CHMP4; charged multivesicular body protein 4;	04144 Endocytosis ;	Transport and catabolism;	Cellular Processes;
c48017_g2_i1	1241	p1	(T)11	11	1035	1045	K00411	UQCRFS1; ubiquinol-cytochrome c reductase iron-sulfur subunit [EC:1.10.2.2];	00190 Oxidative phosphorylation ;	Energy metabolism;	Metabolism;
c48017_g2_i1	1241	p3	(AAT)5	15	96	110	K00411	UQCRFS1; ubiquinol-cytochrome c reductase iron-sulfur subunit [EC:1.10.2.2];	00190 Oxidative phosphorylation ;	Energy metabolism;	Metabolism;
c48017_g2_i2	1067	p1	(T)11	11	861	871	K00411	UQCRFS1; ubiquinol-cytochrome c reductase iron-sulfur subunit [EC:1.10.2.2];	00190 Oxidative phosphorylation ;	Energy metabolism;	Metabolism;
c48017_g2_i2	1067	p3	(ATC)7	21	1	21	K00411	UQCRFS1; ubiquinol-cytochrome c reductase iron-sulfur subunit [EC:1.10.2.2];	00190 Oxidative phosphorylation ;	Energy metabolism;	Metabolism;
c48044_g2_i1	887	p1	(T)10	10	291	300	K12848	SNU23; U4/U6.U5 tri-snRNP component SNU23;	03040 Spliceosome ;	Transcription;	Genetic Information Processing;
c48048_g1_i2	1372	p3	(AAT)6	18	221	238	K01092	E3.1.3.25; myo-inositol-1(or 4)-monophosphatase [EC:3.1.3.25];	00562 Inositol phosphate metabolism ;04070 Phosphatidylinositol signaling system ;	Carbohydrate metabolism;Signal transduction;	Metabolism;Environmental Information Processing;
c48108_g1_i2	1741	p3	(TGG)5	15	495	509	K09503	DNAJA2; DnaJ homolog subfamily A member 2;	04141 Protein processing in endoplasmic reticulum ;	Folding, sorting and degradation;	Genetic Information Processing;
c48108_g1_i4	1573	p3	(TGG)5	15	495	509	K09503	DNAJA2; DnaJ homolog subfamily A member 2;	04141 Protein processing in endoplasmic reticulum ;	Folding, sorting and degradation;	Genetic Information Processing;
c48108_g1_i5	1477	p3	(TGG)5	15	492	506	K09503	DNAJA2; DnaJ homolog subfamily A member 2;	04141 Protein processing in endoplasmic reticulum ;	Folding, sorting and degradation;	Genetic Information Processing;
c48123_g2_i2	2064	p2	(AT)6	12	175	186	K11584	PPP2R5; serine/threonine-protein phosphatase 2A regulatory subunit B';	03015 mRNA surveillance pathway ;	Translation;	Genetic Information Processing;
c48178_g1_i3	1680	p1	(T)10	10	1557	1566	K01698	hemB; porphobilinogen synthase [EC:4.2.1.24];	00860 Porphyrin and chlorophyll metabolism ;	Metabolism of cofactors and vitamins;	Metabolism;
c48182_g1_i2	973	p3	(AGA)5	15	667	681	K00799	GST; glutathione S-transferase [EC:2.5.1.18];	00480 Glutathione metabolism ;	Metabolism of other amino acids;	Metabolism;
c48185_g1_i2	1340	p3	(TCA)5	15	342	356	K17725	ETHE1; sulfur dioxygenase [EC:1.13.11.18];	00920 Sulfur metabolism ;	Energy metabolism;	Metabolism;
c48209_g2_i1	1641	p1	(A)10	10	1632	1641	K20783	RRA; arabinosyltransferase [EC:2.4.2.-];	00514 Other types of O-glycan biosynthesis ;	Glycan biosynthesis and metabolism;	Metabolism;
c48231_g1_i1	2144	p2	(GA)8	16	2038	2053	K00975	glgC; glucose-1-phosphate adenylyltransferase [EC:2.7.7.27];	00520 Amino sugar and nucleotide sugar metabolism ;00500 Starch and sucrose metabolism ;	Carbohydrate metabolism;	Metabolism;
c48233_g1_i1	795	p3	(CAA)5	15	621	635	K09422	MYBP; myb proto-oncogene protein, plant;	04626 Plant-pathogen interaction ;	Environmental adaptation;	Organismal Systems;
c48265_g2_i1	2890	p3	(CTC)5	15	123	137	K10609	CUL4; cullin 4;	03420 Nucleotide excision repair ;04120 Ubiquitin mediated proteolysis ;	Replication and repair;Folding, sorting and degradation;	Genetic Information Processing;
c48277_g2_i2	1138	p2	(GA)6	12	31	42	K14503	BZR1_2; brassinosteroid resistant 1/2;	04075 Plant hormone signal transduction ;	Signal transduction;	Environmental Information Processing;
c48277_g2_i4	1013	p2	(GA)6	12	31	42	K14503	BZR1_2; brassinosteroid resistant 1/2;	04075 Plant hormone signal transduction ;	Signal transduction;	Environmental Information Processing;
c48285_g1_i5	932	p2	(TG)6	12	895	906	K02997	RP-S9e; small subunit ribosomal protein S9e;	03010 Ribosome ;	Translation;	Genetic Information Processing;
c48299_g1_i1	1763	p2	(AT)10	20	1	20	K09518	DNAJB12; DnaJ homolog subfamily B member 12;	04141 Protein processing in endoplasmic reticulum ;	Folding, sorting and degradation;	Genetic Information Processing;
c48300_g1_i10	1289	p3	(ACC)5	15	68	82	K00434	E1.11.1.11; L-ascorbate peroxidase [EC:1.11.1.11];	00480 Glutathione metabolism ;00053 Ascorbate and aldarate metabolism ;	Metabolism of other amino acids;Carbohydrate metabolism;	Metabolism;
c48300_g1_i12	1185	p3	(ACC)5	15	68	82	K00434	E1.11.1.11; L-ascorbate peroxidase [EC:1.11.1.11];	00480 Glutathione metabolism ;00053 Ascorbate and aldarate metabolism ;	Metabolism of other amino acids;Carbohydrate metabolism;	Metabolism;
c48316_g1_i5	1327	c	(T)22gg(T)22	46	1257	1302	K09422	MYBP; myb proto-oncogene protein, plant;	04626 Plant-pathogen interaction ;	Environmental adaptation;	Organismal Systems;
c48316_g1_i6	1771	p3	(ATT)6	18	1416	1433	K09422	MYBP; myb proto-oncogene protein, plant;	04626 Plant-pathogen interaction ;	Environmental adaptation;	Organismal Systems;
c48316_g1_i8	1756	p2	(TA)8	16	275	290	K09422	MYBP; myb proto-oncogene protein, plant;	04626 Plant-pathogen interaction ;	Environmental adaptation;	Organismal Systems;
c48316_g1_i8	1756	c	(T)22gg(T)22	46	1686	1731	K09422	MYBP; myb proto-oncogene protein, plant;	04626 Plant-pathogen interaction ;	Environmental adaptation;	Organismal Systems;
c48318_g1_i2	1295	p1	(T)10	10	247	256	K02902	RP-L28; large subunit ribosomal protein L28;	03010 Ribosome ;	Translation;	Genetic Information Processing;
c48323_g1_i4	1945	p1	(A)11	11	114	124	K10528	HPL; hydroperoxide lyase [EC:4.1.2.-];	00592 alpha-Linolenic acid metabolism ;	Lipid metabolism;	Metabolism;
c48324_g2_i1	709	p3	(TTC)5	15	23	37	K08498	STX6; syntaxin 6;	04130 SNARE interactions in vesicular transport ;	Folding, sorting and degradation;	Genetic Information Processing;
c48347_g1_i2	846	p2	(CT)7	14	10	23	K00949	thiN; thiamine pyrophosphokinase [EC:2.7.6.2];	00730 Thiamine metabolism ;	Metabolism of cofactors and vitamins;	Metabolism;
c48376_g2_i7	1193	p3	(GGT)7	21	222	242	K03115	CSNK2B; casein kinase II subunit beta;	03008 Ribosome biogenesis in eukaryotes ;04712 Circadian rhythm - plant ;	Translation;Environmental adaptation;	Genetic Information Processing;Organismal Systems;
c48376_g2_i8	1300	p3	(GGT)7	21	222	242	K03115	CSNK2B; casein kinase II subunit beta;	03008 Ribosome biogenesis in eukaryotes ;04712 Circadian rhythm - plant ;	Translation;Environmental adaptation;	Genetic Information Processing;Organismal Systems;
c48387_g1_i1	2077	p3	(GCT)8	24	419	442	K01739	metB; cystathionine gamma-synthase [EC:2.5.1.48];	00270 Cysteine and methionine metabolism ;01230 Biosynthesis of amino acids ;00450 Selenocompound metabolism ;00920 Sulfur metabolism ;	Amino acid metabolism;Metabolism;Metabolism of other amino acids;Energy metabolism;	Metabolism;
c48424_g1_i1	984	p2	(TC)10	20	1	20	K02934	RP-L6e; large subunit ribosomal protein L6e;	03010 Ribosome ;	Translation;	Genetic Information Processing;
c48492_g2_i1	1748	p1	(T)10	10	102	111	K10206	E2.6.1.83; LL-diaminopimelate aminotransferase [EC:2.6.1.83];	00300 Lysine biosynthesis ;01230 Biosynthesis of amino acids ;	Amino acid metabolism;Metabolism;	Metabolism;
c48492_g3_i1	1452	p1	(C)19	19	1	19	K04035	E1.14.13.81; magnesium-protoporphyrin IX monomethyl ester (oxidative) cyclase [EC:1.14.13.81];	00860 Porphyrin and chlorophyll metabolism ;	Metabolism of cofactors and vitamins;	Metabolism;
c48524_g1_i1	1425	p2	(TA)6	12	454	465	K14496	PYL; abscisic acid receptor PYR/PYL family;	04075 Plant hormone signal transduction ;04016 MAPK signaling pathway - plant;	Signal transduction;	Environmental Information Processing;
c48600_g3_i1	1415	p3	(CAT)5	15	771	785	K08490	STX5; syntaxin 5;	04130 SNARE interactions in vesicular transport ;	Folding, sorting and degradation;	Genetic Information Processing;
c48603_g1_i1	1952	p1	(A)10	10	67	76	K01051	E3.1.1.11; pectinesterase [EC:3.1.1.11];	00500 Starch and sucrose metabolism ;00040 Pentose and glucuronate interconversions ;	Carbohydrate metabolism;	Metabolism;
c48669_g1_i2	1663	c	(T)10c(T)11aagttgcaaaaaca(T)11attttcaagaaaatgaataccataacttccacaaaatccacccccacca(CCT)5	111	141	251	K15227	TYRAAT; arogenate dehydrogenase (NADP+), plant [EC:1.3.1.78];	01230 Biosynthesis of amino acids ;00400 Phenylalanine, tyrosine and tryptophan biosynthesis ;	Metabolism;Amino acid metabolism;	Metabolism;
c48671_g1_i1	2951	c	(A)14ggaattgaacttaaaattttttctggagatatccattttccgggcgagacagataagatatcccggcatagcggcgttttgataccacctggggagg(A)10	121	1646	1766	K03046	rpoC; DNA-directed RNA polymerase subunit beta' [EC:2.7.7.6];	03020 RNA polymerase ;00240 Pyrimidine metabolism ;00230 Purine metabolism ;	Transcription;Nucleotide metabolism;	Genetic Information Processing;Metabolism;
c48690_g2_i1	820	p2	(TA)7	14	10	23	K16223	FT; protein FLOWERING LOCUS T;	04712 Circadian rhythm - plant ;	Environmental adaptation;	Organismal Systems;
c48690_g2_i7	1107	c	(TAA)5aagaaaatataataaaaataaagattcc(TA)8	59	114	172	K16223	FT; protein FLOWERING LOCUS T;	04712 Circadian rhythm - plant ;	Environmental adaptation;	Organismal Systems;
c48763_g1_i4	1987	p1	(A)10	10	307	316	K14431	TGA; transcription factor TGA;	04075 Plant hormone signal transduction ;	Signal transduction;	Environmental Information Processing;
c48777_g3_i1	1331	p3	(GGA)6	18	659	676	K12885	RBMX; heterogeneous nuclear ribonucleoprotein G;	03040 Spliceosome ;	Transcription;	Genetic Information Processing;
c48777_g3_i4	951	p3	(GGA)6	18	496	513	K12885	RBMX; heterogeneous nuclear ribonucleoprotein G;	03040 Spliceosome ;	Transcription;	Genetic Information Processing;
c48777_g3_i5	1111	p3	(GGA)6	18	659	676	K12885	RBMX; heterogeneous nuclear ribonucleoprotein G;	03040 Spliceosome ;	Transcription;	Genetic Information Processing;
c48808_g1_i4	757	p1	(T)10	10	392	401	K03878	ND1; NADH-ubiquinone oxidoreductase chain 1 [EC:1.6.5.3];	00190 Oxidative phosphorylation ;	Energy metabolism;	Metabolism;
c48878_g1_i3	2195	p1	(T)10	10	1397	1406	K01507	ppa; inorganic pyrophosphatase [EC:3.6.1.1];	00190 Oxidative phosphorylation ;	Energy metabolism;	Metabolism;
c48878_g1_i4	2360	p1	(T)10	10	1363	1372	K01507	ppa; inorganic pyrophosphatase [EC:3.6.1.1];	00190 Oxidative phosphorylation ;	Energy metabolism;	Metabolism;
c48878_g1_i5	2868	p1	(T)10	10	1363	1372	K01507	ppa; inorganic pyrophosphatase [EC:3.6.1.1];	00190 Oxidative phosphorylation ;	Energy metabolism;	Metabolism;
c48878_g1_i6	2315	p1	(T)10	10	1363	1372	K01507	ppa; inorganic pyrophosphatase [EC:3.6.1.1];	00190 Oxidative phosphorylation ;	Energy metabolism;	Metabolism;
c48884_g2_i4	1553	p2	(CA)7	14	6	19	K06269	PPP1C; serine/threonine-protein phosphatase PP1 catalytic subunit [EC:3.1.3.16];	03015 mRNA surveillance pathway ;	Translation;	Genetic Information Processing;
c48884_g2_i4	1553	p3	(GAA)5	15	1146	1160	K06269	PPP1C; serine/threonine-protein phosphatase PP1 catalytic subunit [EC:3.1.3.16];	03015 mRNA surveillance pathway ;	Translation;	Genetic Information Processing;
c48884_g2_i5	1370	p3	(GAA)5	15	1215	1229	K06269	PPP1C; serine/threonine-protein phosphatase PP1 catalytic subunit [EC:3.1.3.16];	03015 mRNA surveillance pathway ;	Translation;	Genetic Information Processing;
c48889_g1_i3	1352	p2	(CT)7	14	98	111	K13456	RIN4; RPM1-interacting protein 4;	04626 Plant-pathogen interaction ;	Environmental adaptation;	Organismal Systems;
c48892_g1_i2	1500	c	(AC)7caactactcaaaagatcattaccaactagaaactctact(TTA)5	68	26	93	K14512	MPK6; mitogen-activated protein kinase 6 [EC:2.7.11.24];	04626 Plant-pathogen interaction ;04075 Plant hormone signal transduction ;04016 MAPK signaling pathway - plant;	Environmental adaptation;Signal transduction;	Organismal Systems;Environmental Information Processing;
c48892_g1_i3	1953	c	(AC)7caactactcaaaagatcattaccaactagaaactctact(TTA)5	68	26	93	K14512	MPK6; mitogen-activated protein kinase 6 [EC:2.7.11.24];	04626 Plant-pathogen interaction ;04075 Plant hormone signal transduction ;04016 MAPK signaling pathway - plant;	Environmental adaptation;Signal transduction;	Organismal Systems;Environmental Information Processing;
c48899_g2_i3	1033	c	(A)11c(A)11gatcatgccacagt(A)10	47	27	73	K14396	PABPN1; polyadenylate-binding protein 2;	03015 mRNA surveillance pathway ;	Translation;	Genetic Information Processing;
c48899_g2_i4	1607	c	(A)11c(A)11gatcatgccacagt(A)10	47	27	73	K14396	PABPN1; polyadenylate-binding protein 2;	03015 mRNA surveillance pathway ;	Translation;	Genetic Information Processing;
c48911_g1_i1	1939	p1	(C)12	12	87	98	K00818	E2.6.1.11; acetylornithine aminotransferase [EC:2.6.1.11];	00220 Arginine biosynthesis ;01210 2-Oxocarboxylic acid metabolism ;01230 Biosynthesis of amino acids ;	Amino acid metabolism;Metabolism;	Metabolism;
c48911_g1_i1	1939	p1	(A)10	10	1685	1694	K00818	E2.6.1.11; acetylornithine aminotransferase [EC:2.6.1.11];	00220 Arginine biosynthesis ;01210 2-Oxocarboxylic acid metabolism ;01230 Biosynthesis of amino acids ;	Amino acid metabolism;Metabolism;	Metabolism;
c48913_g1_i1	1885	p1	(T)10	10	1742	1751	K01760	metC; cystathionine beta-lyase [EC:4.4.1.8];	01230 Biosynthesis of amino acids ;00450 Selenocompound metabolism ;00270 Cysteine and methionine metabolism ;	Metabolism;Metabolism of other amino acids;Amino acid metabolism;	Metabolism;
c48921_g2_i1	973	p3	(GTG)5	15	283	297	K14432	ABF; ABA responsive element binding factor;	04075 Plant hormone signal transduction ;	Signal transduction;	Environmental Information Processing;
c48921_g2_i2	931	p3	(GTG)5	15	283	297	K14432	ABF; ABA responsive element binding factor;	04075 Plant hormone signal transduction ;	Signal transduction;	Environmental Information Processing;
c48928_g1_i2	1871	p1	(A)10	10	2	11	K15744	Z-ISO; zeta-carotene isomerase [EC:5.2.1.12];	00906 Carotenoid biosynthesis ;	Metabolism of terpenoids and polyketides;	Metabolism;
c48928_g1_i4	1823	p1	(A)10	10	2	11	K15744	Z-ISO; zeta-carotene isomerase [EC:5.2.1.12];	00906 Carotenoid biosynthesis ;	Metabolism of terpenoids and polyketides;	Metabolism;
c48969_g1_i2	1306	p3	(GAT)5	15	355	369	K02888	RP-L21; large subunit ribosomal protein L21;	03010 Ribosome ;	Translation;	Genetic Information Processing;
c49002_g3_i1	1243	p1	(C)20	20	4	23	K00855	PRK; phosphoribulokinase [EC:2.7.1.19];	00710 Carbon fixation in photosynthetic organisms ;01200 Carbon metabolism ;	Energy metabolism;Metabolism;	Metabolism;
c49016_g1_i1	1732	c	(CT)10cctccattactttgaatatttaagcaccaatttaaccatctctctcccatatatatatctctctgcttcctgatcttcagcttttatt(TA)6	120	1	120	K14493	GID1; gibberellin receptor GID1 [EC:3.-.-.-];	04075 Plant hormone signal transduction ;	Signal transduction;	Environmental Information Processing;
c49016_g1_i2	1802	c	(CT)10cctccattactttgaatatttaagcaccaatttaaccatctctctcccatatatatatctctctgcttcctgatcttcagcttttatt(TA)6	120	1	120	K14493	GID1; gibberellin receptor GID1 [EC:3.-.-.-];	04075 Plant hormone signal transduction ;	Signal transduction;	Environmental Information Processing;
c49040_g1_i3	1497	p3	(GAT)8	24	351	374	K14497	PP2C; protein phosphatase 2C [EC:3.1.3.16];	04075 Plant hormone signal transduction ;04016 MAPK signaling pathway - plant;	Signal transduction;	Environmental Information Processing;
c49123_g1_i3	2320	p3	(GTG)5	15	553	567	K04523	UBQLN; ubiquilin;	04141 Protein processing in endoplasmic reticulum ;	Folding, sorting and degradation;	Genetic Information Processing;
c49123_g2_i1	1671	p3	(GTG)5	15	106	120	K04523	UBQLN; ubiquilin;	04141 Protein processing in endoplasmic reticulum ;	Folding, sorting and degradation;	Genetic Information Processing;
c49123_g2_i2	1777	p3	(GTG)5	15	106	120	K04523	UBQLN; ubiquilin;	04141 Protein processing in endoplasmic reticulum ;	Folding, sorting and degradation;	Genetic Information Processing;
c49123_g2_i3	1650	p3	(GTG)5	15	106	120	K04523	UBQLN; ubiquilin;	04141 Protein processing in endoplasmic reticulum ;	Folding, sorting and degradation;	Genetic Information Processing;
c49123_g2_i4	1755	p3	(GTG)5	15	106	120	K04523	UBQLN; ubiquilin;	04141 Protein processing in endoplasmic reticulum ;	Folding, sorting and degradation;	Genetic Information Processing;
c49141_g1_i1	2168	p1	(A)10	10	2136	2145	K10598	PPIL2; peptidyl-prolyl cis-trans isomerase-like 2 [EC:5.2.1.8];	04120 Ubiquitin mediated proteolysis ;	Folding, sorting and degradation;	Genetic Information Processing;
c49151_g2_i1	1653	p3	(CCA)5	15	122	136	K03097	CSNK2A; casein kinase II subunit alpha [EC:2.7.11.1];	03008 Ribosome biogenesis in eukaryotes ;04712 Circadian rhythm - plant ;	Translation;Environmental adaptation;	Genetic Information Processing;Organismal Systems;
c49181_g1_i1	1075	p3	(AAT)7	21	1	21	K04506	SIAH1; E3 ubiquitin-protein ligase SIAH1 [EC:2.3.2.27];	04120 Ubiquitin mediated proteolysis ;	Folding, sorting and degradation;	Genetic Information Processing;
c49222_g1_i1	1344	p1	(A)12	12	64	75	K04125	E1.14.11.13; gibberellin 2-oxidase [EC:1.14.11.13];	00904 Diterpenoid biosynthesis ;	Metabolism of terpenoids and polyketides;	Metabolism;
c49222_g1_i3	1249	p1	(A)12	12	64	75	K04125	E1.14.11.13; gibberellin 2-oxidase [EC:1.14.11.13];	00904 Diterpenoid biosynthesis ;	Metabolism of terpenoids and polyketides;	Metabolism;
c49271_g1_i1	2133	p2	(TA)7	14	1973	1986	K00864	glpK; glycerol kinase [EC:2.7.1.30];	04626 Plant-pathogen interaction ;00561 Glycerolipid metabolism ;	Environmental adaptation;Lipid metabolism;	Organismal Systems;Metabolism;
c49330_g1_i2	962	p2	(AG)9	18	1	18	K09422	MYBP; myb proto-oncogene protein, plant;	04626 Plant-pathogen interaction ;	Environmental adaptation;	Organismal Systems;
c49330_g1_i3	734	p2	(AG)9	18	1	18	K09422	MYBP; myb proto-oncogene protein, plant;	04626 Plant-pathogen interaction ;	Environmental adaptation;	Organismal Systems;
c49330_g1_i6	838	p2	(AG)9	18	1	18	K09422	MYBP; myb proto-oncogene protein, plant;	04626 Plant-pathogen interaction ;	Environmental adaptation;	Organismal Systems;
c49330_g1_i7	1232	p2	(AG)7	14	48	61	K09422	MYBP; myb proto-oncogene protein, plant;	04626 Plant-pathogen interaction ;	Environmental adaptation;	Organismal Systems;
c49330_g1_i8	450	p2	(AG)9	18	1	18	K09422	MYBP; myb proto-oncogene protein, plant;	04626 Plant-pathogen interaction ;	Environmental adaptation;	Organismal Systems;
c49394_g1_i1	2021	p2	(AT)7	14	209	222	K00815	TAT; tyrosine aminotransferase [EC:2.6.1.5];	00360 Phenylalanine metabolism ;01230 Biosynthesis of amino acids ;00950 Isoquinoline alkaloid biosynthesis ;00130 Ubiquinone and other terpenoid-quinone biosynthesis ;00350 Tyrosine metabolism ;00960 Tropane, piperidine and pyridine alkaloid biosynthesis ;00400 Phenylalanine, tyrosine and tryptophan biosynthesis ;00270 Cysteine and methionine metabolism ;	Amino acid metabolism;Metabolism;Biosynthesis of other secondary metabolites;Metabolism of cofactors and vitamins;	Metabolism;
c49436_g1_i1	1908	p2	(CT)7	14	195	208	K14484	IAA; auxin-responsive protein IAA;	04075 Plant hormone signal transduction ;	Signal transduction;	Environmental Information Processing;
c49436_g2_i1	1674	p2	(TC)9	18	126	143	K00207	DPYD; dihydropyrimidine dehydrogenase (NADP+) [EC:1.3.1.2];	00410 beta-Alanine metabolism ;00770 Pantothenate and CoA biosynthesis ;00240 Pyrimidine metabolism ;	Metabolism of other amino acids;Metabolism of cofactors and vitamins;Nucleotide metabolism;	Metabolism;
c49436_g2_i2	1777	c	(TC)10atcatcatctactcaaatat(TC)9	58	169	226	K00207	DPYD; dihydropyrimidine dehydrogenase (NADP+) [EC:1.3.1.2];	00410 beta-Alanine metabolism ;00770 Pantothenate and CoA biosynthesis ;00240 Pyrimidine metabolism ;	Metabolism of other amino acids;Metabolism of cofactors and vitamins;Nucleotide metabolism;	Metabolism;
c49443_g4_i2	1487	p2	(CT)7	14	51	64	K00134	GAPDH; glyceraldehyde 3-phosphate dehydrogenase [EC:1.2.1.12];	00010 Glycolysis / Gluconeogenesis ;01200 Carbon metabolism ;00710 Carbon fixation in photosynthetic organisms ;01230 Biosynthesis of amino acids ;	Carbohydrate metabolism;Metabolism;Energy metabolism;	Metabolism;
c49443_g5_i2	1422	p2	(CT)7	14	51	64	K00134	GAPDH; glyceraldehyde 3-phosphate dehydrogenase [EC:1.2.1.12];	00010 Glycolysis / Gluconeogenesis ;01200 Carbon metabolism ;00710 Carbon fixation in photosynthetic organisms ;01230 Biosynthesis of amino acids ;	Carbohydrate metabolism;Metabolism;Energy metabolism;	Metabolism;
c49452_g1_i1	2073	p2	(GA)11	22	105	126	K14411	MSI; RNA-binding protein Musashi;	03015 mRNA surveillance pathway ;	Translation;	Genetic Information Processing;
c49452_g1_i1	2073	p3	(TGA)5	15	318	332	K14411	MSI; RNA-binding protein Musashi;	03015 mRNA surveillance pathway ;	Translation;	Genetic Information Processing;
c49452_g1_i2	1684	p3	(TGA)5	15	404	418	K14411	MSI; RNA-binding protein Musashi;	03015 mRNA surveillance pathway ;	Translation;	Genetic Information Processing;
c49452_g1_i5	1709	p2	(GA)11	22	105	126	K14411	MSI; RNA-binding protein Musashi;	03015 mRNA surveillance pathway ;	Translation;	Genetic Information Processing;
c49463_g1_i3	1203	p3	(CTA)5	15	429	443	K02291	crtB; phytoene synthase [EC:2.5.1.32];	00906 Carotenoid biosynthesis ;	Metabolism of terpenoids and polyketides;	Metabolism;
c49478_g4_i1	1185	c	(T)10ctggtttcaaaaaacttgtatgcaatattaacttgattttaattatcagtcttttatcaactgcctttaga(T)11	92	999	1090	K02736	PSMB4; 20S proteasome subunit beta 7 [EC:3.4.25.1];	03050 Proteasome ;	Folding, sorting and degradation;	Genetic Information Processing;
c49517_g2_i1	959	p2	(CT)9	18	37	54	K10802	HMGB1; high mobility group protein B1;	03410 Base excision repair ;	Replication and repair;	Genetic Information Processing;
c49530_g1_i1	2796	p1	(T)10	10	2400	2409	K12741	HNRNPA1_3; heterogeneous nuclear ribonucleoprotein A1/A3;	03040 Spliceosome ;	Transcription;	Genetic Information Processing;
c49534_g1_i1	1626	p1	(T)11	11	9	19	K14484	IAA; auxin-responsive protein IAA;	04075 Plant hormone signal transduction ;	Signal transduction;	Environmental Information Processing;
c49534_g1_i1	1626	p1	(A)12	12	402	413	K14484	IAA; auxin-responsive protein IAA;	04075 Plant hormone signal transduction ;	Signal transduction;	Environmental Information Processing;
c49535_g1_i1	2465	p3	(ATA)6	18	138	155	K04506	SIAH1; E3 ubiquitin-protein ligase SIAH1 [EC:2.3.2.27];	04120 Ubiquitin mediated proteolysis ;	Folding, sorting and degradation;	Genetic Information Processing;
c49535_g1_i2	1707	p3	(ATA)6	18	138	155	K04506	SIAH1; E3 ubiquitin-protein ligase SIAH1 [EC:2.3.2.27];	04120 Ubiquitin mediated proteolysis ;	Folding, sorting and degradation;	Genetic Information Processing;
c49535_g1_i4	1930	p3	(ATA)6	18	138	155	K04506	SIAH1; E3 ubiquitin-protein ligase SIAH1 [EC:2.3.2.27];	04120 Ubiquitin mediated proteolysis ;	Folding, sorting and degradation;	Genetic Information Processing;
c49535_g1_i5	3284	p3	(ATA)6	18	138	155	K04506	SIAH1; E3 ubiquitin-protein ligase SIAH1 [EC:2.3.2.27];	04120 Ubiquitin mediated proteolysis ;	Folding, sorting and degradation;	Genetic Information Processing;
c49550_g3_i1	1509	p3	(AAT)7	21	378	398	K00472	P4HA; prolyl 4-hydroxylase [EC:1.14.11.2];	00330 Arginine and proline metabolism ;	Amino acid metabolism;	Metabolism;
c49584_g1_i3	1986	p2	(AG)11	22	1	22	K01728	pel; pectate lyase [EC:4.2.2.2];	00040 Pentose and glucuronate interconversions ;	Carbohydrate metabolism;	Metabolism;
c49584_g1_i4	1558	p2	(AG)11	22	1	22	K01728	pel; pectate lyase [EC:4.2.2.2];	00040 Pentose and glucuronate interconversions ;	Carbohydrate metabolism;	Metabolism;
c49594_g1_i1	1927	p1	(A)17	17	116	132	K15397	KCS; 3-ketoacyl-CoA synthase [EC:2.3.1.199];	00062 Fatty acid elongation ;04626 Plant-pathogen interaction ;	Lipid metabolism;Environmental adaptation;	Metabolism;Organismal Systems;
c49601_g1_i1	1868	p1	(C)10	10	13	22	K03849	ALG8; alpha-1,3-glucosyltransferase [EC:2.4.1.265];	00510 N-Glycan biosynthesis ;	Glycan biosynthesis and metabolism;	Metabolism;
c49633_g2_i2	1215	p4	(TCAT)6	24	20	43	K00847	E2.7.1.4; fructokinase [EC:2.7.1.4];	00500 Starch and sucrose metabolism ;00520 Amino sugar and nucleotide sugar metabolism ;00051 Fructose and mannose metabolism ;	Carbohydrate metabolism;	Metabolism;
c49633_g2_i4	1263	p4	(TCAT)6	24	20	43	K00847	E2.7.1.4; fructokinase [EC:2.7.1.4];	00500 Starch and sucrose metabolism ;00520 Amino sugar and nucleotide sugar metabolism ;00051 Fructose and mannose metabolism ;	Carbohydrate metabolism;	Metabolism;
c49645_g1_i1	1758	p3	(ATC)5	15	1285	1299	K14325	RNPS1; RNA-binding protein with serine-rich domain 1;	03013 RNA transport ;03015 mRNA surveillance pathway ;	Translation;	Genetic Information Processing;
c49645_g1_i1	1758	c	(CTC)5t(TCC)5	31	1407	1437	K14325	RNPS1; RNA-binding protein with serine-rich domain 1;	03013 RNA transport ;03015 mRNA surveillance pathway ;	Translation;	Genetic Information Processing;
c49646_g1_i1	2142	c	(TAT)5tagtagtagtagtattattatttcaacaatttatttca(TC)6	65	1	65	K11816	YUCCA; indole-3-pyruvate monooxygenase [EC:1.14.13.168];	00380 Tryptophan metabolism ;	Amino acid metabolism;	Metabolism;
c49672_g1_i1	1734	p1	(T)10	10	1680	1689	K01213	E3.2.1.67; galacturan 1,4-alpha-galacturonidase [EC:3.2.1.67];	00040 Pentose and glucuronate interconversions ;00500 Starch and sucrose metabolism ;	Carbohydrate metabolism;	Metabolism;
c49681_g2_i1	1938	p2	(TC)8	16	1	16	K04382	PPP2C; serine/threonine-protein phosphatase 2A catalytic subunit [EC:3.1.3.16];	03015 mRNA surveillance pathway ;	Translation;	Genetic Information Processing;
c49681_g2_i3	1404	p2	(CT)8	16	15	30	K04382	PPP2C; serine/threonine-protein phosphatase 2A catalytic subunit [EC:3.1.3.16];	03015 mRNA surveillance pathway ;	Translation;	Genetic Information Processing;
c49681_g2_i4	1588	p2	(CT)8	16	15	30	K04382	PPP2C; serine/threonine-protein phosphatase 2A catalytic subunit [EC:3.1.3.16];	03015 mRNA surveillance pathway ;	Translation;	Genetic Information Processing;
c49714_g3_i3	1649	p3	(TAA)5	15	238	252	K07374	TUBA; tubulin alpha;	04145 Phagosome ;	Transport and catabolism;	Cellular Processes;
c49720_g2_i1	1302	p3	(CCG)5	15	80	94	K15919	HPR2; hydroxypyruvate reductase 2;	00260 Glycine, serine and threonine metabolism ;01200 Carbon metabolism ;00630 Glyoxylate and dicarboxylate metabolism ;	Amino acid metabolism;Metabolism;Carbohydrate metabolism;	Metabolism;
c49737_g1_i2	2626	p2	(CT)9	18	6	23	K12603	CNOT6; CCR4-NOT transcription complex subunit 6 [EC:3.1.13.4];	03018 RNA degradation ;	Folding, sorting and degradation;	Genetic Information Processing;
c49747_g1_i4	1363	p1	(C)10	10	188	197	K10563	mutM; formamidopyrimidine-DNA glycosylase [EC:3.2.2.23 4.2.99.18];	03410 Base excision repair ;	Replication and repair;	Genetic Information Processing;
c49760_g1_i3	2086	p1	(A)11	11	2059	2069	K14411	MSI; RNA-binding protein Musashi;	03015 mRNA surveillance pathway ;	Translation;	Genetic Information Processing;
c49821_g1_i3	2448	p2	(AT)6	12	2192	2203	K01897	ACSL; long-chain acyl-CoA synthetase [EC:6.2.1.3];	01212 Fatty acid metabolism ;00071 Fatty acid degradation ;04146 Peroxisome ;00061 Fatty acid biosynthesis ;	Metabolism;Lipid metabolism;Transport and catabolism;	Metabolism;Cellular Processes;
c49831_g1_i1	1664	p3	(TGG)5	15	29	43	K14494	DELLA; DELLA protein;	04075 Plant hormone signal transduction ;	Signal transduction;	Environmental Information Processing;
c49834_g3_i3	972	p4	(TTTG)6	24	412	435	K03009	RPB12; DNA-directed RNA polymerases I, II, and III subunit RPABC4;	00230 Purine metabolism ;03020 RNA polymerase ;00240 Pyrimidine metabolism ;	Nucleotide metabolism;Transcription;	Metabolism;Genetic Information Processing;
c49839_g1_i1	1694	p2	(CT)10	20	1	20	K12640	CYP85A2; brassinosteroid-6-oxidase 2 [EC:1.14.-.-];	00905 Brassinosteroid biosynthesis ;	Metabolism of terpenoids and polyketides;	Metabolism;
c49839_g1_i2	1529	p2	(CT)10	20	1	20	K12640	CYP85A2; brassinosteroid-6-oxidase 2 [EC:1.14.-.-];	00905 Brassinosteroid biosynthesis ;	Metabolism of terpenoids and polyketides;	Metabolism;
c49839_g1_i3	1475	p2	(CT)10	20	1	20	K12640	CYP85A2; brassinosteroid-6-oxidase 2 [EC:1.14.-.-];	00905 Brassinosteroid biosynthesis ;	Metabolism of terpenoids and polyketides;	Metabolism;
c49849_g1_i3	2657	c	(A)10ttagaaaaacaa(T)10	32	233	264	K01510	ENTPD1_3_8; apyrase [EC:3.6.1.5];	00230 Purine metabolism ;00240 Pyrimidine metabolism ;	Nucleotide metabolism;	Metabolism;
c49892_g1_i1	2264	p2	(TC)9	18	9	26	K11584	PPP2R5; serine/threonine-protein phosphatase 2A regulatory subunit B';	03015 mRNA surveillance pathway ;	Translation;	Genetic Information Processing;
c49925_g2_i1	1666	p1	(T)10	10	66	75	K14649	TAF8; transcription initiation factor TFIID subunit 8;	03022 Basal transcription factors ;	Transcription;	Genetic Information Processing;
c49925_g2_i2	1537	p1	(T)10	10	66	75	K14649	TAF8; transcription initiation factor TFIID subunit 8;	03022 Basal transcription factors ;	Transcription;	Genetic Information Processing;
c49946_g2_i1	1377	p3	(AAT)7	21	215	235	K01240	URH1; uridine nucleosidase [EC:3.2.2.3];	00760 Nicotinate and nicotinamide metabolism ;00240 Pyrimidine metabolism ;	Metabolism of cofactors and vitamins;Nucleotide metabolism;	Metabolism;
c49946_g2_i3	1205	p3	(AAT)7	21	215	235	K01240	URH1; uridine nucleosidase [EC:3.2.2.3];	00760 Nicotinate and nicotinamide metabolism ;00240 Pyrimidine metabolism ;	Metabolism of cofactors and vitamins;Nucleotide metabolism;	Metabolism;
c49946_g2_i4	1222	p3	(AAT)7	21	281	301	K01240	URH1; uridine nucleosidase [EC:3.2.2.3];	00760 Nicotinate and nicotinamide metabolism ;00240 Pyrimidine metabolism ;	Metabolism of cofactors and vitamins;Nucleotide metabolism;	Metabolism;
c49954_g1_i1	1518	p1	(T)10	10	262	271	K09561	STUB1; STIP1 homology and U-box containing protein 1 [EC:2.3.2.27];	04141 Protein processing in endoplasmic reticulum ;04120 Ubiquitin mediated proteolysis ;	Folding, sorting and degradation;	Genetic Information Processing;
c49954_g1_i2	1481	p1	(T)10	10	262	271	K09561	STUB1; STIP1 homology and U-box containing protein 1 [EC:2.3.2.27];	04141 Protein processing in endoplasmic reticulum ;04120 Ubiquitin mediated proteolysis ;	Folding, sorting and degradation;	Genetic Information Processing;
c49970_g2_i1	1989	c	(CCA)5cacctaaacccctccagacccccaccaccacctt(TA)10	69	1750	1818	K07964	HPSE; heparanase 1 [EC:3.2.1.166];	00531 Glycosaminoglycan degradation ;	Glycan biosynthesis and metabolism;	Metabolism;
c49970_g2_i3	2161	c	(CCA)5cacctaaacccctccagacccccaccaccacctt(TA)10	69	1922	1990	K07964	HPSE; heparanase 1 [EC:3.2.1.166];	00531 Glycosaminoglycan degradation ;	Glycan biosynthesis and metabolism;	Metabolism;
c49970_g2_i4	2290	c	(CCA)5cacctaaacccctccagacccccaccaccacctt(TA)10	69	2051	2119	K07964	HPSE; heparanase 1 [EC:3.2.1.166];	00531 Glycosaminoglycan degradation ;	Glycan biosynthesis and metabolism;	Metabolism;
c49972_g1_i2	2806	p2	(AT)6	12	704	715	K00166	BCKDHA; 2-oxoisovalerate dehydrogenase E1 component alpha subunit [EC:1.2.4.4];	00280 Valine, leucine and isoleucine degradation ;00640 Propanoate metabolism ;	Amino acid metabolism;Carbohydrate metabolism;	Metabolism;
c49972_g1_i2	2806	p3	(ATT)5	15	1128	1142	K00166	BCKDHA; 2-oxoisovalerate dehydrogenase E1 component alpha subunit [EC:1.2.4.4];	00280 Valine, leucine and isoleucine degradation ;00640 Propanoate metabolism ;	Amino acid metabolism;Carbohydrate metabolism;	Metabolism;
c49977_g1_i2	2076	p3	(CTG)5	15	235	249	K03217	yidC; YidC/Oxa1 family membrane protein insertase;	03060 Protein export ;	Folding, sorting and degradation;	Genetic Information Processing;
c49977_g1_i4	2096	p3	(CTG)5	15	235	249	K03217	yidC; YidC/Oxa1 family membrane protein insertase;	03060 Protein export ;	Folding, sorting and degradation;	Genetic Information Processing;
c49978_g1_i2	1243	p3	(GAA)5	15	144	158	K00784	rnz; ribonuclease Z [EC:3.1.26.11];	03013 RNA transport ;	Translation;	Genetic Information Processing;
c50005_g1_i1	3289	p1	(A)10	10	2873	2882	K01897	ACSL; long-chain acyl-CoA synthetase [EC:6.2.1.3];	01212 Fatty acid metabolism ;00071 Fatty acid degradation ;04146 Peroxisome ;00061 Fatty acid biosynthesis ;	Metabolism;Lipid metabolism;Transport and catabolism;	Metabolism;Cellular Processes;
c50009_g1_i5	2935	p1	(T)13	13	275	287	K14432	ABF; ABA responsive element binding factor;	04075 Plant hormone signal transduction ;	Signal transduction;	Environmental Information Processing;
c50035_g2_i8	1862	p1	(T)16	16	162	177	K03841	FBP; fructose-1,6-bisphosphatase I [EC:3.1.3.11];	00010 Glycolysis / Gluconeogenesis ;01200 Carbon metabolism ;00051 Fructose and mannose metabolism ;00030 Pentose phosphate pathway ;00710 Carbon fixation in photosynthetic organisms ;	Carbohydrate metabolism;Metabolism;Energy metabolism;	Metabolism;
c50095_g1_i5	1847	p3	(CAT)7	21	134	154	K01881	PARS; prolyl-tRNA synthetase [EC:6.1.1.15];	00970 Aminoacyl-tRNA biosynthesis ;	Translation;	Genetic Information Processing;
c50131_g1_i1	3297	p3	(TAA)7	21	1	21	K16055	TPS; trehalose 6-phosphate synthase/phosphatase [EC:2.4.1.15 3.1.3.12];	00500 Starch and sucrose metabolism ;	Carbohydrate metabolism;	Metabolism;
c50132_g1_i2	1743	p1	(C)10	10	44	53	K13513	LCLAT1; lysocardiolipin and lysophospholipid acyltransferase [EC:2.3.1.- 2.3.1.51];	00564 Glycerophospholipid metabolism ;00561 Glycerolipid metabolism ;	Lipid metabolism;	Metabolism;
c50166_g2_i1	2180	p3	(ATT)5	15	554	568	K00815	TAT; tyrosine aminotransferase [EC:2.6.1.5];	00360 Phenylalanine metabolism ;01230 Biosynthesis of amino acids ;00950 Isoquinoline alkaloid biosynthesis ;00130 Ubiquinone and other terpenoid-quinone biosynthesis ;00350 Tyrosine metabolism ;00960 Tropane, piperidine and pyridine alkaloid biosynthesis ;00400 Phenylalanine, tyrosine and tryptophan biosynthesis ;00270 Cysteine and methionine metabolism ;	Amino acid metabolism;Metabolism;Biosynthesis of other secondary metabolites;Metabolism of cofactors and vitamins;	Metabolism;
c50166_g2_i4	1632	p3	(TAT)7	21	1	21	K00815	TAT; tyrosine aminotransferase [EC:2.6.1.5];	00360 Phenylalanine metabolism ;01230 Biosynthesis of amino acids ;00950 Isoquinoline alkaloid biosynthesis ;00130 Ubiquinone and other terpenoid-quinone biosynthesis ;00350 Tyrosine metabolism ;00960 Tropane, piperidine and pyridine alkaloid biosynthesis ;00400 Phenylalanine, tyrosine and tryptophan biosynthesis ;00270 Cysteine and methionine metabolism ;	Amino acid metabolism;Metabolism;Biosynthesis of other secondary metabolites;Metabolism of cofactors and vitamins;	Metabolism;
c50183_g2_i9	1195	p3	(TAA)7	21	1	21	K12846	SNRNP27; U4/U6.U5 tri-snRNP-associated protein 3;	03040 Spliceosome ;	Transcription;	Genetic Information Processing;
c50212_g1_i2	1676	p1	(C)12	12	24	35	K12373	HEXA_B; hexosaminidase [EC:3.2.1.52];	00520 Amino sugar and nucleotide sugar metabolism ;00603 Glycosphingolipid biosynthesis - globo series ;00604 Glycosphingolipid biosynthesis - ganglio series ;00511 Other glycan degradation ;00531 Glycosaminoglycan degradation ;	Carbohydrate metabolism;Glycan biosynthesis and metabolism;	Metabolism;
c50242_g1_i1	1378	p3	(CCA)5	15	249	263	K12581	CNOT7_8; CCR4-NOT transcription complex subunit 7/8;	03018 RNA degradation ;	Folding, sorting and degradation;	Genetic Information Processing;
c50293_g1_i1	2505	p1	(A)10	10	2237	2246	K13416	BAK1; brassinosteroid insensitive 1-associated receptor kinase 1 [EC:2.7.10.1 2.7.11.1];	04626 Plant-pathogen interaction ;04075 Plant hormone signal transduction ;04016 MAPK signaling pathway - plant;	Environmental adaptation;Signal transduction;	Organismal Systems;Environmental Information Processing;
c50296_g1_i2	1599	p1	(A)12	12	70	81	K13345	PEX12; peroxin-12;	04146 Peroxisome ;	Transport and catabolism;	Cellular Processes;
c50313_g1_i10	1644	p1	(A)12	12	60	71	K13335	PEX16; peroxin-16;	04146 Peroxisome ;	Transport and catabolism;	Cellular Processes;
c50313_g1_i3	1948	p1	(A)12	12	60	71	K13335	PEX16; peroxin-16;	04146 Peroxisome ;	Transport and catabolism;	Cellular Processes;
c50313_g1_i9	1893	p1	(A)12	12	60	71	K13335	PEX16; peroxin-16;	04146 Peroxisome ;	Transport and catabolism;	Cellular Processes;
c50382_g1_i3	819	p2	(CT)6	12	71	82	K02937	RP-L7e; large subunit ribosomal protein L7e;	03010 Ribosome ;	Translation;	Genetic Information Processing;
c50395_g2_i2	1681	p3	(TAA)6	18	130	147	K03131	TAF6; transcription initiation factor TFIID subunit 6;	03022 Basal transcription factors ;	Transcription;	Genetic Information Processing;
c50423_g4_i3	3205	p1	(T)11	11	224	234	K02703	psbA; photosystem II P680 reaction center D1 protein [EC:1.10.3.9];	00195 Photosynthesis ;	Energy metabolism;	Metabolism;
c50425_g3_i1	1941	p3	(AGA)5	15	1115	1129	K09487	HSP90B; heat shock protein 90kDa beta;	04141 Protein processing in endoplasmic reticulum ;04626 Plant-pathogen interaction ;	Folding, sorting and degradation;Environmental adaptation;	Genetic Information Processing;Organismal Systems;
c50468_g1_i1	1450	p3	(CCA)7	21	215	235	K00384	trxB; thioredoxin reductase (NADPH) [EC:1.8.1.9];	00450 Selenocompound metabolism ;00240 Pyrimidine metabolism ;	Metabolism of other amino acids;Nucleotide metabolism;	Metabolism;
c50479_g4_i2	2267	p1	(A)11	11	87	97	K03841	FBP; fructose-1,6-bisphosphatase I [EC:3.1.3.11];	00010 Glycolysis / Gluconeogenesis ;01200 Carbon metabolism ;00051 Fructose and mannose metabolism ;00030 Pentose phosphate pathway ;00710 Carbon fixation in photosynthetic organisms ;	Carbohydrate metabolism;Metabolism;Energy metabolism;	Metabolism;
c50485_g1_i1	1490	p3	(TCC)5	15	271	285	K00968	PCYT1; choline-phosphate cytidylyltransferase [EC:2.7.7.15];	00564 Glycerophospholipid metabolism ;	Lipid metabolism;	Metabolism;
c50485_g1_i4	1499	p1	(T)10	10	1259	1268	K00968	PCYT1; choline-phosphate cytidylyltransferase [EC:2.7.7.15];	00564 Glycerophospholipid metabolism ;	Lipid metabolism;	Metabolism;
c50502_g4_i2	1737	p2	(CT)10	20	1	20	K10950	ERO1L; ERO1-like protein alpha [EC:1.8.4.-];	04141 Protein processing in endoplasmic reticulum ;	Folding, sorting and degradation;	Genetic Information Processing;
c50514_g2_i1	1845	p1	(T)18	18	1828	1845	K00318	PRODH; proline dehydrogenase [EC:1.5.-.-];	00330 Arginine and proline metabolism ;	Amino acid metabolism;	Metabolism;
c50522_g1_i3	1649	p3	(ATA)7	21	1	21	K01728	pel; pectate lyase [EC:4.2.2.2];	00040 Pentose and glucuronate interconversions ;	Carbohydrate metabolism;	Metabolism;
c50522_g1_i4	1978	p3	(ATA)7	21	1	21	K01728	pel; pectate lyase [EC:4.2.2.2];	00040 Pentose and glucuronate interconversions ;	Carbohydrate metabolism;	Metabolism;
c50542_g1_i4	2129	p3	(ATT)7	21	1	21	K01937	pyrG; CTP synthase [EC:6.3.4.2];	00240 Pyrimidine metabolism ;	Nucleotide metabolism;	Metabolism;
c50558_g1_i10	1690	c	(CT)7cgtctcgtctctcg(TC)7	42	56	97	K03122	TFIIA1; transcription initiation factor TFIIA large subunit;	03022 Basal transcription factors ;	Transcription;	Genetic Information Processing;
c50558_g1_i11	1743	p3	(ATG)5	15	1211	1225	K03122	TFIIA1; transcription initiation factor TFIIA large subunit;	03022 Basal transcription factors ;	Transcription;	Genetic Information Processing;
c50558_g1_i11	1743	c	(CT)7cgtctcgtctctcg(TC)7	42	56	97	K03122	TFIIA1; transcription initiation factor TFIIA large subunit;	03022 Basal transcription factors ;	Transcription;	Genetic Information Processing;
c50558_g1_i9	1415	p3	(ATG)5	15	1046	1060	K03122	TFIIA1; transcription initiation factor TFIIA large subunit;	03022 Basal transcription factors ;	Transcription;	Genetic Information Processing;
c50569_g2_i1	1739	p3	(TAA)7	21	3	23	K03514	PAPD5_7; non-canonical poly(A) RNA polymerase PAPD5/7 [EC:2.7.7.19];	03018 RNA degradation ;	Folding, sorting and degradation;	Genetic Information Processing;
c50574_g1_i1	2869	p2	(AT)6	12	2507	2518	K14510	CTR1; serine/threonine-protein kinase CTR1 [EC:2.7.11.1];	04075 Plant hormone signal transduction ;04016 MAPK signaling pathway - plant;	Signal transduction;	Environmental Information Processing;
c50608_g1_i2	2416	p3	(TTA)7	21	53	73	K04715	E2.7.1.138; ceramide kinase [EC:2.7.1.138];	00600 Sphingolipid metabolism ;	Lipid metabolism;	Metabolism;
c50608_g1_i4	1288	p3	(TTA)7	21	53	73	K04715	E2.7.1.138; ceramide kinase [EC:2.7.1.138];	00600 Sphingolipid metabolism ;	Lipid metabolism;	Metabolism;
c50640_g1_i2	3321	p2	(TC)10	20	1	20	K20717	YDA; mitogen-activated protein kinase kinase kinase YODA [EC:2.7.11.25];	04016 MAPK signaling pathway - plant;	Signal transduction;	Environmental Information Processing;
c50659_g1_i1	1722	p1	(T)10	10	1599	1608	K07513	ACAA1; acetyl-CoA acyltransferase 1 [EC:2.3.1.16];	04146 Peroxisome ;00280 Valine, leucine and isoleucine degradation ;01040 Biosynthesis of unsaturated fatty acids ;00071 Fatty acid degradation ;01212 Fatty acid metabolism ;00592 alpha-Linolenic acid metabolism ;	Transport and catabolism;Amino acid metabolism;Lipid metabolism;Metabolism;	Cellular Processes;Metabolism;
c50659_g1_i1	1722	p3	(AAT)5	15	1	15	K07513	ACAA1; acetyl-CoA acyltransferase 1 [EC:2.3.1.16];	04146 Peroxisome ;00280 Valine, leucine and isoleucine degradation ;01040 Biosynthesis of unsaturated fatty acids ;00071 Fatty acid degradation ;01212 Fatty acid metabolism ;00592 alpha-Linolenic acid metabolism ;	Transport and catabolism;Amino acid metabolism;Lipid metabolism;Metabolism;	Cellular Processes;Metabolism;
c50659_g1_i6	1736	p1	(T)10	10	1613	1622	K07513	ACAA1; acetyl-CoA acyltransferase 1 [EC:2.3.1.16];	04146 Peroxisome ;00280 Valine, leucine and isoleucine degradation ;01040 Biosynthesis of unsaturated fatty acids ;00071 Fatty acid degradation ;01212 Fatty acid metabolism ;00592 alpha-Linolenic acid metabolism ;	Transport and catabolism;Amino acid metabolism;Lipid metabolism;Metabolism;	Cellular Processes;Metabolism;
c50659_g1_i7	1742	p3	(AAT)5	15	1	15	K07513	ACAA1; acetyl-CoA acyltransferase 1 [EC:2.3.1.16];	04146 Peroxisome ;00280 Valine, leucine and isoleucine degradation ;01040 Biosynthesis of unsaturated fatty acids ;00071 Fatty acid degradation ;01212 Fatty acid metabolism ;00592 alpha-Linolenic acid metabolism ;	Transport and catabolism;Amino acid metabolism;Lipid metabolism;Metabolism;	Cellular Processes;Metabolism;
c50668_g1_i3	1628	p2	(AT)6	12	1598	1609	K13354	SLC25A17; solute carrier family 25 (peroxisomal adenine nucleotide transporter), member 17;	04146 Peroxisome ;	Transport and catabolism;	Cellular Processes;
c50720_g2_i1	1865	p3	(TAG)5	15	377	391	K14497	PP2C; protein phosphatase 2C [EC:3.1.3.16];	04075 Plant hormone signal transduction ;04016 MAPK signaling pathway - plant;	Signal transduction;	Environmental Information Processing;
c50722_g2_i3	1395	p1	(A)10	10	1191	1200	K06130	LYPLA2; lysophospholipase II [EC:3.1.1.5];	00564 Glycerophospholipid metabolism ;	Lipid metabolism;	Metabolism;
c50789_g1_i1	1724	p1	(A)10	10	40	49	K00231	PPOX; oxygen-dependent protoporphyrinogen oxidase [EC:1.3.3.4];	00860 Porphyrin and chlorophyll metabolism ;	Metabolism of cofactors and vitamins;	Metabolism;
c50824_g2_i8	3166	p3	(TCC)6	18	1830	1847	K00434	E1.11.1.11; L-ascorbate peroxidase [EC:1.11.1.11];	00480 Glutathione metabolism ;00053 Ascorbate and aldarate metabolism ;	Metabolism of other amino acids;Carbohydrate metabolism;	Metabolism;
c50824_g2_i9	3002	p3	(TCC)6	18	1666	1683	K00434	E1.11.1.11; L-ascorbate peroxidase [EC:1.11.1.11];	00480 Glutathione metabolism ;00053 Ascorbate and aldarate metabolism ;	Metabolism of other amino acids;Carbohydrate metabolism;	Metabolism;
c50845_g1_i1	1693	p1	(A)10	10	134	143	K03124	TFIIB; transcription initiation factor TFIIB;	03022 Basal transcription factors ;	Transcription;	Genetic Information Processing;
c50880_g1_i1	1580	p2	(CT)10	20	1	20	K03250	EIF3E; translation initiation factor 3 subunit E;	03013 RNA transport ;	Translation;	Genetic Information Processing;
c50880_g1_i3	1667	p2	(CT)10	20	1	20	K03250	EIF3E; translation initiation factor 3 subunit E;	03013 RNA transport ;	Translation;	Genetic Information Processing;
c50889_g2_i1	1506	p1	(C)10	10	76	85	K10803	XRCC1; DNA-repair protein XRCC1;	03410 Base excision repair ;	Replication and repair;	Genetic Information Processing;
c50913_g1_i1	2402	p3	(TCA)6	18	72	89	K12667	SWP1; oligosaccharyltransferase complex subunit delta (ribophorin II);	04141 Protein processing in endoplasmic reticulum ;00510 N-Glycan biosynthesis ;	Folding, sorting and degradation;Glycan biosynthesis and metabolism;	Genetic Information Processing;Metabolism;
c50937_g2_i1	1255	p3	(AAC)7	21	1	21	K00852	rbsK; ribokinase [EC:2.7.1.15];	00030 Pentose phosphate pathway ;	Carbohydrate metabolism;	Metabolism;
c50937_g2_i2	733	p3	(AAC)7	21	1	21	K00852	rbsK; ribokinase [EC:2.7.1.15];	00030 Pentose phosphate pathway ;	Carbohydrate metabolism;	Metabolism;
c50974_g1_i1	2944	p1	(T)10	10	2496	2505	K09843	E1.14.13.93; (+)-abscisic acid 8'-hydroxylase [EC:1.14.13.93];	00906 Carotenoid biosynthesis ;	Metabolism of terpenoids and polyketides;	Metabolism;
c50974_g1_i2	2106	p1	(T)10	10	1658	1667	K09843	E1.14.13.93; (+)-abscisic acid 8'-hydroxylase [EC:1.14.13.93];	00906 Carotenoid biosynthesis ;	Metabolism of terpenoids and polyketides;	Metabolism;
c50974_g1_i3	2082	p1	(T)10	10	1658	1667	K09843	E1.14.13.93; (+)-abscisic acid 8'-hydroxylase [EC:1.14.13.93];	00906 Carotenoid biosynthesis ;	Metabolism of terpenoids and polyketides;	Metabolism;
c50974_g1_i4	3074	p1	(T)10	10	2626	2635	K09843	E1.14.13.93; (+)-abscisic acid 8'-hydroxylase [EC:1.14.13.93];	00906 Carotenoid biosynthesis ;	Metabolism of terpenoids and polyketides;	Metabolism;
c51031_g1_i4	2025	p2	(AT)6	12	1807	1818	K07179	RIOK2; RIO kinase 2 [EC:2.7.11.1];	03008 Ribosome biogenesis in eukaryotes ;	Translation;	Genetic Information Processing;
c51076_g1_i1	2147	p2	(GA)8	16	229	244	K01466	allB; allantoinase [EC:3.5.2.5];	00230 Purine metabolism ;	Nucleotide metabolism;	Metabolism;
c51076_g1_i1	2147	p3	(TCA)6	18	1817	1834	K01466	allB; allantoinase [EC:3.5.2.5];	00230 Purine metabolism ;	Nucleotide metabolism;	Metabolism;
c51097_g1_i1	1898	p3	(CTT)5	15	26	40	K11420	EHMT; euchromatic histone-lysine N-methyltransferase [EC:2.1.1.43];	00310 Lysine degradation ;	Amino acid metabolism;	Metabolism;
c51171_g1_i2	1579	p2	(TA)6	12	136	147	K13379	RGP; reversibly glycosylated polypeptide / UDP-arabinopyranose mutase [EC:2.4.1.- 5.4.99.30];	00520 Amino sugar and nucleotide sugar metabolism ;	Carbohydrate metabolism;	Metabolism;
c51182_g2_i2	2581	p1	(T)10	10	470	479	K09580	PDIA1; protein disulfide-isomerase A1 [EC:5.3.4.1];	04141 Protein processing in endoplasmic reticulum ;	Folding, sorting and degradation;	Genetic Information Processing;
c51212_g1_i1	1327	p3	(AAT)5	15	182	196	K00640	cysE; serine O-acetyltransferase [EC:2.3.1.30];	00920 Sulfur metabolism ;01200 Carbon metabolism ;01230 Biosynthesis of amino acids ;00270 Cysteine and methionine metabolism ;	Energy metabolism;Metabolism;Amino acid metabolism;	Metabolism;
c51212_g1_i2	1574	p3	(AAT)5	15	182	196	K00640	cysE; serine O-acetyltransferase [EC:2.3.1.30];	00920 Sulfur metabolism ;01200 Carbon metabolism ;01230 Biosynthesis of amino acids ;00270 Cysteine and methionine metabolism ;	Energy metabolism;Metabolism;Amino acid metabolism;	Metabolism;
c51212_g1_i3	1368	p3	(AAT)5	15	175	189	K00640	cysE; serine O-acetyltransferase [EC:2.3.1.30];	00920 Sulfur metabolism ;01200 Carbon metabolism ;01230 Biosynthesis of amino acids ;00270 Cysteine and methionine metabolism ;	Energy metabolism;Metabolism;Amino acid metabolism;	Metabolism;
c51216_g1_i3	1507	p2	(TC)11	22	1	22	K14497	PP2C; protein phosphatase 2C [EC:3.1.3.16];	04075 Plant hormone signal transduction ;04016 MAPK signaling pathway - plant;	Signal transduction;	Environmental Information Processing;
c51216_g1_i6	1595	p2	(TC)11	22	1	22	K14497	PP2C; protein phosphatase 2C [EC:3.1.3.16];	04075 Plant hormone signal transduction ;04016 MAPK signaling pathway - plant;	Signal transduction;	Environmental Information Processing;
c51322_g2_i1	2958	p1	(T)10	10	94	103	K00889	PIP5K; 1-phosphatidylinositol-4-phosphate 5-kinase [EC:2.7.1.68];	00562 Inositol phosphate metabolism ;04144 Endocytosis ;04070 Phosphatidylinositol signaling system ;	Carbohydrate metabolism;Transport and catabolism;Signal transduction;	Metabolism;Cellular Processes;Environmental Information Processing;
c51322_g2_i1	2958	p1	(A)14	14	211	224	K00889	PIP5K; 1-phosphatidylinositol-4-phosphate 5-kinase [EC:2.7.1.68];	00562 Inositol phosphate metabolism ;04144 Endocytosis ;04070 Phosphatidylinositol signaling system ;	Carbohydrate metabolism;Transport and catabolism;Signal transduction;	Metabolism;Cellular Processes;Environmental Information Processing;
c51322_g2_i1	2958	p3	(TGA)5	15	527	541	K00889	PIP5K; 1-phosphatidylinositol-4-phosphate 5-kinase [EC:2.7.1.68];	00562 Inositol phosphate metabolism ;04144 Endocytosis ;04070 Phosphatidylinositol signaling system ;	Carbohydrate metabolism;Transport and catabolism;Signal transduction;	Metabolism;Cellular Processes;Environmental Information Processing;
c51322_g2_i6	2681	p1	(G)11	11	2339	2349	K00889	PIP5K; 1-phosphatidylinositol-4-phosphate 5-kinase [EC:2.7.1.68];	00562 Inositol phosphate metabolism ;04144 Endocytosis ;04070 Phosphatidylinositol signaling system ;	Carbohydrate metabolism;Transport and catabolism;Signal transduction;	Metabolism;Cellular Processes;Environmental Information Processing;
c51329_g3_i1	1831	p3	(TAA)5	15	28	42	K13510	LPCAT1_2; lysophosphatidylcholine acyltransferase / lyso-PAF acetyltransferase [EC:2.3.1.23 2.3.1.67];	00564 Glycerophospholipid metabolism ;00565 Ether lipid metabolism ;	Lipid metabolism;	Metabolism;
c51329_g3_i2	1809	p3	(TAA)5	15	28	42	K13510	LPCAT1_2; lysophosphatidylcholine acyltransferase / lyso-PAF acetyltransferase [EC:2.3.1.23 2.3.1.67];	00564 Glycerophospholipid metabolism ;00565 Ether lipid metabolism ;	Lipid metabolism;	Metabolism;
c51329_g3_i4	1938	p3	(TAA)5	15	28	42	K13510	LPCAT1_2; lysophosphatidylcholine acyltransferase / lyso-PAF acetyltransferase [EC:2.3.1.23 2.3.1.67];	00564 Glycerophospholipid metabolism ;00565 Ether lipid metabolism ;	Lipid metabolism;	Metabolism;
c51347_g1_i1	1107	p2	(CT)7	14	144	157	K13348	MPV17; protein Mpv17;	04146 Peroxisome ;	Transport and catabolism;	Cellular Processes;
c51347_g1_i2	1131	p2	(CT)7	14	144	157	K13348	MPV17; protein Mpv17;	04146 Peroxisome ;	Transport and catabolism;	Cellular Processes;
c51371_g2_i3	2138	p3	(TGA)5	15	428	442	K10581	UBE2O; ubiquitin-conjugating enzyme E2 O [EC:2.3.2.24];	04120 Ubiquitin mediated proteolysis ;	Folding, sorting and degradation;	Genetic Information Processing;
c51371_g2_i3	2138	c	(TC)9aatttagttttccagttttgatctcgtctacaaaatccctttctgagtttctaggtctttatcattaa(TAT)6	104	93	196	K10581	UBE2O; ubiquitin-conjugating enzyme E2 O [EC:2.3.2.24];	04120 Ubiquitin mediated proteolysis ;	Folding, sorting and degradation;	Genetic Information Processing;
c51407_g1_i2	1309	p2	(TC)8	16	53	68	K14502	BIN2; protein brassinosteroid insensitive 2 [EC:2.7.11.1];	04075 Plant hormone signal transduction ;	Signal transduction;	Environmental Information Processing;
c51407_g1_i4	1700	p2	(TC)8	16	53	68	K14502	BIN2; protein brassinosteroid insensitive 2 [EC:2.7.11.1];	04075 Plant hormone signal transduction ;	Signal transduction;	Environmental Information Processing;
c51407_g1_i5	1840	p2	(TC)8	16	53	68	K14502	BIN2; protein brassinosteroid insensitive 2 [EC:2.7.11.1];	04075 Plant hormone signal transduction ;	Signal transduction;	Environmental Information Processing;
c51414_g1_i1	2461	p3	(ATA)5	15	109	123	K00234	SDHA; succinate dehydrogenase (ubiquinone) flavoprotein subunit [EC:1.3.5.1];	00020 Citrate cycle (TCA cycle) ;00190 Oxidative phosphorylation ;01200 Carbon metabolism ;	Carbohydrate metabolism;Energy metabolism;Metabolism;	Metabolism;
c51424_g1_i2	2160	p3	(TAA)5	15	130	144	K18660	ACSF3; malonyl-CoA/methylmalonyl-CoA synthetase [EC:6.2.1.-];	00280 Valine, leucine and isoleucine degradation ;	Amino acid metabolism;	Metabolism;
c51451_g1_i4	1353	p3	(TGG)6	18	723	740	K12741	HNRNPA1_3; heterogeneous nuclear ribonucleoprotein A1/A3;	03040 Spliceosome ;	Transcription;	Genetic Information Processing;
c51466_g2_i1	1516	p1	(A)10	10	1439	1448	K08678	UXS1; UDP-glucuronate decarboxylase [EC:4.1.1.35];	00500 Starch and sucrose metabolism ;00520 Amino sugar and nucleotide sugar metabolism ;	Carbohydrate metabolism;	Metabolism;
c51466_g2_i3	1639	p1	(A)10	10	1562	1571	K08678	UXS1; UDP-glucuronate decarboxylase [EC:4.1.1.35];	00500 Starch and sucrose metabolism ;00520 Amino sugar and nucleotide sugar metabolism ;	Carbohydrate metabolism;	Metabolism;
c51488_g1_i3	1762	p3	(AAT)5	15	160	174	K00899	mtnK; 5-methylthioribose kinase [EC:2.7.1.100];	00270 Cysteine and methionine metabolism ;	Amino acid metabolism;	Metabolism;
c51507_g1_i2	3217	c	(T)10cttctatgtattgtctatcctcatcatcggcatctcctagtat(ATC)5	68	65	132	K01681	ACO; aconitate hydratase [EC:4.2.1.3];	00020 Citrate cycle (TCA cycle) ;01210 2-Oxocarboxylic acid metabolism ;00630 Glyoxylate and dicarboxylate metabolism ;01200 Carbon metabolism ;01230 Biosynthesis of amino acids ;	Carbohydrate metabolism;Metabolism;	Metabolism;
c51511_g1_i1	1803	p3	(GAT)5	15	1183	1197	K01148	PARN; poly(A)-specific ribonuclease [EC:3.1.13.4];	03018 RNA degradation ;	Folding, sorting and degradation;	Genetic Information Processing;
c51690_g1_i1	1872	p2	(CT)8	16	6	21	K02685	PRI2; DNA primase large subunit [EC:2.7.7.-];	00230 Purine metabolism ;00240 Pyrimidine metabolism ;03030 DNA replication ;	Nucleotide metabolism;Replication and repair;	Metabolism;Genetic Information Processing;
c51700_g2_i1	2033	p1	(A)10	10	2024	2033	K12196	VPS4; vacuolar protein-sorting-associated protein 4;	04144 Endocytosis ;	Transport and catabolism;	Cellular Processes;
c51738_g3_i1	2101	p1	(T)10	10	1795	1804	K15397	KCS; 3-ketoacyl-CoA synthase [EC:2.3.1.199];	00062 Fatty acid elongation ;04626 Plant-pathogen interaction ;	Lipid metabolism;Environmental adaptation;	Metabolism;Organismal Systems;
c51751_g1_i2	2227	p2	(TC)10	20	152	171	K12483	EHD1; EH domain-containing protein 1;	04144 Endocytosis ;	Transport and catabolism;	Cellular Processes;
c51751_g1_i3	2216	p2	(TC)10	20	152	171	K12483	EHD1; EH domain-containing protein 1;	04144 Endocytosis ;	Transport and catabolism;	Cellular Processes;
c51777_g3_i1	2002	p2	(TC)10	20	1	20	K00942	E2.7.4.8; guanylate kinase [EC:2.7.4.8];	00230 Purine metabolism ;	Nucleotide metabolism;	Metabolism;
c51808_g3_i1	3553	p3	(CCA)6	18	1602	1619	K01893	NARS; asparaginyl-tRNA synthetase [EC:6.1.1.22];	00970 Aminoacyl-tRNA biosynthesis ;	Translation;	Genetic Information Processing;
c51816_g1_i2	2528	p3	(AAT)6	18	1	18	K00627	DLAT; pyruvate dehydrogenase E2 component (dihydrolipoamide acetyltransferase) [EC:2.3.1.12];	00010 Glycolysis / Gluconeogenesis ;00620 Pyruvate metabolism ;01200 Carbon metabolism ;00020 Citrate cycle (TCA cycle) ;	Carbohydrate metabolism;Metabolism;	Metabolism;
c51887_g5_i8	2791	p1	(T)10	10	223	232	K02704	psbB; photosystem II CP47 chlorophyll apoprotein;	00195 Photosynthesis ;	Energy metabolism;	Metabolism;
c51893_g1_i2	2257	p3	(CTT)5	15	244	258	K14407	CSTF2; cleavage stimulation factor subunit 2;	03015 mRNA surveillance pathway ;	Translation;	Genetic Information Processing;
c51901_g4_i1	1746	p1	(T)13	13	185	197	K13137	STRAP; serine-threonine kinase receptor-associated protein;	03013 RNA transport ;	Translation;	Genetic Information Processing;
c51920_g1_i4	1815	p1	(A)10	10	1735	1744	K01641	E2.3.3.10; hydroxymethylglutaryl-CoA synthase [EC:2.3.3.10];	00280 Valine, leucine and isoleucine degradation ;00650 Butanoate metabolism ;00900 Terpenoid backbone biosynthesis ;00072 Synthesis and degradation of ketone bodies ;	Amino acid metabolism;Carbohydrate metabolism;Metabolism of terpenoids and polyketides;Lipid metabolism;	Metabolism;
c51958_g1_i1	3258	p1	(C)12	12	2877	2888	K10875	RAD54L; DNA repair and recombination protein RAD54 and RAD54-like protein [EC:3.6.4.-];	03440 Homologous recombination ;	Replication and repair;	Genetic Information Processing;
c51958_g1_i1	3258	p2	(CA)7	14	1	14	K10875	RAD54L; DNA repair and recombination protein RAD54 and RAD54-like protein [EC:3.6.4.-];	03440 Homologous recombination ;	Replication and repair;	Genetic Information Processing;
c51989_g1_i1	2461	p3	(AAT)6	18	579	596	K00021	HMGCR; hydroxymethylglutaryl-CoA reductase (NADPH) [EC:1.1.1.34];	00900 Terpenoid backbone biosynthesis ;	Metabolism of terpenoids and polyketides;	Metabolism;
c52004_g2_i1	2012	p2	(GA)6	12	13	24	K14553	UTP18; U3 small nucleolar RNA-associated protein 18;	03008 Ribosome biogenesis in eukaryotes ;	Translation;	Genetic Information Processing;
c52067_g1_i1	2682	p1	(T)11	11	2629	2639	K19891	GN1_2_3; glucan endo-1,3-beta-glucosidase 1/2/3 [EC:3.2.1.39];	00500 Starch and sucrose metabolism ;	Carbohydrate metabolism;	Metabolism;
c52114_g1_i3	1907	p1	(T)12	12	1796	1807	K15803	GERD; (-)-germacrene D synthase [EC:4.2.3.22 4.2.3.75];	00909 Sesquiterpenoid and triterpenoid biosynthesis ;	Metabolism of terpenoids and polyketides;	Metabolism;
c52159_g2_i4	1670	p1	(A)10	10	18	27	K03787	surE; 5'-nucleotidase [EC:3.1.3.5];	00230 Purine metabolism ;00240 Pyrimidine metabolism ;00760 Nicotinate and nicotinamide metabolism ;	Nucleotide metabolism;Metabolism of cofactors and vitamins;	Metabolism;
c52217_g1_i2	1938	p3	(GCT)5	15	572	586	K03754	EIF2B2; translation initiation factor eIF-2B subunit beta;	03013 RNA transport ;	Translation;	Genetic Information Processing;
c52217_g1_i6	1773	p3	(GCT)5	15	572	586	K03754	EIF2B2; translation initiation factor eIF-2B subunit beta;	03013 RNA transport ;	Translation;	Genetic Information Processing;
c52224_g1_i2	3290	p1	(A)10	10	155	164	K03881	ND4; NADH-ubiquinone oxidoreductase chain 4 [EC:1.6.5.3];	00190 Oxidative phosphorylation ;	Energy metabolism;	Metabolism;
c52229_g1_i1	2314	p1	(A)10	10	2257	2266	K12261	HACL1; 2-hydroxyacyl-CoA lyase 1 [EC:4.1.-.-];	04146 Peroxisome ;	Transport and catabolism;	Cellular Processes;
c52273_g1_i1	2244	p3	(ATA)5	15	102	116	K08054	CANX; calnexin;	04141 Protein processing in endoplasmic reticulum ;04145 Phagosome ;	Folding, sorting and degradation;Transport and catabolism;	Genetic Information Processing;Cellular Processes;
c52273_g1_i1	2244	p3	(CTG)5	15	1655	1669	K08054	CANX; calnexin;	04141 Protein processing in endoplasmic reticulum ;04145 Phagosome ;	Folding, sorting and degradation;Transport and catabolism;	Genetic Information Processing;Cellular Processes;
c52300_g1_i2	1724	p3	(AAT)5	15	1	15	K00850	pfkA; 6-phosphofructokinase 1 [EC:2.7.1.11];	03018 RNA degradation ;00010 Glycolysis / Gluconeogenesis ;01200 Carbon metabolism ;00052 Galactose metabolism ;00030 Pentose phosphate pathway ;01230 Biosynthesis of amino acids ;00051 Fructose and mannose metabolism ;	Folding, sorting and degradation;Carbohydrate metabolism;Metabolism;	Genetic Information Processing;Metabolism;
c52300_g1_i3	1675	p3	(AAT)5	15	1	15	K00850	pfkA; 6-phosphofructokinase 1 [EC:2.7.1.11];	03018 RNA degradation ;00010 Glycolysis / Gluconeogenesis ;01200 Carbon metabolism ;00052 Galactose metabolism ;00030 Pentose phosphate pathway ;01230 Biosynthesis of amino acids ;00051 Fructose and mannose metabolism ;	Folding, sorting and degradation;Carbohydrate metabolism;Metabolism;	Genetic Information Processing;Metabolism;
c52300_g1_i4	1418	p3	(TAA)6	18	2	19	K00850	pfkA; 6-phosphofructokinase 1 [EC:2.7.1.11];	03018 RNA degradation ;00010 Glycolysis / Gluconeogenesis ;01200 Carbon metabolism ;00052 Galactose metabolism ;00030 Pentose phosphate pathway ;01230 Biosynthesis of amino acids ;00051 Fructose and mannose metabolism ;	Folding, sorting and degradation;Carbohydrate metabolism;Metabolism;	Genetic Information Processing;Metabolism;
c52341_g1_i3	1474	p1	(G)10	10	28	37	K19562	BIO3-BIO1; bifunctional dethiobiotin synthetase / adenosylmethionine---8-amino-7-oxononanoate aminotransferase [EC:6.3.3.3 2.6.1.62];	00780 Biotin metabolism ;	Metabolism of cofactors and vitamins;	Metabolism;
c52355_g1_i4	1247	c	(A)11tcaagaaattgaaacctttagcttaatccataattgcccac(A)10	62	387	448	K07198	PRKAA; 5'-AMP-activated protein kinase, catalytic alpha subunit [EC:2.7.11.11];	04140 Regulation of autophagy ;	Transport and catabolism;	Cellular Processes;
c52375_g1_i4	2088	p3	(ATA)7	21	1	21	K14570	REX1; RNA exonuclease 1 [EC:3.1.-.-];	03008 Ribosome biogenesis in eukaryotes ;	Translation;	Genetic Information Processing;
c52377_g1_i6	1506	p3	(CAA)5	15	1424	1438	K00797	speE; spermidine synthase [EC:2.5.1.16];	00330 Arginine and proline metabolism ;00410 beta-Alanine metabolism ;00480 Glutathione metabolism ;00270 Cysteine and methionine metabolism ;	Amino acid metabolism;Metabolism of other amino acids;	Metabolism;
c52443_g1_i1	1871	p3	(AAG)5	15	406	420	K10140	DDB2; DNA damage-binding protein 2;	03420 Nucleotide excision repair ;04120 Ubiquitin mediated proteolysis ;	Replication and repair;Folding, sorting and degradation;	Genetic Information Processing;
c52470_g1_i1	1858	p3	(CCA)5	15	16	30	K01939	purA; adenylosuccinate synthase [EC:6.3.4.4];	00230 Purine metabolism ;00250 Alanine, aspartate and glutamate metabolism ;	Nucleotide metabolism;Amino acid metabolism;	Metabolism;
c52470_g1_i2	1696	p3	(CCA)5	15	16	30	K01939	purA; adenylosuccinate synthase [EC:6.3.4.4];	00230 Purine metabolism ;00250 Alanine, aspartate and glutamate metabolism ;	Nucleotide metabolism;Amino acid metabolism;	Metabolism;
c52485_g1_i3	2225	p3	(GAT)5	15	189	203	K10798	PARP; poly [ADP-ribose] polymerase [EC:2.4.2.30];	03410 Base excision repair ;	Replication and repair;	Genetic Information Processing;
c52496_g3_i2	2269	p1	(C)19	19	2	20	K11093	SNRP70; U1 small nuclear ribonucleoprotein 70kDa;	03040 Spliceosome ;	Transcription;	Genetic Information Processing;
c52496_g3_i2	2269	p1	(T)10	10	1040	1049	K11093	SNRP70; U1 small nuclear ribonucleoprotein 70kDa;	03040 Spliceosome ;	Transcription;	Genetic Information Processing;
c52496_g3_i3	2345	p1	(C)19	19	2	20	K11093	SNRP70; U1 small nuclear ribonucleoprotein 70kDa;	03040 Spliceosome ;	Transcription;	Genetic Information Processing;
c52556_g1_i3	2368	p3	(TAA)6	18	159	176	K01868	TARS; threonyl-tRNA synthetase [EC:6.1.1.3];	00970 Aminoacyl-tRNA biosynthesis ;	Translation;	Genetic Information Processing;
c52559_g1_i4	2273	c	(TC)6taaaaccttcttcactaaaatctcattccaccaaaaccctaattttatgaaaatacaacatgtgg(AAT)5	92	12	103	K01227	E3.2.1.96; mannosyl-glycoprotein endo-beta-N-acetylglucosaminidase [EC:3.2.1.96];	00511 Other glycan degradation ;	Glycan biosynthesis and metabolism;	Metabolism;
c52560_g1_i6	2706	p2	(AG)11	22	1	22	K13648	GAUT; alpha-1,4-galacturonosyltransferase [EC:2.4.1.43];	00500 Starch and sucrose metabolism ;00520 Amino sugar and nucleotide sugar metabolism ;	Carbohydrate metabolism;	Metabolism;
c52560_g1_i6	2706	p2	(AT)7	14	197	210	K13648	GAUT; alpha-1,4-galacturonosyltransferase [EC:2.4.1.43];	00500 Starch and sucrose metabolism ;00520 Amino sugar and nucleotide sugar metabolism ;	Carbohydrate metabolism;	Metabolism;
c52561_g1_i2	2147	p1	(A)15	15	40	54	K01514	PRUNE; exopolyphosphatase [EC:3.6.1.11];	00230 Purine metabolism ;	Nucleotide metabolism;	Metabolism;
c52577_g4_i1	1888	p1	(T)11	11	59	69	K01194	TREH; alpha,alpha-trehalase [EC:3.2.1.28];	00500 Starch and sucrose metabolism ;	Carbohydrate metabolism;	Metabolism;
c52577_g4_i3	2157	c	(T)11ctaagaaatgattttttccaatatttttgtaataatcttattaagtttctcattttcttgcattatttcatcagattgcagtaattataatacggattgc(AAT)5	126	59	184	K01194	TREH; alpha,alpha-trehalase [EC:3.2.1.28];	00500 Starch and sucrose metabolism ;	Carbohydrate metabolism;	Metabolism;
c52637_g1_i2	1876	p3	(TAT)6	18	1	18	K01858	INO1; myo-inositol-1-phosphate synthase [EC:5.5.1.4];	00562 Inositol phosphate metabolism ;	Carbohydrate metabolism;	Metabolism;
c52637_g1_i3	1980	p3	(TAT)6	18	1	18	K01858	INO1; myo-inositol-1-phosphate synthase [EC:5.5.1.4];	00562 Inositol phosphate metabolism ;	Carbohydrate metabolism;	Metabolism;
c52691_g3_i2	2653	p3	(GGT)5	15	766	780	K14398	CPSF6_7; cleavage and polyadenylation specificity factor subunit 6/7;	03015 mRNA surveillance pathway ;	Translation;	Genetic Information Processing;
c52701_g2_i1	2175	p5	(CCCTA)5	25	341	365	K09458	fabF; 3-oxoacyl-[acyl-carrier-protein] synthase II [EC:2.3.1.179];	01212 Fatty acid metabolism ;00780 Biotin metabolism ;00061 Fatty acid biosynthesis ;	Metabolism;Metabolism of cofactors and vitamins;Lipid metabolism;	Metabolism;
c52701_g2_i2	2572	p5	(CCCTA)5	25	341	365	K09458	fabF; 3-oxoacyl-[acyl-carrier-protein] synthase II [EC:2.3.1.179];	01212 Fatty acid metabolism ;00780 Biotin metabolism ;00061 Fatty acid biosynthesis ;	Metabolism;Metabolism of cofactors and vitamins;Lipid metabolism;	Metabolism;
c52701_g2_i3	2152	p5	(CCCTA)5	25	341	365	K09458	fabF; 3-oxoacyl-[acyl-carrier-protein] synthase II [EC:2.3.1.179];	01212 Fatty acid metabolism ;00780 Biotin metabolism ;00061 Fatty acid biosynthesis ;	Metabolism;Metabolism of cofactors and vitamins;Lipid metabolism;	Metabolism;
c52702_g1_i1	2668	p1	(A)10	10	152	161	K13342	PEX5; peroxin-5;	04146 Peroxisome ;	Transport and catabolism;	Cellular Processes;
c52760_g1_i2	2515	c	(TCA)5tcgtcgttatcatc(ATT)5	44	81	124	K01230	MAN1; mannosyl-oligosaccharide alpha-1,2-mannosidase [EC:3.2.1.113];	00510 N-Glycan biosynthesis ;04141 Protein processing in endoplasmic reticulum ;	Glycan biosynthesis and metabolism;Folding, sorting and degradation;	Metabolism;Genetic Information Processing;
c52809_g2_i1	1802	p1	(A)10	10	149	158	K00967	PCYT2; ethanolamine-phosphate cytidylyltransferase [EC:2.7.7.14];	00564 Glycerophospholipid metabolism ;	Lipid metabolism;	Metabolism;
c52869_g1_i3	2622	p1	(C)13	13	46	58	K12119	CRY2; cryptochrome 2;	04712 Circadian rhythm - plant ;	Environmental adaptation;	Organismal Systems;
c52874_g1_i1	2683	p1	(A)10	10	6	15	K18468	VPS35; vacuolar protein sorting-associated protein 35;	04144 Endocytosis ;	Transport and catabolism;	Cellular Processes;
c52890_g1_i3	1666	p2	(AT)10	20	207	226	K00850	pfkA; 6-phosphofructokinase 1 [EC:2.7.1.11];	03018 RNA degradation ;00010 Glycolysis / Gluconeogenesis ;01200 Carbon metabolism ;00052 Galactose metabolism ;00030 Pentose phosphate pathway ;01230 Biosynthesis of amino acids ;00051 Fructose and mannose metabolism ;	Folding, sorting and degradation;Carbohydrate metabolism;Metabolism;	Genetic Information Processing;Metabolism;
c52890_g1_i5	1658	p1	(T)14	14	243	256	K00850	pfkA; 6-phosphofructokinase 1 [EC:2.7.1.11];	03018 RNA degradation ;00010 Glycolysis / Gluconeogenesis ;01200 Carbon metabolism ;00052 Galactose metabolism ;00030 Pentose phosphate pathway ;01230 Biosynthesis of amino acids ;00051 Fructose and mannose metabolism ;	Folding, sorting and degradation;Carbohydrate metabolism;Metabolism;	Genetic Information Processing;Metabolism;
c52891_g1_i2	2016	p2	(TA)6	12	176	187	K13412	CPK; calcium-dependent protein kinase [EC:2.7.11.1];	04626 Plant-pathogen interaction ;	Environmental adaptation;	Organismal Systems;
c52935_g2_i2	1786	p1	(T)10	10	1500	1509	K05359	ADT; arogenate/prephenate dehydratase [EC:4.2.1.91 4.2.1.51];	00400 Phenylalanine, tyrosine and tryptophan biosynthesis ;01230 Biosynthesis of amino acids ;	Amino acid metabolism;Metabolism;	Metabolism;
c52968_g1_i3	2178	p1	(T)10	10	984	993	K14508	NPR1; regulatory protein NPR1;	04075 Plant hormone signal transduction ;	Signal transduction;	Environmental Information Processing;
c52983_g1_i1	1665	p2	(CT)11	22	1	22	K12741	HNRNPA1_3; heterogeneous nuclear ribonucleoprotein A1/A3;	03040 Spliceosome ;	Transcription;	Genetic Information Processing;
c52983_g1_i1	1665	p3	(TGG)5	15	1254	1268	K12741	HNRNPA1_3; heterogeneous nuclear ribonucleoprotein A1/A3;	03040 Spliceosome ;	Transcription;	Genetic Information Processing;
c52983_g1_i2	1546	p2	(CT)11	22	1	22	K12741	HNRNPA1_3; heterogeneous nuclear ribonucleoprotein A1/A3;	03040 Spliceosome ;	Transcription;	Genetic Information Processing;
c52983_g1_i2	1546	p3	(TGG)5	15	1467	1481	K12741	HNRNPA1_3; heterogeneous nuclear ribonucleoprotein A1/A3;	03040 Spliceosome ;	Transcription;	Genetic Information Processing;
c52983_g1_i4	1190	p2	(CT)11	22	1	22	K12741	HNRNPA1_3; heterogeneous nuclear ribonucleoprotein A1/A3;	03040 Spliceosome ;	Transcription;	Genetic Information Processing;
c52987_g1_i4	1614	p3	(TCC)8	24	22	45	K01867	WARS; tryptophanyl-tRNA synthetase [EC:6.1.1.2];	00970 Aminoacyl-tRNA biosynthesis ;	Translation;	Genetic Information Processing;
c53005_g1_i1	1844	p1	(T)10	10	1608	1617	K14500	BSK; BR-signaling kinase [EC:2.7.11.1];	04075 Plant hormone signal transduction ;	Signal transduction;	Environmental Information Processing;
c53043_g1_i1	2069	p1	(A)10	10	120	129	K05857	PLCD; phosphatidylinositol phospholipase C, delta [EC:3.1.4.11];	04933 AGE-RAGE signaling pathway in diabetic complications ;00562 Inositol phosphate metabolism ;04070 Phosphatidylinositol signaling system ;	Endocrine and metabolic diseases;Carbohydrate metabolism;Signal transduction;	Human Diseases;Metabolism;Environmental Information Processing;
c53043_g1_i2	2107	p1	(A)10	10	120	129	K05857	PLCD; phosphatidylinositol phospholipase C, delta [EC:3.1.4.11];	04933 AGE-RAGE signaling pathway in diabetic complications ;00562 Inositol phosphate metabolism ;04070 Phosphatidylinositol signaling system ;	Endocrine and metabolic diseases;Carbohydrate metabolism;Signal transduction;	Human Diseases;Metabolism;Environmental Information Processing;
c53057_g1_i2	1877	p3	(ATT)7	21	1	21	K00511	SQLE; squalene monooxygenase [EC:1.14.14.17];	00909 Sesquiterpenoid and triterpenoid biosynthesis ;00100 Steroid biosynthesis ;	Metabolism of terpenoids and polyketides;Lipid metabolism;	Metabolism;
c53057_g1_i4	1722	p3	(ATT)7	21	1	21	K00511	SQLE; squalene monooxygenase [EC:1.14.14.17];	00909 Sesquiterpenoid and triterpenoid biosynthesis ;00100 Steroid biosynthesis ;	Metabolism of terpenoids and polyketides;Lipid metabolism;	Metabolism;
c53061_g2_i2	2798	p1	(T)10	10	1672	1681	K09480	E2.4.1.241; digalactosyldiacylglycerol synthase [EC:2.4.1.241];	00561 Glycerolipid metabolism ;	Lipid metabolism;	Metabolism;
c53107_g1_i2	1688	p2	(AT)6	12	167	178	K11147	DHRS4; dehydrogenase/reductase SDR family member 4 [EC:1.1.-.-];	04146 Peroxisome ;	Transport and catabolism;	Cellular Processes;
c53134_g1_i6	1998	p3	(AAT)7	21	537	557	K00279	CKX; cytokinin dehydrogenase [EC:1.5.99.12];	00908 Zeatin biosynthesis ;	Metabolism of terpenoids and polyketides;	Metabolism;
c53137_g1_i3	2182	p1	(T)10	10	2055	2064	K15639	CYP734A1; PHYB activation tagged suppressor 1 [EC:1.14.-.-];	00905 Brassinosteroid biosynthesis ;	Metabolism of terpenoids and polyketides;	Metabolism;
c53138_g3_i1	2399	p1	(A)10	10	417	426	K03848	ALG6; alpha-1,3-glucosyltransferase [EC:2.4.1.267];	00510 N-Glycan biosynthesis ;	Glycan biosynthesis and metabolism;	Metabolism;
c53190_g2_i1	2341	p1	(C)12	12	20	31	K12816	CDC40; pre-mRNA-processing factor 17;	03040 Spliceosome ;	Transcription;	Genetic Information Processing;
c53192_g1_i1	2096	p3	(AAT)5	15	38	52	K07748	E1.1.1.170; sterol-4alpha-carboxylate 3-dehydrogenase (decarboxylating) [EC:1.1.1.170];	00100 Steroid biosynthesis ;	Lipid metabolism;	Metabolism;
c53196_g1_i3	2517	p3	(TAT)6	18	1	18	K10527	MFP2; enoyl-CoA hydratase/3-hydroxyacyl-CoA dehydrogenase [EC:4.2.1.17 1.1.1.35 1.1.1.211];	00071 Fatty acid degradation ;01212 Fatty acid metabolism ;00592 alpha-Linolenic acid metabolism ;	Lipid metabolism;Metabolism;	Metabolism;
c53203_g1_i1	2358	p2	(AT)6	12	86	97	K14506	JAR1; jasmonic acid-amino synthetase;	04075 Plant hormone signal transduction ;	Signal transduction;	Environmental Information Processing;
c53203_g1_i4	2724	p2	(AT)6	12	86	97	K14506	JAR1; jasmonic acid-amino synthetase;	04075 Plant hormone signal transduction ;	Signal transduction;	Environmental Information Processing;
c53211_g2_i2	2112	p2	(CT)10	20	1	20	K12865	PQBP1; polyglutamine-binding protein 1;	03040 Spliceosome ;	Transcription;	Genetic Information Processing;
c53211_g2_i5	2160	p2	(CT)10	20	1	20	K12865	PQBP1; polyglutamine-binding protein 1;	03040 Spliceosome ;	Transcription;	Genetic Information Processing;
c53249_g2_i2	2172	p3	(AAT)7	21	1	21	K12116	FKF1; flavin-binding kelch repeat F-box protein 1;	04712 Circadian rhythm - plant ;	Environmental adaptation;	Organismal Systems;
c53342_g2_i2	2088	p4	(TTGT)5	20	488	507	K03363	CDC20; cell division cycle 20, cofactor of APC complex;	04120 Ubiquitin mediated proteolysis ;	Folding, sorting and degradation;	Genetic Information Processing;
c53347_g1_i5	2819	p1	(A)10	10	549	558	K14376	PAP; poly(A) polymerase [EC:2.7.7.19];	03015 mRNA surveillance pathway ;	Translation;	Genetic Information Processing;
c53426_g1_i1	2082	p3	(CTT)6	18	121	138	K00939	adk; adenylate kinase [EC:2.7.4.3];	00230 Purine metabolism ;	Nucleotide metabolism;	Metabolism;
c53426_g1_i4	2026	p3	(CTT)6	18	121	138	K00939	adk; adenylate kinase [EC:2.7.4.3];	00230 Purine metabolism ;	Nucleotide metabolism;	Metabolism;
c53442_g1_i1	2630	p1	(C)11	11	7	17	K12858	DDX23; ATP-dependent RNA helicase DDX23/PRP28 [EC:3.6.4.13];	03040 Spliceosome ;	Transcription;	Genetic Information Processing;
c53459_g2_i3	1989	p2	(GA)6	12	78	89	K12486	SMAP; stromal membrane-associated protein;	04144 Endocytosis ;	Transport and catabolism;	Cellular Processes;
c53459_g2_i4	1506	p2	(GA)6	12	78	89	K12486	SMAP; stromal membrane-associated protein;	04144 Endocytosis ;	Transport and catabolism;	Cellular Processes;
c53476_g1_i3	2000	p1	(T)11	11	266	276	K01213	E3.2.1.67; galacturan 1,4-alpha-galacturonidase [EC:3.2.1.67];	00040 Pentose and glucuronate interconversions ;00500 Starch and sucrose metabolism ;	Carbohydrate metabolism;	Metabolism;
c53484_g2_i1	1902	p2	(TC)6	12	1	12	K02147	ATPeV1B; V-type H+-transporting ATPase subunit B;	00190 Oxidative phosphorylation ;04145 Phagosome ;	Energy metabolism;Transport and catabolism;	Metabolism;Cellular Processes;
c53484_g2_i2	1864	p1	(T)13	13	1611	1623	K02147	ATPeV1B; V-type H+-transporting ATPase subunit B;	00190 Oxidative phosphorylation ;04145 Phagosome ;	Energy metabolism;Transport and catabolism;	Metabolism;Cellular Processes;
c53484_g2_i2	1864	p1	(A)10	10	1855	1864	K02147	ATPeV1B; V-type H+-transporting ATPase subunit B;	00190 Oxidative phosphorylation ;04145 Phagosome ;	Energy metabolism;Transport and catabolism;	Metabolism;Cellular Processes;
c53484_g2_i2	1864	p2	(TC)6	12	1	12	K02147	ATPeV1B; V-type H+-transporting ATPase subunit B;	00190 Oxidative phosphorylation ;04145 Phagosome ;	Energy metabolism;Transport and catabolism;	Metabolism;Cellular Processes;
c53485_g1_i2	2321	p1	(T)11	11	209	219	K12133	LHY; MYB-related transcription factor LHY;	04712 Circadian rhythm - plant ;	Environmental adaptation;	Organismal Systems;
c53485_g1_i5	2697	p1	(T)11	11	209	219	K12133	LHY; MYB-related transcription factor LHY;	04712 Circadian rhythm - plant ;	Environmental adaptation;	Organismal Systems;
c53519_g1_i1	2160	p3	(TGA)5	15	1336	1350	K01904	4CL; 4-coumarate--CoA ligase [EC:6.2.1.12];	00940 Phenylpropanoid biosynthesis ;00130 Ubiquinone and other terpenoid-quinone biosynthesis ;00360 Phenylalanine metabolism ;	Biosynthesis of other secondary metabolites;Metabolism of cofactors and vitamins;Amino acid metabolism;	Metabolism;
c53529_g2_i1	2635	p3	(CAC)5	15	2110	2124	K12129	PRR7; pseudo-response regulator 7;	04712 Circadian rhythm - plant ;	Environmental adaptation;	Organismal Systems;
c53529_g2_i2	2492	p3	(CAC)5	15	2239	2253	K12129	PRR7; pseudo-response regulator 7;	04712 Circadian rhythm - plant ;	Environmental adaptation;	Organismal Systems;
c53529_g2_i3	2825	p3	(CAC)5	15	2110	2124	K12129	PRR7; pseudo-response regulator 7;	04712 Circadian rhythm - plant ;	Environmental adaptation;	Organismal Systems;
c53539_g1_i2	2858	p3	(ATA)5	15	29	43	K18468	VPS35; vacuolar protein sorting-associated protein 35;	04144 Endocytosis ;	Transport and catabolism;	Cellular Processes;
c53539_g1_i4	2911	p3	(ATA)7	21	1	21	K18468	VPS35; vacuolar protein sorting-associated protein 35;	04144 Endocytosis ;	Transport and catabolism;	Cellular Processes;
c53541_g1_i1	1886	p2	(GA)6	12	736	747	K11584	PPP2R5; serine/threonine-protein phosphatase 2A regulatory subunit B';	03015 mRNA surveillance pathway ;	Translation;	Genetic Information Processing;
c53542_g1_i1	2513	p1	(C)11	11	206	216	K12869	CRN; crooked neck;	03040 Spliceosome ;	Transcription;	Genetic Information Processing;
c53544_g1_i1	2331	p3	(CCG)5	15	157	171	K01110	PTEN; phosphatidylinositol-3,4,5-trisphosphate 3-phosphatase and dual-specificity protein phosphatase PTEN [EC:3.1.3.16 3.1.3.48 3.1.3.67];	04070 Phosphatidylinositol signaling system ;00562 Inositol phosphate metabolism ;	Signal transduction;Carbohydrate metabolism;	Environmental Information Processing;Metabolism;
c53594_g1_i2	2030	p1	(T)10	10	1824	1833	K01657	trpE; anthranilate synthase component I [EC:4.1.3.27];	01230 Biosynthesis of amino acids ;00400 Phenylalanine, tyrosine and tryptophan biosynthesis ;	Metabolism;Amino acid metabolism;	Metabolism;
c53609_g1_i1	3603	p2	(CT)6	12	29	40	K10610	DDB1; DNA damage-binding protein 1;	03420 Nucleotide excision repair ;04120 Ubiquitin mediated proteolysis ;	Replication and repair;Folding, sorting and degradation;	Genetic Information Processing;
c53626_g1_i1	1689	c	(TAA)5aaatgataatttcaag(AAT)5	46	157	202	K00566	mnmA; tRNA-specific 2-thiouridylase [EC:2.8.1.-];	04122 Sulfur relay system ;	Folding, sorting and degradation;	Genetic Information Processing;
c53626_g1_i6	1920	c	(TAA)5aaatgataatttcaag(AAT)5	46	157	202	K00566	mnmA; tRNA-specific 2-thiouridylase [EC:2.8.1.-];	04122 Sulfur relay system ;	Folding, sorting and degradation;	Genetic Information Processing;
c53639_g1_i2	2010	p2	(AT)8	16	1610	1625	K07198	PRKAA; 5'-AMP-activated protein kinase, catalytic alpha subunit [EC:2.7.11.11];	04140 Regulation of autophagy ;	Transport and catabolism;	Cellular Processes;
c53639_g1_i6	1904	p2	(AT)8	16	1610	1625	K07198	PRKAA; 5'-AMP-activated protein kinase, catalytic alpha subunit [EC:2.7.11.11];	04140 Regulation of autophagy ;	Transport and catabolism;	Cellular Processes;
c53652_g1_i1	2009	p3	(ATT)5	15	1	15	K09580	PDIA1; protein disulfide-isomerase A1 [EC:5.3.4.1];	04141 Protein processing in endoplasmic reticulum ;	Folding, sorting and degradation;	Genetic Information Processing;
c53711_g1_i1	2752	p1	(A)10	10	2736	2745	K01610	E4.1.1.49; phosphoenolpyruvate carboxykinase (ATP) [EC:4.1.1.49];	00710 Carbon fixation in photosynthetic organisms ;00010 Glycolysis / Gluconeogenesis ;01200 Carbon metabolism ;00620 Pyruvate metabolism ;00020 Citrate cycle (TCA cycle) ;	Energy metabolism;Carbohydrate metabolism;Metabolism;	Metabolism;
c53725_g1_i1	1813	p1	(T)10	10	472	481	K10712	ADO; cysteamine dioxygenase [EC:1.13.11.19];	00430 Taurine and hypotaurine metabolism ;	Metabolism of other amino acids;	Metabolism;
c53727_g2_i1	1142	p3	(GGT)5	15	345	359	K00981	E2.7.7.41; phosphatidate cytidylyltransferase [EC:2.7.7.41];	00564 Glycerophospholipid metabolism ;04070 Phosphatidylinositol signaling system ;	Lipid metabolism;Signal transduction;	Metabolism;Environmental Information Processing;
c53734_g1_i1	2855	p3	(GAA)5	15	146	160	K14567	UTP14; U3 small nucleolar RNA-associated protein 14;	03008 Ribosome biogenesis in eukaryotes ;	Translation;	Genetic Information Processing;
c53735_g2_i2	3678	c	(CT)9ccaa(AT)8	38	129	166	K09667	OGT; protein O-GlcNAc transferase [EC:2.4.1.255];	00514 Other types of O-glycan biosynthesis ;	Glycan biosynthesis and metabolism;	Metabolism;
c53735_g2_i4	3390	c	(CT)9ccaa(AT)8	38	129	166	K09667	OGT; protein O-GlcNAc transferase [EC:2.4.1.255];	00514 Other types of O-glycan biosynthesis ;	Glycan biosynthesis and metabolism;	Metabolism;
c53775_g1_i2	2344	p1	(A)10	10	312	321	K13412	CPK; calcium-dependent protein kinase [EC:2.7.11.1];	04626 Plant-pathogen interaction ;	Environmental adaptation;	Organismal Systems;
c53775_g1_i3	2425	p1	(A)10	10	312	321	K13412	CPK; calcium-dependent protein kinase [EC:2.7.11.1];	04626 Plant-pathogen interaction ;	Environmental adaptation;	Organismal Systems;
c53857_g1_i3	4434	p1	(T)10	10	21	30	K10901	BLM; bloom syndrome protein [EC:3.6.4.12];	03440 Homologous recombination ;	Replication and repair;	Genetic Information Processing;
c53858_g1_i4	2017	p1	(A)11	11	8	18	K14011	UBXN6; UBX domain-containing protein 6;	04141 Protein processing in endoplasmic reticulum ;	Folding, sorting and degradation;	Genetic Information Processing;
c53868_g2_i1	1320	p3	(CCA)6	18	248	265	K12127	TOC1; pseudo-response regulator 1;	04712 Circadian rhythm - plant ;	Environmental adaptation;	Organismal Systems;
c53868_g2_i3	2161	p3	(CCA)6	18	245	262	K12127	TOC1; pseudo-response regulator 1;	04712 Circadian rhythm - plant ;	Environmental adaptation;	Organismal Systems;
c53868_g2_i4	2764	p3	(CCA)6	18	245	262	K12127	TOC1; pseudo-response regulator 1;	04712 Circadian rhythm - plant ;	Environmental adaptation;	Organismal Systems;
c53878_g1_i3	1753	p3	(CTT)5	15	1659	1673	K14272	GGAT; glutamate--glyoxylate aminotransferase [EC:2.6.1.4 2.6.1.2 2.6.1.44];	00250 Alanine, aspartate and glutamate metabolism ;00710 Carbon fixation in photosynthetic organisms ;01210 2-Oxocarboxylic acid metabolism ;00220 Arginine biosynthesis ;01230 Biosynthesis of amino acids ;00630 Glyoxylate and dicarboxylate metabolism ;01200 Carbon metabolism ;00260 Glycine, serine and threonine metabolism ;	Amino acid metabolism;Energy metabolism;Metabolism;Carbohydrate metabolism;	Metabolism;
c53887_g1_i3	2726	p3	(ACA)5	15	310	324	K01937	pyrG; CTP synthase [EC:6.3.4.2];	00240 Pyrimidine metabolism ;	Nucleotide metabolism;	Metabolism;
c53890_g2_i1	3109	c	(ATT)5acaacattattttgaagtatttaacattgtcttttcgttgcttgaatttatagaaatgtgaaaatgtcaaaaattacaagaaatacctta(GGT)6	123	77	199	K10396	KIF5; kinesin family member 5;	04144 Endocytosis ;	Transport and catabolism;	Cellular Processes;
c53890_g2_i3	3261	c	(ATT)5acaacattattttgaagtatttaacattgtcttttcgttgcttgaatttatagaaatgtgaaaatgtcaaaaattacaagaaatacctta(GGT)6	123	77	199	K10396	KIF5; kinesin family member 5;	04144 Endocytosis ;	Transport and catabolism;	Cellular Processes;
c54031_g1_i1	2241	p1	(C)15	15	7	21	K00963	UGP2; UTP--glucose-1-phosphate uridylyltransferase [EC:2.7.7.9];	00500 Starch and sucrose metabolism ;00040 Pentose and glucuronate interconversions ;00052 Galactose metabolism ;00520 Amino sugar and nucleotide sugar metabolism ;	Carbohydrate metabolism;	Metabolism;
c54031_g1_i1	2241	p1	(T)10	10	2067	2076	K00963	UGP2; UTP--glucose-1-phosphate uridylyltransferase [EC:2.7.7.9];	00500 Starch and sucrose metabolism ;00040 Pentose and glucuronate interconversions ;00052 Galactose metabolism ;00520 Amino sugar and nucleotide sugar metabolism ;	Carbohydrate metabolism;	Metabolism;
c54031_g1_i2	2158	p1	(C)15	15	7	21	K00963	UGP2; UTP--glucose-1-phosphate uridylyltransferase [EC:2.7.7.9];	00500 Starch and sucrose metabolism ;00040 Pentose and glucuronate interconversions ;00052 Galactose metabolism ;00520 Amino sugar and nucleotide sugar metabolism ;	Carbohydrate metabolism;	Metabolism;
c54037_g3_i2	5995	p1	(A)10	10	1436	1445	K02111	ATPF1A; F-type H+-transporting ATPase subunit alpha [EC:3.6.3.14];	00190 Oxidative phosphorylation ;00195 Photosynthesis ;	Energy metabolism;	Metabolism;
c54037_g3_i2	5995	p1	(T)10	10	1578	1587	K02111	ATPF1A; F-type H+-transporting ATPase subunit alpha [EC:3.6.3.14];	00190 Oxidative phosphorylation ;00195 Photosynthesis ;	Energy metabolism;	Metabolism;
c54037_g3_i4	2731	p1	(A)10	10	1436	1445	K02108	ATPF0A; F-type H+-transporting ATPase subunit a;	00190 Oxidative phosphorylation ;00195 Photosynthesis ;	Energy metabolism;	Metabolism;
c54037_g3_i4	2731	p1	(T)10	10	1578	1587	K02108	ATPF0A; F-type H+-transporting ATPase subunit a;	00190 Oxidative phosphorylation ;00195 Photosynthesis ;	Energy metabolism;	Metabolism;
c54062_g1_i3	1965	p1	(T)10	10	1769	1778	K18213	PRORP; proteinaceous RNase P [EC:3.1.26.5];	03013 RNA transport ;	Translation;	Genetic Information Processing;
c54062_g1_i3	1965	p3	(CCA)6	18	201	218	K18213	PRORP; proteinaceous RNase P [EC:3.1.26.5];	03013 RNA transport ;	Translation;	Genetic Information Processing;
c54063_g1_i1	1732	p2	(TA)8	16	36	51	K14514	EIN3; ethylene-insensitive protein 3;	04075 Plant hormone signal transduction ;04016 MAPK signaling pathway - plant;	Signal transduction;	Environmental Information Processing;
c54070_g1_i1	3859	p1	(A)10	10	390	399	K13412	CPK; calcium-dependent protein kinase [EC:2.7.11.1];	04626 Plant-pathogen interaction ;	Environmental adaptation;	Organismal Systems;
c54070_g1_i2	3809	p1	(A)10	10	390	399	K13412	CPK; calcium-dependent protein kinase [EC:2.7.11.1];	04626 Plant-pathogen interaction ;	Environmental adaptation;	Organismal Systems;
c54072_g1_i2	2337	p1	(A)10	10	237	246	K14491	ARR-B; two-component response regulator ARR-B family;	04075 Plant hormone signal transduction ;	Signal transduction;	Environmental Information Processing;
c54072_g1_i8	3069	p1	(A)10	10	691	700	K14491	ARR-B; two-component response regulator ARR-B family;	04075 Plant hormone signal transduction ;	Signal transduction;	Environmental Information Processing;
c54145_g1_i3	1994	p2	(CT)10	20	5	24	K01648	ACLY; ATP citrate (pro-S)-lyase [EC:2.3.3.8];	00020 Citrate cycle (TCA cycle) ;	Carbohydrate metabolism;	Metabolism;
c54145_g1_i4	2076	p2	(CT)10	20	1	20	K01648	ACLY; ATP citrate (pro-S)-lyase [EC:2.3.3.8];	00020 Citrate cycle (TCA cycle) ;	Carbohydrate metabolism;	Metabolism;
c54146_g2_i4	1055	p3	(GGT)5	15	640	654	K14411	MSI; RNA-binding protein Musashi;	03015 mRNA surveillance pathway ;	Translation;	Genetic Information Processing;
c54167_g1_i1	3104	p3	(TAA)6	18	87	104	K03028	PSMD2; 26S proteasome regulatory subunit N1;	03050 Proteasome ;	Folding, sorting and degradation;	Genetic Information Processing;
c54194_g1_i2	2538	p2	(TA)6	12	64	75	K14491	ARR-B; two-component response regulator ARR-B family;	04075 Plant hormone signal transduction ;	Signal transduction;	Environmental Information Processing;
c54194_g1_i5	2771	p2	(TA)6	12	64	75	K14491	ARR-B; two-component response regulator ARR-B family;	04075 Plant hormone signal transduction ;	Signal transduction;	Environmental Information Processing;
c54194_g1_i8	2090	p2	(TA)6	12	64	75	K14491	ARR-B; two-component response regulator ARR-B family;	04075 Plant hormone signal transduction ;	Signal transduction;	Environmental Information Processing;
c54203_g1_i2	2532	p1	(T)10	10	2281	2290	K12580	CNOT3; CCR4-NOT transcription complex subunit 3;	03018 RNA degradation ;	Folding, sorting and degradation;	Genetic Information Processing;
c54207_g1_i1	1702	p2	(TC)6	12	80	91	K12850	PRPF38B; pre-mRNA-splicing factor 38B;	03040 Spliceosome ;	Transcription;	Genetic Information Processing;
c54207_g1_i3	1831	p2	(TC)6	12	80	91	K12850	PRPF38B; pre-mRNA-splicing factor 38B;	03040 Spliceosome ;	Transcription;	Genetic Information Processing;
c54207_g1_i6	2025	p2	(TC)6	12	80	91	K12850	PRPF38B; pre-mRNA-splicing factor 38B;	03040 Spliceosome ;	Transcription;	Genetic Information Processing;
c54237_g1_i1	2829	p3	(AGT)6	18	8	25	K00688	PYG; starch phosphorylase [EC:2.4.1.1];	00500 Starch and sucrose metabolism ;	Carbohydrate metabolism;	Metabolism;
c54237_g1_i3	2739	p3	(AGT)6	18	8	25	K00688	PYG; starch phosphorylase [EC:2.4.1.1];	00500 Starch and sucrose metabolism ;	Carbohydrate metabolism;	Metabolism;
c54248_g2_i2	2932	p2	(AT)6	12	112	123	K00889	PIP5K; 1-phosphatidylinositol-4-phosphate 5-kinase [EC:2.7.1.68];	00562 Inositol phosphate metabolism ;04144 Endocytosis ;04070 Phosphatidylinositol signaling system ;	Carbohydrate metabolism;Transport and catabolism;Signal transduction;	Metabolism;Cellular Processes;Environmental Information Processing;
c54273_g1_i2	1940	p3	(AAT)6	18	144	161	K07542	PIGV; phosphatidylinositol glycan, class V [EC:2.4.1.-];	00563 Glycosylphosphatidylinositol(GPI)-anchor biosynthesis ;	Glycan biosynthesis and metabolism;	Metabolism;
c54291_g1_i1	1467	p1	(A)10	10	27	36	K14411	MSI; RNA-binding protein Musashi;	03015 mRNA surveillance pathway ;	Translation;	Genetic Information Processing;
c54291_g1_i2	1473	p1	(A)10	10	27	36	K14411	MSI; RNA-binding protein Musashi;	03015 mRNA surveillance pathway ;	Translation;	Genetic Information Processing;
c54291_g1_i4	1632	p1	(A)10	10	27	36	K14411	MSI; RNA-binding protein Musashi;	03015 mRNA surveillance pathway ;	Translation;	Genetic Information Processing;
c54291_g1_i5	1434	p1	(A)10	10	27	36	K14411	MSI; RNA-binding protein Musashi;	03015 mRNA surveillance pathway ;	Translation;	Genetic Information Processing;
c54291_g1_i6	1967	p1	(A)10	10	27	36	K14411	MSI; RNA-binding protein Musashi;	03015 mRNA surveillance pathway ;	Translation;	Genetic Information Processing;
c54291_g1_i7	2400	p1	(A)10	10	27	36	K14411	MSI; RNA-binding protein Musashi;	03015 mRNA surveillance pathway ;	Translation;	Genetic Information Processing;
c54324_g4_i1	2384	p2	(AT)10	20	255	274	K09699	DBT; 2-oxoisovalerate dehydrogenase E2 component (dihydrolipoyl transacylase) [EC:2.3.1.168];	00640 Propanoate metabolism ;00280 Valine, leucine and isoleucine degradation ;	Carbohydrate metabolism;Amino acid metabolism;	Metabolism;
c54367_g1_i1	3893	p3	(ACC)6	18	1	18	K01231	MAN2; alpha-mannosidase II [EC:3.2.1.114];	00510 N-Glycan biosynthesis ;	Glycan biosynthesis and metabolism;	Metabolism;
c54412_g1_i5	1729	p2	(CT)8	16	11	26	K03847	ALG12; alpha-1,6-mannosyltransferase [EC:2.4.1.260];	00510 N-Glycan biosynthesis ;	Glycan biosynthesis and metabolism;	Metabolism;
c54412_g1_i9	2018	p2	(CT)8	16	11	26	K03847	ALG12; alpha-1,6-mannosyltransferase [EC:2.4.1.260];	00510 N-Glycan biosynthesis ;	Glycan biosynthesis and metabolism;	Metabolism;
c54417_g1_i3	1704	p1	(C)12	12	63	74	K11131	DKC1; H/ACA ribonucleoprotein complex subunit 4 [EC:5.4.99.-];	03008 Ribosome biogenesis in eukaryotes ;	Translation;	Genetic Information Processing;
c54417_g1_i4	2066	p1	(C)12	12	63	74	K11131	DKC1; H/ACA ribonucleoprotein complex subunit 4 [EC:5.4.99.-];	03008 Ribosome biogenesis in eukaryotes ;	Translation;	Genetic Information Processing;
c54417_g1_i4	2066	p3	(AGA)5	15	1586	1600	K11131	DKC1; H/ACA ribonucleoprotein complex subunit 4 [EC:5.4.99.-];	03008 Ribosome biogenesis in eukaryotes ;	Translation;	Genetic Information Processing;
c54418_g1_i2	2618	p4	(AATT)5	20	194	213	K14005	SEC31; protein transport protein SEC31;	04141 Protein processing in endoplasmic reticulum ;	Folding, sorting and degradation;	Genetic Information Processing;
c54439_g1_i2	1612	p1	(A)10	10	237	246	K14328	UPF3; regulator of nonsense transcripts 3;	03013 RNA transport ;03015 mRNA surveillance pathway ;	Translation;	Genetic Information Processing;
c54475_g1_i1	2932	p3	(TGG)6	18	224	241	K03260	EIF4G; translation initiation factor 4G;	03013 RNA transport ;	Translation;	Genetic Information Processing;
c54493_g1_i3	1205	p1	(C)13	13	1	13	K03231	EEF1A; elongation factor 1-alpha;	03013 RNA transport ;	Translation;	Genetic Information Processing;
c54564_g1_i4	3446	p1	(A)10	10	788	797	K15920	XYL4; beta-D-xylosidase 4 [EC:3.2.1.37];	00520 Amino sugar and nucleotide sugar metabolism ;00500 Starch and sucrose metabolism ;	Carbohydrate metabolism;	Metabolism;
c54570_g2_i3	2346	p3	(TAA)5	15	367	381	K19366	SPG20; spartin;	04144 Endocytosis ;	Transport and catabolism;	Cellular Processes;
c54570_g2_i4	2230	p3	(TAA)5	15	367	381	K19366	SPG20; spartin;	04144 Endocytosis ;	Transport and catabolism;	Cellular Processes;
c54591_g2_i1	2364	c	(T)12aatttca(C)19	38	14	51	K00276	AOC3; primary-amine oxidase [EC:1.4.3.21];	00360 Phenylalanine metabolism ;00410 beta-Alanine metabolism ;00260 Glycine, serine and threonine metabolism ;00960 Tropane, piperidine and pyridine alkaloid biosynthesis ;00350 Tyrosine metabolism ;00950 Isoquinoline alkaloid biosynthesis ;	Amino acid metabolism;Metabolism of other amino acids;Biosynthesis of other secondary metabolites;	Metabolism;
c54591_g2_i2	2654	c	(T)12aatttca(C)19	38	14	51	K00276	AOC3; primary-amine oxidase [EC:1.4.3.21];	00360 Phenylalanine metabolism ;00410 beta-Alanine metabolism ;00260 Glycine, serine and threonine metabolism ;00960 Tropane, piperidine and pyridine alkaloid biosynthesis ;00350 Tyrosine metabolism ;00950 Isoquinoline alkaloid biosynthesis ;	Amino acid metabolism;Metabolism of other amino acids;Biosynthesis of other secondary metabolites;	Metabolism;
c54625_g1_i1	2042	p1	(T)10	10	1754	1763	K12741	HNRNPA1_3; heterogeneous nuclear ribonucleoprotein A1/A3;	03040 Spliceosome ;	Transcription;	Genetic Information Processing;
c54633_g1_i3	2072	p3	(GTA)5	15	42	56	K00873	PK; pyruvate kinase [EC:2.7.1.40];	00010 Glycolysis / Gluconeogenesis ;00230 Purine metabolism ;01200 Carbon metabolism ;00620 Pyruvate metabolism ;01230 Biosynthesis of amino acids ;	Carbohydrate metabolism;Nucleotide metabolism;Metabolism;	Metabolism;
c54638_g1_i3	1632	p1	(T)11	11	1384	1394	K12881	THOC4; THO complex subunit 4;	03040 Spliceosome ;03013 RNA transport ;03015 mRNA surveillance pathway ;	Transcription;Translation;	Genetic Information Processing;
c54643_g1_i2	2410	p2	(TA)7	14	66	79	K08337	ATG7; ubiquitin-like modifier-activating enzyme ATG7;	04140 Regulation of autophagy ;	Transport and catabolism;	Cellular Processes;
c54728_g2_i2	2183	p3	(ATT)7	21	1	21	K03024	RPC7; DNA-directed RNA polymerase III subunit RPC7;	03020 RNA polymerase ;00230 Purine metabolism ;00240 Pyrimidine metabolism ;	Transcription;Nucleotide metabolism;	Genetic Information Processing;Metabolism;
c54728_g2_i6	1649	p3	(TTA)5	15	121	135	K03024	RPC7; DNA-directed RNA polymerase III subunit RPC7;	03020 RNA polymerase ;00230 Purine metabolism ;00240 Pyrimidine metabolism ;	Transcription;Nucleotide metabolism;	Genetic Information Processing;Metabolism;
c54733_g2_i1	1604	p1	(A)10	10	621	630	K02994	RP-S8; small subunit ribosomal protein S8;	03010 Ribosome ;	Translation;	Genetic Information Processing;
c54746_g1_i3	2474	p1	(T)14	14	212	225	K13431	SRPR; signal recognition particle receptor subunit alpha;	03060 Protein export ;	Folding, sorting and degradation;	Genetic Information Processing;
c54747_g1_i1	3373	p2	(TC)9	18	1	18	K14509	ETR; ethylene receptor [EC:2.7.13.-];	04075 Plant hormone signal transduction ;04016 MAPK signaling pathway - plant;	Signal transduction;	Environmental Information Processing;
c54747_g1_i2	3137	p2	(TC)9	18	1	18	K14509	ETR; ethylene receptor [EC:2.7.13.-];	04075 Plant hormone signal transduction ;04016 MAPK signaling pathway - plant;	Signal transduction;	Environmental Information Processing;
c54764_g1_i1	3488	p1	(A)10	10	70	79	K01872	AARS; alanyl-tRNA synthetase [EC:6.1.1.7];	00970 Aminoacyl-tRNA biosynthesis ;	Translation;	Genetic Information Processing;
c54764_g1_i1	3488	p2	(AG)9	18	360	377	K01872	AARS; alanyl-tRNA synthetase [EC:6.1.1.7];	00970 Aminoacyl-tRNA biosynthesis ;	Translation;	Genetic Information Processing;
c54764_g1_i4	3447	p1	(A)10	10	70	79	K01872	AARS; alanyl-tRNA synthetase [EC:6.1.1.7];	00970 Aminoacyl-tRNA biosynthesis ;	Translation;	Genetic Information Processing;
c54764_g1_i4	3447	p2	(AG)9	18	359	376	K01872	AARS; alanyl-tRNA synthetase [EC:6.1.1.7];	00970 Aminoacyl-tRNA biosynthesis ;	Translation;	Genetic Information Processing;
c54775_g1_i5	1126	p3	(AAG)5	15	457	471	K13946	AUX1; auxin influx carrier (AUX1 LAX family);	04075 Plant hormone signal transduction ;	Signal transduction;	Environmental Information Processing;
c54805_g2_i5	3292	p3	(CCA)5	15	12	26	K20553	XRN4; 5'-3' exoribonuclease 4 [EC:3.1.13.-];	04016 MAPK signaling pathway - plant;	Signal transduction;	Environmental Information Processing;
c54882_g1_i6	2034	p3	(ATT)5	15	132	146	K14431	TGA; transcription factor TGA;	04075 Plant hormone signal transduction ;	Signal transduction;	Environmental Information Processing;
c54883_g1_i3	1998	p2	(CT)8	16	1	16	K14486	K14486; auxin response factor;	04075 Plant hormone signal transduction ;	Signal transduction;	Environmental Information Processing;
c54885_g1_i2	5037	p2	(CT)6	12	134	145	K05749	CYFIP; cytoplasmic FMR1 interacting protein;	03013 RNA transport ;	Translation;	Genetic Information Processing;
c54885_g1_i3	4444	p2	(CT)6	12	134	145	K05749	CYFIP; cytoplasmic FMR1 interacting protein;	03013 RNA transport ;	Translation;	Genetic Information Processing;
c54918_g3_i2	3039	p1	(C)10	10	2380	2389	K13343	PEX14; peroxin-14;	04146 Peroxisome ;	Transport and catabolism;	Cellular Processes;
c54918_g3_i4	3120	p1	(C)10	10	2289	2298	K13343	PEX14; peroxin-14;	04146 Peroxisome ;	Transport and catabolism;	Cellular Processes;
c54930_g1_i1	3700	p3	(TCA)5	15	23	37	K14157	AASS; alpha-aminoadipic semialdehyde synthase [EC:1.5.1.8 1.5.1.9];	00310 Lysine degradation ;	Amino acid metabolism;	Metabolism;
c54962_g1_i1	4223	p3	(TTA)5	15	125	139	K12815	DHX38; pre-mRNA-splicing factor ATP-dependent RNA helicase DHX38/PRP16 [EC:3.6.4.13];	03040 Spliceosome ;	Transcription;	Genetic Information Processing;
c54963_g1_i1	2803	p2	(AT)6	12	577	588	K09422	MYBP; myb proto-oncogene protein, plant;	04626 Plant-pathogen interaction ;	Environmental adaptation;	Organismal Systems;
c54963_g1_i2	2659	p2	(AT)6	12	577	588	K09422	MYBP; myb proto-oncogene protein, plant;	04626 Plant-pathogen interaction ;	Environmental adaptation;	Organismal Systems;
c54980_g1_i1	3186	p1	(T)10	10	517	526	K13339	PEX6; peroxin-6;	04146 Peroxisome ;	Transport and catabolism;	Cellular Processes;
c54980_g1_i4	3311	p1	(T)10	10	517	526	K13339	PEX6; peroxin-6;	04146 Peroxisome ;	Transport and catabolism;	Cellular Processes;
c54999_g1_i3	3449	p1	(A)10	10	96	105	K05310	GPI7; ethanolaminephosphotransferase [EC:2.7.-.-];	00563 Glycosylphosphatidylinositol(GPI)-anchor biosynthesis ;	Glycan biosynthesis and metabolism;	Metabolism;
c55018_g1_i1	2992	p1	(T)10	10	290	299	K00901	dgkA; diacylglycerol kinase (ATP) [EC:2.7.1.107];	00564 Glycerophospholipid metabolism ;00561 Glycerolipid metabolism ;04070 Phosphatidylinositol signaling system ;	Lipid metabolism;Signal transduction;	Metabolism;Environmental Information Processing;
c55023_g1_i1	2825	p1	(T)11	11	2659	2669	K14515	EBF1_2; EIN3-binding F-box protein;	04075 Plant hormone signal transduction ;04016 MAPK signaling pathway - plant;	Signal transduction;	Environmental Information Processing;
c55035_g1_i1	4308	p3	(TTA)6	18	226	243	K01469	OPLAH; 5-oxoprolinase (ATP-hydrolysing) [EC:3.5.2.9];	00480 Glutathione metabolism ;	Metabolism of other amino acids;	Metabolism;
c55056_g2_i2	3230	p1	(A)10	10	32	41	K10534	NR; nitrate reductase (NAD(P)H) [EC:1.7.1.1 1.7.1.2 1.7.1.3];	00910 Nitrogen metabolism ;	Energy metabolism;	Metabolism;
c55087_g1_i2	3011	p1	(T)10	10	34	43	K07765	MBTPS2; S2P endopeptidase [EC:3.4.24.85];	04141 Protein processing in endoplasmic reticulum ;	Folding, sorting and degradation;	Genetic Information Processing;
c55087_g1_i6	2401	p1	(T)10	10	34	43	K07765	MBTPS2; S2P endopeptidase [EC:3.4.24.85];	04141 Protein processing in endoplasmic reticulum ;	Folding, sorting and degradation;	Genetic Information Processing;
c55093_g1_i6	2115	p1	(C)14	14	1	14	K12820	DHX15; pre-mRNA-splicing factor ATP-dependent RNA helicase DHX15/PRP43 [EC:3.6.4.13];	03040 Spliceosome ;	Transcription;	Genetic Information Processing;
c55111_g1_i3	2784	p2	(AT)6	12	108	119	K12818	DHX8; ATP-dependent RNA helicase DHX8/PRP22 [EC:3.6.4.13];	03040 Spliceosome ;	Transcription;	Genetic Information Processing;
c55154_g2_i1	1500	p3	(GCA)7	21	1	21	K12617	PATL1; DNA topoisomerase 2-associated protein PAT1;	03018 RNA degradation ;	Folding, sorting and degradation;	Genetic Information Processing;
c55154_g2_i2	3048	p2	(AG)10	20	1	20	K12617	PATL1; DNA topoisomerase 2-associated protein PAT1;	03018 RNA degradation ;	Folding, sorting and degradation;	Genetic Information Processing;
c55165_g1_i1	3166	p2	(TA)6	12	33	44	K11984	SART1; U4/U6.U5 tri-snRNP-associated protein 1;	03040 Spliceosome ;	Transcription;	Genetic Information Processing;
c55196_g1_i3	3976	p2	(TC)9	18	1	18	K12124	GI; GIGANTEA;	04712 Circadian rhythm - plant ;	Environmental adaptation;	Organismal Systems;
c55196_g1_i3	3976	p3	(AGC)6	18	626	643	K12124	GI; GIGANTEA;	04712 Circadian rhythm - plant ;	Environmental adaptation;	Organismal Systems;
c55234_g1_i1	2752	p2	(TC)10	20	1	20	K13648	GAUT; alpha-1,4-galacturonosyltransferase [EC:2.4.1.43];	00500 Starch and sucrose metabolism ;00520 Amino sugar and nucleotide sugar metabolism ;	Carbohydrate metabolism;	Metabolism;
c55234_g1_i2	2644	p2	(TC)10	20	1	20	K13648	GAUT; alpha-1,4-galacturonosyltransferase [EC:2.4.1.43];	00500 Starch and sucrose metabolism ;00520 Amino sugar and nucleotide sugar metabolism ;	Carbohydrate metabolism;	Metabolism;
c55234_g1_i3	2675	p2	(TC)10	20	1	20	K13648	GAUT; alpha-1,4-galacturonosyltransferase [EC:2.4.1.43];	00500 Starch and sucrose metabolism ;00520 Amino sugar and nucleotide sugar metabolism ;	Carbohydrate metabolism;	Metabolism;
c55240_g1_i4	5692	p1	(T)10	10	5550	5559	K18443	GBF1; golgi-specific brefeldin A-resistance guanine nucleotide exchange factor 1;	04144 Endocytosis ;	Transport and catabolism;	Cellular Processes;
c55247_g1_i2	3590	p3	(TTA)5	15	137	151	K01535	PMA1; H+-transporting ATPase [EC:3.6.3.6];	00190 Oxidative phosphorylation ;	Energy metabolism;	Metabolism;
c55276_g3_i1	3369	c	(C)12gggtcccccca(C)12	35	48	82	K14297	NUP98; nuclear pore complex protein Nup98-Nup96;	03013 RNA transport ;	Translation;	Genetic Information Processing;
c55276_g3_i2	3351	c	(C)12gggtcccccca(C)12	35	48	82	K14297	NUP98; nuclear pore complex protein Nup98-Nup96;	03013 RNA transport ;	Translation;	Genetic Information Processing;
c55293_g1_i9	2392	p1	(A)10	10	268	277	K12605	CNOT2; CCR4-NOT transcription complex subunit 2;	03018 RNA degradation ;	Folding, sorting and degradation;	Genetic Information Processing;
c55303_g1_i2	5021	p2	(CT)8	16	32	47	K14303	NUP160; nuclear pore complex protein Nup160;	03013 RNA transport ;	Translation;	Genetic Information Processing;
c55308_g1_i3	2570	p1	(T)10	10	2364	2373	K00392	sir; sulfite reductase (ferredoxin) [EC:1.8.7.1];	00920 Sulfur metabolism ;	Energy metabolism;	Metabolism;
c55309_g1_i1	3535	p2	(AG)6	12	52	63	K14486	K14486; auxin response factor;	04075 Plant hormone signal transduction ;	Signal transduction;	Environmental Information Processing;
c55347_g1_i3	2634	p1	(A)10	10	2584	2593	K08734	MLH1; DNA mismatch repair protein MLH1;	03430 Mismatch repair ;	Replication and repair;	Genetic Information Processing;
c55371_g2_i1	3001	p3	(CCT)5	15	143	157	K12855	PRPF6; pre-mRNA-processing factor 6;	03040 Spliceosome ;	Transcription;	Genetic Information Processing;
c55419_g1_i1	3641	p1	(G)16	16	1	16	K00558	DNMT1; DNA (cytosine-5)-methyltransferase 1 [EC:2.1.1.37];	00270 Cysteine and methionine metabolism ;	Amino acid metabolism;	Metabolism;
c55419_g1_i5	3127	p1	(G)16	16	1	16	K00558	DNMT1; DNA (cytosine-5)-methyltransferase 1 [EC:2.1.1.37];	00270 Cysteine and methionine metabolism ;	Amino acid metabolism;	Metabolism;
c55432_g1_i1	2660	c	(AG)10(GA)11	42	1	42	K03347	CUL1; cullin 1;	04120 Ubiquitin mediated proteolysis ;04141 Protein processing in endoplasmic reticulum ;	Folding, sorting and degradation;	Genetic Information Processing;
c55432_g1_i2	2541	c	(AG)10(GA)11	42	1	42	K03347	CUL1; cullin 1;	04120 Ubiquitin mediated proteolysis ;04141 Protein processing in endoplasmic reticulum ;	Folding, sorting and degradation;	Genetic Information Processing;
c55470_g1_i2	3364	p2	(CT)10	20	1	20	K20718	ER; LRR receptor-like serine/threonine-protein kinase ERECTA [EC:2.7.11.1];	04016 MAPK signaling pathway - plant;	Signal transduction;	Environmental Information Processing;
c55504_g1_i2	4009	p3	(TGA)6	18	3064	3081	K14442	DHX36; ATP-dependent RNA helicase DHX36 [EC:3.6.4.13];	03018 RNA degradation ;	Folding, sorting and degradation;	Genetic Information Processing;
c55505_g1_i3	2913	p3	(CAC)7	21	551	571	K01583	E4.1.1.19; arginine decarboxylase [EC:4.1.1.19];	00330 Arginine and proline metabolism ;	Amino acid metabolism;	Metabolism;
c55505_g1_i4	2906	p3	(CAC)7	21	567	587	K01583	E4.1.1.19; arginine decarboxylase [EC:4.1.1.19];	00330 Arginine and proline metabolism ;	Amino acid metabolism;	Metabolism;
c55506_g1_i1	3987	p2	(TC)10	20	161	180	K02335	DPO1; DNA polymerase I [EC:2.7.7.7];	00230 Purine metabolism ;03440 Homologous recombination ;03420 Nucleotide excision repair ;03410 Base excision repair ;03030 DNA replication ;00240 Pyrimidine metabolism ;	Nucleotide metabolism;Replication and repair;	Metabolism;Genetic Information Processing;
c55506_g1_i1	3987	p3	(TTC)6	18	475	492	K02335	DPO1; DNA polymerase I [EC:2.7.7.7];	00230 Purine metabolism ;03440 Homologous recombination ;03420 Nucleotide excision repair ;03410 Base excision repair ;03030 DNA replication ;00240 Pyrimidine metabolism ;	Nucleotide metabolism;Replication and repair;	Metabolism;Genetic Information Processing;
c55522_g1_i4	2383	c	(A)17cccccc(A)13	36	1	36	K01148	PARN; poly(A)-specific ribonuclease [EC:3.1.13.4];	03018 RNA degradation ;	Folding, sorting and degradation;	Genetic Information Processing;
c55526_g1_i1	4622	p3	(CGT)6	18	223	240	K12830	SF3B3; splicing factor 3B subunit 3;	03040 Spliceosome ;	Transcription;	Genetic Information Processing;
c55556_g1_i3	3682	p1	(C)16	16	35	50	K14400	PCF11; pre-mRNA cleavage complex 2 protein Pcf11;	03015 mRNA surveillance pathway ;	Translation;	Genetic Information Processing;
c55582_g1_i2	2776	p3	(CCT)6	18	50	67	K14376	PAP; poly(A) polymerase [EC:2.7.7.19];	03015 mRNA surveillance pathway ;	Translation;	Genetic Information Processing;
c55582_g1_i4	2785	p3	(CCT)6	18	50	67	K14376	PAP; poly(A) polymerase [EC:2.7.7.19];	03015 mRNA surveillance pathway ;	Translation;	Genetic Information Processing;
c55587_g1_i2	5996	c	(GAA)6(AAT)7	39	163	201	K08333	PIK3R4; phosphoinositide-3-kinase, regulatory subunit 4 [EC:2.7.11.1];	04140 Regulation of autophagy ;	Transport and catabolism;	Cellular Processes;
c55590_g1_i2	2866	p1	(A)10	10	147	156	K15728	LPIN; phosphatidate phosphatase LPIN [EC:3.1.3.4];	00564 Glycerophospholipid metabolism ;00561 Glycerolipid metabolism ;	Lipid metabolism;	Metabolism;
c55591_g1_i2	5064	p2	(AT)10	20	1	20	K14513	EIN2; ethylene-insensitive protein 2;	04075 Plant hormone signal transduction ;04016 MAPK signaling pathway - plant;	Signal transduction;	Environmental Information Processing;
c55591_g1_i5	5191	p2	(AT)10	20	1	20	K14513	EIN2; ethylene-insensitive protein 2;	04075 Plant hormone signal transduction ;04016 MAPK signaling pathway - plant;	Signal transduction;	Environmental Information Processing;
c55599_g1_i2	2035	p3	(TGA)5	15	409	423	K00921	PIKFYVE; 1-phosphatidylinositol-3-phosphate 5-kinase [EC:2.7.1.150];	04070 Phosphatidylinositol signaling system ;00562 Inositol phosphate metabolism ;04145 Phagosome ;	Signal transduction;Carbohydrate metabolism;Transport and catabolism;	Environmental Information Processing;Metabolism;Cellular Processes;
c55615_g1_i2	3496	p1	(T)10	10	3362	3371	K14007	SEC24; protein transport protein SEC24;	04141 Protein processing in endoplasmic reticulum ;	Folding, sorting and degradation;	Genetic Information Processing;
c55632_g2_i1	4130	p3	(GCA)7	21	199	219	K12821	PRPF40; pre-mRNA-processing factor 40;	03040 Spliceosome ;	Transcription;	Genetic Information Processing;
c55632_g2_i4	3911	p3	(GCA)7	21	199	219	K12821	PRPF40; pre-mRNA-processing factor 40;	03040 Spliceosome ;	Transcription;	Genetic Information Processing;
c55632_g2_i7	3409	p3	(GCA)7	21	211	231	K12821	PRPF40; pre-mRNA-processing factor 40;	03040 Spliceosome ;	Transcription;	Genetic Information Processing;
c55640_g1_i1	3125	p1	(A)10	10	3088	3097	K13950	pabAB; para-aminobenzoate synthetase [EC:2.6.1.85];	00790 Folate biosynthesis ;	Metabolism of cofactors and vitamins;	Metabolism;
c55691_g1_i2	3914	p1	(C)11	11	156	166	K10661	MARCH6; E3 ubiquitin-protein ligase MARCH6 [EC:2.3.2.27];	04141 Protein processing in endoplasmic reticulum ;	Folding, sorting and degradation;	Genetic Information Processing;
c55691_g1_i2	3914	p3	(TCC)5	15	329	343	K10661	MARCH6; E3 ubiquitin-protein ligase MARCH6 [EC:2.3.2.27];	04141 Protein processing in endoplasmic reticulum ;	Folding, sorting and degradation;	Genetic Information Processing;
c55696_g1_i1	3093	p3	(TGC)8	24	3070	3093	K09422	MYBP; myb proto-oncogene protein, plant;	04626 Plant-pathogen interaction ;	Environmental adaptation;	Organismal Systems;
c55696_g1_i2	3003	p3	(TGC)8	24	2980	3003	K09422	MYBP; myb proto-oncogene protein, plant;	04626 Plant-pathogen interaction ;	Environmental adaptation;	Organismal Systems;
c55781_g1_i1	4610	p2	(GA)8	16	53	68	K05658	ABCB1; ATP-binding cassette, subfamily B (MDR/TAP), member 1 [EC:3.6.3.44];	02010 ABC transporters ;	Membrane transport;	Environmental Information Processing;
c55823_g1_i1	2764	p3	(AAT)6	18	1	18	K04706	PIAS1; E3 SUMO-protein ligase PIAS1;	04120 Ubiquitin mediated proteolysis ;	Folding, sorting and degradation;	Genetic Information Processing;
c55834_g1_i4	4043	p1	(T)10	10	388	397	K14288	XPOT; exportin-T;	03013 RNA transport ;	Translation;	Genetic Information Processing;
c55834_g1_i4	4043	p1	(T)10	10	3591	3600	K14288	XPOT; exportin-T;	03013 RNA transport ;	Translation;	Genetic Information Processing;
c55834_g1_i4	4043	p2	(TA)7	14	91	104	K14288	XPOT; exportin-T;	03013 RNA transport ;	Translation;	Genetic Information Processing;
c55838_g1_i1	4663	p2	(TC)10	20	36	55	K14513	EIN2; ethylene-insensitive protein 2;	04075 Plant hormone signal transduction ;04016 MAPK signaling pathway - plant;	Signal transduction;	Environmental Information Processing;
c55852_g2_i1	3085	p3	(ATA)5	15	598	612	K13457	RPM1; disease resistance protein RPM1;	04626 Plant-pathogen interaction ;	Environmental adaptation;	Organismal Systems;
c55857_g1_i1	2691	p1	(T)11	11	316	326	K11584	PPP2R5; serine/threonine-protein phosphatase 2A regulatory subunit B';	03015 mRNA surveillance pathway ;	Translation;	Genetic Information Processing;
c55860_g1_i2	4530	p3	(AAG)5	15	1083	1097	K03243	EIF5B; translation initiation factor 5B;	03013 RNA transport ;	Translation;	Genetic Information Processing;
c55860_g1_i2	4530	p3	(AGA)5	15	1952	1966	K03243	EIF5B; translation initiation factor 5B;	03013 RNA transport ;	Translation;	Genetic Information Processing;
c55894_g1_i1	6006	p1	(C)11	11	26	36	K06699	PSME4; proteasome activator subunit 4;	03050 Proteasome ;	Folding, sorting and degradation;	Genetic Information Processing;
c55899_g1_i3	4217	p1	(A)10	10	82	91	K10588	UBE3B; ubiquitin-protein ligase E3 B [EC:2.3.2.26];	04120 Ubiquitin mediated proteolysis ;	Folding, sorting and degradation;	Genetic Information Processing;
c55973_g1_i1	2987	p3	(GGT)5	15	176	190	K00454	LOX2S; lipoxygenase [EC:1.13.11.12];	00592 alpha-Linolenic acid metabolism ;00591 Linoleic acid metabolism ;	Lipid metabolism;	Metabolism;
c56001_g1_i3	6226	p2	(TC)10	20	63	82	K03125	TAF1; transcription initiation factor TFIID subunit 1;	03022 Basal transcription factors ;	Transcription;	Genetic Information Processing;
c56054_g1_i1	6090	p3	(TGA)7	21	3463	3483	K10590	TRIP12; E3 ubiquitin-protein ligase TRIP12 [EC:2.3.2.26];	04120 Ubiquitin mediated proteolysis ;	Folding, sorting and degradation;	Genetic Information Processing;
c56054_g1_i1	6090	p4	(TCAA)6	24	1	24	K10590	TRIP12; E3 ubiquitin-protein ligase TRIP12 [EC:2.3.2.26];	04120 Ubiquitin mediated proteolysis ;	Folding, sorting and degradation;	Genetic Information Processing;
c56107_g3_i1	3336	c	(TC)6cctctctccctctccctctctcc(CT)6	47	14	60	K13415	BRI1; protein brassinosteroid insensitive 1 [EC:2.7.10.1 2.7.11.1];	04075 Plant hormone signal transduction ;	Signal transduction;	Environmental Information Processing;
c56117_g1_i1	3438	p3	(AGA)5	15	70	84	K01873	VARS; valyl-tRNA synthetase [EC:6.1.1.9];	00970 Aminoacyl-tRNA biosynthesis ;	Translation;	Genetic Information Processing;
c56128_g1_i2	5324	p2	(TA)6	12	45	56	K00921	PIKFYVE; 1-phosphatidylinositol-3-phosphate 5-kinase [EC:2.7.1.150];	04070 Phosphatidylinositol signaling system ;00562 Inositol phosphate metabolism ;04145 Phagosome ;	Signal transduction;Carbohydrate metabolism;Transport and catabolism;	Environmental Information Processing;Metabolism;Cellular Processes;
c56135_g2_i2	4149	p1	(C)11	11	8	18	K12828	SF3B1; splicing factor 3B subunit 1;	03040 Spliceosome ;	Transcription;	Genetic Information Processing;
c56143_g1_i4	5669	p1	(A)11	11	76	86	K18442	ARFGEF; brefeldin A-inhibited guanine nucleotide-exchange protein;	04144 Endocytosis ;	Transport and catabolism;	Cellular Processes;
c56157_g1_i4	3991	p2	(AT)7	14	132	145	K10728	TOPBP1; topoisomerase (DNA) II binding protein 1;	03440 Homologous recombination ;	Replication and repair;	Genetic Information Processing;
c56213_g2_i2	4172	p1	(A)11	11	4031	4041	K03021	RPC2; DNA-directed RNA polymerase III subunit RPC2 [EC:2.7.7.6];	00230 Purine metabolism ;00240 Pyrimidine metabolism ;03020 RNA polymerase ;	Nucleotide metabolism;Transcription;	Metabolism;Genetic Information Processing;
c56255_g1_i1	5438	c	(TC)6ttcctcttcatcttccta(TC)6	42	19	60	K03260	EIF4G; translation initiation factor 4G;	03013 RNA transport ;	Translation;	Genetic Information Processing;
c56279_g2_i2	6679	p2	(CA)7	14	2	15	K09291	TPR; nucleoprotein TPR;	03013 RNA transport ;	Translation;	Genetic Information Processing;
c56307_g1_i1	5906	p3	(TAA)5	15	116	130	K04646	CLTC; clathrin heavy chain;	04144 Endocytosis ;	Transport and catabolism;	Cellular Processes;
c56352_g1_i1	7453	c	(TC)8aaactaaaatctcacttcacacaaaaccctaactctaaaaaatcttaaacaaatcgacttaaaaaatcttcattatttatgaaaacacaacatgtggaac(AAT)5	131	59	189	K12856	PRPF8; pre-mRNA-processing factor 8;	03040 Spliceosome ;	Transcription;	Genetic Information Processing;
c56831_g1_i1	887	p3	(CTG)5	15	594	608	K03236	EIF1A; translation initiation factor 1A;	03013 RNA transport ;	Translation;	Genetic Information Processing;
c59245_g1_i1	357	c	(CA)6ctgcacatttcgttttcgttccctcctgaaactccggcatctagaactcccatttcaatggcggagatcg(CCA)5	97	19	115	K03139	TFIIF2; transcription initiation factor TFIIF subunit beta [EC:3.6.4.12];	03022 Basal transcription factors ;	Transcription;	Genetic Information Processing;
c61072_g1_i1	1260	p3	(TGA)5	15	1155	1169	K05277	E1.14.11.19; leucoanthocyanidin dioxygenase [EC:1.14.11.19];	00941 Flavonoid biosynthesis ;	Biosynthesis of other secondary metabolites;	Metabolism;
c64066_g1_i1	2048	p1	(A)14	14	6	19	K00422	E1.10.3.1; polyphenol oxidase [EC:1.10.3.1];	00950 Isoquinoline alkaloid biosynthesis ;00350 Tyrosine metabolism ;	Biosynthesis of other secondary metabolites;Amino acid metabolism;	Metabolism;
c68347_g1_i1	313	p1	(T)10	10	297	306	K02691	psaC; photosystem I subunit VII;	00195 Photosynthesis ;	Energy metabolism;	Metabolism;
c69685_g1_i1	435	p1	(A)21	21	1	21	K02714	psbM; photosystem II PsbM protein;	00195 Photosynthesis ;	Energy metabolism;	Metabolism;
c8611_g1_i1	779	p3	(TAT)5	15	639	653	K14516	ERF1; ethylene-responsive transcription factor 1;	04075 Plant hormone signal transduction ;04016 MAPK signaling pathway - plant;	Signal transduction;	Environmental Information Processing;

## Sheet: SSRs mapped to lipid pathways
Transcript_ID	Transcript_Length	Type of SSR	Pattern of SSR	SSR Length	Transcript_Start	Transcript_End	KO_ID	Description	Pathway	Pathway Function	Major_Group
c41989_g1_i1	913	p1	(A)10	10	904	913	K00432	gpx; glutathione peroxidase [EC:1.11.1.9];	00480 Glutathione metabolism ;00590 Arachidonic acid metabolism ;	Metabolism of other amino acids;Lipid metabolism;	Metabolism;
c42417_g1_i1	1098	p2	(AG)9	18	107	124	K04711	ACER3; dihydroceramidase [EC:3.5.1.-];	00600 Sphingolipid metabolism ;	Lipid metabolism;	Metabolism;
c42625_g3_i2	865	p3	(AAT)5	15	100	114	K02160	accB; acetyl-CoA carboxylase biotin carboxyl carrier protein;	00253 Tetracycline biosynthesis;00640 Propanoate metabolism ;00061 Fatty acid biosynthesis ;01212 Fatty acid metabolism ;01200 Carbon metabolism ;00620 Pyruvate metabolism ;	Metabolism of terpenoids and polyketides;Carbohydrate metabolism;Lipid metabolism;Metabolism;	Metabolism;
c45106_g2_i1	1587	p3	(TAT)5	15	32	46	K00059	fabG; 3-oxoacyl-[acyl-carrier protein] reductase [EC:1.1.1.100];	01212 Fatty acid metabolism ;00061 Fatty acid biosynthesis ;00780 Biotin metabolism ;01040 Biosynthesis of unsaturated fatty acids ;	Metabolism;Lipid metabolism;Metabolism of cofactors and vitamins;	Metabolism;
c45590_g1_i1	1509	p1	(A)10	10	201	210	K04712	DEGS; sphingolipid Delta-4 desaturase [EC:1.14.-.-];	00600 Sphingolipid metabolism ;	Lipid metabolism;	Metabolism;
c45867_g4_i1	1606	p2	(AG)6	12	180	191	K17991	PXG; peroxygenase [EC:1.11.2.3];	00073 Cutin, suberine and wax biosynthesis ;	Lipid metabolism;	Metabolism;
c45867_g4_i2	1379	p2	(AG)6	12	180	191	K17991	PXG; peroxygenase [EC:1.11.2.3];	00073 Cutin, suberine and wax biosynthesis ;	Lipid metabolism;	Metabolism;
c45872_g1_i2	1378	p2	(TC)6	12	4	15	K00222	TM7SF2; Delta14-sterol reductase [EC:1.3.1.70];	00100 Steroid biosynthesis ;	Lipid metabolism;	Metabolism;
c45888_g1_i1	1458	p2	(CA)6	12	11	22	K00001	E1.1.1.1; alcohol dehydrogenase [EC:1.1.1.1];	00071 Fatty acid degradation ;00350 Tyrosine metabolism ;00010 Glycolysis / Gluconeogenesis ;	Lipid metabolism;Amino acid metabolism;Carbohydrate metabolism;	Metabolism;
c46087_g1_i2	1106	p3	(TAT)5	15	13	27	K14424	SMO2; 4-alpha-methyl-delta7-sterol-4alpha-methyl oxidase [EC:1.14.13.72];	00100 Steroid biosynthesis ;	Lipid metabolism;	Metabolism;
c46333_g2_i1	1493	p3	(TCT)7	21	4	24	K13506	GPAT3_4; glycerol-3-phosphate O-acyltransferase 3/4 [EC:2.3.1.15];	00564 Glycerophospholipid metabolism ;00561 Glycerolipid metabolism ;	Lipid metabolism;	Metabolism;
c46333_g2_i2	1431	p3	(TCT)7	21	4	24	K13506	GPAT3_4; glycerol-3-phosphate O-acyltransferase 3/4 [EC:2.3.1.15];	00564 Glycerophospholipid metabolism ;00561 Glycerolipid metabolism ;	Lipid metabolism;	Metabolism;
c46358_g1_i4	2668	p2	(AC)6	12	2604	2615	K01897	ACSL; long-chain acyl-CoA synthetase [EC:6.2.1.3];	01212 Fatty acid metabolism ;00071 Fatty acid degradation ;04146 Peroxisome ;00061 Fatty acid biosynthesis ;	Metabolism;Lipid metabolism;Transport and catabolism;	Metabolism;Cellular Processes;
c46425_g1_i1	1986	p1	(T)17	17	83	99	K00006	GPD1; glycerol-3-phosphate dehydrogenase (NAD+) [EC:1.1.1.8];	00564 Glycerophospholipid metabolism ;	Lipid metabolism;	Metabolism;
c46676_g2_i1	1620	p2	(TA)6	12	65	76	K00894	ETNK; ethanolamine kinase [EC:2.7.1.82];	00564 Glycerophospholipid metabolism ;	Lipid metabolism;	Metabolism;
c47500_g1_i3	1504	c	(TCC)7ttgtctccgccgccgcctccg(CCA)5	57	130	186	K01052	LIPA; lysosomal acid lipase/cholesteryl ester hydrolase [EC:3.1.1.13];	00100 Steroid biosynthesis ;	Lipid metabolism;	Metabolism;
c47858_g1_i2	1349	p3	(TAA)5	15	1167	1181	K08241	E2.1.1.141; jasmonate O-methyltransferase [EC:2.1.1.141];	00592 alpha-Linolenic acid metabolism ;	Lipid metabolism;	Metabolism;
c47858_g1_i3	1414	p1	(A)10	10	59	68	K08241	E2.1.1.141; jasmonate O-methyltransferase [EC:2.1.1.141];	00592 alpha-Linolenic acid metabolism ;	Lipid metabolism;	Metabolism;
c48323_g1_i4	1945	p1	(A)11	11	114	124	K10528	HPL; hydroperoxide lyase [EC:4.1.2.-];	00592 alpha-Linolenic acid metabolism ;	Lipid metabolism;	Metabolism;
c49271_g1_i1	2133	p2	(TA)7	14	1973	1986	K00864	glpK; glycerol kinase [EC:2.7.1.30];	04626 Plant-pathogen interaction ;00561 Glycerolipid metabolism ;	Environmental adaptation;Lipid metabolism;	Organismal Systems;Metabolism;
c49594_g1_i1	1927	p1	(A)17	17	116	132	K15397	KCS; 3-ketoacyl-CoA synthase [EC:2.3.1.199];	00062 Fatty acid elongation ;04626 Plant-pathogen interaction ;	Lipid metabolism;Environmental adaptation;	Metabolism;Organismal Systems;
c49821_g1_i3	2448	p2	(AT)6	12	2192	2203	K01897	ACSL; long-chain acyl-CoA synthetase [EC:6.2.1.3];	01212 Fatty acid metabolism ;00071 Fatty acid degradation ;04146 Peroxisome ;00061 Fatty acid biosynthesis ;	Metabolism;Lipid metabolism;Transport and catabolism;	Metabolism;Cellular Processes;
c50005_g1_i1	3289	p1	(A)10	10	2873	2882	K01897	ACSL; long-chain acyl-CoA synthetase [EC:6.2.1.3];	01212 Fatty acid metabolism ;00071 Fatty acid degradation ;04146 Peroxisome ;00061 Fatty acid biosynthesis ;	Metabolism;Lipid metabolism;Transport and catabolism;	Metabolism;Cellular Processes;
c50132_g1_i2	1743	p1	(C)10	10	44	53	K13513	LCLAT1; lysocardiolipin and lysophospholipid acyltransferase [EC:2.3.1.- 2.3.1.51];	00564 Glycerophospholipid metabolism ;00561 Glycerolipid metabolism ;	Lipid metabolism;	Metabolism;
c50485_g1_i1	1490	p3	(TCC)5	15	271	285	K00968	PCYT1; choline-phosphate cytidylyltransferase [EC:2.7.7.15];	00564 Glycerophospholipid metabolism ;	Lipid metabolism;	Metabolism;
c50485_g1_i4	1499	p1	(T)10	10	1259	1268	K00968	PCYT1; choline-phosphate cytidylyltransferase [EC:2.7.7.15];	00564 Glycerophospholipid metabolism ;	Lipid metabolism;	Metabolism;
c50608_g1_i2	2416	p3	(TTA)7	21	53	73	K04715	E2.7.1.138; ceramide kinase [EC:2.7.1.138];	00600 Sphingolipid metabolism ;	Lipid metabolism;	Metabolism;
c50608_g1_i4	1288	p3	(TTA)7	21	53	73	K04715	E2.7.1.138; ceramide kinase [EC:2.7.1.138];	00600 Sphingolipid metabolism ;	Lipid metabolism;	Metabolism;
c50659_g1_i1	1722	p1	(T)10	10	1599	1608	K07513	ACAA1; acetyl-CoA acyltransferase 1 [EC:2.3.1.16];	04146 Peroxisome ;00280 Valine, leucine and isoleucine degradation ;01040 Biosynthesis of unsaturated fatty acids ;00071 Fatty acid degradation ;01212 Fatty acid metabolism ;00592 alpha-Linolenic acid metabolism ;	Transport and catabolism;Amino acid metabolism;Lipid metabolism;Metabolism;	Cellular Processes;Metabolism;
c50659_g1_i1	1722	p3	(AAT)5	15	1	15	K07513	ACAA1; acetyl-CoA acyltransferase 1 [EC:2.3.1.16];	04146 Peroxisome ;00280 Valine, leucine and isoleucine degradation ;01040 Biosynthesis of unsaturated fatty acids ;00071 Fatty acid degradation ;01212 Fatty acid metabolism ;00592 alpha-Linolenic acid metabolism ;	Transport and catabolism;Amino acid metabolism;Lipid metabolism;Metabolism;	Cellular Processes;Metabolism;
c50659_g1_i6	1736	p1	(T)10	10	1613	1622	K07513	ACAA1; acetyl-CoA acyltransferase 1 [EC:2.3.1.16];	04146 Peroxisome ;00280 Valine, leucine and isoleucine degradation ;01040 Biosynthesis of unsaturated fatty acids ;00071 Fatty acid degradation ;01212 Fatty acid metabolism ;00592 alpha-Linolenic acid metabolism ;	Transport and catabolism;Amino acid metabolism;Lipid metabolism;Metabolism;	Cellular Processes;Metabolism;
c50659_g1_i7	1742	p3	(AAT)5	15	1	15	K07513	ACAA1; acetyl-CoA acyltransferase 1 [EC:2.3.1.16];	04146 Peroxisome ;00280 Valine, leucine and isoleucine degradation ;01040 Biosynthesis of unsaturated fatty acids ;00071 Fatty acid degradation ;01212 Fatty acid metabolism ;00592 alpha-Linolenic acid metabolism ;	Transport and catabolism;Amino acid metabolism;Lipid metabolism;Metabolism;	Cellular Processes;Metabolism;
c50722_g2_i3	1395	p1	(A)10	10	1191	1200	K06130	LYPLA2; lysophospholipase II [EC:3.1.1.5];	00564 Glycerophospholipid metabolism ;	Lipid metabolism;	Metabolism;
c51329_g3_i1	1831	p3	(TAA)5	15	28	42	K13510	LPCAT1_2; lysophosphatidylcholine acyltransferase / lyso-PAF acetyltransferase [EC:2.3.1.23 2.3.1.67];	00564 Glycerophospholipid metabolism ;00565 Ether lipid metabolism ;	Lipid metabolism;	Metabolism;
c51329_g3_i2	1809	p3	(TAA)5	15	28	42	K13510	LPCAT1_2; lysophosphatidylcholine acyltransferase / lyso-PAF acetyltransferase [EC:2.3.1.23 2.3.1.67];	00564 Glycerophospholipid metabolism ;00565 Ether lipid metabolism ;	Lipid metabolism;	Metabolism;
c51329_g3_i4	1938	p3	(TAA)5	15	28	42	K13510	LPCAT1_2; lysophosphatidylcholine acyltransferase / lyso-PAF acetyltransferase [EC:2.3.1.23 2.3.1.67];	00564 Glycerophospholipid metabolism ;00565 Ether lipid metabolism ;	Lipid metabolism;	Metabolism;
c51738_g3_i1	2101	p1	(T)10	10	1795	1804	K15397	KCS; 3-ketoacyl-CoA synthase [EC:2.3.1.199];	00062 Fatty acid elongation ;04626 Plant-pathogen interaction ;	Lipid metabolism;Environmental adaptation;	Metabolism;Organismal Systems;
c51920_g1_i4	1815	p1	(A)10	10	1735	1744	K01641	E2.3.3.10; hydroxymethylglutaryl-CoA synthase [EC:2.3.3.10];	00280 Valine, leucine and isoleucine degradation ;00650 Butanoate metabolism ;00900 Terpenoid backbone biosynthesis ;00072 Synthesis and degradation of ketone bodies ;	Amino acid metabolism;Carbohydrate metabolism;Metabolism of terpenoids and polyketides;Lipid metabolism;	Metabolism;
c52701_g2_i1	2175	p5	(CCCTA)5	25	341	365	K09458	fabF; 3-oxoacyl-[acyl-carrier-protein] synthase II [EC:2.3.1.179];	01212 Fatty acid metabolism ;00780 Biotin metabolism ;00061 Fatty acid biosynthesis ;	Metabolism;Metabolism of cofactors and vitamins;Lipid metabolism;	Metabolism;
c52701_g2_i2	2572	p5	(CCCTA)5	25	341	365	K09458	fabF; 3-oxoacyl-[acyl-carrier-protein] synthase II [EC:2.3.1.179];	01212 Fatty acid metabolism ;00780 Biotin metabolism ;00061 Fatty acid biosynthesis ;	Metabolism;Metabolism of cofactors and vitamins;Lipid metabolism;	Metabolism;
c52701_g2_i3	2152	p5	(CCCTA)5	25	341	365	K09458	fabF; 3-oxoacyl-[acyl-carrier-protein] synthase II [EC:2.3.1.179];	01212 Fatty acid metabolism ;00780 Biotin metabolism ;00061 Fatty acid biosynthesis ;	Metabolism;Metabolism of cofactors and vitamins;Lipid metabolism;	Metabolism;
c52809_g2_i1	1802	p1	(A)10	10	149	158	K00967	PCYT2; ethanolamine-phosphate cytidylyltransferase [EC:2.7.7.14];	00564 Glycerophospholipid metabolism ;	Lipid metabolism;	Metabolism;
c53057_g1_i2	1877	p3	(ATT)7	21	1	21	K00511	SQLE; squalene monooxygenase [EC:1.14.14.17];	00909 Sesquiterpenoid and triterpenoid biosynthesis ;00100 Steroid biosynthesis ;	Metabolism of terpenoids and polyketides;Lipid metabolism;	Metabolism;
c53057_g1_i4	1722	p3	(ATT)7	21	1	21	K00511	SQLE; squalene monooxygenase [EC:1.14.14.17];	00909 Sesquiterpenoid and triterpenoid biosynthesis ;00100 Steroid biosynthesis ;	Metabolism of terpenoids and polyketides;Lipid metabolism;	Metabolism;
c53061_g2_i2	2798	p1	(T)10	10	1672	1681	K09480	E2.4.1.241; digalactosyldiacylglycerol synthase [EC:2.4.1.241];	00561 Glycerolipid metabolism ;	Lipid metabolism;	Metabolism;
c53192_g1_i1	2096	p3	(AAT)5	15	38	52	K07748	E1.1.1.170; sterol-4alpha-carboxylate 3-dehydrogenase (decarboxylating) [EC:1.1.1.170];	00100 Steroid biosynthesis ;	Lipid metabolism;	Metabolism;
c53196_g1_i3	2517	p3	(TAT)6	18	1	18	K10527	MFP2; enoyl-CoA hydratase/3-hydroxyacyl-CoA dehydrogenase [EC:4.2.1.17 1.1.1.35 1.1.1.211];	00071 Fatty acid degradation ;01212 Fatty acid metabolism ;00592 alpha-Linolenic acid metabolism ;	Lipid metabolism;Metabolism;	Metabolism;
c53727_g2_i1	1142	p3	(GGT)5	15	345	359	K00981	E2.7.7.41; phosphatidate cytidylyltransferase [EC:2.7.7.41];	00564 Glycerophospholipid metabolism ;04070 Phosphatidylinositol signaling system ;	Lipid metabolism;Signal transduction;	Metabolism;Environmental Information Processing;
c55018_g1_i1	2992	p1	(T)10	10	290	299	K00901	dgkA; diacylglycerol kinase (ATP) [EC:2.7.1.107];	00564 Glycerophospholipid metabolism ;00561 Glycerolipid metabolism ;04070 Phosphatidylinositol signaling system ;	Lipid metabolism;Signal transduction;	Metabolism;Environmental Information Processing;
c55590_g1_i2	2866	p1	(A)10	10	147	156	K15728	LPIN; phosphatidate phosphatase LPIN [EC:3.1.3.4];	00564 Glycerophospholipid metabolism ;00561 Glycerolipid metabolism ;	Lipid metabolism;	Metabolism;
c55973_g1_i1	2987	p3	(GGT)5	15	176	190	K00454	LOX2S; lipoxygenase [EC:1.13.11.12];	00592 alpha-Linolenic acid metabolism ;00591 Linoleic acid metabolism ;	Lipid metabolism;	Metabolism;
