# Supplementary material for: Unravelling a stearidonic acid-rich triacylglycerol biosynthetic pathway in the developing seeds of Buglossoides arvensis: A transcriptomic landscape
Source: Sci Rep. 2017 Sep 5;7:10473. doi: 10.1038/s41598-017-09882-y (PMC5585386; doi:10.1038/s41598-017-09882-y)
Supplement: Supplementary file 8 — Supplementary Data 7 [file 41598_2017_9882_MOESM8_ESM.xls]

## Sheet: Sheet1
Gene symbol	Enzyme name	Number of transcripts	Transcript ID	Arabidopsis Gene ID	Length of transcript	Identity to Arabidopsis (%)	RPKM value
ACCI	acetyl-CoA carboxylase / biotin carboxylase 1	1	c56035_g1_i1	AT1G36160	7590	78	17.1157
α-CT	acetyl-CoA carboxylase carboxyl transferase subunit alpha	12	c51101_g1_i4	AT2G38040	2249	71	34.0223
			c51101_g1_i3		2176	71	29.5036
			c52514_g1_i1		1973	49	7.90516
			c52514_g1_i4		1661	46	5.09723
			c52514_g1_i3		1225	46	5.24837
			c52514_g1_i2		1303	43	3.48236
			c30428_g1_i1		385	90	8.07479
			c44975_g1_i7		780	69	1.84866
			c44975_g1_i3		958	69	1.98848
			c44975_g1_i8		763	69	1.42172
			c44975_g1_i2		875	69	2.2527
			c44975_g1_i1		1501	69	1.11049
BC	acetyl-CoA carboxylase, biotin carboxylase subunit	1	c47269_g1_i1	AT5G35360	2004	86	50.9287
BCCP1	acetyl-CoA carboxylase biotin carboxyl carrier protein	3	c42625_g3_i2	AT5G15530	865	86	19.4687
			c42625_g2_i1		933	85	45.1882
			c42625_g3_i1		697	66	1.86002
β-CT	acetyl-CoA carboxylase carboxyl transferase subunit beta	2	c50619_g1_i1	ATCG00500	1459	77	56.1163
			c50619_g1_i2		991	76	7.1017
MCMT	Malonyl-CoA- ACP Malonyl transferase	2	c46911_g1_i1	AT2G30200	1498	84	26.29
			c46911_g1_i2		1417	89	12.482
KASIII	3-oxoacyl-[acyl-carrier-protein] synthase III	1	c47285_g1_i2	AT1G62640	1917	67	13.9121
KASII	3-oxoacyl-[acyl-carrier-protein] synthase II	4	c51123_g2_i2	AT1G74960	1530	85	32.6832
			c51123_g2_i1		1860	85	22.5674
			c44783_g1_i4		1389	78	2.33339
			c44783_g1_i1		791	79	16.2393
KASI	3-oxoacyl-[acyl-carrier-protein] synthase I	4	c52701_g2_i2	AT5G46290	2572	78	16.4693
			c52701_g2_i1		2175	78	10.5527
			c52701_g2_i3		2152	78	10.4381
			c52701_g1_i1		1364	80	18.3401
KAR	3-oxoacyl-[acyl-carrier protein] reductase	5	c45106_g2_i1	AT1G24360	1587	71	67.5617
			c44100_g1_i2		965	75	4.04407
			c44100_g1_i5		730	76	2.91761
			c44100_g1_i3		891	74	5.01838
			c44100_g1_i1		400	74	3.30723
HAD	3-hydroxyacyl-[acyl-carrier-protein] dehydratase	1	c44422_g2_i1	AT2G22230	1269	84	26.9165
ER	enoyl-[acyl-carrier protein] reductase I	4	c45783_g1_i1	AT2G05990	1523	73	26.4405
			c28918_g1_i1		355	91	6.48403
			c45783_g2_i1		1209	86	1.23645
			c40890_g1_i1		488	41	6.96687
FATA	fatty acyl-ACP thioesterase A	2	c49217_g2_i1	AT3G25110	1525	77	18.2429
			c49217_g2_i2		1448	79	13.2837
FATB	fatty acyl-ACP thioesterase B	21	c53360_g2_i6	AT1G08510	2632	67	15.0635
			c53360_g2_i2		1439	65	24.5549
			c53360_g2_i3		1240	68	12.6101
			c53360_g2_i5		1145	65	5.59196
			c29735_g3_i3		498	75	7.03948
			c53360_g1_i3		640	62	8.41276
			c29735_g3_i2		842	81	1.79109
			c53360_g1_i2		907	61	10.9974
			c53360_g1_i1		891	61	3.34063
			c53360_g2_i1		862	61	8.71696
			c14259_g1_i1		466	52	0.652929
			c29735_g2_i5		1077	54	1.26516
			c29735_g2_i3		1135	54	1.29375
			c29735_g2_i2		1160	54	1.57378
			c29735_g2_i1		892	54	1.75001
			c53360_g2_i4		527	58	4.16698
			c29735_g3_i1		1243	83	1.28777
			c38660_g1_i2		727	63	9.93533
			c38660_g1_i1		838	63	8.03522
			c29735_g1_i1		846	63	5.80133
			c32150_g1_i1		570	67	18.2884
LACS8	Long-chain acyl-CoA synthetase 8	2	c50005_g1_i1	AT2G04350	3289	71	27.4071
			c50005_g1_i2		2626	71	20.4328
LACS9	Long-chain acyl-CoA synthetase 9	5	c46358_g1_i4	AT1G77590	2668	73	3.25269
			c46358_g1_i3		2729	71	3.27208
			c46358_g1_i2		1839	76	3.32341
			c46358_g1_i6		2307	77	2.84992
			c46358_g1_i5		2890	71	3.53381
	Long-chain acyl-CoA synthetase 4	11	c53098_g1_i3	AT4G23850	1667	74	36.4648
			c53098_g1_i4		1673	74	48.4638
LACS4			c49821_g1_i3		2448	63	4.03676
			c49821_g1_i2		1547	67	2.90745
			c49821_g1_i1		2283	58	2.18454
			c53098_g2_i1		699	69	45.2698
			c43531_g1_i1		507	63	1.35681
			c31876_g1_i1		367	65	4.18135
			c31876_g2_i1		366	72	1.6988
			c53098_g3_i1		378	73	18.6885
			c43531_g1_i2		843	60	1.27111
SAD	Stearoyl-ACP desaturase	6	c49337_g1_i4	AT2G43710	1623	88	9.99301
			c49337_g1_i2		1281	88	6.21687
			c48081_g1_i2		1727	81	78.4849
			c48081_g1_i1		1673	81	90.1116
			c27690_g1_i1		417	91	65.8908
			c48081_g2_i2		508	70	4.5572
FAD2	Omega-6 fatty acid desaturase (Delta-12 desaturase), Microsomal	5	c51804_g2_i1	AT3G12120	1495	76	505.814
			c47438_g1_i1		987	80	54.5508
			c47438_g2_i1		880	77	22.865
			c38878_g1_i2		622	79	215.81
			c51804_g1_i2		316	69	1.17218
FAD6	Omega-6 fatty acid desaturase (Delta-12 desaturase), Choloroplastic	2	c48279_g1_i3	AT4G30950	1703	73	10.1295
			c48279_g1_i2		1648	76	7.97106
FAD3	Omega-3 fatty acid desaturase (Delta-15 desaturase), Microsomal	2	c48038_g2_i1	AT2G29980	1880	71	1763.42
			c36222_g1_i1		366	76	5.96385
FAD7	Omega-3 fatty acid desaturase (Delta-15 desaturase), Chloroplastic	3	c45919_g1_i1	AT3G11170	2077	71	14.0824
			c45919_g1_i3		2058	71	7.45653
			c45919_g1_i2		2028	71	7.42333
FAD8	Omega-3 fatty acid desaturase (Delta-15 desaturase), Chloroplastic	3	c45919_g1_i3	AT5G05580	2058	72	7.45653
			c45919_g1_i2		2028	72	7.42333
			c45919_g1_i1		2077	72	14.0824
D6D-2	delta-6-desaturase	1	c55726_g1_i2	AJS13593	3178	95	11.3099
D6D-1	delta-6-desaturase	3	c42659_g2_i2	AJS13593	1554	77	329.429
	delta-6-desaturase		c32104_g1_i1		633	70	3.3647
	delta-6-desaturase		c35132_g1_i1		804	78	7.04226
GPAT9	Glycerol-3-Phosphate Acyltransferase 9	2	c46333_g2_i2	AT5G60620	1431	82	13.0348
			c46333_g2_i1		1493	82	13.9378
LPAAT2	1-Acylglycerol-3-Phosphate Acyltransferase	4	c45236_g1_i2	AT3G57650	1521	75	20.5783
			c32803_g1_i1		1366	58	0.677909
			c45236_g1_i3		803	71	2.37231
			c45236_g1_i1		1190	80	2.5902
PAH2	Phosphatidate Phosphatase	6	c55590_g1_i2	AT5G42870	2866	71	6.17134
			c55590_g1_i7		3662	71	6.48802
			c55590_g1_i5		714	61	1.79721
			c38630_g1_i1		500	57	11.1387
			c47184_g2_i1		1123	37	7.65699
			c47184_g1_i1		639	83	6.93535
DGAT1	Acyl-CoA : Diacylglycerol Acyltransferase 1	2	c50871_g1_i1	AT2G19450	2187	77	8.60152
			c50871_g1_i2		424	78	2.18402
DGAT2	Acyl-CoA : Diacylglycerol Acyltransferase 2	3	c50394_g1_i1	AT3G51520	1488	65	6.88117
			c50394_g1_i2		1176	66	3.35222
			c50394_g1_i3		432	66	1.40863
PDCT	Phosphatidylcholine:diacylglycerol cholinephosphotransferase	4	c42179_g3_i2	AT3G15820	1026	69	20.2302
			c54804_g2_i1		1173	71	20.4918
			c54804_g2_i3		1401	70	12.0108
			c42179_g3_i3		931	77	9.34976
CPT1	Diacylglycerol Cholinephosphotransferase	3	c47757_g4_i1	AT1G13560	1864	80	26.181
			c33025_g1_i1		658	75	11.6406
			c36885_g1_i1		661	83	3.28221
PDAT1	Phospholipid : Diacylglycerol Acyltransferase 1	2	c51951_g1_i2	AT5G13640	3564	77	22.8833
			c52931_g1_i1		2193	77	12.2879
PDAT2	Phospholipid : Diacylglycerol Acyltransferase 2	3	c55479_g1_i3	AT3G44830	2589	68	19.2532
			c55479_g1_i1		2621	69	10.9879
			c55479_g1_i2		1832	66	9.45954
LPCAT	1-Acylglycerol-3-Phosphocholine Acyltransferase	4	c50412_g1_i1	AT1G12640	2011	74	17.0706
			c50412_g1_i2		511	73	4.03857
			c9886_g1_i1		312	74	0.381603
			c12029_g1_i1		468	67	0.254402
OLE1	Oleosin 1	2	c41275_g1_i1	AT4G25140	979	60	2144.56
			c40943_g2_i1		795	53	628.099
WRI1	Wrinkled1	2	c51431_g2_i2	AT3G54320.1	1849	80	35.9449																	677	36.2	0.099	27	300	379	1233	1490
			c51431_g2_i1		1901	79	25.0382																	1290	35	0.2	27	300	381	1564	1827
